# Supplementary material for: Comparative Transcriptome Profiling of Ileal and Cecal Tissues Between Pekin Ducks and Shaoxing Ducks
Source: Genes (Basel). 2025 Apr 25;16(5):488. doi: 10.3390/genes16050488 (PMC12110802; doi:10.3390/genes16050488)
Supplement: Supplementary file 1 [file genes-16-00488-s001.zip]

Archive with 7 entries (7 files):
- Figure S1 RNA-Seq correlation check .pdf
- Table S1.DEGs in the ileum between Shaoxing ducks and Pekin ducks .xlsx
- Table S2.DEGs in the caeca between Shaoxing ducks and Pekin ducks .xlsx
- Table S3.GO enrichment analysis of ileum DEGs between Shaoxing ducks and Pekin ducks .xlsx
- Table S4.GO enrichment analysis of caeca DEGs between Shaoxing ducks and Pekin ducks .xlsx
- Table S5.KEGG enrichment analysis of ileum DEGs between Shaoxing ducks and Pekin ducks .xlsx
- Table S6.KEGG enrichment analysis of caeca DEGs between Shaoxing ducks and Pekin ducks .xlsx
