# Supplementary material for: Comparative Transcriptome Profiling of Ileal and Cecal Tissues Between Pekin Ducks and Shaoxing Ducks
Source: Genes (Basel). 2025 Apr 25;16(5):488. doi: 10.3390/genes16050488 (PMC12110802; doi:10.3390/genes16050488)
Supplement: Supplementary file 1 [file genes-16-00488-s001.zip › Table S1.DEGs in the ileum between Shaoxing ducks and Pekin ducks .xlsx]

## Sheet: SH VS BH DEGs
id	baseMean	baseMean_SX_H	baseMean_BJ_H	foldChange(BJ_H/SX_H)	log2FoldChange	pval	padj	Chromosome	Start Site	End Site	Direction	Length	Name	GO	KEGG	eggNOG Class	eggNOG	Description	BP	CC	MF	Pathway
ENSAPLG00020002766	127.715	19.2636	236.166	12.2597	3.61585	1.90996e-33	2.98184e-29	25	198657	226643	-	1775	IGF2BP1	GO:0003676;GO:0003723;GO:0003676;GO:0003723	K17391	A	veNOG05452	insulin like growth factor 2 mRNA binding protein 1 [Source:NCBI gene;Acc:101800326]	-	-	GO:0003676//nucleic acid binding;GO:0003723//RNA binding;GO:0003676//nucleic acid binding;GO:0003723//RNA binding;	ko05206(MicroRNAs in cancer)
ENSAPLG00020002536	717.473	30.3447	1404.6	46.2882	5.53257	1.98512e-29	1.54958e-25	30	294905	313932	-	819	-	-	K10072	TV	veNOG24843;veNOG20552;KOG4297	-	-	-	-	-
ENSAPLG00020001571	173.195	336.704	9.68546	0.0287655	-5.11952	1.54738e-14	8.05256e-11	5	29827802	29829488	+	1304	-	GO:0006637;GO:0016790	K00659	I	veNOG00534	acyl-coenzyme A amino acid N-acyltransferase 2 [Source:NCBI gene;Acc:101797844]	GO:0006637//acyl-CoA metabolic process;	-	GO:0016790//thiolester hydrolase activity;	ko04976(Bile secretion);ko04146(Peroxisome);ko01040(Biosynthesis of unsaturated fatty acids);ko00430(Taurine and hypotaurine metabolism);ko00120(Primary bile acid biosynthesis)
ENSAPLG00020010281	39.1777	76.2311	2.12438	0.0278676	-5.16527	2.01064e-12	7.84754e-09	37	332175	426927	+	636	-	GO:0005515	-	R	veNOG29533	-	-	-	GO:0005515//protein binding;	-
ENSAPLG00020001892	91.4349	143.991	38.8786	0.270007	-1.88893	1.72434e-09	5.38407e-06	5	31547748	31548463	+	210	-	GO:0004129	-	C	veNOG26420	-	-	-	GO:0004129//cytochrome-c oxidase activity;	-
ENSAPLG00020010350	173.126	87.6907	258.561	2.94856	1.56001	3.29638e-09	8.57719e-06	23	4058030	4059340	-	1311	-	-	K15693	O	veNOG15685	-	-	-	-	-
ENSAPLG00020010306	364.571	729.141	0	0	-Inf	3.34405e-08	7.45818e-05	37	697430	699781	-	657	-	GO:0005515	-	OR	veNOG29533;KOG2177	-	-	-	GO:0005515//protein binding;	-
ENSAPLG00020003586	339.861	491.529	188.193	0.382873	-1.38506	5.70353e-08	0.000111304	5	29048620	29053054	-	2405	-	GO:0000290	K12617	S	veNOG08301	-	GO:0000290//deadenylation-dependent decapping of nuclear-transcribed mRNA;	-	-	ko03018(RNA degradation)
ENSAPLG00020004008	150.847	83.2462	218.447	2.62411	1.39183	1.47592e-07	0.000256024	1	45066932	45067243	+	312	-	GO:0000786;GO:0003677;GO:0005634;GO:0006352;GO:0046982	K11254	B	COG2036	histone H4 [Source:NCBI gene;Acc:110351447]	GO:0006352//DNA-templated transcription, initiation;	GO:0000786//nucleosome;GO:0005634//nucleus;	GO:0003677//DNA binding;GO:0046982//protein heterodimerization activity;	ko05322(Systemic lupus erythematosus);ko05203(Viral carcinogenesis);ko05034(Alcoholism);ko04613(Neutrophil extracellular trap formation)
ENSAPLG00020001477	802.085	499.554	1104.62	2.21121	1.14483	3.30923e-07	0.000494439	5	29794872	29799750	-	3408	-	-	K20456	TU	veNOG09361;spriNOG07206	-	-	-	-	-
ENSAPLG00020009934	67.7968	26.4371	109.156	4.12891	2.04576	3.48375e-07	0.000494439	3	37669215	37681210	+	1660	MRAP2	-	-	T	veNOG12478	melanocortin 2 receptor accessory protein 2 [Source:NCBI gene;Acc:101795382]	-	-	-	-
ENSAPLG00020017035	86.4157	29.1228	143.708	4.93457	2.30292	1.04844e-06	0.00136402	26	5915865	5917566	+	604	-	GO:0000413;GO:0003755;GO:0006457	K12733	O	veNOG00886	-	GO:0000413//protein peptidyl-prolyl isomerization;GO:0006457//protein folding;	-	GO:0003755//peptidyl-prolyl cis-trans isomerase activity;	ko03040(Spliceosome)
ENSAPLG00020012658	235.886	408.361	63.4121	0.155284	-2.68701	1.18686e-06	0.00142533	3	44097904	44103890	+	769	-	-	-	P	veNOG20961	-	-	-	-	-
ENSAPLG00020015971	35.644	61.1693	10.1187	0.165421	-2.59579	1.96517e-06	0.00219145	33	5151	11784	-	2881	-	GO:0003824;GO:0003824	-	I	KOG4178;veNOG09008	-	-	-	GO:0003824//catalytic activity;GO:0003824//catalytic activity;	-
ENSAPLG00020001495	225.687	100.517	350.857	3.49052	1.80344	2.39616e-06	0.00249392	5	29800017	29804702	-	2714	-	GO:0000290	K12617	S	veNOG08301	PAT1 homolog 1, processing body mRNA decay factor [Source:NCBI gene;Acc:101799434]	GO:0000290//deadenylation-dependent decapping of nuclear-transcribed mRNA;	-	-	ko03018(RNA degradation)
ENSAPLG00020002902	46.1183	18.9241	73.3124	3.87402	1.95383	3.60146e-06	0.00335348	30	497972	510400	-	1088	-	-	K10072	TV	veNOG24843;KOG4297;veNOG20552	-	-	-	-	-
ENSAPLG00020007190	12.8573	0.794889	24.9197	31.35	4.97039	3.65162e-06	0.00335348	4	19652284	19696659	+	1062	MTNR1A	GO:0004930;GO:0007186;GO:0008502;GO:0016021	K04285	T	veNOG06459	melatonin receptor 1A [Source:NCBI gene;Acc:101797746]	GO:0007186//G protein-coupled receptor signaling pathway;	GO:0016021//integral component of membrane;	GO:0004930//G protein-coupled receptor activity;GO:0008502//melatonin receptor activity;	ko04713(Circadian entrainment);ko04080(Neuroactive ligand-receptor interaction)
ENSAPLG00020004125	34.8588	60.9869	8.73077	0.143158	-2.80432	3.99412e-06	0.00346423	VSDN01000055.1	4736	40388	-	2112	-	GO:0005515;GO:0005515	K15503	R	veNOG14991;veNOG06055	-	-	-	GO:0005515//protein binding;GO:0005515//protein binding;	-
ENSAPLG00020005265	75.0628	132.299	17.8266	0.134745	-2.89169	4.28796e-06	0.00352335	26	6695632	6697278	+	606	-	GO:0000413;GO:0003755;GO:0006457	K12733	O	veNOG00886	peptidylprolyl isomerase like 1 [Source:NCBI gene;Acc:113839750]	GO:0000413//protein peptidyl-prolyl isomerization;GO:0006457//protein folding;	-	GO:0003755//peptidyl-prolyl cis-trans isomerase activity;	ko03040(Spliceosome)
ENSAPLG00020017382	31.4956	6.74106	56.2501	8.3444	3.06081	4.5849e-06	0.00357897	9	15093981	15096001	+	1754	NEU4	GO:0004308	K12357	R	veNOG02471	neuraminidase 4 [Source:NCBI gene;Acc:101798034]	-	-	GO:0004308//exo-alpha-sialidase activity;	ko00600(Sphingolipid metabolism);ko00511(Other glycan degradation)
ENSAPLG00020002473	14.8306	2.64875	27.0124	10.1982	3.35024	5.12395e-06	0.00369393	30	292202	300767	+	798	-	-	K06543	TV	veNOG19712;veNOG26441	-	-	-	-	ko05144(Malaria)
ENSAPLG00020003572	432.477	698.046	166.908	0.239107	-2.06427	5.29551e-06	0.00369393	5	29042908	29048773	-	4393	-	-	K20456	TU	veNOG09361;spriNOG07206	-	-	-	-	-
ENSAPLG00020013768	405.285	552.548	258.022	0.466967	-1.09861	5.442e-06	0.00369393	18	5651226	5662278	+	2851	PCTP	GO:0008289	-	I	veNOG02124	phosphatidylcholine transfer protein [Source:NCBI gene;Acc:101795049]	-	-	GO:0008289//lipid binding;	-
ENSAPLG00020006043	52.7569	27.4485	78.0654	2.84407	1.50796	7.97105e-06	0.00518517	27	471073	473642	-	1688	-	GO:0005515	-	R	veNOG16017	-	-	-	GO:0005515//protein binding;	-
ENSAPLG00020010255	29.7972	49.2975	10.2969	0.208872	-2.25931	8.75112e-06	0.00531937	Z	80296426	80302171	+	952	RFESD	GO:0016491;GO:0051537;GO:0055114	-	S	veNOG14546	Rieske Fe-S domain containing [Source:NCBI gene;Acc:101795767]	GO:0055114//obsolete oxidation-reduction process;	-	GO:0016491//oxidoreductase activity;GO:0051537//2 iron, 2 sulfur cluster binding;	-
ENSAPLG00020014610	274.775	147.555	401.995	2.72438	1.44593	8.85881e-06	0.00531937	25	40506	47746	+	1913	-	GO:0004672	K00898	T	veNOG05927	-	-	-	GO:0004672//protein kinase activity;	ko05415(Diabetic cardiomyopathy)
ENSAPLG00020007782	178.852	245.958	111.746	0.454329	-1.13819	1.23141e-05	0.00708225	16	15657899	15659981	+	687	WFDC2	GO:0005576;GO:0030414	-	W	veNOG24304	WAP four-disulfide core domain protein 2-like [Source:NCBI gene;Acc:113845718]	-	GO:0005576//extracellular region;	GO:0030414//peptidase inhibitor activity;	-
ENSAPLG00020014038	305.752	196.036	415.469	2.11936	1.08363	1.2702e-05	0.00708225	4	67360843	67368699	-	3007	-	GO:0005737;GO:0006886;GO:0007033;GO:0005737;GO:0006886;GO:0007033	K20180	U	veNOG06244	-	GO:0006886//intracellular protein transport;GO:0007033//vacuole organization;GO:0006886//intracellular protein transport;GO:0007033//vacuole organization;	GO:0005737//cytoplasm;GO:0005737//cytoplasm;	-	ko05132(Salmonella infection);ko04138(Autophagy - yeast)
ENSAPLG00020007651	150.181	78.7017	221.661	2.81647	1.49389	1.41028e-05	0.00759215	28	1071050	1071960	+	710	-	GO:0003735;GO:0005840;GO:0006412	K02914	J	veNOG25061	-	GO:0006412//translation;	GO:0005840//ribosome;	GO:0003735//structural constituent of ribosome;	ko03010(Ribosome)
ENSAPLG00020004044	120.102	167.765	72.4397	0.431793	-1.21159	1.46121e-05	0.00760414	1	45106948	45107328	-	381	-	GO:0000786;GO:0003677;GO:0046982	K11252	B	veNOG19329;opiNOG33758;opiNOG28312	histone H2B 8 [Source:NCBI gene;Acc:101797338]	-	GO:0000786//nucleosome;	GO:0003677//DNA binding;GO:0046982//protein heterodimerization activity;	ko05322(Systemic lupus erythematosus);ko05203(Viral carcinogenesis);ko05034(Alcoholism);ko04613(Neutrophil extracellular trap formation)
ENSAPLG00020012623	23.6188	7.68673	39.5509	5.14535	2.36327	1.60492e-05	0.00786037	VSDN01000316.1	36056	41366	+	590	-	GO:0003777;GO:0005524;GO:0007018;GO:0008017	K11498	Z	veNOG03812	-	GO:0007018//microtubule-based movement;	-	GO:0003777//microtubule motor activity;GO:0005524//ATP binding;GO:0008017//microtubule binding;	-
ENSAPLG00020008574	207.629	327.632	87.6252	0.26745	-1.90266	1.61114e-05	0.00786037	30	1122503	1127454	+	1218	-	GO:0005515	K06712	R	opiNOG50040;veNOG05912	-	-	-	GO:0005515//protein binding;	-
ENSAPLG00020002938	89.3424	50.2956	128.389	2.55269	1.35202	1.82828e-05	0.00864941	VSDN01001394.1	4623	11667	-	1937	-	GO:0003824	-	I	veNOG09008	-	-	-	GO:0003824//catalytic activity;	-
ENSAPLG00020010860	338.774	21.0629	656.484	31.1678	4.96198	1.90221e-05	0.00873449	37	1649331	1651527	-	549	-	GO:0005515	-	OR	veNOG29533;KOG2177	-	-	-	GO:0005515//protein binding;	-
ENSAPLG00020016453	28.676	46.0986	11.2534	0.244117	-2.03436	2.41274e-05	0.010544	20	6234998	6236386	-	1041	-	GO:0005576;GO:0006955;GO:0008009	-	OTR	veNOG30439;NOG154095;veNOG23180;veNOG30938	-	GO:0006955//immune response;	GO:0005576//extracellular region;	GO:0008009//chemokine activity;	-
ENSAPLG00020014746	199.644	99.6115	299.677	3.00846	1.58902	2.43135e-05	0.010544	32	3235911	3238585	+	1115	-	GO:0000813;GO:0000813	K12186	S	veNOG14279	-	-	GO:0000813//ESCRT I complex;GO:0000813//ESCRT I complex;	-	ko04144(Endocytosis)
ENSAPLG00020015287	211.696	127.039	296.354	2.33278	1.22205	2.66661e-05	0.0112516	VSDN01000960.1	20206	20727	+	384	-	GO:0003777;GO:0005524;GO:0007018;GO:0008017	K10395	Z	veNOG02207	-	GO:0007018//microtubule-based movement;	-	GO:0003777//microtubule motor activity;GO:0005524//ATP binding;GO:0008017//microtubule binding;	-
ENSAPLG00020011896	160.878	238.219	83.5366	0.350671	-1.51181	2.93365e-05	0.0120527	14	8987608	8998975	+	4352	ARAP3	GO:0005096;GO:0005515;GO:0007165;GO:0005096;GO:0005515;GO:0007165;GO:0005096;GO:0005515	K12490	T	veNOG03318	ArfGAP with RhoGAP domain, ankyrin repeat and PH domain 3 [Source:HGNC Symbol;Acc:HGNC:24097]	GO:0007165//signal transduction;GO:0007165//signal transduction;	-	GO:0005096//GTPase activator activity;GO:0005515//protein binding;GO:0005096//GTPase activator activity;GO:0005515//protein binding;GO:0005096//GTPase activator activity;GO:0005515//protein binding;	ko04144(Endocytosis);ko04024(cAMP signaling pathway);ko04015(Rap1 signaling pathway)
ENSAPLG00020004475	736.661	971.035	502.286	0.517269	-0.951013	3.51463e-05	0.0140694	18	828123	833614	-	2128	C1QTNF1	-	-	W	veNOG03662	C1q and TNF related 1 [Source:HGNC Symbol;Acc:HGNC:14324]	-	-	-	-
ENSAPLG00020001026	136.224	204.314	68.1351	0.333483	-1.58431	3.61959e-05	0.0141273	1	126292964	126312906	-	2503	-	GO:0003924;GO:0005525	K14754	U	veNOG03887	Anas platyrhynchos interferon-induced GTP-binding protein Mx-like (LOC101793492), mRNA. [Source:RefSeq mRNA;Acc:NM_001310409]	-	-	GO:0003924//GTPase activity;GO:0005525//GTP binding;	ko05171(Coronavirus disease - COVID-19);ko05165(Human papillomavirus infection);ko05164(Influenza A);ko05162(Measles);ko05160(Hepatitis C)
ENSAPLG00020012600	6.38594	0.722386	12.0495	16.6801	4.06006	4.04054e-05	0.0153856	8	8104067	8105582	+	892	-	-	K04004	R	veNOG10680;veNOG13937	-	-	-	-	ko05150(Staphylococcus aureus infection);ko04610(Complement and coagulation cascades)
ENSAPLG00020014965	166.117	236.362	95.8731	0.405621	-1.3018	4.71197e-05	0.0174281	28	2063168	2067275	+	2508	-	GO:0005515;GO:0005515	K05063	W	veNOG12709	-	-	-	GO:0005515//protein binding;GO:0005515//protein binding;	ko05321(Inflammatory bowel disease);ko05200(Pathways in cancer);ko04659(Th17 cell differentiation);ko04658(Th1 and Th2 cell differentiation);ko04630(JAK-STAT signaling pathway);ko04060(Cytokine-cytokine receptor interaction)
ENSAPLG00020015721	108.069	149.323	66.8148	0.447451	-1.1602	4.80021e-05	0.0174281	12	8387517	8395217	-	2246	CHRNA3	GO:0004888;GO:0005216;GO:0005230;GO:0006811;GO:0016021;GO:0022848;GO:0034220;GO:0045211	K04805	T	veNOG00733	cholinergic receptor nicotinic alpha 3 subunit [Source:HGNC Symbol;Acc:HGNC:1957]	GO:0006811//ion transport;GO:0034220//ion transmembrane transport;	GO:0016021//integral component of membrane;GO:0045211//postsynaptic membrane;	GO:0004888//transmembrane signaling receptor activity;GO:0005216//ion channel activity;GO:0005230//extracellular ligand-gated ion channel activity;GO:0022848//acetylcholine-gated cation-selective channel activity;	ko05207(Chemical carcinogenesis - receptor activation);ko04725(Cholinergic synapse);ko04080(Neuroactive ligand-receptor interaction)
ENSAPLG00020002350	1961.32	1350.22	2572.41	1.90517	0.929921	5.34955e-05	0.0189812	30	253252	259114	+	1683	-	GO:0005515;GO:0008270	K12000	O	veNOG01728;veNOG07778	-	-	-	GO:0005515//protein binding;GO:0008270//zinc ion binding;	-
ENSAPLG00020012412	112.472	68.0438	156.9	2.30587	1.20531	5.48579e-05	0.019032	28	1773600	1778880	-	3013	-	GO:0005515	K05063	W	veNOG12709	-	-	-	GO:0005515//protein binding;	ko05321(Inflammatory bowel disease);ko05200(Pathways in cancer);ko04659(Th17 cell differentiation);ko04658(Th1 and Th2 cell differentiation);ko04630(JAK-STAT signaling pathway);ko04060(Cytokine-cytokine receptor interaction)
ENSAPLG00020005959	132.391	180.113	84.6691	0.470088	-1.089	6.02614e-05	0.0204522	7	14680659	14713507	-	1976	-	GO:0005515	K06838	T	veNOG10185	-	-	-	GO:0005515//protein binding;	ko04360(Axon guidance)
ENSAPLG00020017371	10.9202	19.7623	2.07814	0.105157	-3.24939	6.95618e-05	0.0231064	9	14998502	15001965	-	2276	KLHL30	GO:0005515	K10466	T	veNOG10732	kelch like family member 30 [Source:HGNC Symbol;Acc:HGNC:24770]	-	-	GO:0005515//protein binding;	-
ENSAPLG00020002464	657.698	883.921	431.475	0.488137	-1.03464	7.28929e-05	0.0237084	23	292054	299248	-	2293	-	-	K06534	T	veNOG01980	-	-	-	-	-
ENSAPLG00020013151	12.2271	3.26592	21.1884	6.48772	2.69771	7.81026e-05	0.0248845	23	6043088	6048953	-	1556	-	-	-	S	veNOG04670	transmembrane protein 45B [Source:NCBI gene;Acc:101794943]	-	-	-	-
ENSAPLG00020002467	71.1998	115.678	26.7218	0.231002	-2.11403	8.13959e-05	0.0251124	8	33277323	33302248	+	2831	MSH4	GO:0005524;GO:0006298;GO:0030983;GO:0005524;GO:0006298;GO:0030983;GO:0005524;GO:0006298;GO:0030983	K08740	L	veNOG06139	mutS homolog 4 [Source:HGNC Symbol;Acc:HGNC:7327]	GO:0006298//mismatch repair;GO:0006298//mismatch repair;GO:0006298//mismatch repair;	-	GO:0005524//ATP binding;GO:0030983//mismatched DNA binding;GO:0005524//ATP binding;GO:0030983//mismatched DNA binding;GO:0005524//ATP binding;GO:0030983//mismatched DNA binding;	-
ENSAPLG00020017044	28.0899	45.5067	10.6732	0.234541	-2.09209	8.20351e-05	0.0251124	26	5961968	5963425	-	1458	-	GO:0005515;GO:0005887;GO:0007155;GO:0007413;GO:0042552	-	T	veNOG06989	-	GO:0007155//cell adhesion;GO:0007413//axonal fasciculation;GO:0042552//myelination;	GO:0005887//integral component of plasma membrane;	GO:0005515//protein binding;	-
ENSAPLG00020017110	27784.5	18698.5	36870.5	1.97184	0.979544	8.8377e-05	0.0265335	23	2768652	2779666	+	2570	HSPA8	-	K03283	O	veNOG06961;NOG01021	heat shock protein family A (Hsp70) member 8 [Source:NCBI gene;Acc:101801738]	-	-	-	ko05417(Lipid and atherosclerosis);ko05162(Measles);ko05145(Toxoplasmosis);ko05134(Legionellosis);ko05020(Prion disease);ko04915(Estrogen signaling pathway);ko04612(Antigen processing and presentation);ko04213(Longevity regulating pathway - multiple species);ko04144(Endocytosis);ko04141(Protein processing in endoplasmic reticulum);ko04010(MAPK signaling pathway);ko03040(Spliceosome)
ENSAPLG00020007470	127.994	238.763	17.2248	0.0721419	-3.79302	9.24643e-05	0.0267576	25	3064654	3072152	+	1896	-	GO:0004672	K00898	T	veNOG05927	-	-	-	GO:0004672//protein kinase activity;	ko05415(Diabetic cardiomyopathy)
ENSAPLG00020005474	17.21	28.3558	6.06414	0.213859	-2.22527	9.25514e-05	0.0267576	Z	23358448	23393600	-	3782	-	GO:0005509;GO:0005576;GO:0007155;GO:0005509;GO:0005576;GO:0007155;GO:0005509;GO:0005576;GO:0007155;GO:0005509;GO:0005576;GO:0007155;GO:0005509;GO:0005576;GO:0007155;GO:0005509;GO:0005576;GO:0007155;GO:0005509;GO:0005576;GO:0007155;GO:0005509;GO:0005576;GO:0007155;GO:0005509;GO:0005576;GO:0007155;GO:0005509;GO:0005576;GO:0007155	K04659	W	veNOG10183	thrombospondin 4 [Source:NCBI gene;Acc:101801619]	GO:0007155//cell adhesion;GO:0007155//cell adhesion;GO:0007155//cell adhesion;GO:0007155//cell adhesion;GO:0007155//cell adhesion;GO:0007155//cell adhesion;GO:0007155//cell adhesion;GO:0007155//cell adhesion;GO:0007155//cell adhesion;GO:0007155//cell adhesion;	GO:0005576//extracellular region;GO:0005576//extracellular region;GO:0005576//extracellular region;GO:0005576//extracellular region;GO:0005576//extracellular region;GO:0005576//extracellular region;GO:0005576//extracellular region;GO:0005576//extracellular region;GO:0005576//extracellular region;GO:0005576//extracellular region;	GO:0005509//calcium ion binding;GO:0005509//calcium ion binding;GO:0005509//calcium ion binding;GO:0005509//calcium ion binding;GO:0005509//calcium ion binding;GO:0005509//calcium ion binding;GO:0005509//calcium ion binding;GO:0005509//calcium ion binding;GO:0005509//calcium ion binding;GO:0005509//calcium ion binding;	ko05165(Human papillomavirus infection);ko05144(Malaria);ko04512(ECM-receptor interaction);ko04510(Focal adhesion);ko04151(PI3K-Akt signaling pathway);ko04145(Phagosome)
ENSAPLG00020009397	439.251	305.105	573.398	1.87935	0.910233	0.000111176	0.0312895	Z	41486607	41493887	-	1215	-	GO:0003777;GO:0007018	K10395	Z	veNOG02207	-	GO:0007018//microtubule-based movement;	-	GO:0003777//microtubule motor activity;	-
ENSAPLG00020011882	75.7824	45.9394	105.625	2.29923	1.20115	0.000112235	0.0312895	2	162360409	162395043	+	1917	-	GO:0008080	K17972	R	COG0456;veNOG00133	-	-	-	GO:0008080//N-acetyltransferase activity;	-
ENSAPLG00020014667	100.971	147.431	54.5104	0.369734	-1.43544	0.000131496	0.0360161	8	9511352	9514311	-	1209	HTATIP2	GO:0016620;GO:0051287;GO:0055114	K17290	T	veNOG12623	HIV-1 Tat interactive protein 2 [Source:NCBI gene;Acc:101803409]	GO:0055114//obsolete oxidation-reduction process;	-	GO:0016620//oxidoreductase activity, acting on the aldehyde or oxo group of donors, NAD or NADP as acceptor;GO:0051287//NAD binding;	-
ENSAPLG00020005327	15.1171	4.90961	25.3246	5.15817	2.36686	0.000137382	0.0369795	3	47108657	47200507	+	3068	LIN28B	GO:0003676;GO:0008270;GO:0003676;GO:0008270	K18754	J	veNOG09509	lin-28 homolog B [Source:HGNC Symbol;Acc:HGNC:32207]	-	-	GO:0003676//nucleic acid binding;GO:0008270//zinc ion binding;GO:0003676//nucleic acid binding;GO:0008270//zinc ion binding;	-
ENSAPLG00020005424	87.8719	46.9943	128.75	2.73968	1.45401	0.000157548	0.0416889	30	843671	847693	-	1107	-	GO:0005515	K06712	R	veNOG05912	-	-	-	GO:0005515//protein binding;	-
ENSAPLG00020004958	13.6672	4.18096	23.1534	5.53782	2.46932	0.000163424	0.0425229	4	67492125	67492908	-	684	-	GO:0008080	-	R	veNOG16192	-	-	-	GO:0008080//N-acetyltransferase activity;	-
ENSAPLG00020017206	239.932	323.996	155.868	0.481082	-1.05565	0.000168861	0.0432174	9	14950871	14987336	+	8132	KIF1A	GO:0003777;GO:0005515;GO:0005524;GO:0007018;GO:0008017;GO:0003777;GO:0005515;GO:0005524;GO:0007018;GO:0008017;GO:0003777;GO:0005515;GO:0005524;GO:0007018;GO:0008017;GO:0003777;GO:0005515;GO:0005524;GO:0007018;GO:0008017;GO:0003777;GO:0005515;GO:0005524;GO:0007018;GO:0008017;GO:0003777;GO:0005515;GO:0005524;GO:0007018;GO:0008017;GO:0003777;GO:0005515;GO:0005524;GO:0007018;GO:0008017;GO:0003777;GO:…	K10392	Z	veNOG10184	kinesin family member 1A [Source:HGNC Symbol;Acc:HGNC:888]	GO:0007018//microtubule-based movement;GO:0007018//microtubule-based movement;GO:0007018//microtubule-based movement;GO:0007018//microtubule-based movement;GO:0007018//microtubule-based movement;GO:0007018//microtubule-based movement;GO:0007018//microtubule-based movement;GO:0007018//microtubule-based movement;	-	GO:0003777//microtubule motor activity;GO:0005515//protein binding;GO:0005524//ATP binding;GO:0008017//microtubule binding;GO:0003777//microtubule motor activity;GO:0005515//protein binding;GO:0005524//ATP binding;GO:0008017//microtubule binding;GO:0003777//microtubule motor activity;GO:0005515//protein binding;GO:0005524//ATP binding;GO:0008017//microtubule binding;GO:0003777//microtubule motor …	-
ENSAPLG00020003600	19.4116	30.805	8.01822	0.26029	-1.94181	0.000178935	0.0448019	Z	60820945	60993717	-	699	-	GO:0003824	K11713	O	veNOG08603	-	-	-	GO:0003824//catalytic activity;	-
ENSAPLG00020003637	222.949	294.101	151.796	0.516136	-0.954176	0.000180792	0.0448019	2	160344257	160363426	-	2730	SNAP47	-	K18212	U	veNOG09823	synaptosome associated protein 47 [Source:HGNC Symbol;Acc:HGNC:30669]	-	-	-	-
ENSAPLG00020013040	109.187	148.352	70.0214	0.471993	-1.08316	0.00018855	0.0459809	16	14697650	14707680	+	1736	STMN3	GO:0005737;GO:0015631;GO:0031110;GO:0031122;GO:0031175	-	Z	veNOG13658;NOG34445	stathmin 3 [Source:NCBI gene;Acc:101795940]	GO:0031110//regulation of microtubule polymerization or depolymerization;GO:0031122//cytoplasmic microtubule organization;GO:0031175//neuron projection development;	GO:0005737//cytoplasm;	GO:0015631//tubulin binding;	-
ENSAPLG00020003464	64.7109	90.6758	38.746	0.427303	-1.22667	0.00019144	0.0459809	4	28798088	29083810	+	3874	FSTL5	GO:0005509;GO:0005515;GO:0005509;GO:0005515	-	R	veNOG07566	follistatin like 5 [Source:HGNC Symbol;Acc:HGNC:21386]	-	-	GO:0005509//calcium ion binding;GO:0005515//protein binding;GO:0005509//calcium ion binding;GO:0005515//protein binding;	-
ENSAPLG00020009347	34.16	54.7247	13.5952	0.248429	-2.00909	0.000201386	0.0470791	Z	12045257	12050403	-	710	CAPSL	GO:0005509	-	T	veNOG01768	calcyphosine like [Source:NCBI gene;Acc:101800235]	-	-	GO:0005509//calcium ion binding;	-
ENSAPLG00020013082	121.875	162.73	81.0196	0.497878	-1.00614	0.000202043	0.0470791	23	5739774	5753386	-	5438	ADAMTS15	GO:0004222;GO:0006508;GO:0008237;GO:0008270;GO:0062023;GO:0004222;GO:0006508;GO:0008237;GO:0008270;GO:0062023;GO:0004222;GO:0006508;GO:0008237;GO:0008270;GO:0062023;GO:0004222;GO:0006508;GO:0008237;GO:0008270;GO:0062023	K08629	O	veNOG03677	ADAM metallopeptidase with thrombospondin type 1 motif 15 [Source:HGNC Symbol;Acc:HGNC:16305]	GO:0006508//proteolysis;GO:0006508//proteolysis;GO:0006508//proteolysis;GO:0006508//proteolysis;	GO:0062023//collagen-containing extracellular matrix;GO:0062023//collagen-containing extracellular matrix;GO:0062023//collagen-containing extracellular matrix;GO:0062023//collagen-containing extracellular matrix;	GO:0004222//metalloendopeptidase activity;GO:0008237//metallopeptidase activity;GO:0008270//zinc ion binding;GO:0004222//metalloendopeptidase activity;GO:0008237//metallopeptidase activity;GO:0008270//zinc ion binding;GO:0004222//metalloendopeptidase activity;GO:0008237//metallopeptidase activity;GO:0008270//zinc ion binding;GO:0004222//metalloendopeptidase activity;GO:0008237//metallopeptidase a…	-
ENSAPLG00020013823	26.161	12.4195	39.9026	3.2129	1.68388	0.000205526	0.0471863	2	49702333	49721675	-	1325	-	GO:0000045;GO:0000422	K17589	TK	veNOG01993	-	GO:0000045//autophagosome assembly;GO:0000422//autophagy of mitochondrion;	-	-	ko05022(Pathways of neurodegeneration - multiple diseases);ko05017(Spinocerebellar ataxia);ko05016(Huntington disease);ko05014(Amyotrophic lateral sclerosis);ko05010(Alzheimer disease);ko04211(Longevity regulating pathway);ko04140(Autophagy - animal)
ENSAPLG00020001058	56.0891	22.1444	90.0338	4.06577	2.02353	0.000226441	0.0507436	1	126478895	126486667	+	989	-	GO:0003723;GO:0003743;GO:0006413	K03236	J	COG0361;veNOG16623	-	GO:0006413//translational initiation;	-	GO:0003723//RNA binding;GO:0003743//translation initiation factor activity;	-
ENSAPLG00020008702	31.886	16.6887	47.0833	2.82127	1.49634	0.000227521	0.0507436	16	13226368	13237088	+	1974	-	-	K19681	W	veNOG05973	intraflagellar transport 52 [Source:NCBI gene;Acc:101790505]	-	-	-	-
ENSAPLG00020018288	591.962	423.097	760.828	1.79824	0.846582	0.00023102	0.0507984	10	3891375	3967798	-	3477	FBLN2	GO:0005509;GO:0005515;GO:0005576;GO:0030198;GO:0062023;GO:0005509;GO:0005515;GO:0005576;GO:0030198;GO:0062023	K17307	T	veNOG11820	fibulin 2 [Source:HGNC Symbol;Acc:HGNC:3601]	GO:0030198//extracellular matrix organization;GO:0030198//extracellular matrix organization;	GO:0005576//extracellular region;GO:0062023//collagen-containing extracellular matrix;GO:0005576//extracellular region;GO:0062023//collagen-containing extracellular matrix;	GO:0005509//calcium ion binding;GO:0005515//protein binding;GO:0005509//calcium ion binding;GO:0005515//protein binding;	-
ENSAPLG00020016113	16.2477	26.3655	6.1298	0.232493	-2.10474	0.000258576	0.0560678	10	21555130	21815528	+	3419	GRM7	GO:0004930;GO:0007186;GO:0016021;GO:0004930;GO:0007186;GO:0016021	K04608	T	prNOG06589;veNOG01406	glutamate metabotropic receptor 7 [Source:NCBI gene;Acc:101791637]	GO:0007186//G protein-coupled receptor signaling pathway;GO:0007186//G protein-coupled receptor signaling pathway;	GO:0016021//integral component of membrane;GO:0016021//integral component of membrane;	GO:0004930//G protein-coupled receptor activity;GO:0004930//G protein-coupled receptor activity;	ko04724(Glutamatergic synapse);ko04080(Neuroactive ligand-receptor interaction);ko04072(Phospholipase D signaling pathway)
ENSAPLG00020004574	77.0625	125.68	28.4451	0.22633	-2.1435	0.000267587	0.056774	VSDN01001125.1	26741	32411	+	1241	-	GO:0006325;GO:0006355;GO:0016887	-	O	veNOG03096	-	GO:0006325//chromatin organization;GO:0006355//regulation of transcription, DNA-templated;	-	GO:0016887//ATP hydrolysis activity;	-
ENSAPLG00020015733	69.5569	42.3501	96.7636	2.28485	1.1921	0.000271838	0.056774	26	4771346	4793436	+	5819	SLC26A8	GO:0006820;GO:0008271;GO:0008272;GO:0008509;GO:0015116;GO:0016020;GO:0016021;GO:0030317;GO:0048240;GO:0055085	K14705	P	veNOG04093	solute carrier family 26 member 8 [Source:HGNC Symbol;Acc:HGNC:14468]	GO:0006820//anion transport;GO:0008272//sulfate transport;GO:0030317//flagellated sperm motility;GO:0048240//sperm capacitation;GO:0055085//transmembrane transport;	GO:0016020//membrane;GO:0016021//integral component of membrane;	GO:0008271//secondary active sulfate transmembrane transporter activity;GO:0008509//anion transmembrane transporter activity;GO:0015116//sulfate transmembrane transporter activity;	-
ENSAPLG00020011910	39.2593	17.0298	61.4888	3.61067	1.85227	0.000272742	0.056774	2	162534755	162565668	-	384	-	GO:0005525	-	-	-	-	-	-	GO:0005525//GTP binding;	-
ENSAPLG00020014869	78.8703	123.43	34.311	0.27798	-1.84695	0.000291207	0.0598201	28	1896173	1897187	-	794	-	GO:0003735;GO:0005840;GO:0006412	K02914	J	veNOG25061	-	GO:0006412//translation;	GO:0005840//ribosome;	GO:0003735//structural constituent of ribosome;	ko03010(Ribosome)
ENSAPLG00020004986	33.728	13.0958	54.3602	4.15096	2.05344	0.000318968	0.0646717	1	207900774	207902511	-	1320	-	GO:0042007;GO:0042007	-	R	veNOG16848	-	-	-	GO:0042007//interleukin-18 binding;GO:0042007//interleukin-18 binding;	-
ENSAPLG00020002656	25.3271	10.3852	40.2691	3.87756	1.95515	0.000334955	0.0657432	30	346448	348333	-	624	-	-	K10072	TV	veNOG24843;veNOG20552	-	-	-	-	-
ENSAPLG00020010443	331.441	427.354	235.528	0.551132	-0.85953	0.000335095	0.0657432	3	114963960	114968357	-	1420	BMP2	GO:0008083	K04662	T	veNOG05259	bone morphogenetic protein 2 [Source:HGNC Symbol;Acc:HGNC:1069]	-	-	GO:0008083//growth factor activity;	ko05418(Fluid shear stress and atherosclerosis);ko05217(Basal cell carcinoma);ko05200(Pathways in cancer);ko04919(Thyroid hormone signaling pathway);ko04550(Signaling pathways regulating pluripotency of stem cells);ko04390(Hippo signaling pathway);ko04350(TGF-beta signaling pathway);ko04341(Hedgehog signaling pathway - fly);ko04060(Cytokine-cytokine receptor interaction);ko04013(MAPK signaling pa…
ENSAPLG00020017541	116.555	159.6	73.5103	0.46059	-1.11844	0.000337534	0.0657432	4	5008750	5022405	+	3373	ETNPPL	GO:0003824;GO:0008483;GO:0030170	K14286	R	veNOG01909	ethanolamine-phosphate phospho-lyase [Source:HGNC Symbol;Acc:HGNC:14404]	-	-	GO:0003824//catalytic activity;GO:0008483//transaminase activity;GO:0030170//pyridoxal phosphate binding;	ko00564(Glycerophospholipid metabolism)
ENSAPLG00020008354	42.3476	60.5486	24.1466	0.398796	-1.32628	0.000341097	0.0657432	1	188704677	188715526	+	1689	-	GO:0000940;GO:0007059	-	S	veNOG03186	-	GO:0007059//chromosome segregation;	GO:0000940//outer kinetochore;	-	-
ENSAPLG00020011090	495.782	633.529	358.034	0.565142	-0.823314	0.000364876	0.0686935	27	999595	1000635	+	705	PRNP	GO:0016020;GO:0051260	K05634	WR	NOG154426;veNOG17284;veNOG34170	prion protein [Source:HGNC Symbol;Acc:HGNC:9449]	GO:0051260//protein homooligomerization;	GO:0016020//membrane;	-	ko05022(Pathways of neurodegeneration - multiple diseases);ko05020(Prion disease);ko04216(Ferroptosis)
ENSAPLG00020015055	53.4285	75.3759	31.4811	0.417654	-1.25962	0.000365204	0.0686935	21	7769376	7796222	+	3344	MMEL1	GO:0004222;GO:0006508;GO:0008237	K08635	E	veNOG01866	membrane metalloendopeptidase like 1 [Source:NCBI gene;Acc:101798722]	GO:0006508//proteolysis;	-	GO:0004222//metalloendopeptidase activity;GO:0008237//metallopeptidase activity;	-
ENSAPLG00020000178	95.1915	60.3599	130.023	2.15413	1.1071	0.000376795	0.0694686	2	162675385	162676916	-	1278	-	GO:0005515;GO:0030433	-	SO	veNOG03784;veNOG08543	-	GO:0030433//ubiquitin-dependent ERAD pathway;	-	GO:0005515//protein binding;	-
ENSAPLG00020003204	1241.38	870.074	1612.68	1.8535	0.89025	0.000378614	0.0694686	VSDN01000718.1	40866	49162	-	1137	-	GO:0003777;GO:0007018	K10395	Z	veNOG02207	-	GO:0007018//microtubule-based movement;	-	GO:0003777//microtubule motor activity;	-
ENSAPLG00020009384	234.378	303.405	165.352	0.544987	-0.875707	0.000382674	0.0694686	28	1518932	1535916	+	4415	-	GO:0005509;GO:0005576;GO:0007155;GO:0008201;GO:0005509;GO:0005576;GO:0007155;GO:0008201;GO:0005509;GO:0005576;GO:0007155;GO:0008201;GO:0005509;GO:0005576;GO:0007155;GO:0008201;GO:0005509;GO:0005576;GO:0007155;GO:0008201;GO:0005509;GO:0005576;GO:0007155;GO:0008201	K04659	W	veNOG10183	-	GO:0007155//cell adhesion;GO:0007155//cell adhesion;GO:0007155//cell adhesion;GO:0007155//cell adhesion;GO:0007155//cell adhesion;GO:0007155//cell adhesion;	GO:0005576//extracellular region;GO:0005576//extracellular region;GO:0005576//extracellular region;GO:0005576//extracellular region;GO:0005576//extracellular region;GO:0005576//extracellular region;	GO:0005509//calcium ion binding;GO:0008201//heparin binding;GO:0005509//calcium ion binding;GO:0008201//heparin binding;GO:0005509//calcium ion binding;GO:0008201//heparin binding;GO:0005509//calcium ion binding;GO:0008201//heparin binding;GO:0005509//calcium ion binding;GO:0008201//heparin binding;GO:0005509//calcium ion binding;GO:0008201//heparin binding;	ko05165(Human papillomavirus infection);ko05144(Malaria);ko04512(ECM-receptor interaction);ko04510(Focal adhesion);ko04151(PI3K-Akt signaling pathway);ko04145(Phagosome)
ENSAPLG00020014739	31.624	48.6546	14.5933	0.299937	-1.73727	0.000391076	0.0695026	32	3217186	3231292	+	981	-	GO:0003677;GO:0003700;GO:0005634	K15611	K	veNOG03467;veNOG00418	-	-	GO:0005634//nucleus;	GO:0003677//DNA binding;GO:0003700//DNA-binding transcription factor activity;	-
ENSAPLG00020012371	1381.58	1745.51	1017.65	0.583013	-0.7784	0.000391764	0.0695026	16	13940865	13942155	+	369	PPDPF	GO:0007275;GO:0030154	-	T	veNOG23520	pancreatic progenitor cell differentiation and proliferation factor [Source:HGNC Symbol;Acc:HGNC:16142]	GO:0007275//multicellular organism development;GO:0030154//cell differentiation;	-	-	-
ENSAPLG00020011737	654.884	477.621	832.147	1.74227	0.800971	0.000399936	0.070155	2	161878824	161885398	-	5838	-	GO:0003676	K09228	K	KOG1721;veNOG18081;veNOG00329	-	-	-	GO:0003676//nucleic acid binding;	ko05168(Herpes simplex virus 1 infection)
ENSAPLG00020015709	1860.47	1162.53	2558.42	2.20073	1.13799	0.000449381	0.0779525	12	8253500	8258950	+	1493	DNAJA4	GO:0005524;GO:0006457;GO:0009408;GO:0031072;GO:0051082	K09505	O	veNOG08729	DnaJ heat shock protein family (Hsp40) member A4 [Source:NCBI gene;Acc:101801226]	GO:0006457//protein folding;GO:0009408//response to heat;	-	GO:0005524//ATP binding;GO:0031072//heat shock protein binding;GO:0051082//unfolded protein binding;	-
ENSAPLG00020012374	33.6144	15.4653	51.7634	3.34706	1.7429	0.000456197	0.0782654	VSDN01000572.1	38754	44040	+	2370	-	-	-	WV	veNOG28054;veNOG09439	-	-	-	-	-
ENSAPLG00020002946	66.4917	28.7187	104.265	3.63054	1.86018	0.000474574	0.0805332	30	522877	524666	-	721	-	-	K10072	TV	KOG4297;veNOG20552	-	-	-	-	-
ENSAPLG00020012734	43.1579	61.6964	24.6193	0.39904	-1.3254	0.000482493	0.0809966	5	24000272	24006269	+	1931	RPS6KL1	GO:0004672;GO:0005524;GO:0006468	-	J	veNOG07327	ribosomal protein S6 kinase like 1 [Source:HGNC Symbol;Acc:HGNC:20222]	GO:0006468//protein phosphorylation;	-	GO:0004672//protein kinase activity;GO:0005524//ATP binding;	-
ENSAPLG00020011318	411.936	296.485	527.387	1.7788	0.830903	0.000501438	0.0832814	32	2602019	2611702	+	1379	GABPB2	GO:0005515	K09454	K	veNOG09063	GA binding protein transcription factor subunit beta 2 [Source:NCBI gene;Acc:101795990]	-	-	GO:0005515//protein binding;	-
ENSAPLG00020009402	162.514	112.66	212.369	1.88504	0.914599	0.000511577	0.084071	Z	41499163	41499783	-	480	-	GO:0003777;GO:0005524;GO:0007018;GO:0008017	K10395	Z	veNOG02207	-	GO:0007018//microtubule-based movement;	-	GO:0003777//microtubule motor activity;GO:0005524//ATP binding;GO:0008017//microtubule binding;	-
ENSAPLG00020009567	286.029	202.897	369.161	1.81946	0.863507	0.000519482	0.0843772	Z	14160627	14185693	-	3913	C6	GO:0005515;GO:0005579;GO:0006955;GO:0006956	K03995	W	veNOG14852	complement C6 [Source:NCBI gene;Acc:101800292]	GO:0006955//immune response;GO:0006956//complement activation;	GO:0005579//membrane attack complex;	GO:0005515//protein binding;	ko05322(Systemic lupus erythematosus);ko05171(Coronavirus disease - COVID-19);ko05020(Prion disease);ko04610(Complement and coagulation cascades)
ENSAPLG00020010836	6917.01	3977.74	9856.28	2.47786	1.30909	0.00052425	0.0843772	30	1708670	1809595	+	4182	-	-	K10072	T	veNOG24843	-	-	-	-	-
ENSAPLG00020003235	758.753	522.966	994.541	1.90173	0.927315	0.00053766	0.0850651	11	14800586	15001033	+	6269	-	-	-	TR	veNOG32967;veNOG25002;veNOG30297;veNOG33134	-	-	-	-	-
ENSAPLG00020010898	35.0604	19.1161	51.0047	2.66815	1.41584	0.000539421	0.0850651	30	1822202	1838011	-	3200	-	-	K10072	TV	veNOG24843;KOG4297;veNOG20552	-	-	-	-	-
ENSAPLG00020010816	80.8545	108.814	52.8955	0.486111	-1.04064	0.000577628	0.0901792	6	15879484	15964501	-	3154	OSBPL6	-	K20463	T	veNOG06030	oxysterol binding protein like 6 [Source:NCBI gene;Acc:101804139]	-	-	-	-
ENSAPLG00020006975	168.535	219.402	117.667	0.536308	-0.898867	0.000604924	0.0933149	2	30248820	30310088	+	635	MRPS28	-	K17407	J	veNOG04016	mitochondrial ribosomal protein S28 [Source:HGNC Symbol;Acc:HGNC:14513]	-	-	-	-
ENSAPLG00020001034	186.093	125.279	246.907	1.97086	0.978824	0.000611846	0.0933149	2	126749936	126751900	+	1463	HOXA4	GO:0003677;GO:0003700;GO:0005634;GO:0006355;GO:0043565	K09304	K	opiNOG22629;veNOG00946	homeobox A4 [Source:HGNC Symbol;Acc:HGNC:5105]	GO:0006355//regulation of transcription, DNA-templated;	GO:0005634//nucleus;	GO:0003677//DNA binding;GO:0003700//DNA-binding transcription factor activity;GO:0043565//sequence-specific DNA binding;	-
ENSAPLG00020004571	776.786	566.675	986.898	1.74156	0.80038	0.000615644	0.0933149	1	198224878	198239620	+	1478	CHORDC1	-	K16729	T	veNOG06098	cysteine and histidine rich domain containing 1 [Source:NCBI gene;Acc:101791022]	-	-	-	-
ENSAPLG00020009375	578.3	421.556	735.045	1.74365	0.802108	0.000648168	0.0973	18	8387205	8395084	+	1821	JMJD6	-	K11323	K	veNOG04394	jumonji domain containing 6, arginine demethylase and lysine hydroxylase [Source:HGNC Symbol;Acc:HGNC:19355]	-	-	-	-
ENSAPLG00020017396	137.27	180.427	94.1129	0.521613	-0.938947	0.000657434	0.097751	9	15185849	15191790	+	2072	PIGX	GO:0005789;GO:0006506	K07541	G	veNOG09724	phosphatidylinositol glycan anchor biosynthesis class X [Source:HGNC Symbol;Acc:HGNC:26046]	GO:0006506//GPI anchor biosynthetic process;	GO:0005789//endoplasmic reticulum membrane;	-	ko00563(Glycosylphosphatidylinositol (GPI)-anchor biosynthesis)
ENSAPLG00020005660	79.291	106.967	51.6155	0.482538	-1.05128	0.000664185	0.0978232	5	18133775	18238425	+	6025	EML5	GO:0005515;GO:0005515	K18597	S	veNOG10504	EMAP like 5 [Source:HGNC Symbol;Acc:HGNC:18197]	-	-	GO:0005515//protein binding;GO:0005515//protein binding;	-
ENSAPLG00020015165	245.059	314.309	175.809	0.559351	-0.838174	0.000684604	0.0998883	7	30705152	30833529	-	5499	FAM13C	GO:0007165;GO:0007165;GO:0007165;GO:0007165	-	S	veNOG03651	family with sequence similarity 13 member C [Source:HGNC Symbol;Acc:HGNC:19371]	GO:0007165//signal transduction;GO:0007165//signal transduction;GO:0007165//signal transduction;GO:0007165//signal transduction;	-	-	-
ENSAPLG00020003054	116.683	45.8323	187.534	4.09174	2.03272	0.000696636	0.100703	30	529833	530585	-	456	-	-	K10072	TV	veNOG20552	-	-	-	-	-
ENSAPLG00020003078	203.646	261.227	146.066	0.559153	-0.838685	0.000714848	0.102387	11	18739511	18752331	-	3116	-	GO:0005506;GO:0016491;GO:0045329;GO:0050353;GO:0055114	K00474	I	veNOG08186	-	GO:0045329//carnitine biosynthetic process;GO:0055114//obsolete oxidation-reduction process;	-	GO:0005506//iron ion binding;GO:0016491//oxidoreductase activity;GO:0050353//trimethyllysine dioxygenase activity;	ko00310(Lysine degradation)
ENSAPLG00020014399	33.5816	49.7052	17.458	0.35123	-1.50951	0.000732214	0.103921	7	28237454	28239689	+	2236	SLC18A3	GO:0055085	K14636	U	veNOG05845	solute carrier family 18 member A3 [Source:NCBI gene;Acc:101802572]	GO:0055085//transmembrane transport;	-	-	ko04725(Cholinergic synapse);ko04721(Synaptic vesicle cycle)
ENSAPLG00020010693	346.16	456.009	236.311	0.518215	-0.948377	0.000757628	0.106559	12	11206607	11226739	+	2245	SORD	GO:0008270;GO:0016491;GO:0055114	K00008	Q	opiNOG01088;veNOG02511	sorbitol dehydrogenase [Source:NCBI gene;Acc:101800431]	GO:0055114//obsolete oxidation-reduction process;	-	GO:0008270//zinc ion binding;GO:0016491//oxidoreductase activity;	ko00051(Fructose and mannose metabolism);ko00040(Pentose and glucuronate interconversions)
ENSAPLG00020012616	31.5711	14.8451	48.2972	3.25341	1.70195	0.000775413	0.108087	8	8110432	8180202	+	5826	-	-	K04004	R	veNOG10680	-	-	-	-	ko05150(Staphylococcus aureus infection);ko04610(Complement and coagulation cascades)
ENSAPLG00020003757	71.3663	101.373	41.3599	0.407998	-1.29337	0.000791196	0.109311	5	29091007	29095775	+	3274	-	-	K17599	S	veNOG04297	-	-	-	-	-
ENSAPLG00020009396	238.532	338.454	138.609	0.409536	-1.28794	0.000844888	0.115255	Z	41453939	41469540	-	1104	GKAP1	GO:0005794;GO:0007165	-	T	veNOG08808	G kinase anchoring protein 1 [Source:HGNC Symbol;Acc:HGNC:17496]	GO:0007165//signal transduction;	GO:0005794//Golgi apparatus;	-	-
ENSAPLG00020010026	6.21295	11.3207	1.10517	0.0976231	-3.35663	0.000848985	0.115255	1	207474524	207478673	+	1540	-	GO:0005542;GO:0061714;GO:1904447;GO:0005542;GO:0061714;GO:1904447	K13649	T	veNOG08685	folate receptor gamma [Source:NCBI gene;Acc:101798615]	GO:1904447//folate import across plasma membrane;GO:1904447//folate import across plasma membrane;	-	GO:0005542//folic acid binding;GO:0061714//folic acid receptor activity;GO:0005542//folic acid binding;GO:0061714//folic acid receptor activity;	ko04144(Endocytosis);ko01523(Antifolate resistance)
ENSAPLG00020009152	879.624	1096.69	662.558	0.604144	-0.727036	0.0008616	0.115959	Z	38124615	38191707	+	2972	MAMDC2	GO:0016020	-	R	veNOG04693	MAM domain containing 2 [Source:HGNC Symbol;Acc:HGNC:23673]	-	GO:0016020//membrane;	-	-
ENSAPLG00020001764	22.6485	35.972	9.325	0.25923	-1.9477	0.000879338	0.117335	1	181078809	181202170	-	9459	FREM2	GO:0007154;GO:0016021;GO:0007154;GO:0016021	-	TP	veNOG10164	FRAS1 related extracellular matrix 2 [Source:HGNC Symbol;Acc:HGNC:25396]	GO:0007154//cell communication;GO:0007154//cell communication;	GO:0016021//integral component of membrane;GO:0016021//integral component of membrane;	-	-
ENSAPLG00020002468	57.1224	80.335	33.9098	0.422104	-1.24433	0.00091858	0.121533	11	14014356	14015802	+	642	-	GO:0004930;GO:0007165;GO:0007186;GO:0016020;GO:0016021	K04306	T	opiNOG03974;meNOG04691;veNOG04484	-	GO:0007165//signal transduction;GO:0007186//G protein-coupled receptor signaling pathway;	GO:0016020//membrane;GO:0016021//integral component of membrane;	GO:0004930//G protein-coupled receptor activity;	ko04926(Relaxin signaling pathway);ko04080(Neuroactive ligand-receptor interaction)
ENSAPLG00020005110	81.9021	110.418	53.3866	0.483497	-1.04842	0.000935343	0.122711	1	90376720	90384420	-	1418	-	GO:0038023;GO:0150077	-	T	veNOG09130	cell surface glycoprotein CD200 receptor 2 [Source:NCBI gene;Acc:101797774]	GO:0150077//regulation of neuroinflammatory response;	-	GO:0038023//signaling receptor activity;	-
ENSAPLG00020012631	35.2521	50.6359	19.8683	0.392375	-1.34969	0.000955679	0.124334	1	79639806	79647710	-	1026	-	GO:0016021;GO:0016021	K10249	I	veNOG14103	elongation of very long chain fatty acids protein 4 [Source:NCBI gene;Acc:101801566]	-	GO:0016021//integral component of membrane;GO:0016021//integral component of membrane;	-	ko01040(Biosynthesis of unsaturated fatty acids);ko00062(Fatty acid elongation)
ENSAPLG00020003863	3820.39	4780.05	2860.72	0.598469	-0.740651	0.001033	0.132406	20	5151382	5154845	+	1796	ALDOC	GO:0003824;GO:0004332;GO:0006096;GO:0003824;GO:0004332;GO:0006096	K01623	G	veNOG06635	aldolase, fructose-bisphosphate C [Source:HGNC Symbol;Acc:HGNC:418]	GO:0006096//glycolytic process;GO:0006096//glycolytic process;	-	GO:0003824//catalytic activity;GO:0004332//fructose-bisphosphate aldolase activity;GO:0003824//catalytic activity;GO:0004332//fructose-bisphosphate aldolase activity;	ko04066(HIF-1 signaling pathway);ko00710(Carbon fixation in photosynthetic organisms);ko00680(Methane metabolism);ko00051(Fructose and mannose metabolism);ko00030(Pentose phosphate pathway);ko00010(Glycolysis / Gluconeogenesis)
ENSAPLG00020014602	32.6857	47.1775	18.1939	0.385648	-1.37464	0.00103469	0.132406	5	53880906	53881873	+	882	LRRC55	GO:0005515	-	R	veNOG01257	leucine rich repeat containing 55 [Source:NCBI gene;Acc:101803242]	-	-	GO:0005515//protein binding;	-
ENSAPLG00020000823	28.7255	42.8416	14.6093	0.341008	-1.55212	0.00106567	0.135262	2	125421459	125447020	+	2893	SCRN1	GO:0006508;GO:0016805	K14358	R	veNOG04822	secernin 1 [Source:HGNC Symbol;Acc:HGNC:22192]	GO:0006508//proteolysis;	-	GO:0016805//dipeptidase activity;	-
ENSAPLG00020014442	8.08257	14.6351	1.53004	0.104546	-3.25779	0.00113293	0.14264	25	4635345	4636393	-	354	-	-	K06856	R	veNOG25617	-	-	-	-	ko05416(Viral myocarditis);ko05414(Dilated cardiomyopathy);ko05340(Primary immunodeficiency);ko05330(Allograft rejection);ko05323(Rheumatoid arthritis);ko05322(Systemic lupus erythematosus);ko05320(Autoimmune thyroid disease);ko05310(Asthma);ko05202(Transcriptional misregulation in cancer);ko05171(Coronavirus disease - COVID-19);ko05169(Epstein-Barr virus infection);ko05152(Tuberculosis);ko05150(…
ENSAPLG00020015242	63.7348	86.5245	40.9451	0.47322	-1.07942	0.00116746	0.145811	VSDN01000856.1	15099	16972	+	339	-	-	-	-	-	-	-	-	-	-
ENSAPLG00020002566	3.9091	0.240795	7.5774	31.4682	4.97582	0.00119453	0.148008	2	161186807	161189523	+	560	-	GO:0005576;GO:0006952	K13916	R	veNOG26730;veNOG22344	-	GO:0006952//defense response;	GO:0005576//extracellular region;	-	ko05152(Tuberculosis);ko05150(Staphylococcus aureus infection);ko04970(Salivary secretion);ko04621(NOD-like receptor signaling pathway);ko04613(Neutrophil extracellular trap formation)
ENSAPLG00020018376	68.0654	92.4152	43.7156	0.473034	-1.07998	0.001221	0.150097	10	5096186	5267954	-	2400	SYN2	GO:0007269;GO:0008021	K19941	TU	veNOG04170	synapsin II [Source:HGNC Symbol;Acc:HGNC:11495]	GO:0007269//neurotransmitter secretion;	GO:0008021//synaptic vesicle;	-	-
ENSAPLG00020012230	28.9663	42.2076	15.725	0.372564	-1.42444	0.00124715	0.152113	4	67228390	67231088	-	1472	-	GO:0003677;GO:0006355;GO:0043565	K15606	KR	veNOG28804;veNOG03262	-	GO:0006355//regulation of transcription, DNA-templated;	-	GO:0003677//DNA binding;GO:0043565//sequence-specific DNA binding;	-
ENSAPLG00020001808	834.837	1028.89	640.787	0.622796	-0.683167	0.00125793	0.152239	1	144112951	144148217	+	11797	-	GO:0000413;GO:0003755;GO:0005515;GO:0006457;GO:0046907;GO:0000413;GO:0003755;GO:0005515;GO:0006457;GO:0046907	K12172	U	veNOG10136	-	GO:0000413//protein peptidyl-prolyl isomerization;GO:0006457//protein folding;GO:0046907//intracellular transport;GO:0000413//protein peptidyl-prolyl isomerization;GO:0006457//protein folding;GO:0046907//intracellular transport;	-	GO:0003755//peptidyl-prolyl cis-trans isomerase activity;GO:0005515//protein binding;GO:0003755//peptidyl-prolyl cis-trans isomerase activity;GO:0005515//protein binding;	ko05014(Amyotrophic lateral sclerosis);ko03013(Nucleocytoplasmic transport)
ENSAPLG00020018129	86.1235	48.105	124.142	2.58065	1.36773	0.00127501	0.153118	25	2392170	2399152	+	1846	-	GO:0005520;GO:0005576	-	T	veNOG02990	insulin like growth factor binding protein 4 [Source:NCBI gene;Acc:101789694]	-	GO:0005576//extracellular region;	GO:0005520//insulin-like growth factor binding;	-
ENSAPLG00020017209	44.7599	64.8139	24.706	0.381183	-1.39144	0.00138674	0.165265	8	23204684	23206928	+	1221	HPDL	GO:0003868;GO:0009072;GO:0016701;GO:0055114	-	E	veNOG03796	4-hydroxyphenylpyruvate dioxygenase like [Source:HGNC Symbol;Acc:HGNC:28242]	GO:0009072//aromatic amino acid family metabolic process;GO:0055114//obsolete oxidation-reduction process;	-	GO:0003868//4-hydroxyphenylpyruvate dioxygenase activity;GO:0016701//oxidoreductase activity, acting on single donors with incorporation of molecular oxygen;	-
ENSAPLG00020009378	1099.42	1362.95	835.901	0.613305	-0.705324	0.00142236	0.168178	18	8411845	8426017	+	1692	-	-	-	-	-	-	-	-	-	-
ENSAPLG00020005951	113.151	147.325	78.9769	0.536073	-0.899499	0.00143759	0.168178	7	14673077	14675225	-	1653	-	-	K06838	T	veNOG10185	-	-	-	-	ko04360(Axon guidance)
ENSAPLG00020012352	357.046	446.257	267.835	0.600181	-0.736531	0.0014435	0.168178	4	76017287	76067930	-	2340	REEP1	-	K17338	V	veNOG14685	receptor accessory protein 1 [Source:HGNC Symbol;Acc:HGNC:25786]	-	-	-	-
ENSAPLG00020015560	44.4949	62.0341	26.9557	0.43453	-1.20247	0.00145783	0.16859	4	52348498	52350903	+	1174	PHOX2B	GO:0003677;GO:0006355;GO:0043565	K09330	K	veNOG03538;opiNOG38273	paired like homeobox 2B [Source:NCBI gene;Acc:101801634]	GO:0006355//regulation of transcription, DNA-templated;	-	GO:0003677//DNA binding;GO:0043565//sequence-specific DNA binding;	-
ENSAPLG00020012873	174.111	251.022	97.2002	0.387219	-1.36878	0.00150136	0.171557	21	3658065	3661755	+	1000	-	GO:0005179;GO:0005576	-	R	veNOG21541	somatostatin-2 [Source:NCBI gene;Acc:101801984]	-	GO:0005576//extracellular region;	GO:0005179//hormone activity;	-
ENSAPLG00020000658	364.313	269.168	459.457	1.70695	0.771424	0.00151552	0.171557	1	52713860	52731744	-	3216	-	-	-	S	opiNOG00648;veNOG10946	-	-	-	-	-
ENSAPLG00020010651	1100.2	1537.04	663.354	0.431579	-1.2123	0.00151913	0.171557	30	1639265	1645059	+	1666	-	GO:0005515;GO:0008270	K12000	O	veNOG01728;veNOG07778	-	-	-	GO:0005515//protein binding;GO:0008270//zinc ion binding;	-
ENSAPLG00020008222	1135.79	1411.14	860.449	0.609754	-0.7137	0.00152744	0.171557	5	63506378	63543820	-	4007	MRVI1	-	K12337	S	veNOG08196	murine retrovirus integration site 1 homolog [Source:HGNC Symbol;Acc:HGNC:7237]	-	-	-	ko04270(Vascular smooth muscle contraction);ko04022(cGMP-PKG signaling pathway)
ENSAPLG00020008377	5540.74	4135.2	6946.28	1.67979	0.748283	0.00154013	0.171713	3	49066433	49075425	-	2204	CD164	-	K06546	R	veNOG26121	CD164 molecule [Source:HGNC Symbol;Acc:HGNC:1632]	-	-	-	ko04142(Lysosome)
ENSAPLG00020016449	32.8443	18.5	47.1886	2.55074	1.35091	0.00155083	0.171713	20	6231235	6231973	-	273	-	GO:0005576;GO:0006955;GO:0008009	K12499	R	veNOG26986	-	GO:0006955//immune response;	GO:0005576//extracellular region;	GO:0008009//chemokine activity;	ko05417(Lipid and atherosclerosis);ko05323(Rheumatoid arthritis);ko05168(Herpes simplex virus 1 infection);ko05164(Influenza A);ko05163(Human cytomegalovirus infection);ko05142(Chagas disease);ko05131(Shigellosis);ko05120(Epithelial cell signaling in Helicobacter pylori infection);ko05020(Prion disease);ko04668(TNF signaling pathway);ko04623(Cytosolic DNA-sensing pathway);ko04621(NOD-like recepto…
ENSAPLG00020009153	149.587	193.036	106.139	0.54984	-0.862916	0.00157236	0.172485	3	86966166	86968202	+	429	MRPL14	GO:0003735;GO:0005840;GO:0006412	K02874	J	veNOG19591	mitochondrial ribosomal protein L14 [Source:HGNC Symbol;Acc:HGNC:14279]	GO:0006412//translation;	GO:0005840//ribosome;	GO:0003735//structural constituent of ribosome;	ko03010(Ribosome)
ENSAPLG00020007055	33.2321	16.4983	49.9659	3.02854	1.59862	0.00158748	0.172485	8	18217463	18245929	-	3084	WDR63	GO:0005515	-	Z	veNOG04767	WD repeat domain 63 [Source:NCBI gene;Acc:101798625]	-	-	GO:0005515//protein binding;	-
ENSAPLG00020000236	1067.61	743.416	1391.8	1.87216	0.904705	0.00159095	0.172485	4	76233593	76245985	-	2523	-	GO:0005524;GO:0006457;GO:0051082	K09499	O	veNOG09523	chaperonin containing TCP1 subunit 7 [Source:NCBI gene;Acc:101793908]	GO:0006457//protein folding;	-	GO:0005524//ATP binding;GO:0051082//unfolded protein binding;	-
ENSAPLG00020010767	6.39735	11.5183	1.27642	0.110817	-3.17374	0.00167727	0.180589	30	1665060	1665938	-	183	-	-	K10072	TV	veNOG24262;KOG4297;veNOG20552;veNOG24108	-	-	-	-	-
ENSAPLG00020002209	21.5432	10.752	32.3343	3.00728	1.58846	0.00169742	0.180942	25	7363576	7365255	+	462	-	-	-	R	veNOG27195;veNOG23275;veNOG23045	-	-	-	-	-
ENSAPLG00020003643	739.64	557.859	921.421	1.65171	0.723961	0.00170372	0.180942	40	1076066	1092479	-	3102	CHD3	GO:0005524	K11642	RL	veNOG02067;COG0553	chromodomain helicase DNA binding protein 3 [Source:HGNC Symbol;Acc:HGNC:1918]	-	-	GO:0005524//ATP binding;	-
ENSAPLG00020018385	32.6602	19.2667	46.0537	2.39033	1.25721	0.00179394	0.189236	6	11427752	11440397	-	1659	KMO	GO:0004502;GO:0006569;GO:0019805;GO:0071949	K00486	C	veNOG09275	kynurenine 3-monooxygenase [Source:NCBI gene;Acc:101796606]	GO:0006569//tryptophan catabolic process;GO:0019805//quinolinate biosynthetic process;	-	GO:0004502//kynurenine 3-monooxygenase activity;GO:0071949//FAD binding;	ko00380(Tryptophan metabolism)
ENSAPLG00020008785	68.5779	92.0866	45.0692	0.489422	-1.03085	0.00182471	0.191191	16	13619404	13666859	-	2445	NKAIN4	-	-	SU	veNOG08608;NOG68839	sodium/potassium transporting ATPase interacting 4 [Source:NCBI gene;Acc:101800796]	-	-	-	-
ENSAPLG00020007518	392.35	292.703	491.997	1.68087	0.749211	0.0018526	0.192818	13	20432145	20466299	-	4374	FANCA	GO:0036297;GO:0043240	K10888	S	veNOG11803	FA complementation group A [Source:HGNC Symbol;Acc:HGNC:3582]	GO:0036297//interstrand cross-link repair;	GO:0043240//Fanconi anaemia nuclear complex;	-	ko03460(Fanconi anemia pathway)
ENSAPLG00020017438	133.546	175.231	91.8615	0.524231	-0.931726	0.00191091	0.19757	27	3522672	3524261	+	897	NEFL	GO:0005882;GO:0005883;GO:0061564	K04572	Z	veNOG00832	neurofilament light [Source:HGNC Symbol;Acc:HGNC:7739]	GO:0061564//axon development;	GO:0005882//intermediate filament;GO:0005883//neurofilament;	-	ko05022(Pathways of neurodegeneration - multiple diseases);ko05014(Amyotrophic lateral sclerosis)
ENSAPLG00020017838	58.323	82.2897	34.3564	0.417506	-1.26013	0.00194617	0.199892	6	8851987	8859162	-	435	RAMP1	GO:0006886;GO:0008277;GO:0015026;GO:0016021	K08447	T	veNOG22548	receptor activity modifying protein 1 [Source:HGNC Symbol;Acc:HGNC:9843]	GO:0006886//intracellular protein transport;GO:0008277//regulation of G protein-coupled receptor signaling pathway;	GO:0016021//integral component of membrane;	GO:0015026//coreceptor activity;	ko04270(Vascular smooth muscle contraction)
ENSAPLG00020017043	26.9901	42.8899	11.0903	0.258575	-1.95134	0.00196271	0.200273	26	5954162	5961019	+	2778	-	-	K11318	B	veNOG02761	-	-	-	-	-
ENSAPLG00020016311	557.214	691	423.429	0.612777	-0.706565	0.0020701	0.20986	20	10882359	10900658	-	2497	ELN	GO:0005201;GO:0062023;GO:0005201;GO:0062023	K05743	-	-	elastin [Source:HGNC Symbol;Acc:HGNC:3327]	-	GO:0062023//collagen-containing extracellular matrix;GO:0062023//collagen-containing extracellular matrix;	GO:0005201//extracellular matrix structural constituent;GO:0005201//extracellular matrix structural constituent;	ko05170(Human immunodeficiency virus 1 infection);ko05135(Yersinia infection);ko04810(Regulation of actin cytoskeleton);ko04666(Fc gamma R-mediated phagocytosis);ko04360(Axon guidance)
ENSAPLG00020000258	222.703	104.723	340.683	3.25317	1.70185	0.0021762	0.217608	3	180697	183951	+	1737	-	-	-	P	veNOG20961	-	-	-	-	-
ENSAPLG00020008162	890.752	1105.99	675.519	0.610784	-0.711265	0.00218713	0.217608	Z	10017109	10049290	+	6164	-	GO:0005515;GO:0005515;GO:0005515	-	T	veNOG05530	-	-	-	GO:0005515//protein binding;GO:0005515//protein binding;GO:0005515//protein binding;	-
ENSAPLG00020014234	192.082	245.563	138.6	0.564419	-0.825162	0.00219266	0.217608	4	14450389	14639245	-	3387	EPHA5	GO:0004672;GO:0004713;GO:0005003;GO:0005515;GO:0005524;GO:0005887;GO:0006468;GO:0007169;GO:0016021;GO:0004672;GO:0004713;GO:0005003;GO:0005515;GO:0005524;GO:0005887;GO:0006468;GO:0007169;GO:0016021;GO:0004672;GO:0004713;GO:0005003;GO:0005515;GO:0005524;GO:0005887;GO:0006468;GO:0007169;GO:0016021	K05106	T	veNOG00005	EPH receptor A5 [Source:HGNC Symbol;Acc:HGNC:3389]	GO:0006468//protein phosphorylation;GO:0007169//transmembrane receptor protein tyrosine kinase signaling pathway;GO:0006468//protein phosphorylation;GO:0007169//transmembrane receptor protein tyrosine kinase signaling pathway;GO:0006468//protein phosphorylation;GO:0007169//transmembrane receptor protein tyrosine kinase signaling pathway;	GO:0005887//integral component of plasma membrane;GO:0016021//integral component of membrane;GO:0005887//integral component of plasma membrane;GO:0016021//integral component of membrane;GO:0005887//integral component of plasma membrane;GO:0016021//integral component of membrane;	GO:0004672//protein kinase activity;GO:0004713//protein tyrosine kinase activity;GO:0005003//ephrin receptor activity;GO:0005515//protein binding;GO:0005524//ATP binding;GO:0004672//protein kinase activity;GO:0004713//protein tyrosine kinase activity;GO:0005003//ephrin receptor activity;GO:0005515//protein binding;GO:0005524//ATP binding;GO:0004672//protein kinase activity;GO:0004713//protein tyr…	ko04360(Axon guidance)
ENSAPLG00020003980	123.082	90.183	155.981	1.72961	0.790447	0.00221597	0.217608	1	45052784	45053095	+	312	-	GO:0000786;GO:0003677;GO:0005634;GO:0006352;GO:0046982	K11254	B	COG2036	histone H4 [Source:NCBI gene;Acc:110351447]	GO:0006352//DNA-templated transcription, initiation;	GO:0000786//nucleosome;GO:0005634//nucleus;	GO:0003677//DNA binding;GO:0046982//protein heterodimerization activity;	ko05322(Systemic lupus erythematosus);ko05203(Viral carcinogenesis);ko05034(Alcoholism);ko04613(Neutrophil extracellular trap formation)
ENSAPLG00020004979	444.849	552.636	337.062	0.609918	-0.713313	0.00221622	0.217608	1	31929913	31960002	-	3225	GXYLT1	GO:0016757	K13676	G	veNOG11596	glucoside xylosyltransferase 1 [Source:HGNC Symbol;Acc:HGNC:27482]	-	-	GO:0016757//glycosyltransferase activity;	ko00514(Other types of O-glycan biosynthesis)
ENSAPLG00020013512	11.4212	19.4216	3.42089	0.176138	-2.50522	0.00226264	0.219804	3	71693486	71705963	+	1510	PNLDC1	GO:0003676	-	A	veNOG06169	PARN like, ribonuclease domain containing 1 [Source:HGNC Symbol;Acc:HGNC:21185]	-	-	GO:0003676//nucleic acid binding;	-
ENSAPLG00020015162	172.265	216.952	127.578	0.588045	-0.766001	0.00226675	0.219804	7	30672190	30704069	+	1655	PHYHIPL	GO:0005515	-	S	veNOG03049	phytanoyl-CoA 2-hydroxylase interacting protein like [Source:HGNC Symbol;Acc:HGNC:29378]	-	-	GO:0005515//protein binding;	-
ENSAPLG00020016623	66.7788	35.0623	98.4953	2.80915	1.49013	0.00229998	0.22165	7	21	1756	-	360	-	GO:0008080	K17972	R	COG0456;veNOG00133	-	-	-	GO:0008080//N-acetyltransferase activity;	-
ENSAPLG00020016153	82.3321	112.49	52.1738	0.463806	-1.10841	0.00232269	0.222465	10	22092202	22097827	-	2247	OXTR	GO:0004930;GO:0004990;GO:0005000;GO:0007186;GO:0016021	K04229	T	veNOG05904	oxytocin receptor [Source:NCBI gene;Acc:101795636]	GO:0007186//G protein-coupled receptor signaling pathway;	GO:0016021//integral component of membrane;	GO:0004930//G protein-coupled receptor activity;GO:0004990//oxytocin receptor activity;GO:0005000//vasopressin receptor activity;	ko04921(Oxytocin signaling pathway);ko04080(Neuroactive ligand-receptor interaction);ko04024(cAMP signaling pathway);ko04020(Calcium signaling pathway)
ENSAPLG00020014444	16.2183	30.4181	2.01864	0.0663631	-3.91348	0.00234659	0.223384	25	4655663	4659684	-	2346	-	-	K06856	R	veNOG25617;veNOG13552	-	-	-	-	ko05416(Viral myocarditis);ko05414(Dilated cardiomyopathy);ko05340(Primary immunodeficiency);ko05330(Allograft rejection);ko05323(Rheumatoid arthritis);ko05322(Systemic lupus erythematosus);ko05320(Autoimmune thyroid disease);ko05310(Asthma);ko05202(Transcriptional misregulation in cancer);ko05171(Coronavirus disease - COVID-19);ko05169(Epstein-Barr virus infection);ko05152(Tuberculosis);ko05150(…
ENSAPLG00020008531	162.252	205.075	119.428	0.582363	-0.780009	0.00250672	0.237181	3	49697905	49702490	+	1749	GTF3C6	GO:0006383;GO:0006383	K15203	K	veNOG13258	general transcription factor IIIC subunit 6 [Source:HGNC Symbol;Acc:HGNC:20872]	GO:0006383//transcription by RNA polymerase III;GO:0006383//transcription by RNA polymerase III;	-	-	-
ENSAPLG00020001324	181.939	229.849	134.029	0.583117	-0.778142	0.00253729	0.238628	5	28287358	28336225	-	3765	TRPM5	GO:0005216;GO:0005227;GO:0006811;GO:0006812;GO:0016020;GO:0016021;GO:0034220;GO:0050909;GO:0055085	K04980	P	veNOG00854	transient receptor potential cation channel subfamily M member 5 [Source:NCBI gene;Acc:101796166]	GO:0006811//ion transport;GO:0006812//cation transport;GO:0034220//ion transmembrane transport;GO:0050909//sensory perception of taste;GO:0055085//transmembrane transport;	GO:0016020//membrane;GO:0016021//integral component of membrane;	GO:0005216//ion channel activity;GO:0005227//calcium activated cation channel activity;	ko04742(Taste transduction)
ENSAPLG00020015948	41.7984	57.6085	25.9884	0.45112	-1.14842	0.00260113	0.243167	32	3416633	3419401	-	1050	-	GO:0002819;GO:0003823;GO:0038023	K06582	TR	veNOG12207;opiNOG65076;veNOG16011	-	GO:0002819//regulation of adaptive immune response;	-	GO:0003823//antigen binding;GO:0038023//signaling receptor activity;	ko04650(Natural killer cell mediated cytotoxicity)
ENSAPLG00020012540	57.8529	84.2649	31.4408	0.373119	-1.42229	0.00263859	0.244606	11	20900817	20964204	+	2904	TRPC5	GO:0005216;GO:0005262;GO:0005515;GO:0006811;GO:0016020;GO:0016021;GO:0055085;GO:0070588	K04968	P	veNOG10264	transient receptor potential cation channel subfamily C member 5 [Source:HGNC Symbol;Acc:HGNC:12337]	GO:0006811//ion transport;GO:0055085//transmembrane transport;GO:0070588//calcium ion transmembrane transport;	GO:0016020//membrane;GO:0016021//integral component of membrane;	GO:0005216//ion channel activity;GO:0005262//calcium channel activity;GO:0005515//protein binding;	ko04929(GnRH secretion);ko04360(Axon guidance)
ENSAPLG00020009654	15.0536	23.1457	6.96152	0.30077	-1.73327	0.00265869	0.244606	3	35507143	35536080	-	1753	ELOVL4	GO:0016021	K10249	I	veNOG12195	ELOVL fatty acid elongase 4 [Source:HGNC Symbol;Acc:HGNC:14415]	-	GO:0016021//integral component of membrane;	-	ko01040(Biosynthesis of unsaturated fatty acids);ko00062(Fatty acid elongation)
ENSAPLG00020007165	159.656	203.171	116.142	0.571647	-0.806804	0.00266482	0.244606	1	54720455	54730821	-	1207	SYNGR1	GO:0016020;GO:0016020	-	TU	veNOG05037	synaptogyrin 1 [Source:NCBI gene;Acc:101795102]	-	GO:0016020//membrane;GO:0016020//membrane;	-	-
ENSAPLG00020001525	112.011	52.8792	171.143	3.23648	1.69443	0.0026792	0.244606	5	29808929	29810636	-	768	-	GO:0003735;GO:0005840;GO:0006412;GO:0019843	K02878	J	veNOG04289	-	GO:0006412//translation;	GO:0005840//ribosome;	GO:0003735//structural constituent of ribosome;GO:0019843//rRNA binding;	ko03010(Ribosome)
ENSAPLG00020012462	19.3603	28.3055	10.4152	0.367956	-1.44239	0.00279837	0.253991	5	2586644	2597103	+	2251	DMAC2L	-	K07554	C	veNOG13336	distal membrane arm assembly complex 2 like [Source:HGNC Symbol;Acc:HGNC:18799]	-	-	-	-
ENSAPLG00020004258	57.1571	76.4162	37.898	0.495942	-1.01176	0.00281454	0.253991	Z	52787558	52864680	+	1739	TRABD2A	-	-	T	veNOG12535	TraB domain containing 2A [Source:HGNC Symbol;Acc:HGNC:27013]	-	-	-	-
ENSAPLG00020008681	429.705	315.371	544.039	1.72508	0.786662	0.00289666	0.257269	13	10627118	10633398	-	2447	ADGRG5	GO:0004888;GO:0004930;GO:0007166;GO:0007186;GO:0016021	K08459	T	veNOG01372	adhesion G protein-coupled receptor G5 [Source:HGNC Symbol;Acc:HGNC:19010]	GO:0007166//cell surface receptor signaling pathway;GO:0007186//G protein-coupled receptor signaling pathway;	GO:0016021//integral component of membrane;	GO:0004888//transmembrane signaling receptor activity;GO:0004930//G protein-coupled receptor activity;	-
ENSAPLG00020001528	126.077	167.291	84.8633	0.507279	-0.979149	0.00290523	0.257269	6	12638449	12709390	-	3758	ADAM23	GO:0004222;GO:0006508;GO:0008237;GO:0004222;GO:0006508;GO:0008237;GO:0004222;GO:0006508;GO:0008237;GO:0004222;GO:0006508;GO:0008237;GO:0004222;GO:0006508;GO:0008237	K06837	O	veNOG06123	ADAM metallopeptidase domain 23 [Source:HGNC Symbol;Acc:HGNC:202]	GO:0006508//proteolysis;GO:0006508//proteolysis;GO:0006508//proteolysis;GO:0006508//proteolysis;GO:0006508//proteolysis;	-	GO:0004222//metalloendopeptidase activity;GO:0008237//metallopeptidase activity;GO:0004222//metalloendopeptidase activity;GO:0008237//metallopeptidase activity;GO:0004222//metalloendopeptidase activity;GO:0008237//metallopeptidase activity;GO:0004222//metalloendopeptidase activity;GO:0008237//metallopeptidase activity;GO:0004222//metalloendopeptidase activity;GO:0008237//metallopeptidase activity;	-
ENSAPLG00020012864	102.518	71.2431	133.792	1.87796	0.909169	0.00291138	0.257269	VSDN01000121.1	45875	59556	+	5554	C3	GO:0004866;GO:0005515;GO:0005576;GO:0005615;GO:0006956;GO:0004866;GO:0005515;GO:0005576;GO:0005615;GO:0006956;GO:0004866;GO:0005515;GO:0005576;GO:0005615;GO:0006956;GO:0004866;GO:0005515;GO:0005576;GO:0005615;GO:0006956;GO:0004866;GO:0005515;GO:0005576;GO:0005615;GO:0006956;GO:0004866;GO:0005515;GO:0005576;GO:0005615;GO:0006956;GO:0004866;GO:0005515;GO:0005576;GO:0005615;GO:0006956	K03990	O	veNOG09329	complement C3 [Source:HGNC Symbol;Acc:HGNC:1318]	GO:0006956//complement activation;GO:0006956//complement activation;GO:0006956//complement activation;GO:0006956//complement activation;GO:0006956//complement activation;GO:0006956//complement activation;GO:0006956//complement activation;	GO:0005576//extracellular region;GO:0005615//extracellular space;GO:0005576//extracellular region;GO:0005615//extracellular space;GO:0005576//extracellular region;GO:0005615//extracellular space;GO:0005576//extracellular region;GO:0005615//extracellular space;GO:0005576//extracellular region;GO:0005615//extracellular space;GO:0005576//extracellular region;GO:0005615//extracellular space;GO:000557…	GO:0004866//endopeptidase inhibitor activity;GO:0005515//protein binding;GO:0004866//endopeptidase inhibitor activity;GO:0005515//protein binding;GO:0004866//endopeptidase inhibitor activity;GO:0005515//protein binding;GO:0004866//endopeptidase inhibitor activity;GO:0005515//protein binding;GO:0004866//endopeptidase inhibitor activity;GO:0005515//protein binding;GO:0004866//endopeptidase inhibito…	ko05322(Systemic lupus erythematosus);ko05203(Viral carcinogenesis);ko05171(Coronavirus disease - COVID-19);ko05168(Herpes simplex virus 1 infection);ko05167(Kaposi sarcoma-associated herpesvirus infection);ko05152(Tuberculosis);ko05150(Staphylococcus aureus infection);ko05142(Chagas disease);ko05140(Leishmaniasis);ko05134(Legionellosis);ko05133(Pertussis);ko05131(Shigellosis);ko04936(Alcoholic l…
ENSAPLG00020011817	36.7016	50.8058	22.5973	0.444778	-1.16884	0.00291677	0.257269	17	892296	1107346	+	3334	TMEM132C	-	K17599	S	veNOG04428	transmembrane protein 132C [Source:HGNC Symbol;Acc:HGNC:25436]	-	-	-	-
ENSAPLG00020015528	307.713	389.584	225.843	0.579704	-0.786612	0.00293462	0.257298	29	303352	304501	+	282	-	GO:0016020;GO:0055114	K03878	C	veNOG03758	-	GO:0055114//obsolete oxidation-reduction process;	GO:0016020//membrane;	-	ko05415(Diabetic cardiomyopathy);ko05208(Chemical carcinogenesis - reactive oxygen species);ko05022(Pathways of neurodegeneration - multiple diseases);ko05020(Prion disease);ko05016(Huntington disease);ko05014(Amyotrophic lateral sclerosis);ko05012(Parkinson disease);ko05010(Alzheimer disease);ko04723(Retrograde endocannabinoid signaling);ko04714(Thermogenesis);ko00190(Oxidative phosphorylation)
ENSAPLG00020002352	75.8953	44.2744	107.516	2.4284	1.28001	0.00295006	0.257298	25	7437638	7470120	+	2688	-	-	-	R	veNOG25617	-	-	-	-	-
ENSAPLG00020014377	99.5159	132.152	66.8802	0.506087	-0.982542	0.00298139	0.258586	12	19280128	19285412	+	2116	RASL12	GO:0003924;GO:0005525;GO:0007165;GO:0016020;GO:0003924;GO:0005525;GO:0007165;GO:0016020	K07854	R	veNOG01328	RAS like family 12 [Source:HGNC Symbol;Acc:HGNC:30289]	GO:0007165//signal transduction;GO:0007165//signal transduction;	GO:0016020//membrane;GO:0016020//membrane;	GO:0003924//GTPase activity;GO:0005525//GTP binding;GO:0003924//GTPase activity;GO:0005525//GTP binding;	-
ENSAPLG00020007555	193.012	240.332	145.693	0.606216	-0.722097	0.00308326	0.26373	14	6991905	6992948	-	609	HAND1	GO:0046983	K09071	K	veNOG16171	heart and neural crest derivatives expressed 1 [Source:HGNC Symbol;Acc:HGNC:4807]	-	-	GO:0046983//protein dimerization activity;	ko04550(Signaling pathways regulating pluripotency of stem cells)
ENSAPLG00020006894	43.5071	59.9983	27.016	0.450279	-1.15111	0.00308638	0.26373	4	69757898	69943099	-	4406	-	GO:0000159;GO:0005515;GO:0019888;GO:0000159;GO:0005515;GO:0019888;GO:0000159;GO:0005515;GO:0019888;GO:0000159;GO:0005515;GO:0019888;GO:0000159;GO:0005515;GO:0019888	K04354	T	veNOG01236	protein phosphatase 2 regulatory subunit Bgamma [Source:NCBI gene;Acc:101801149]	-	GO:0000159//protein phosphatase type 2A complex;GO:0000159//protein phosphatase type 2A complex;GO:0000159//protein phosphatase type 2A complex;GO:0000159//protein phosphatase type 2A complex;GO:0000159//protein phosphatase type 2A complex;	GO:0005515//protein binding;GO:0019888//protein phosphatase regulator activity;GO:0005515//protein binding;GO:0019888//protein phosphatase regulator activity;GO:0005515//protein binding;GO:0019888//protein phosphatase regulator activity;GO:0005515//protein binding;GO:0019888//protein phosphatase regulator activity;GO:0005515//protein binding;GO:0019888//protein phosphatase regulator activity;	ko05165(Human papillomavirus infection);ko05160(Hepatitis C);ko05142(Chagas disease);ko04728(Dopaminergic synapse);ko04530(Tight junction);ko04391(Hippo signaling pathway - fly);ko04390(Hippo signaling pathway);ko04261(Adrenergic signaling in cardiomyocytes);ko04152(AMPK signaling pathway);ko04151(PI3K-Akt signaling pathway);ko04111(Cell cycle - yeast);ko04071(Sphingolipid signaling pathway);ko03…
ENSAPLG00020006375	37.6938	14.5865	60.8011	4.16831	2.05946	0.00309432	0.26373	20	7497503	7666074	-	1532	COL26A1	GO:0005515	-	W	veNOG00719	collagen type XXVI alpha 1 chain [Source:HGNC Symbol;Acc:HGNC:18038]	-	-	GO:0005515//protein binding;	-
ENSAPLG00020010292	19.6156	38.3627	0.868446	0.0226378	-5.46512	0.00310827	0.26373	37	535760	538564	-	723	-	-	-	R	veNOG08357;veNOG31920	-	-	-	-	-
ENSAPLG00020001137	556.756	767.9	345.613	0.450076	-1.15176	0.00313868	0.263783	9	16405378	16431318	+	2563	EHHADH	GO:0003824;GO:0003857;GO:0006631;GO:0016491;GO:0055114;GO:0003824;GO:0003857;GO:0006631;GO:0016491;GO:0055114;GO:0003824;GO:0003857;GO:0006631;GO:0016491;GO:0055114;GO:0003824;GO:0003857;GO:0006631;GO:0016491;GO:0055114	K07514	I	veNOG01029	enoyl-CoA hydratase and 3-hydroxyacyl CoA dehydrogenase [Source:HGNC Symbol;Acc:HGNC:3247]	GO:0006631//fatty acid metabolic process;GO:0055114//obsolete oxidation-reduction process;GO:0006631//fatty acid metabolic process;GO:0055114//obsolete oxidation-reduction process;GO:0006631//fatty acid metabolic process;GO:0055114//obsolete oxidation-reduction process;GO:0006631//fatty acid metabolic process;GO:0055114//obsolete oxidation-reduction process;	-	GO:0003824//catalytic activity;GO:0003857//3-hydroxyacyl-CoA dehydrogenase activity;GO:0016491//oxidoreductase activity;GO:0003824//catalytic activity;GO:0003857//3-hydroxyacyl-CoA dehydrogenase activity;GO:0016491//oxidoreductase activity;GO:0003824//catalytic activity;GO:0003857//3-hydroxyacyl-CoA dehydrogenase activity;GO:0016491//oxidoreductase activity;GO:0003824//catalytic activity;GO:00038…	ko04146(Peroxisome);ko03320(PPAR signaling pathway);ko00930(Caprolactam degradation);ko00650(Butanoate metabolism);ko00640(Propanoate metabolism);ko00627(Aminobenzoate degradation);ko00410(beta-Alanine metabolism);ko00380(Tryptophan metabolism);ko00310(Lysine degradation);ko00280(Valine, leucine and isoleucine degradation);ko00071(Fatty acid degradation)
ENSAPLG00020013692	73.0388	98.4754	47.6022	0.483392	-1.04874	0.00314622	0.263783	5	24809161	24810348	-	1188	SSTR1	GO:0004930;GO:0004994;GO:0007186;GO:0016021	K04217	T	veNOG02413	somatostatin receptor 1 [Source:HGNC Symbol;Acc:HGNC:11330]	GO:0007186//G protein-coupled receptor signaling pathway;	GO:0016021//integral component of membrane;	GO:0004930//G protein-coupled receptor activity;GO:0004994//somatostatin receptor activity;	ko04935(Growth hormone synthesis, secretion and action);ko04080(Neuroactive ligand-receptor interaction);ko04024(cAMP signaling pathway)
ENSAPLG00020013920	36.6469	50.3816	22.9121	0.454772	-1.13678	0.00315959	0.263783	1	173047196	173131437	-	3708	PCDH17	GO:0005509;GO:0005886;GO:0007155;GO:0007156;GO:0016020;GO:0005509;GO:0005886;GO:0007155;GO:0007156;GO:0016020;GO:0005509;GO:0005886;GO:0007155;GO:0007156;GO:0016020	K16499	S	veNOG00474	protocadherin 17 [Source:HGNC Symbol;Acc:HGNC:14267]	GO:0007155//cell adhesion;GO:0007156//homophilic cell adhesion via plasma membrane adhesion molecules;GO:0007155//cell adhesion;GO:0007156//homophilic cell adhesion via plasma membrane adhesion molecules;GO:0007155//cell adhesion;GO:0007156//homophilic cell adhesion via plasma membrane adhesion molecules;	GO:0005886//plasma membrane;GO:0016020//membrane;GO:0005886//plasma membrane;GO:0016020//membrane;GO:0005886//plasma membrane;GO:0016020//membrane;	GO:0005509//calcium ion binding;GO:0005509//calcium ion binding;GO:0005509//calcium ion binding;	-
ENSAPLG00020006142	28160.3	17922	38398.7	2.14254	1.09932	0.00328081	0.270008	5	11375434	11383618	+	3133	-	GO:0005524;GO:0006457;GO:0051082	K04079	O	veNOG09551	heat shock protein 90 alpha family class A member 1 [Source:NCBI gene;Acc:101800442]	GO:0006457//protein folding;	-	GO:0005524//ATP binding;GO:0051082//unfolded protein binding;	ko05418(Fluid shear stress and atherosclerosis);ko05417(Lipid and atherosclerosis);ko05215(Prostate cancer);ko05207(Chemical carcinogenesis - receptor activation);ko05200(Pathways in cancer);ko05132(Salmonella infection);ko04915(Estrogen signaling pathway);ko04914(Progesterone-mediated oocyte maturation);ko04659(Th17 cell differentiation);ko04657(IL-17 signaling pathway);ko04626(Plant-pathogen in…
ENSAPLG00020001565	108.549	179.021	38.0773	0.212697	-2.23313	0.00329525	0.270008	5	29824846	29825817	+	572	-	-	K14822	S	aveNOG16364;veNOG16504	-	-	-	-	-
ENSAPLG00020014618	14.7611	6.83879	22.6834	3.31687	1.72982	0.00331336	0.270008	5	53917832	53918986	+	824	-	GO:0006955	K10786	TV	veNOG18304;veNOG16313	-	GO:0006955//immune response;	-	-	ko05310(Asthma)
ENSAPLG00020009879	418.883	519.322	318.445	0.613194	-0.705586	0.0033191	0.270008	7	36631740	37082899	-	3650	PRKG1	GO:0004672;GO:0004674;GO:0004692;GO:0005524;GO:0006468;GO:0004672;GO:0004674;GO:0004692;GO:0005524;GO:0006468	K07376	T	veNOG02261	protein kinase cGMP-dependent 1 [Source:HGNC Symbol;Acc:HGNC:9414]	GO:0006468//protein phosphorylation;GO:0006468//protein phosphorylation;	-	GO:0004672//protein kinase activity;GO:0004674//protein serine/threonine kinase activity;GO:0004692//cGMP-dependent protein kinase activity;GO:0005524//ATP binding;GO:0004672//protein kinase activity;GO:0004674//protein serine/threonine kinase activity;GO:0004692//cGMP-dependent protein kinase activity;GO:0005524//ATP binding;	ko04970(Salivary secretion);ko04923(Regulation of lipolysis in adipocytes);ko04740(Olfactory transduction);ko04730(Long-term depression);ko04714(Thermogenesis);ko04713(Circadian entrainment);ko04611(Platelet activation);ko04540(Gap junction);ko04270(Vascular smooth muscle contraction);ko04022(cGMP-PKG signaling pathway)
ENSAPLG00020004890	22.1947	11.7819	32.6074	2.76758	1.46863	0.00332062	0.270008	25	703141	704214	+	1074	SP6	GO:0003676	K09196	K	veNOG09146	Sp6 transcription factor [Source:HGNC Symbol;Acc:HGNC:14530]	-	-	GO:0003676//nucleic acid binding;	-
ENSAPLG00020002692	211.721	159.509	263.933	1.65466	0.726536	0.00351082	0.28131	30	371363	372048	+	288	-	-	K10072	TV	veNOG24843;veNOG24262;veNOG20552;veNOG24108	-	-	-	-	-
ENSAPLG00020007522	432.523	324.507	540.538	1.66572	0.736148	0.00351721	0.28131	25	3080122	3089188	-	3879	-	GO:0003779;GO:0005515;GO:0008157;GO:0042127;GO:0050804	K17551	T	veNOG00550;veNOG34805	-	GO:0042127//regulation of cell population proliferation;GO:0050804//modulation of chemical synaptic transmission;	-	GO:0003779//actin binding;GO:0005515//protein binding;GO:0008157//protein phosphatase 1 binding;	-
ENSAPLG00020003429	8.6143	3.03269	14.1959	4.68097	2.22681	0.00352906	0.28131	1	83323832	83337317	+	2376	ACRBP	-	-	R	veNOG10360	acrosin binding protein [Source:HGNC Symbol;Acc:HGNC:17195]	-	-	-	-
ENSAPLG00020010621	5.3316	9.49243	1.17078	0.123338	-3.01931	0.00353169	0.28131	5	61557027	61620407	-	1716	INSC	GO:0005515;GO:0008356	-	R	veNOG14713	INSC spindle orientation adaptor protein [Source:HGNC Symbol;Acc:HGNC:33116]	GO:0008356//asymmetric cell division;	-	GO:0005515//protein binding;	-
ENSAPLG00020011518	325.585	402.545	248.625	0.617633	-0.695177	0.0035515	0.281452	6	32821706	32839910	+	1477	IGFBP5	GO:0005520;GO:0005576	-	T	veNOG00388	insulin like growth factor binding protein 5 [Source:NCBI gene;Acc:101803411]	-	GO:0005576//extracellular region;	GO:0005520//insulin-like growth factor binding;	-
ENSAPLG00020003288	23.3985	13.2175	33.5794	2.54052	1.34512	0.00359667	0.283592	5	29928904	29930085	+	822	LRRC10B	GO:0005515	-	S	veNOG08704	leucine rich repeat containing 10B [Source:HGNC Symbol;Acc:HGNC:37215]	-	-	GO:0005515//protein binding;	-
ENSAPLG00020008179	23.5384	10.7874	36.2895	3.36406	1.7502	0.00381136	0.29901	3	98838494	98839756	+	612	-	GO:0006812;GO:0008324;GO:0016021;GO:0055085	K14697	P	veNOG14383;opiNOG03969	-	GO:0006812//cation transport;GO:0055085//transmembrane transport;	GO:0016021//integral component of membrane;	GO:0008324//cation transmembrane transporter activity;	-
ENSAPLG00020009767	3719.93	2923.73	4516.14	1.54465	0.627282	0.00386008	0.301318	Z	66794623	66800604	-	1194	DNAJA1	GO:0005524;GO:0006457;GO:0009408;GO:0031072;GO:0051082	K09502	O	veNOG08729	DnaJ heat shock protein family (Hsp40) member A1 [Source:HGNC Symbol;Acc:HGNC:5229]	GO:0006457//protein folding;GO:0009408//response to heat;	-	GO:0005524//ATP binding;GO:0031072//heat shock protein binding;GO:0051082//unfolded protein binding;	ko04141(Protein processing in endoplasmic reticulum)
ENSAPLG00020001672	25.279	39.1597	11.3982	0.29107	-1.78056	0.00390729	0.303485	2	18498300	18500459	+	873	TMEM74	GO:0006914	-	S	veNOG08950	transmembrane protein 74 [Source:HGNC Symbol;Acc:HGNC:26409]	GO:0006914//autophagy;	-	-	-
ENSAPLG00020002859	839.373	1026.45	652.298	0.635491	-0.654057	0.0039483	0.305152	19	11044435	11048049	+	1800	OLFML2A	-	-	W	veNOG01377	olfactomedin like 2A [Source:HGNC Symbol;Acc:HGNC:27270]	-	-	-	-
ENSAPLG00020006712	1340.13	1653.41	1026.85	0.621051	-0.687216	0.0039682	0.30518	3	94319675	94623042	-	16275	RYR2	GO:0005216;GO:0005219;GO:0005262;GO:0005509;GO:0005515;GO:0006811;GO:0006816;GO:0006874;GO:0016020;GO:0016021;GO:0055085;GO:0070588;GO:0005216;GO:0005219;GO:0005262;GO:0005509;GO:0005515;GO:0006811;GO:0006816;GO:0006874;GO:0016020;GO:0016021;GO:0055085;GO:0070588;GO:0005216;GO:0005219;GO:0005262;GO:0005509;GO:0005515;GO:0006811;GO:0006816;GO:0006874;GO:0016020;GO:0016021;GO:0055085;GO:0070588;GO:…	K04962	T	veNOG02522	ryanodine receptor 2 [Source:HGNC Symbol;Acc:HGNC:10484]	GO:0006811//ion transport;GO:0006816//calcium ion transport;GO:0006874//cellular calcium ion homeostasis;GO:0055085//transmembrane transport;GO:0070588//calcium ion transmembrane transport;GO:0006811//ion transport;GO:0006816//calcium ion transport;GO:0006874//cellular calcium ion homeostasis;GO:0055085//transmembrane transport;GO:0070588//calcium ion transmembrane transport;GO:0006811//ion trans…	GO:0016020//membrane;GO:0016021//integral component of membrane;GO:0016020//membrane;GO:0016021//integral component of membrane;GO:0016020//membrane;GO:0016021//integral component of membrane;GO:0016020//membrane;GO:0016021//integral component of membrane;GO:0016020//membrane;GO:0016021//integral component of membrane;GO:0016020//membrane;GO:0016021//integral component of membrane;GO:0016020//mem…	GO:0005216//ion channel activity;GO:0005219//ryanodine-sensitive calcium-release channel activity;GO:0005262//calcium channel activity;GO:0005509//calcium ion binding;GO:0005515//protein binding;GO:0005216//ion channel activity;GO:0005219//ryanodine-sensitive calcium-release channel activity;GO:0005262//calcium channel activity;GO:0005509//calcium ion binding;GO:0005515//protein binding;GO:000521…	ko05415(Diabetic cardiomyopathy);ko05414(Dilated cardiomyopathy);ko05412(Arrhythmogenic right ventricular cardiomyopathy);ko05410(Hypertrophic cardiomyopathy);ko05022(Pathways of neurodegeneration - multiple diseases);ko05020(Prion disease);ko04972(Pancreatic secretion);ko04921(Oxytocin signaling pathway);ko04911(Insulin secretion);ko04713(Circadian entrainment);ko04371(Apelin signaling pathway);…
ENSAPLG00020002370	81.0491	106.281	55.8175	0.52519	-0.92909	0.00399859	0.305185	24	1528239	1533971	+	1802	RIMS3	GO:0006887;GO:0016020;GO:0017137	K15298	U	veNOG15646	regulating synaptic membrane exocytosis 3 [Source:NCBI gene;Acc:101795289]	GO:0006887//exocytosis;	GO:0016020//membrane;	-	-
ENSAPLG00020017102	95.8263	68.9222	122.73	1.78071	0.832451	0.00403493	0.305185	8	22896431	22921656	+	5220	ARMH1	-	-	S	veNOG06091	armadillo like helical domain containing 1 [Source:HGNC Symbol;Acc:HGNC:34345]	-	-	-	-
ENSAPLG00020016952	3479.33	4242.39	2716.27	0.640269	-0.64325	0.0040414	0.305185	26	5832989	5848108	+	2339	LMOD1	GO:0003779;GO:0005523;GO:0006936;GO:0051694	-	Z	opiNOG11047;veNOG08713	leiomodin 1 [Source:HGNC Symbol;Acc:HGNC:6647]	GO:0006936//muscle contraction;GO:0051694//pointed-end actin filament capping;	-	GO:0003779//actin binding;GO:0005523//tropomyosin binding;	-
ENSAPLG00020013950	234.694	293.124	176.263	0.601324	-0.733786	0.00404646	0.305185	3	94756326	94798061	-	4644	MTR	GO:0008270;GO:0008705;GO:0009086;GO:0031419;GO:0042558;GO:0044237;GO:0046872;GO:0008270;GO:0008705;GO:0009086;GO:0031419;GO:0042558;GO:0044237;GO:0046872;GO:0008270;GO:0008705;GO:0009086;GO:0031419;GO:0042558;GO:0044237;GO:0046872;GO:0008270;GO:0008705;GO:0009086;GO:0031419;GO:0042558;GO:0044237;GO:0046872;GO:0008270;GO:0008705;GO:0009086;GO:0031419;GO:0042558;GO:0044237;GO:0046872;GO:0008270;GO:…	K00548	E	veNOG02583	5-methyltetrahydrofolate-homocysteine methyltransferase [Source:HGNC Symbol;Acc:HGNC:7468]	GO:0009086//methionine biosynthetic process;GO:0042558//pteridine-containing compound metabolic process;GO:0044237//cellular metabolic process;GO:0009086//methionine biosynthetic process;GO:0042558//pteridine-containing compound metabolic process;GO:0044237//cellular metabolic process;GO:0009086//methionine biosynthetic process;GO:0042558//pteridine-containing compound metabolic process;GO:004423…	-	GO:0008270//zinc ion binding;GO:0008705//methionine synthase activity;GO:0031419//cobalamin binding;GO:0046872//metal ion binding;GO:0008270//zinc ion binding;GO:0008705//methionine synthase activity;GO:0031419//cobalamin binding;GO:0046872//metal ion binding;GO:0008270//zinc ion binding;GO:0008705//methionine synthase activity;GO:0031419//cobalamin binding;GO:0046872//metal ion binding;GO:000827…	ko00670(One carbon pool by folate);ko00450(Selenocompound metabolism);ko00270(Cysteine and methionine metabolism)
ENSAPLG00020017840	10.274	4.36162	16.1864	3.71109	1.89184	0.00419863	0.31511	6	8863250	8868571	-	849	-	-	-	R	veNOG08902;veNOG34494	-	-	-	-	-
ENSAPLG00020005054	172.719	215.731	129.708	0.601247	-0.73397	0.00421842	0.31511	3	19470647	19495177	-	2053	COLEC11	-	K10066	W	veNOG12960	collectin subfamily member 11 [Source:NCBI gene;Acc:101799162]	-	-	-	ko04145(Phagosome)
ENSAPLG00020002179	38.0818	68.1358	8.02786	0.117821	-3.08533	0.00429867	0.319575	11	22083071	22087143	-	825	-	GO:0003682;GO:0007219;GO:0045892	-	S	veNOG00031	-	GO:0007219//Notch signaling pathway;GO:0045892//negative regulation of transcription, DNA-templated;	-	GO:0003682//chromatin binding;	-
ENSAPLG00020016274	77.8024	104.137	51.4674	0.494226	-1.01676	0.00434199	0.320223	1	24724864	24863173	-	7902	PTPRZ1	GO:0004725;GO:0005515;GO:0006470;GO:0016311;GO:0016791;GO:0004725;GO:0005515;GO:0006470;GO:0016311;GO:0016791;GO:0004725;GO:0005515;GO:0006470;GO:0016311;GO:0016791	K08114	T	veNOG08227	protein tyrosine phosphatase receptor type Z1 [Source:NCBI gene;Acc:101793568]	GO:0006470//protein dephosphorylation;GO:0016311//dephosphorylation;GO:0006470//protein dephosphorylation;GO:0016311//dephosphorylation;GO:0006470//protein dephosphorylation;GO:0016311//dephosphorylation;	-	GO:0004725//protein tyrosine phosphatase activity;GO:0005515//protein binding;GO:0016791//phosphatase activity;GO:0004725//protein tyrosine phosphatase activity;GO:0005515//protein binding;GO:0016791//phosphatase activity;GO:0004725//protein tyrosine phosphatase activity;GO:0005515//protein binding;GO:0016791//phosphatase activity;	ko05120(Epithelial cell signaling in Helicobacter pylori infection)
ENSAPLG00020017507	173.642	236.624	110.659	0.467657	-1.09648	0.00436232	0.320223	6	20210343	20282121	+	6849	-	GO:0001518;GO:0005216;GO:0005248;GO:0005515;GO:0006811;GO:0006814;GO:0016020;GO:0055085;GO:0001518;GO:0005216;GO:0005248;GO:0005515;GO:0006811;GO:0006814;GO:0016020;GO:0055085;GO:0001518;GO:0005216;GO:0005248;GO:0005515;GO:0006811;GO:0006814;GO:0016020;GO:0055085;GO:0001518;GO:0005216;GO:0005248;GO:0005515;GO:0006811;GO:0006814;GO:0016020;GO:0055085;GO:0001518;GO:0005216;GO:0005248;GO:0005515;GO:…	K04834	P	veNOG01033	-	GO:0006811//ion transport;GO:0006814//sodium ion transport;GO:0055085//transmembrane transport;GO:0006811//ion transport;GO:0006814//sodium ion transport;GO:0055085//transmembrane transport;GO:0006811//ion transport;GO:0006814//sodium ion transport;GO:0055085//transmembrane transport;GO:0006811//ion transport;GO:0006814//sodium ion transport;GO:0055085//transmembrane transport;GO:0006811//ion tra…	GO:0001518//voltage-gated sodium channel complex;GO:0016020//membrane;GO:0001518//voltage-gated sodium channel complex;GO:0016020//membrane;GO:0001518//voltage-gated sodium channel complex;GO:0016020//membrane;GO:0001518//voltage-gated sodium channel complex;GO:0016020//membrane;GO:0001518//voltage-gated sodium channel complex;GO:0016020//membrane;GO:0001518//voltage-gated sodium channel complex;…	GO:0005216//ion channel activity;GO:0005248//voltage-gated sodium channel activity;GO:0005515//protein binding;GO:0005216//ion channel activity;GO:0005248//voltage-gated sodium channel activity;GO:0005515//protein binding;GO:0005216//ion channel activity;GO:0005248//voltage-gated sodium channel activity;GO:0005515//protein binding;GO:0005216//ion channel activity;GO:0005248//voltage-gated sodium …	ko04742(Taste transduction)
ENSAPLG00020007606	134.36	172.46	96.2591	0.558154	-0.841265	0.004395	0.320223	13	20500315	20503205	+	1721	-	GO:0003924;GO:0005200;GO:0005525;GO:0005874;GO:0007017	K07375	Z	veNOG00318	tubulin beta 3 class III [Source:NCBI gene;Acc:113844802]	GO:0007017//microtubule-based process;	GO:0005874//microtubule;	GO:0003924//GTPase activity;GO:0005200//structural constituent of cytoskeleton;GO:0005525//GTP binding;	ko05132(Salmonella infection);ko05130(Pathogenic Escherichia coli infection);ko05022(Pathways of neurodegeneration - multiple diseases);ko05020(Prion disease);ko05016(Huntington disease);ko05014(Amyotrophic lateral sclerosis);ko05012(Parkinson disease);ko05010(Alzheimer disease);ko04540(Gap junction);ko04145(Phagosome)
ENSAPLG00020017262	5.32663	1.20609	9.44716	7.83289	2.96954	0.00440655	0.320223	11	12479015	12481031	-	924	POU3F4	GO:0003677;GO:0003700;GO:0005634;GO:0006355;GO:0006357;GO:0007420;GO:0043565	K09365	K	veNOG10339	POU class 3 homeobox 4 [Source:HGNC Symbol;Acc:HGNC:9217]	GO:0006355//regulation of transcription, DNA-templated;GO:0006357//regulation of transcription by RNA polymerase II;GO:0007420//brain development;	GO:0005634//nucleus;	GO:0003677//DNA binding;GO:0003700//DNA-binding transcription factor activity;GO:0043565//sequence-specific DNA binding;	-
ENSAPLG00020002411	46.7078	62.7255	30.69	0.489275	-1.03128	0.00442525	0.320223	14	5811513	5836926	-	4906	-	GO:0004672;GO:0004683;GO:0005516;GO:0005524;GO:0006468;GO:0004672;GO:0004683;GO:0005516;GO:0005524;GO:0006468	K04515	T	veNOG04411	-	GO:0006468//protein phosphorylation;GO:0006468//protein phosphorylation;	-	GO:0004672//protein kinase activity;GO:0004683//calmodulin-dependent protein kinase activity;GO:0005516//calmodulin binding;GO:0005524//ATP binding;GO:0004672//protein kinase activity;GO:0004683//calmodulin-dependent protein kinase activity;GO:0005516//calmodulin binding;GO:0005524//ATP binding;	ko05417(Lipid and atherosclerosis);ko05415(Diabetic cardiomyopathy);ko05214(Glioma);ko05205(Proteoglycans in cancer);ko05200(Pathways in cancer);ko05152(Tuberculosis);ko05031(Amphetamine addiction);ko05022(Pathways of neurodegeneration - multiple diseases);ko05012(Parkinson disease);ko04971(Gastric acid secretion);ko04934(Cushing syndrome);ko04925(Aldosterone synthesis and secretion);ko04922(Gluc…
ENSAPLG00020000127	35.2225	21.2415	49.2035	2.31638	1.21187	0.00444724	0.320223	1	82155446	82156589	+	306	-	-	-	-	-	-	-	-	-	-
ENSAPLG00020001596	142.483	106.376	178.591	1.67887	0.747492	0.00446809	0.320223	1	109861814	109865988	+	708	N6AMT1	GO:0003676;GO:0008168;GO:0032259	K19589	L	veNOG14363	N-6 adenine-specific DNA methyltransferase 1 [Source:HGNC Symbol;Acc:HGNC:16021]	GO:0032259//methylation;	-	GO:0003676//nucleic acid binding;GO:0008168//methyltransferase activity;	-
ENSAPLG00020008591	348.916	193.345	504.486	2.60926	1.38364	0.00447147	0.320223	30	1151611	1155767	+	1494	-	GO:0005515	K06712	R	veNOG05912	-	-	-	GO:0005515//protein binding;	-
ENSAPLG00020005033	58.1093	39.2948	76.9239	1.95761	0.969093	0.00461671	0.329115	4	67493495	67499378	-	2681	-	GO:0004181;GO:0006508;GO:0008270;GO:0004181;GO:0006508;GO:0008270;GO:0004181;GO:0006508;GO:0008270	K08638	R	veNOG06401	-	GO:0006508//proteolysis;GO:0006508//proteolysis;GO:0006508//proteolysis;	-	GO:0004181//metallocarboxypeptidase activity;GO:0008270//zinc ion binding;GO:0004181//metallocarboxypeptidase activity;GO:0008270//zinc ion binding;GO:0004181//metallocarboxypeptidase activity;GO:0008270//zinc ion binding;	-
ENSAPLG00020009331	1236.55	1518.56	954.54	0.628581	-0.669829	0.00469643	0.332756	3	67577367	67582142	-	627	VIP	GO:0005179;GO:0005576	K05264	T	veNOG08730	vasoactive intestinal peptide [Source:HGNC Symbol;Acc:HGNC:12693]	-	GO:0005576//extracellular region;	GO:0005179//hormone activity;	ko04080(Neuroactive ligand-receptor interaction);ko04024(cAMP signaling pathway)
ENSAPLG00020013281	52.6288	70.5542	34.7033	0.491866	-1.02366	0.00471042	0.332756	14	375997	467982	+	3995	PPP2R2B	GO:0000159;GO:0005515;GO:0019888;GO:0000159;GO:0005515;GO:0019888;GO:0000159;GO:0005515;GO:0019888;GO:0000159;GO:0005515;GO:0019888	K04354	T	veNOG01236	protein phosphatase 2 regulatory subunit Bbeta [Source:NCBI gene;Acc:101797307]	-	GO:0000159//protein phosphatase type 2A complex;GO:0000159//protein phosphatase type 2A complex;GO:0000159//protein phosphatase type 2A complex;GO:0000159//protein phosphatase type 2A complex;	GO:0005515//protein binding;GO:0019888//protein phosphatase regulator activity;GO:0005515//protein binding;GO:0019888//protein phosphatase regulator activity;GO:0005515//protein binding;GO:0019888//protein phosphatase regulator activity;GO:0005515//protein binding;GO:0019888//protein phosphatase regulator activity;	ko05165(Human papillomavirus infection);ko05160(Hepatitis C);ko05142(Chagas disease);ko04728(Dopaminergic synapse);ko04530(Tight junction);ko04391(Hippo signaling pathway - fly);ko04390(Hippo signaling pathway);ko04261(Adrenergic signaling in cardiomyocytes);ko04152(AMPK signaling pathway);ko04151(PI3K-Akt signaling pathway);ko04111(Cell cycle - yeast);ko04071(Sphingolipid signaling pathway);ko03…
ENSAPLG00020004608	11.8336	4.94954	18.7177	3.78171	1.91904	0.00475206	0.334185	15	1429204	1431577	+	822	BRICD5	-	-	S	veNOG12763	BRICHOS domain containing 5 [Source:HGNC Symbol;Acc:HGNC:28309]	-	-	-	-
ENSAPLG00020003814	61.0433	38.1567	83.9298	2.19961	1.13725	0.00479917	0.335985	19	6868719	6880812	-	2777	STKLD1	GO:0004672;GO:0005524;GO:0006468	K17546	T	veNOG03518	serine/threonine kinase like domain containing 1 [Source:HGNC Symbol;Acc:HGNC:28669]	GO:0006468//protein phosphorylation;	-	GO:0004672//protein kinase activity;GO:0005524//ATP binding;	-
ENSAPLG00020011983	66.4655	86.6704	46.2606	0.533753	-0.905756	0.00482481	0.336143	1	122259214	122296844	-	2315	-	-	K19607	S	veNOG07523	-	-	-	-	-
ENSAPLG00020018073	155.923	195.804	116.041	0.592638	-0.754776	0.00484449	0.336143	1	58764904	58799414	+	3288	NT5DC3	-	-	F	veNOG06124	5'-nucleotidase domain containing 3 [Source:HGNC Symbol;Acc:HGNC:30826]	-	-	-	-
ENSAPLG00020009809	35.1431	48.3792	21.9069	0.452817	-1.143	0.00488506	0.337458	3	36909145	36910404	+	684	TPBG	GO:0005515	-	R	veNOG09202	trophoblast glycoprotein [Source:HGNC Symbol;Acc:HGNC:12004]	-	-	GO:0005515//protein binding;	-
ENSAPLG00020001599	552.437	829.938	274.937	0.331274	-1.5939	0.00491231	0.337845	5	29835389	29839728	-	2056	-	GO:0000398;GO:0000974;GO:0004842;GO:0005515;GO:0006281;GO:0016567;GO:0061630	K10599	A	veNOG07135	-	GO:0000398//mRNA splicing, via spliceosome;GO:0006281//DNA repair;GO:0016567//protein ubiquitination;	GO:0000974//Prp19 complex;	GO:0004842//ubiquitin-protein transferase activity;GO:0005515//protein binding;GO:0061630//ubiquitin protein ligase activity;	ko04120(Ubiquitin mediated proteolysis);ko03040(Spliceosome)
ENSAPLG00020009098	255.919	104.558	407.28	3.89524	1.96171	0.00493744	0.338084	30	1339426	1340663	+	858	-	GO:0005515	K06712	OR	veNOG01728;veNOG05912;opiNOG04333	-	-	-	GO:0005515//protein binding;	-
ENSAPLG00020014663	8177.7	10434.4	5921.04	0.567456	-0.81742	0.00498608	0.338866	8	9502292	9504535	-	1340	RGS5	-	K16449	T	veNOG15940	regulator of G protein signaling 5 [Source:HGNC Symbol;Acc:HGNC:10001]	-	-	-	-
ENSAPLG00020007074	84.444	109.737	59.151	0.539024	-0.891578	0.00499226	0.338866	5	53386167	53387270	+	1104	C1QTNF4	GO:0005515	-	R	veNOG11518	C1q and TNF related 4 [Source:HGNC Symbol;Acc:HGNC:14346]	-	-	GO:0005515//protein binding;	-
ENSAPLG00020003067	1216.58	739.97	1693.19	2.28819	1.19421	0.00501942	0.339235	40	566942	574532	-	1432	-	-	K06856	R	veNOG08298	-	-	-	-	ko05416(Viral myocarditis);ko05414(Dilated cardiomyopathy);ko05340(Primary immunodeficiency);ko05330(Allograft rejection);ko05323(Rheumatoid arthritis);ko05322(Systemic lupus erythematosus);ko05320(Autoimmune thyroid disease);ko05310(Asthma);ko05202(Transcriptional misregulation in cancer);ko05171(Coronavirus disease - COVID-19);ko05169(Epstein-Barr virus infection);ko05152(Tuberculosis);ko05150(…
ENSAPLG00020001165	516.459	622.642	410.276	0.658928	-0.601808	0.00505388	0.340091	1	178860935	178905087	-	1524	CAB39L	-	K08272	S	veNOG02352	calcium binding protein 39 like [Source:HGNC Symbol;Acc:HGNC:20290]	-	-	-	ko04152(AMPK signaling pathway);ko04150(mTOR signaling pathway)
ENSAPLG00020012092	27.5953	38.9242	16.2664	0.4179	-1.25877	0.00513605	0.342795	7	13431412	13436675	-	2721	-	GO:0005883;GO:0007399	K07608	Z	veNOG00832	-	GO:0007399//nervous system development;	GO:0005883//neurofilament;	-	-
ENSAPLG00020018126	83.6222	108.159	59.0851	0.546278	-0.872292	0.00516361	0.342795	21	4868797	4878917	+	1538	-	-	-	Q	veNOG12768	C-factor [Source:NCBI gene;Acc:101798590]	-	-	-	-
ENSAPLG00020006243	316.905	206.175	427.635	2.07414	1.05251	0.00521985	0.342795	9	2094597	2103190	-	1582	RARRES1	-	-	T	veNOG09710	retinoic acid receptor responder 1 [Source:HGNC Symbol;Acc:HGNC:9867]	-	-	-	-
ENSAPLG00020000117	169.933	129.061	210.805	1.63337	0.707856	0.00522907	0.342795	1	141606461	141624160	+	1695	IL18R1	GO:0005515;GO:0007165	K05173	T	veNOG00691	interleukin 18 receptor 1 [Source:HGNC Symbol;Acc:HGNC:5988]	GO:0007165//signal transduction;	-	GO:0005515//protein binding;	ko05321(Inflammatory bowel disease);ko04668(TNF signaling pathway);ko04061(Viral protein interaction with cytokine and cytokine receptor);ko04060(Cytokine-cytokine receptor interaction)
ENSAPLG00020010542	266.551	194.614	338.487	1.73927	0.798484	0.00525042	0.342795	31	826474	828516	-	1324	-	-	K18588	I	veNOG01189	-	-	-	-	-
ENSAPLG00020017703	388.239	531.306	245.172	0.461451	-1.11575	0.00525388	0.342795	5	47068567	47075445	+	655	GAL	GO:0005179;GO:0005576;GO:0005179;GO:0005576	K05244	T	veNOG23643	galanin and GMAP prepropeptide [Source:NCBI gene;Acc:101799195]	-	GO:0005576//extracellular region;GO:0005576//extracellular region;	GO:0005179//hormone activity;GO:0005179//hormone activity;	ko04080(Neuroactive ligand-receptor interaction)
ENSAPLG00020003177	155.154	85.9117	224.396	2.61194	1.38512	0.00527407	0.342795	23	437923	459642	+	3566	BCO2	GO:0016702;GO:0055114	K10252	Q	veNOG09079	beta-carotene oxygenase 2 [Source:HGNC Symbol;Acc:HGNC:18503]	GO:0055114//obsolete oxidation-reduction process;	-	GO:0016702//oxidoreductase activity, acting on single donors with incorporation of molecular oxygen, incorporation of two atoms of oxygen;	-
ENSAPLG00020015260	695.864	545.125	846.604	1.55304	0.635099	0.0052913	0.342795	VSDN01000875.1	39178	41936	-	1343	NFKBIB	GO:0005515;GO:0005515	K02581	K	veNOG03733	NFKB inhibitor beta [Source:HGNC Symbol;Acc:HGNC:7798]	-	-	GO:0005515//protein binding;GO:0005515//protein binding;	ko05235(PD-L1 expression and PD-1 checkpoint pathway in cancer);ko05171(Coronavirus disease - COVID-19);ko05169(Epstein-Barr virus infection);ko05164(Influenza A);ko05162(Measles);ko05145(Toxoplasmosis);ko05140(Leishmaniasis);ko05131(Shigellosis);ko05130(Pathogenic Escherichia coli infection);ko04920(Adipocytokine signaling pathway);ko04722(Neurotrophin signaling pathway);ko04662(B cell receptor …
ENSAPLG00020012103	166.815	224.04	109.59	0.489151	-1.03165	0.00529168	0.342795	1	997976	1009076	-	2738	CPT1B	GO:0016746;GO:0016746	K19523	I	veNOG04225	carnitine palmitoyltransferase 1B [Source:HGNC Symbol;Acc:HGNC:2329]	-	-	GO:0016746//acyltransferase activity;GO:0016746//acyltransferase activity;	ko05415(Diabetic cardiomyopathy);ko04936(Alcoholic liver disease);ko04931(Insulin resistance);ko04922(Glucagon signaling pathway);ko04920(Adipocytokine signaling pathway);ko04714(Thermogenesis);ko04152(AMPK signaling pathway);ko03320(PPAR signaling pathway);ko00071(Fatty acid degradation)
ENSAPLG00020015223	38.576	58.0738	19.0782	0.328517	-1.60596	0.00531556	0.342919	10	8240163	8242386	-	678	-	GO:0016757	-	G	veNOG06003	-	-	-	GO:0016757//glycosyltransferase activity;	-
ENSAPLG00020014438	29.3625	46.0881	12.6369	0.274189	-1.86676	0.00535714	0.343925	25	4606996	4670675	-	2312	-	-	K06856	R	veNOG25617	-	-	-	-	ko05416(Viral myocarditis);ko05414(Dilated cardiomyopathy);ko05340(Primary immunodeficiency);ko05330(Allograft rejection);ko05323(Rheumatoid arthritis);ko05322(Systemic lupus erythematosus);ko05320(Autoimmune thyroid disease);ko05310(Asthma);ko05202(Transcriptional misregulation in cancer);ko05171(Coronavirus disease - COVID-19);ko05169(Epstein-Barr virus infection);ko05152(Tuberculosis);ko05150(…
ENSAPLG00020016500	135.72	171.512	99.9288	0.582634	-0.779338	0.0053752	0.343925	1	127920196	128012508	-	2539	REPS2	GO:0005509;GO:0005515;GO:0005509;GO:0005515;GO:0005509;GO:0005515	K20068	U	veNOG00982	RALBP1 associated Eps domain containing 2 [Source:HGNC Symbol;Acc:HGNC:9963]	-	-	GO:0005509//calcium ion binding;GO:0005515//protein binding;GO:0005509//calcium ion binding;GO:0005515//protein binding;GO:0005509//calcium ion binding;GO:0005515//protein binding;	-
ENSAPLG00020017646	23.052	32.968	13.1361	0.39845	-1.32753	0.00546325	0.346916	6	20482340	20583261	-	2432	CSRNP3	-	K17494	K	veNOG08831	cysteine and serine rich nuclear protein 3 [Source:HGNC Symbol;Acc:HGNC:30729]	-	-	-	-
ENSAPLG00020016842	42.3213	58.3868	26.2557	0.449686	-1.15301	0.00550361	0.346916	1	29291937	29300203	-	913	LSMEM1	-	-	S	opiNOG35119;veNOG19369	leucine rich single-pass membrane protein 1 [Source:HGNC Symbol;Acc:HGNC:22036]	-	-	-	-
ENSAPLG00020010286	87.903	174.766	1.04042	0.00595323	-7.39211	0.00550573	0.346916	37	344035	345108	-	618	-	GO:0005515	-	R	veNOG29533	-	-	-	GO:0005515//protein binding;	-
ENSAPLG00020018399	171.274	214.682	127.866	0.595603	-0.747576	0.00552735	0.346916	10	5584289	5585710	-	1422	HRH1	GO:0004930;GO:0004969;GO:0007186;GO:0016021;GO:0043114;GO:0045907;GO:0048245	K04149	T	veNOG05666	histamine receptor H1 [Source:HGNC Symbol;Acc:HGNC:5182]	GO:0007186//G protein-coupled receptor signaling pathway;GO:0043114//regulation of vascular permeability;GO:0045907//positive regulation of vasoconstriction;GO:0048245//eosinophil chemotaxis;	GO:0016021//integral component of membrane;	GO:0004930//G protein-coupled receptor activity;GO:0004969//histamine receptor activity;	ko04750(Inflammatory mediator regulation of TRP channels);ko04080(Neuroactive ligand-receptor interaction);ko04020(Calcium signaling pathway)
ENSAPLG00020014925	61.5279	102.024	21.0318	0.206145	-2.27827	0.00553783	0.346916	28	2009890	2015946	-	1840	-	GO:0016021	K13348	R	veNOG14920	-	-	GO:0016021//integral component of membrane;	-	ko04146(Peroxisome)
ENSAPLG00020008302	64.4218	84.059	44.7846	0.532776	-0.908398	0.00555528	0.346916	2	145226452	145271073	-	2347	MKX	GO:0003677;GO:0006355;GO:0043565	-	K	veNOG07841	mohawk homeobox [Source:NCBI gene;Acc:101793330]	GO:0006355//regulation of transcription, DNA-templated;	-	GO:0003677//DNA binding;GO:0043565//sequence-specific DNA binding;	-
ENSAPLG00020003051	3.81864	0.562372	7.0749	12.5805	3.65311	0.00559409	0.347948	11	14560886	14571783	-	2097	-	GO:0009055;GO:0051536;GO:0051537	-	C	veNOG22846	-	-	-	GO:0009055//electron transfer activity;GO:0051536//iron-sulfur cluster binding;GO:0051537//2 iron, 2 sulfur cluster binding;	-
ENSAPLG00020014659	816.406	987.201	645.612	0.653983	-0.612675	0.0057199	0.354362	8	9492977	9498817	+	1661	RGS4	GO:0005096;GO:0007186	K16449	T	veNOG16785	regulator of G protein signaling 4 [Source:NCBI gene;Acc:101800349]	GO:0007186//G protein-coupled receptor signaling pathway;	-	GO:0005096//GTPase activator activity;	-
ENSAPLG00020014409	3.11992	6.23984	0	0	-Inf	0.00577413	0.356307	25	4048734	4049392	+	384	RPRML	-	-	S	veNOG21392;veNOG24294	reprimo like [Source:HGNC Symbol;Acc:HGNC:32422]	-	-	-	-
ENSAPLG00020016450	1741.08	2113.99	1368.18	0.6472	-0.627716	0.00581323	0.356376	1	27333493	27350716	-	2596	CAV1	GO:0005901;GO:0070836	K06278	T	veNOG14219	Anas platyrhynchos caveolin 1 (CAV1), mRNA. [Source:RefSeq mRNA;Acc:NM_001310814]	GO:0070836//caveola assembly;	GO:0005901//caveola;	-	ko05418(Fluid shear stress and atherosclerosis);ko05416(Viral myocarditis);ko05205(Proteoglycans in cancer);ko05100(Bacterial invasion of epithelial cells);ko05020(Prion disease);ko04510(Focal adhesion);ko04144(Endocytosis)
ENSAPLG00020005968	70.2045	92.37	48.0391	0.520073	-0.943214	0.0058209	0.356376	6	6570419	6695839	+	9924	UNC80	-	-	S	veNOG00444	unc-80 homolog, NALCN channel complex subunit [Source:HGNC Symbol;Acc:HGNC:26582]	-	-	-	-
ENSAPLG00020005574	5.2015	1.01896	9.38403	9.20944	3.20311	0.00587435	0.358244	14	12277258	12281035	+	2592	-	GO:0005509;GO:0005886;GO:0007155;GO:0007156;GO:0016020	K16495	S	veNOG00220	-	GO:0007155//cell adhesion;GO:0007156//homophilic cell adhesion via plasma membrane adhesion molecules;	GO:0005886//plasma membrane;GO:0016020//membrane;	GO:0005509//calcium ion binding;	-
ENSAPLG00020017588	365.548	445.811	285.284	0.63992	-0.644037	0.00591102	0.359077	4	6923648	6967724	+	2761	MANBA	GO:0004553;GO:0005975;GO:0004553;GO:0005975;GO:0004553;GO:0005975;GO:0004553;GO:0005975	K01192	G	veNOG00607	mannosidase beta [Source:HGNC Symbol;Acc:HGNC:6831]	GO:0005975//carbohydrate metabolic process;GO:0005975//carbohydrate metabolic process;GO:0005975//carbohydrate metabolic process;GO:0005975//carbohydrate metabolic process;	-	GO:0004553//hydrolase activity, hydrolyzing O-glycosyl compounds;GO:0004553//hydrolase activity, hydrolyzing O-glycosyl compounds;GO:0004553//hydrolase activity, hydrolyzing O-glycosyl compounds;GO:0004553//hydrolase activity, hydrolyzing O-glycosyl compounds;	ko04142(Lysosome);ko00511(Other glycan degradation)
ENSAPLG00020012369	307.584	398.503	216.665	0.543696	-0.879127	0.00601622	0.364052	16	13917556	13930407	-	1684	EEF1A2	GO:0003746;GO:0003924;GO:0005525;GO:0006414	K03231	J	veNOG02447	eukaryotic translation elongation factor 1 alpha 2 [Source:NCBI gene;Acc:101795161]	GO:0006414//translational elongation;	-	GO:0003746//translation elongation factor activity;GO:0003924//GTPase activity;GO:0005525//GTP binding;	ko05140(Leishmaniasis);ko05134(Legionellosis);ko03013(Nucleocytoplasmic transport)
ENSAPLG00020000528	101.891	139.56	64.2218	0.460175	-1.11975	0.00607976	0.365394	3	75887332	76035330	+	2019	SMOC2	GO:0005509;GO:0005515;GO:0062023;GO:0005509;GO:0005515;GO:0062023	-	R	veNOG05231	SPARC related modular calcium binding 2 [Source:NCBI gene;Acc:101802260]	-	GO:0062023//collagen-containing extracellular matrix;GO:0062023//collagen-containing extracellular matrix;	GO:0005509//calcium ion binding;GO:0005515//protein binding;GO:0005509//calcium ion binding;GO:0005515//protein binding;	-
ENSAPLG00020008048	269.74	327.817	211.664	0.645677	-0.631115	0.00613815	0.365394	1	55109386	55112877	-	1218	GCAT	GO:0003824;GO:0006567;GO:0008890;GO:0009058;GO:0016740;GO:0030170	K00639	E	veNOG00010	glycine C-acetyltransferase [Source:HGNC Symbol;Acc:HGNC:4188]	GO:0006567//threonine catabolic process;GO:0009058//biosynthetic process;	-	GO:0003824//catalytic activity;GO:0008890//glycine C-acetyltransferase activity;GO:0016740//transferase activity;GO:0030170//pyridoxal phosphate binding;	ko00260(Glycine, serine and threonine metabolism)
ENSAPLG00020002640	195.889	130.177	261.602	2.00958	1.0069	0.00613993	0.365394	5	29856170	29861613	+	2470	-	GO:0005044;GO:0016020	K06455	T	veNOG11028	CD5 molecule [Source:NCBI gene;Acc:101791017]	-	GO:0016020//membrane;	GO:0005044//scavenger receptor activity;	ko04640(Hematopoietic cell lineage)
ENSAPLG00020011953	164.358	204.846	123.87	0.6047	-0.725708	0.00614959	0.365394	2	139697669	139746972	-	2685	RUNDC3B	-	-	T	veNOG07132	RUN domain containing 3B [Source:NCBI gene;Acc:101796550]	-	-	-	-
ENSAPLG00020002330	15.6845	6.87013	24.4989	3.566	1.83431	0.00615543	0.365394	25	7431710	7458703	+	1902	-	-	K06856	R	veNOG25617;veNOG13552;veNOG19642	-	-	-	-	ko05416(Viral myocarditis);ko05414(Dilated cardiomyopathy);ko05340(Primary immunodeficiency);ko05330(Allograft rejection);ko05323(Rheumatoid arthritis);ko05322(Systemic lupus erythematosus);ko05320(Autoimmune thyroid disease);ko05310(Asthma);ko05202(Transcriptional misregulation in cancer);ko05171(Coronavirus disease - COVID-19);ko05169(Epstein-Barr virus infection);ko05152(Tuberculosis);ko05150(…
ENSAPLG00020017517	113.019	145.227	80.8112	0.556449	-0.845678	0.00621908	0.367189	8	25981320	26058332	+	2112	ELAVL4	GO:0003676;GO:0003723;GO:1990904;GO:0003676;GO:0003723;GO:1990904;GO:0003676;GO:0003723;GO:1990904;GO:0003676;GO:0003723;GO:1990904;GO:0003676;GO:0003723;GO:1990904	K13208	A	veNOG00056;opiNOG00036	ELAV like RNA binding protein 4 [Source:NCBI gene;Acc:101792469]	-	GO:1990904//ribonucleoprotein complex;GO:1990904//ribonucleoprotein complex;GO:1990904//ribonucleoprotein complex;GO:1990904//ribonucleoprotein complex;GO:1990904//ribonucleoprotein complex;	GO:0003676//nucleic acid binding;GO:0003723//RNA binding;GO:0003676//nucleic acid binding;GO:0003723//RNA binding;GO:0003676//nucleic acid binding;GO:0003723//RNA binding;GO:0003676//nucleic acid binding;GO:0003723//RNA binding;GO:0003676//nucleic acid binding;GO:0003723//RNA binding;	-
ENSAPLG00020000280	2393.18	2860.77	1925.6	0.673107	-0.571093	0.00623271	0.367189	1	142935886	142960714	-	1198	FHL2	-	K14380	ZT	veNOG03856	four and a half LIM domains 2 [Source:NCBI gene;Acc:101803397]	-	-	-	ko04380(Osteoclast differentiation)
ENSAPLG00020017189	53.972	71.2261	36.7179	0.515512	-0.955921	0.00626026	0.367426	11	9795324	10278310	-	5549	-	GO:0005509;GO:0005886;GO:0007155;GO:0007156;GO:0016020;GO:0005509;GO:0005886;GO:0007155;GO:0007156;GO:0016020	K16498	S	veNOG09296	protocadherin 11 X-linked [Source:NCBI gene;Acc:101797599]	GO:0007155//cell adhesion;GO:0007156//homophilic cell adhesion via plasma membrane adhesion molecules;GO:0007155//cell adhesion;GO:0007156//homophilic cell adhesion via plasma membrane adhesion molecules;	GO:0005886//plasma membrane;GO:0016020//membrane;GO:0005886//plasma membrane;GO:0016020//membrane;	GO:0005509//calcium ion binding;GO:0005509//calcium ion binding;	-
ENSAPLG00020016640	841.405	1070.61	612.197	0.571819	-0.806369	0.00629938	0.368337	1	131007069	131067424	+	3161	ARHGAP6	GO:0005096;GO:0007015;GO:0007165;GO:0043087	-	T	veNOG10953	Rho GTPase activating protein 6 [Source:HGNC Symbol;Acc:HGNC:676]	GO:0007015//actin filament organization;GO:0007165//signal transduction;GO:0043087//regulation of GTPase activity;	-	GO:0005096//GTPase activator activity;	-
ENSAPLG00020002331	20.3442	12.0117	28.6766	2.38738	1.25543	0.00640858	0.373324	30	242708	244330	+	1623	-	GO:0003676	K09228	-	-	-	-	-	GO:0003676//nucleic acid binding;	ko05168(Herpes simplex virus 1 infection)
ENSAPLG00020013064	195.126	149.666	240.586	1.60748	0.684802	0.00655052	0.380174	16	14799455	14808807	-	1632	-	-	K06551	T	veNOG12168	-	-	-	-	ko04380(Osteoclast differentiation)
ENSAPLG00020002105	101.011	128.476	73.5467	0.572455	-0.804765	0.00661082	0.382252	1	182583066	182819793	+	5245	DCLK1	GO:0004672;GO:0005524;GO:0006468;GO:0035556;GO:0004672;GO:0005524;GO:0006468;GO:0035556;GO:0035556;GO:0004672;GO:0005524;GO:0006468	K08805	T	veNOG12190	doublecortin like kinase 1 [Source:NCBI gene;Acc:101801646]	GO:0006468//protein phosphorylation;GO:0035556//intracellular signal transduction;GO:0006468//protein phosphorylation;GO:0035556//intracellular signal transduction;GO:0035556//intracellular signal transduction;GO:0006468//protein phosphorylation;	-	GO:0004672//protein kinase activity;GO:0005524//ATP binding;GO:0004672//protein kinase activity;GO:0005524//ATP binding;GO:0004672//protein kinase activity;GO:0005524//ATP binding;	-
ENSAPLG00020014398	5.70933	9.94397	1.47469	0.1483	-2.75341	0.00671226	0.386686	7	28191389	28207341	+	1078	RGR	GO:0004930;GO:0007186;GO:0007601;GO:0007602;GO:0016021	K04254	T	veNOG08097	retinal G protein coupled receptor [Source:HGNC Symbol;Acc:HGNC:9990]	GO:0007186//G protein-coupled receptor signaling pathway;GO:0007601//visual perception;GO:0007602//phototransduction;	GO:0016021//integral component of membrane;	GO:0004930//G protein-coupled receptor activity;	-
ENSAPLG00020003061	11.8925	21.7744	2.01065	0.0923399	-3.4369	0.00674325	0.386743	11	18498107	18500708	+	1117	RPS4X	GO:0003735;GO:0005840;GO:0006412;GO:0003735;GO:0005840;GO:0006412;GO:0003735;GO:0005840;GO:0006412	K02987	J	opiNOG64304;veNOG07035	ribosomal protein S4 X-linked [Source:HGNC Symbol;Acc:HGNC:10424]	GO:0006412//translation;GO:0006412//translation;GO:0006412//translation;	GO:0005840//ribosome;GO:0005840//ribosome;GO:0005840//ribosome;	GO:0003735//structural constituent of ribosome;GO:0003735//structural constituent of ribosome;GO:0003735//structural constituent of ribosome;	ko05171(Coronavirus disease - COVID-19);ko03010(Ribosome)
ENSAPLG00020001797	38.0166	51.559	24.4742	0.474683	-1.07496	0.0067628	0.386743	2	20598747	20615798	-	1142	-	GO:0006887;GO:0016020;GO:0017137;GO:0017157;GO:0048786;GO:0048791	K15297	U	veNOG04334	regulating synaptic membrane exocytosis 2 [Source:NCBI gene;Acc:101797038]	GO:0006887//exocytosis;GO:0017157//regulation of exocytosis;GO:0048791//calcium ion-regulated exocytosis of neurotransmitter;	GO:0016020//membrane;GO:0048786//presynaptic active zone;	-	ko04911(Insulin secretion)
ENSAPLG00020014091	624.033	359.149	888.917	2.47506	1.30747	0.00679551	0.387195	1	81462298	81493673	-	5783	TCAF1	-	-	S	veNOG00772	TRPM8 channel associated factor 1 [Source:HGNC Symbol;Acc:HGNC:22201]	-	-	-	-
ENSAPLG00020010059	345.27	246.69	443.85	1.79922	0.847372	0.00684781	0.388756	19	7729394	7737603	+	792	FAM78A	-	-	S	veNOG03823	family with sequence similarity 78 member A [Source:NCBI gene;Acc:101794921]	-	-	-	-
ENSAPLG00020011003	110.397	141.538	79.2553	0.559957	-0.836611	0.00691595	0.391202	9	10288951	10299265	+	1990	HTR2B	GO:0004930;GO:0004993;GO:0005887;GO:0006939;GO:0007186;GO:0007507;GO:0016021;GO:0042310;GO:0050795	K04157	T	veNOG12313	5-hydroxytryptamine receptor 2B [Source:NCBI gene;Acc:101797990]	GO:0006939//smooth muscle contraction;GO:0007186//G protein-coupled receptor signaling pathway;GO:0007507//heart development;GO:0042310//vasoconstriction;GO:0050795//regulation of behavior;	GO:0005887//integral component of plasma membrane;GO:0016021//integral component of membrane;	GO:0004930//G protein-coupled receptor activity;GO:0004993//G protein-coupled serotonin receptor activity;	ko04750(Inflammatory mediator regulation of TRP channels);ko04726(Serotonergic synapse);ko04540(Gap junction);ko04080(Neuroactive ligand-receptor interaction);ko04020(Calcium signaling pathway)
ENSAPLG00020002091	238.681	296.737	180.626	0.608706	-0.716183	0.00702058	0.394666	17	1916642	2085270	+	4129	ADGRD1	GO:0004888;GO:0004930;GO:0007166;GO:0007186;GO:0016021;GO:0004888;GO:0004930;GO:0007166;GO:0007186;GO:0016021;GO:0004888;GO:0004930;GO:0007166;GO:0007186;GO:0016021;GO:0004888;GO:0004930;GO:0007166;GO:0007186;GO:0016021	K08465	T	veNOG13131	adhesion G protein-coupled receptor D1 [Source:NCBI gene;Acc:101794938]	GO:0007166//cell surface receptor signaling pathway;GO:0007186//G protein-coupled receptor signaling pathway;GO:0007166//cell surface receptor signaling pathway;GO:0007186//G protein-coupled receptor signaling pathway;GO:0007166//cell surface receptor signaling pathway;GO:0007186//G protein-coupled receptor signaling pathway;GO:0007166//cell surface receptor signaling pathway;GO:0007186//G protei…	GO:0016021//integral component of membrane;GO:0016021//integral component of membrane;GO:0016021//integral component of membrane;GO:0016021//integral component of membrane;	GO:0004888//transmembrane signaling receptor activity;GO:0004930//G protein-coupled receptor activity;GO:0004888//transmembrane signaling receptor activity;GO:0004930//G protein-coupled receptor activity;GO:0004888//transmembrane signaling receptor activity;GO:0004930//G protein-coupled receptor activity;GO:0004888//transmembrane signaling receptor activity;GO:0004930//G protein-coupled receptor …	-
ENSAPLG00020004057	449.041	556.53	341.551	0.613716	-0.704357	0.00702775	0.394666	3	33118169	33191360	+	4125	CD109	GO:0004866;GO:0005576;GO:0005615	K06530	O	veNOG06968	CD109 molecule [Source:HGNC Symbol;Acc:HGNC:21685]	-	GO:0005576//extracellular region;GO:0005615//extracellular space;	GO:0004866//endopeptidase inhibitor activity;	-
ENSAPLG00020004636	755.501	285.292	1225.71	4.29633	2.1031	0.00711761	0.396633	VSDN01000151.1	97705	116976	-	2942	-	GO:0004252;GO:0005044;GO:0005515;GO:0006508;GO:0016020	K09633	O	veNOG01209	-	GO:0006508//proteolysis;	GO:0016020//membrane;	GO:0004252//serine-type endopeptidase activity;GO:0005044//scavenger receptor activity;GO:0005515//protein binding;	ko05215(Prostate cancer);ko05202(Transcriptional misregulation in cancer);ko05171(Coronavirus disease - COVID-19);ko05164(Influenza A)
ENSAPLG00020015481	276.063	336.506	215.62	0.640761	-0.642142	0.00715877	0.396633	10	8983755	8985713	-	1482	HYAL2	GO:0003824;GO:0004415;GO:0005975	K01197	G	veNOG01259	hyaluronidase 2 [Source:HGNC Symbol;Acc:HGNC:5321]	GO:0005975//carbohydrate metabolic process;	-	GO:0003824//catalytic activity;GO:0004415//hyalurononglucosaminidase activity;	ko04142(Lysosome);ko00531(Glycosaminoglycan degradation)
ENSAPLG00020014672	10.8999	16.9967	4.80307	0.282589	-1.82322	0.00717973	0.396633	7	28659234	28672233	-	1419	SNCG	-	-	-	-	synuclein gamma [Source:HGNC Symbol;Acc:HGNC:11141]	-	-	-	-
ENSAPLG00020006962	935.465	1142.75	728.178	0.637215	-0.650148	0.00718021	0.396633	1	75582310	75631759	-	1988	ARNTL2	GO:0003700;GO:0005634;GO:0005667;GO:0005737;GO:0006355;GO:0046983;GO:0003700;GO:0005634;GO:0005667;GO:0005737;GO:0006355;GO:0046983;GO:0003700;GO:0005634;GO:0005667;GO:0005737;GO:0006355;GO:0046983	K09099	K	veNOG09870	aryl hydrocarbon receptor nuclear translocator like 2 [Source:NCBI gene;Acc:101789554]	GO:0006355//regulation of transcription, DNA-templated;GO:0006355//regulation of transcription, DNA-templated;GO:0006355//regulation of transcription, DNA-templated;	GO:0005634//nucleus;GO:0005667//transcription regulator complex;GO:0005737//cytoplasm;GO:0005634//nucleus;GO:0005667//transcription regulator complex;GO:0005737//cytoplasm;GO:0005634//nucleus;GO:0005667//transcription regulator complex;GO:0005737//cytoplasm;	GO:0003700//DNA-binding transcription factor activity;GO:0046983//protein dimerization activity;GO:0003700//DNA-binding transcription factor activity;GO:0046983//protein dimerization activity;GO:0003700//DNA-binding transcription factor activity;GO:0046983//protein dimerization activity;	-
ENSAPLG00020004049	209.708	149.057	270.358	1.81379	0.859006	0.00719552	0.396633	1	45107684	45108073	+	390	-	GO:0000786;GO:0003677;GO:0046982	K11251	B	opiNOG29208	-	-	GO:0000786//nucleosome;	GO:0003677//DNA binding;GO:0046982//protein heterodimerization activity;	ko05322(Systemic lupus erythematosus);ko05034(Alcoholism);ko04613(Neutrophil extracellular trap formation);ko04217(Necroptosis)
ENSAPLG00020000056	156.769	119.614	193.925	1.62125	0.697111	0.00721521	0.396633	2	162647393	162651761	-	1920	-	GO:0004672;GO:0005524;GO:0006468	K02090	TD	veNOG10685;NOG01965	-	GO:0006468//protein phosphorylation;	-	GO:0004672//protein kinase activity;GO:0005524//ATP binding;	ko05030(Cocaine addiction);ko05022(Pathways of neurodegeneration - multiple diseases);ko05010(Alzheimer disease);ko04360(Axon guidance)
ENSAPLG00020003654	276.672	213.977	339.368	1.58601	0.665398	0.00727438	0.398483	2	160378553	160399740	-	2472	ALS2CL	-	-	R	veNOG13610	ALS2 C-terminal like [Source:HGNC Symbol;Acc:HGNC:20605]	-	-	-	-
ENSAPLG00020006345	2736.34	3335.38	2137.3	0.640797	-0.642061	0.00738266	0.400442	2	115981058	115986460	+	714	CLEC3B	-	K17520	TV	veNOG13300	C-type lectin domain family 3 member B [Source:NCBI gene;Acc:101803169]	-	-	-	-
ENSAPLG00020006953	59.9145	79.5275	40.3016	0.506763	-0.980617	0.00740643	0.400442	7	35031382	35035765	+	1649	NUDT13	GO:0016787;GO:0046872	-	L	veNOG13563	nudix hydrolase 13 [Source:HGNC Symbol;Acc:HGNC:18827]	-	-	GO:0016787//hydrolase activity;GO:0046872//metal ion binding;	-
ENSAPLG00020018307	338.849	413.991	263.707	0.636986	-0.650666	0.00740925	0.400442	Z	8576110	8592670	-	3415	-	GO:0005886;GO:0015721;GO:0022857;GO:0046982	-	O	veNOG26577;veNOG24761	uncharacterized LOC101789852 [Source:NCBI gene;Acc:101789852]	GO:0015721//bile acid and bile salt transport;	GO:0005886//plasma membrane;	GO:0022857//transmembrane transporter activity;GO:0046982//protein heterodimerization activity;	-
ENSAPLG00020012920	8.23836	13.5154	2.9613	0.219105	-2.1903	0.00741274	0.400442	28	3868006	3881790	+	3207	TMPRSS9	GO:0004252;GO:0005515;GO:0006508	K09640	O	veNOG00481	transmembrane serine protease 9 [Source:HGNC Symbol;Acc:HGNC:30079]	GO:0006508//proteolysis;	-	GO:0004252//serine-type endopeptidase activity;GO:0005515//protein binding;	-
ENSAPLG00020008278	55.1306	72.0498	38.2113	0.530346	-0.914994	0.00749798	0.402394	9	5104521	5114687	-	2215	SLC7A14	GO:0016020;GO:0022857;GO:0055085;GO:0016020;GO:0022857;GO:0055085	K13871	E	veNOG12009	solute carrier family 7 member 14 [Source:HGNC Symbol;Acc:HGNC:29326]	GO:0055085//transmembrane transport;GO:0055085//transmembrane transport;	GO:0016020//membrane;GO:0016020//membrane;	GO:0022857//transmembrane transporter activity;GO:0022857//transmembrane transporter activity;	-
ENSAPLG00020009560	516.913	409.592	624.233	1.52404	0.607898	0.00750042	0.402394	Z	42507253	42508266	-	1014	GAS1	GO:0007050	K06232	T	veNOG05025	growth arrest specific 1 [Source:NCBI gene;Acc:113840156]	-	-	-	ko04340(Hedgehog signaling pathway)
ENSAPLG00020003708	25.6603	35.9554	15.3651	0.427338	-1.22655	0.00755998	0.402844	1	64415988	64508255	+	2527	IQSEC3	GO:0005086;GO:0005515;GO:0032012	K12495	U	veNOG07032	IQ motif and Sec7 domain ArfGEF 3 [Source:HGNC Symbol;Acc:HGNC:29193]	GO:0032012//regulation of ARF protein signal transduction;	-	GO:0005515//protein binding;	ko04144(Endocytosis)
ENSAPLG00020003231	70.9479	51.2206	90.6752	1.77029	0.823983	0.00757384	0.402844	VSDN01000732.1	8860	14738	+	1891	-	GO:0003777;GO:0007018	K10395	Z	veNOG02207	-	GO:0007018//microtubule-based movement;	-	GO:0003777//microtubule motor activity;	-
ENSAPLG00020009762	2.16457	4.32913	0	0	-Inf	0.00758623	0.402844	Z	44297121	44298797	-	1677	-	-	-	S	veNOG28931	-	-	-	-	-
ENSAPLG00020009290	177.615	222.36	132.869	0.597542	-0.742887	0.00765309	0.404026	25	1247974	1251249	-	471	PTGES3L	-	K07050	OR	COG2872;veNOG08624;veNOG22441	prostaglandin E synthase 3 like [Source:HGNC Symbol;Acc:HGNC:43943]	-	-	-	-
ENSAPLG00020009007	25.9999	37.8815	14.1182	0.372695	-1.42393	0.00766024	0.404026	17	13007401	13029303	+	4194	CUX2	GO:0003677;GO:0006355;GO:0043565;GO:0003677;GO:0006355;GO:0043565	K09313	K	veNOG05580	cut like homeobox 2 [Source:HGNC Symbol;Acc:HGNC:19347]	GO:0006355//regulation of transcription, DNA-templated;GO:0006355//regulation of transcription, DNA-templated;	-	GO:0003677//DNA binding;GO:0043565//sequence-specific DNA binding;GO:0003677//DNA binding;GO:0043565//sequence-specific DNA binding;	-
ENSAPLG00020010903	5.66151	1.45259	9.87043	6.79505	2.76448	0.00772131	0.405876	30	1832558	1833543	-	651	-	-	K10072	TV	veNOG20552	-	-	-	-	-
ENSAPLG00020007834	28.9845	47.9262	10.0427	0.209546	-2.25466	0.00776308	0.406702	1	114136135	114152235	-	2004	LCA5L	-	-	S	veNOG08829	lebercilin LCA5 like [Source:NCBI gene;Acc:101793505]	-	-	-	-
ENSAPLG00020017711	5.99134	10.3517	1.631	0.157559	-2.66604	0.0078063	0.407599	5	47169672	47182228	-	1507	-	GO:0006629;GO:0016021;GO:0016491;GO:0006629;GO:0016021;GO:0016491	K10224	I	veNOG27699;veNOG04745	-	GO:0006629//lipid metabolic process;GO:0006629//lipid metabolic process;	GO:0016021//integral component of membrane;GO:0016021//integral component of membrane;	GO:0016491//oxidoreductase activity;GO:0016491//oxidoreductase activity;	ko01040(Biosynthesis of unsaturated fatty acids)
ENSAPLG00020005241	789.623	636.96	942.286	1.47935	0.564962	0.00784485	0.408246	7	13930956	13932378	-	443	MRPL43	GO:0003735;GO:0032543	K17424	J	veNOG13982	mitochondrial ribosomal protein L43 [Source:HGNC Symbol;Acc:HGNC:14517]	GO:0032543//mitochondrial translation;	-	GO:0003735//structural constituent of ribosome;	-
ENSAPLG00020013313	79.4465	100.896	57.9968	0.574816	-0.798827	0.00788143	0.408787	9	23261707	23306088	-	5180	SPHKAP	-	-	S	veNOG03666	SPHK1 interactor, AKAP domain containing [Source:HGNC Symbol;Acc:HGNC:30619]	-	-	-	-
ENSAPLG00020003542	326.773	442.696	210.851	0.476289	-1.07009	0.00793905	0.409332	30	636082	637915	+	1155	-	GO:0006955;GO:0016020;GO:0019882;GO:0042613;GO:0006955;GO:0016020;GO:0019882;GO:0042613	K06752	O	veNOG02272	-	GO:0006955//immune response;GO:0019882//antigen processing and presentation;GO:0006955//immune response;GO:0019882//antigen processing and presentation;	GO:0016020//membrane;GO:0042613//MHC class II protein complex;GO:0016020//membrane;GO:0042613//MHC class II protein complex;	-	ko05416(Viral myocarditis);ko05332(Graft-versus-host disease);ko05330(Allograft rejection);ko05323(Rheumatoid arthritis);ko05322(Systemic lupus erythematosus);ko05321(Inflammatory bowel disease);ko05320(Autoimmune thyroid disease);ko05310(Asthma);ko05169(Epstein-Barr virus infection);ko05168(Herpes simplex virus 1 infection);ko05166(Human T-cell leukemia virus 1 infection);ko05164(Influenza A);ko…
ENSAPLG00020001988	546.721	425.937	667.504	1.56714	0.648138	0.00794437	0.409332	8	33034718	33042965	-	2666	CRYZ	GO:0008270;GO:0016491;GO:0055114	K00344	Q	veNOG01931	crystallin zeta [Source:HGNC Symbol;Acc:HGNC:2419]	GO:0055114//obsolete oxidation-reduction process;	-	GO:0008270//zinc ion binding;GO:0016491//oxidoreductase activity;	-
ENSAPLG00020000917	4.09616	0.175277	8.01705	45.7394	5.51536	0.00802853	0.410626	9	15576627	15582170	+	1459	CRYGS	-	-	S	veNOG13484	crystallin gamma S [Source:HGNC Symbol;Acc:HGNC:2417]	-	-	-	-
ENSAPLG00020006378	126.583	158.438	94.728	0.597889	-0.742051	0.00807008	0.410626	1	85071839	85266171	-	4977	STXBP5L	GO:0005515;GO:0005515;GO:0005515;GO:0005515;GO:0005515	K08518	U	veNOG08728	syntaxin binding protein 5 like [Source:NCBI gene;Acc:101800619]	-	-	GO:0005515//protein binding;GO:0005515//protein binding;GO:0005515//protein binding;GO:0005515//protein binding;GO:0005515//protein binding;	-
ENSAPLG00020013495	77.5983	55.9539	99.2427	1.77365	0.826723	0.00807163	0.410626	2	8502386	8512580	+	1307	TMEM71	-	-	S	veNOG14206	transmembrane protein 71 [Source:NCBI gene;Acc:101791824]	-	-	-	-
ENSAPLG00020017087	285.596	349.562	221.631	0.634024	-0.65739	0.0080747	0.410626	27	1797997	1818213	+	1714	TACR1	GO:0004930;GO:0004995;GO:0005886;GO:0007186;GO:0016021	K04222	T	veNOG08310	tachykinin receptor 1 [Source:HGNC Symbol;Acc:HGNC:11526]	GO:0007186//G protein-coupled receptor signaling pathway;	GO:0005886//plasma membrane;GO:0016021//integral component of membrane;	GO:0004930//G protein-coupled receptor activity;GO:0004995//tachykinin receptor activity;	ko04080(Neuroactive ligand-receptor interaction);ko04020(Calcium signaling pathway)
ENSAPLG00020011005	31.5572	42.9686	20.1458	0.46885	-1.0928	0.00815949	0.413591	9	10332026	10333015	-	795	-	-	-	S	veNOG16054	-	-	-	-	-
ENSAPLG00020014754	283.549	344.572	222.526	0.645803	-0.630834	0.00821889	0.415253	2	36587300	36602771	-	2973	-	GO:0016491;GO:0046872;GO:0055114	K11173	C	veNOG07450	-	GO:0055114//obsolete oxidation-reduction process;	-	GO:0016491//oxidoreductase activity;GO:0046872//metal ion binding;	-
ENSAPLG00020012404	206.533	130.73	282.335	2.15968	1.11082	0.0083071	0.416719	28	1743205	1744974	-	1770	-	GO:0005515	K10462	T	veNOG02842	ectoderm-neural cortex protein 1-like [Source:NCBI gene;Acc:101796579]	-	-	GO:0005515//protein binding;	-
ENSAPLG00020005299	146.129	189.14	103.118	0.545192	-0.875163	0.00833715	0.416719	14	1303364	1325080	+	2053	FGF1	GO:0005104;GO:0005576;GO:0008083;GO:0008543	K18496	T	opiNOG04162;veNOG06133	fibroblast growth factor 1 [Source:HGNC Symbol;Acc:HGNC:3665]	GO:0008543//fibroblast growth factor receptor signaling pathway;	GO:0005576//extracellular region;	GO:0005104//fibroblast growth factor receptor binding;GO:0008083//growth factor activity;	ko05226(Gastric cancer);ko05224(Breast cancer);ko05218(Melanoma);ko05200(Pathways in cancer);ko04810(Regulation of actin cytoskeleton);ko04390(Hippo signaling pathway);ko04151(PI3K-Akt signaling pathway);ko04020(Calcium signaling pathway);ko04015(Rap1 signaling pathway);ko04014(Ras signaling pathway);ko04010(MAPK signaling pathway)
ENSAPLG00020013654	288.02	350.075	225.964	0.645474	-0.63157	0.00833864	0.416719	31	960129	962635	-	2320	SUOX	GO:0016491;GO:0020037;GO:0030151;GO:0042128;GO:0043546;GO:0055114;GO:0016491;GO:0020037;GO:0030151;GO:0042128;GO:0043546;GO:0055114	K00387	C	veNOG15040	sulfite oxidase [Source:HGNC Symbol;Acc:HGNC:11460]	GO:0042128//nitrate assimilation;GO:0055114//obsolete oxidation-reduction process;GO:0042128//nitrate assimilation;GO:0055114//obsolete oxidation-reduction process;	-	GO:0016491//oxidoreductase activity;GO:0020037//heme binding;GO:0030151//molybdenum ion binding;GO:0043546//molybdopterin cofactor binding;GO:0016491//oxidoreductase activity;GO:0020037//heme binding;GO:0030151//molybdenum ion binding;GO:0043546//molybdopterin cofactor binding;	ko00920(Sulfur metabolism)
ENSAPLG00020011315	4.90241	1.11808	8.68674	7.76936	2.9578	0.00838233	0.416719	2	137822159	137826156	+	841	-	GO:0005515	-	T	veNOG12159	-	-	-	GO:0005515//protein binding;	-
ENSAPLG00020003731	28.9752	57.9504	0	0	-Inf	0.00840124	0.416719	1	206734960	206735580	-	621	-	GO:0003956;GO:0006471	K06716	O	veNOG02110	-	GO:0006471//protein ADP-ribosylation;	-	GO:0003956//NAD(P)+-protein-arginine ADP-ribosyltransferase activity;	-
ENSAPLG00020005740	962.604	1203.52	721.688	0.599648	-0.737813	0.00842835	0.416719	2	136516661	136545129	+	2224	SGCE	GO:0016012;GO:0016020;GO:0016012;GO:0016020	-	S	veNOG07820	sarcoglycan epsilon [Source:HGNC Symbol;Acc:HGNC:10808]	-	GO:0016012//sarcoglycan complex;GO:0016020//membrane;GO:0016012//sarcoglycan complex;GO:0016020//membrane;	-	-
ENSAPLG00020008774	3.1142	5.89606	0.332345	0.0563674	-4.149	0.00844492	0.416719	16	13610056	13617065	+	1193	BIRC7	-	K16061	O	veNOG10311;veNOG16639	baculoviral IAP repeat containing 7 [Source:HGNC Symbol;Acc:HGNC:13702]	-	-	-	ko05222(Small cell lung cancer);ko05200(Pathways in cancer);ko05145(Toxoplasmosis);ko04215(Apoptosis - multiple species);ko04120(Ubiquitin mediated proteolysis)
ENSAPLG00020009542	124.49	86.1373	162.843	1.8905	0.918771	0.00846144	0.416719	31	391321	399873	+	3055	PFKM	GO:0003872;GO:0005524;GO:0005737;GO:0006002;GO:0006096;GO:0003872;GO:0005524;GO:0005737;GO:0006002;GO:0006096	K00850	G	veNOG01036	phosphofructokinase, muscle [Source:HGNC Symbol;Acc:HGNC:8877]	GO:0006002//fructose 6-phosphate metabolic process;GO:0006096//glycolytic process;GO:0006002//fructose 6-phosphate metabolic process;GO:0006096//glycolytic process;	GO:0005737//cytoplasm;GO:0005737//cytoplasm;	GO:0003872//6-phosphofructokinase activity;GO:0005524//ATP binding;GO:0003872//6-phosphofructokinase activity;GO:0005524//ATP binding;	ko05230(Central carbon metabolism in cancer);ko04922(Glucagon signaling pathway);ko04919(Thyroid hormone signaling pathway);ko04152(AMPK signaling pathway);ko04066(HIF-1 signaling pathway);ko03018(RNA degradation);ko00680(Methane metabolism);ko00052(Galactose metabolism);ko00051(Fructose and mannose metabolism);ko00030(Pentose phosphate pathway);ko00010(Glycolysis / Gluconeogenesis)
ENSAPLG00020000869	82.767	105.631	59.9027	0.567091	-0.818347	0.00851959	0.416772	1	106566295	106849182	+	3365	NCAM2	GO:0005515;GO:0007155;GO:0016020;GO:0005515;GO:0007155;GO:0016020	K06491	T	veNOG00007	neural cell adhesion molecule 2 [Source:NCBI gene;Acc:101789841]	GO:0007155//cell adhesion;GO:0007155//cell adhesion;	GO:0016020//membrane;GO:0016020//membrane;	GO:0005515//protein binding;GO:0005515//protein binding;	ko05020(Prion disease);ko04514(Cell adhesion molecules)
ENSAPLG00020003248	8358.31	6043.02	10673.6	1.76627	0.820705	0.00853411	0.416772	19	11127076	11131090	-	2293	HSPA5	-	K09490	O	veNOG10207	heat shock protein family A (Hsp70) member 5 [Source:HGNC Symbol;Acc:HGNC:5238]	-	-	-	ko05417(Lipid and atherosclerosis);ko05022(Pathways of neurodegeneration - multiple diseases);ko05020(Prion disease);ko05014(Amyotrophic lateral sclerosis);ko05012(Parkinson disease);ko04918(Thyroid hormone synthesis);ko04612(Antigen processing and presentation);ko04141(Protein processing in endoplasmic reticulum);ko03060(Protein export)
ENSAPLG00020013247	43.4851	57.6337	29.3364	0.509014	-0.974221	0.00854261	0.416772	3	53468653	53541478	-	3765	FAM184A	-	-	S	veNOG04687	family with sequence similarity 184 member A [Source:HGNC Symbol;Acc:HGNC:20991]	-	-	-	-
ENSAPLG00020002614	652.771	511.492	794.051	1.55242	0.63452	0.00862787	0.419052	19	5809149	5814174	+	2804	TOR2A	GO:0005524;GO:0005783;GO:0051085	-	O	veNOG09784	torsin family 2 member A [Source:HGNC Symbol;Acc:HGNC:11996]	GO:0051085//chaperone cofactor-dependent protein refolding;	GO:0005783//endoplasmic reticulum;	GO:0005524//ATP binding;	-
ENSAPLG00020017596	18.9633	0.83394	37.0927	44.4788	5.47505	0.00864301	0.419052	14	3608734	3613398	-	1058	-	-	-	R	veNOG12776	myeloid protein 1 [Source:NCBI gene;Acc:101795398]	-	-	-	-
ENSAPLG00020001111	374.04	452.028	296.053	0.654943	-0.610559	0.00869113	0.419762	4	12114755	12120432	+	3363	PPP1R3B	GO:0000164;GO:0005515;GO:0005981;GO:0019888	K07189	T	veNOG13023	protein phosphatase 1 regulatory subunit 3B [Source:NCBI gene;Acc:101796035]	GO:0005981//regulation of glycogen catabolic process;	GO:0000164//protein phosphatase type 1 complex;	GO:0005515//protein binding;GO:0019888//protein phosphatase regulator activity;	ko04931(Insulin resistance);ko04910(Insulin signaling pathway)
ENSAPLG00020017963	14.0166	21.0138	7.01938	0.334036	-1.58192	0.00871144	0.419762	6	20691823	20747235	+	6730	SCN3A	GO:0001518;GO:0005216;GO:0005248;GO:0005515;GO:0006811;GO:0006814;GO:0016020;GO:0055085	K04836	P	veNOG01033	sodium voltage-gated channel alpha subunit 3 [Source:HGNC Symbol;Acc:HGNC:10590]	GO:0006811//ion transport;GO:0006814//sodium ion transport;GO:0055085//transmembrane transport;	GO:0001518//voltage-gated sodium channel complex;GO:0016020//membrane;	GO:0005216//ion channel activity;GO:0005248//voltage-gated sodium channel activity;GO:0005515//protein binding;	ko04742(Taste transduction)
ENSAPLG00020014221	153.98	190.63	117.33	0.615486	-0.700201	0.00881502	0.423446	13	834399	837425	+	3027	TSHZ3	GO:0003676;GO:0003677;GO:0003682;GO:0005634;GO:0010468;GO:0045892	K09236	K	veNOG04746	teashirt zinc finger homeobox 3 [Source:NCBI gene;Acc:101791928]	GO:0010468//regulation of gene expression;GO:0045892//negative regulation of transcription, DNA-templated;	GO:0005634//nucleus;	GO:0003676//nucleic acid binding;GO:0003677//DNA binding;GO:0003682//chromatin binding;	ko04391(Hippo signaling pathway - fly)
ENSAPLG00020010178	84.8708	63.0181	106.723	1.69354	0.76004	0.00890103	0.42411	23	3585899	3593006	-	4758	-	GO:0016021	-	S	veNOG11177	transmembrane protein 136 [Source:NCBI gene;Acc:101801660]	-	GO:0016021//integral component of membrane;	-	-
ENSAPLG00020000362	26.3954	35.8878	16.9029	0.470993	-1.08622	0.00891971	0.42411	1	125247969	125275454	+	1604	HSF2BP	-	-	K	veNOG07114	heat shock transcription factor 2 binding protein [Source:HGNC Symbol;Acc:HGNC:5226]	-	-	-	-
ENSAPLG00020006914	336.296	403.606	268.985	0.666454	-0.585424	0.00892224	0.42411	1	151835796	151988306	+	3241	TMTC4	GO:0005515;GO:0005515;GO:0005515;GO:0005515;GO:0005515;GO:0005515	-	S	veNOG01681	transmembrane O-mannosyltransferase targeting cadherins 4 [Source:NCBI gene;Acc:101798125]	-	-	GO:0005515//protein binding;GO:0005515//protein binding;GO:0005515//protein binding;GO:0005515//protein binding;GO:0005515//protein binding;GO:0005515//protein binding;	-
ENSAPLG00020007023	86.6716	109.776	63.5669	0.579058	-0.78822	0.0089375	0.42411	1	152417627	152599837	-	2825	CLYBL	GO:0003824;GO:0003824;GO:0003824	K11390	C	veNOG01914	citrate lyase beta like [Source:HGNC Symbol;Acc:HGNC:18355]	-	-	GO:0003824//catalytic activity;GO:0003824//catalytic activity;GO:0003824//catalytic activity;	-
ENSAPLG00020001508	8.28857	13.2802	3.29693	0.248259	-2.01008	0.00899064	0.425099	2	16399334	17046354	+	12679	CSMD3	-	K17495	TV	veNOG01057	CUB and Sushi multiple domains 3 [Source:NCBI gene;Acc:101797275]	-	-	-	-
ENSAPLG00020001860	84.9622	107.869	62.0556	0.575287	-0.797647	0.00901279	0.425099	1	61993818	61995173	-	1356	CHRM2	GO:0004930;GO:0005887;GO:0007186;GO:0008016;GO:0016021;GO:0016907	K04130	T	veNOG05150;KOG4220	cholinergic receptor muscarinic 2 [Source:HGNC Symbol;Acc:HGNC:1951]	GO:0007186//G protein-coupled receptor signaling pathway;GO:0008016//regulation of heart contraction;	GO:0005887//integral component of plasma membrane;GO:0016021//integral component of membrane;	GO:0004930//G protein-coupled receptor activity;GO:0016907//G protein-coupled acetylcholine receptor activity;	ko04810(Regulation of actin cytoskeleton);ko04725(Cholinergic synapse);ko04151(PI3K-Akt signaling pathway);ko04080(Neuroactive ligand-receptor interaction);ko04024(cAMP signaling pathway);ko04020(Calcium signaling pathway)
ENSAPLG00020015121	200.647	246.164	155.131	0.630196	-0.666128	0.00905628	0.425863	21	8524460	8535912	-	2077	MMP23B	GO:0004222;GO:0006508;GO:0008237;GO:0008270;GO:0031012	K08001	O	veNOG01111	matrix metallopeptidase 23B [Source:NCBI gene;Acc:101804308]	GO:0006508//proteolysis;	GO:0031012//extracellular matrix;	GO:0004222//metalloendopeptidase activity;GO:0008237//metallopeptidase activity;GO:0008270//zinc ion binding;	-
ENSAPLG00020006923	674.017	811.227	536.807	0.661722	-0.595702	0.00925309	0.433812	13	9723994	9735528	-	3256	RIPOR1	-	-	S	veNOG07060	RHO family interacting cell polarization regulator 1 [Source:HGNC Symbol;Acc:HGNC:25836]	-	-	-	-
ENSAPLG00020008890	1877.09	2345.99	1408.18	0.600251	-0.736361	0.00928691	0.434093	28	729908	733470	+	1791	CIRBP	GO:0003676	K13195	R	veNOG20333	cold inducible RNA binding protein [Source:NCBI gene;Acc:101803979]	-	-	GO:0003676//nucleic acid binding;	-
ENSAPLG00020001469	8.77458	3.42359	14.1256	4.12595	2.04473	0.00940323	0.435995	5	29791050	29793698	+	1644	-	GO:0005246;GO:0005509;GO:0007165;GO:0007601	-	T	veNOG02715	-	GO:0007165//signal transduction;GO:0007601//visual perception;	-	GO:0005246//calcium channel regulator activity;GO:0005509//calcium ion binding;	-
ENSAPLG00020014784	1531.9	1230	1833.8	1.49089	0.576171	0.00940779	0.435995	2	37194148	37322430	+	4004	CYP7B1	GO:0004497;GO:0005506;GO:0016705;GO:0020037;GO:0055114	K07430	Q	veNOG03113	cytochrome P450 family 7 subfamily B member 1 [Source:HGNC Symbol;Acc:HGNC:2652]	GO:0055114//obsolete oxidation-reduction process;	-	GO:0004497//monooxygenase activity;GO:0005506//iron ion binding;GO:0016705//oxidoreductase activity, acting on paired donors, with incorporation or reduction of molecular oxygen;GO:0020037//heme binding;	ko00140(Steroid hormone biosynthesis);ko00120(Primary bile acid biosynthesis)
ENSAPLG00020014218	21.3753	30.4625	12.2882	0.40339	-1.30975	0.00942026	0.435995	6	30297260	30546986	+	2771	DPP10	GO:0006508;GO:0008236	-	O	veNOG06245	dipeptidyl peptidase like 10 [Source:HGNC Symbol;Acc:HGNC:20823]	GO:0006508//proteolysis;	-	GO:0008236//serine-type peptidase activity;	-
ENSAPLG00020009308	507.601	615.978	399.223	0.648113	-0.625683	0.00944172	0.435995	3	66927895	66942268	-	1221	OPRM1	GO:0004930;GO:0004979;GO:0004985;GO:0007186;GO:0016021	K04215	T	veNOG02443	opioid receptor mu 1 [Source:HGNC Symbol;Acc:HGNC:8156]	GO:0007186//G protein-coupled receptor signaling pathway;	GO:0016021//integral component of membrane;	GO:0004930//G protein-coupled receptor activity;GO:0004979//beta-endorphin receptor activity;GO:0004985//G protein-coupled opioid receptor activity;	ko05032(Morphine addiction);ko04915(Estrogen signaling pathway);ko04080(Neuroactive ligand-receptor interaction)
ENSAPLG00020000229	85.0572	107.73	62.3846	0.579084	-0.788156	0.00946722	0.435995	2	153902005	154152527	-	3365	DPP6	GO:0006508;GO:0008236	-	O	veNOG06245	dipeptidyl peptidase like 6 [Source:HGNC Symbol;Acc:HGNC:3010]	GO:0006508//proteolysis;	-	GO:0008236//serine-type peptidase activity;	-
ENSAPLG00020012573	1280.42	1538.93	1021.9	0.664029	-0.590682	0.00967483	0.444245	11	21359716	21400720	+	2071	CHRDL1	GO:0005515	-	R	veNOG05235	chordin like 1 [Source:NCBI gene;Acc:101797293]	-	-	GO:0005515//protein binding;	-
ENSAPLG00020007196	266.779	330.972	202.586	0.612093	-0.708176	0.00971204	0.444544	6	32123923	32131001	-	3840	-	-	-	R	veNOG08698	-	-	-	-	-
ENSAPLG00020017845	70.1221	49.9477	90.2965	1.80782	0.854251	0.00974824	0.444544	6	8991888	9011499	-	2730	MLPH	GO:0006886;GO:0017137	-	U	veNOG06939	melanophilin [Source:NCBI gene;Acc:101793176]	GO:0006886//intracellular protein transport;	-	-	-
ENSAPLG00020013889	99.3821	125.015	73.749	0.58992	-0.761408	0.00978842	0.444544	1	66999410	67108216	-	713	RERG	GO:0003924;GO:0005525;GO:0007165;GO:0016020	K07855	R	veNOG13261	RAS like estrogen regulated growth inhibitor [Source:NCBI gene;Acc:101804198]	GO:0007165//signal transduction;	GO:0016020//membrane;	GO:0003924//GTPase activity;GO:0005525//GTP binding;	-
ENSAPLG00020007858	82.1402	103.8	60.4799	0.582656	-0.779283	0.00980266	0.444544	13	9846647	9854310	+	3814	EXOC3L1	GO:0000145;GO:0006887	K19987	U	veNOG01422	exocyst complex component 3 like 1 [Source:HGNC Symbol;Acc:HGNC:27540]	GO:0006887//exocytosis;	GO:0000145//exocyst;	-	-
ENSAPLG00020016061	197.409	243.674	151.143	0.620265	-0.689043	0.00982371	0.444544	26	3883011	3889323	+	1833	SOX13	GO:0005634;GO:0006355;GO:0043565	K09269	K	veNOG00823	SRY-box transcription factor 13 [Source:HGNC Symbol;Acc:HGNC:11192]	GO:0006355//regulation of transcription, DNA-templated;	GO:0005634//nucleus;	GO:0043565//sequence-specific DNA binding;	-
ENSAPLG00020014850	158.438	121.948	194.929	1.59846	0.676685	0.0100072	0.450178	28	1825160	1827557	+	1044	-	GO:0016021	K13348	R	veNOG14920	-	-	GO:0016021//integral component of membrane;	-	ko04146(Peroxisome)
ENSAPLG00020005587	8.92387	3.78942	14.0583	3.70988	1.89137	0.0100514	0.450178	14	12297068	12300744	+	2451	-	GO:0005509;GO:0005886;GO:0007155;GO:0007156;GO:0016020	K16495	S	veNOG00220	-	GO:0007155//cell adhesion;GO:0007156//homophilic cell adhesion via plasma membrane adhesion molecules;	GO:0005886//plasma membrane;GO:0016020//membrane;	GO:0005509//calcium ion binding;	-
ENSAPLG00020013219	423.012	510.147	335.878	0.658395	-0.602974	0.010059	0.450178	6	1374409	1382734	-	1241	COQ10B	-	K18588	I	veNOG01189	coenzyme Q10B [Source:HGNC Symbol;Acc:HGNC:25819]	-	-	-	-
ENSAPLG00020015207	61.1323	87.1323	35.1323	0.403206	-1.31041	0.0101177	0.450178	9	1540206	1578032	+	2609	KCNAB1	-	K04882	P	veNOG04588	potassium voltage-gated channel subfamily A member regulatory beta subunit 1 [Source:HGNC Symbol;Acc:HGNC:6228]	-	-	-	-
ENSAPLG00020013735	5.49468	1.59318	9.39617	5.89773	2.56016	0.0101402	0.450178	18	4422172	4427087	+	2060	NME1	GO:0004550;GO:0006165;GO:0006183;GO:0006228;GO:0006241	K00940	F	veNOG03063	NME/NM23 nucleoside diphosphate kinase 1 [Source:HGNC Symbol;Acc:HGNC:7849]	GO:0006165//nucleoside diphosphate phosphorylation;GO:0006183//GTP biosynthetic process;GO:0006228//UTP biosynthetic process;GO:0006241//CTP biosynthetic process;	-	GO:0004550//nucleoside diphosphate kinase activity;	ko04016(MAPK signaling pathway - plant);ko00983(Drug metabolism - other enzymes);ko00240(Pyrimidine metabolism);ko00230(Purine metabolism)
ENSAPLG00020014400	45.8869	60.9558	30.8179	0.505578	-0.983994	0.0101694	0.450178	7	28240657	28276718	+	3217	CHAT	GO:0016746	K00623	I	veNOG07671	choline O-acetyltransferase [Source:NCBI gene;Acc:101793965]	-	-	GO:0016746//acyltransferase activity;	ko04725(Cholinergic synapse);ko00564(Glycerophospholipid metabolism)
ENSAPLG00020018296	1455.08	1832.48	1077.69	0.588104	-0.765857	0.0101784	0.450178	15	11322080	11326184	+	1301	HBAD	GO:0005506;GO:0005833;GO:0015671;GO:0019825;GO:0020037;GO:0005506;GO:0005833;GO:0015671;GO:0019825;GO:0020037;GO:0005506;GO:0005833;GO:0015671;GO:0019825;GO:0020037	K13822	C	veNOG19315	Anas platyrhynchos hemoglobin subunit alpha-D (LOC101800520), mRNA. [Source:RefSeq mRNA;Acc:NM_001310790]	GO:0015671//oxygen transport;GO:0015671//oxygen transport;GO:0015671//oxygen transport;	GO:0005833//hemoglobin complex;GO:0005833//hemoglobin complex;GO:0005833//hemoglobin complex;	GO:0005506//iron ion binding;GO:0019825//oxygen binding;GO:0020037//heme binding;GO:0005506//iron ion binding;GO:0019825//oxygen binding;GO:0020037//heme binding;GO:0005506//iron ion binding;GO:0019825//oxygen binding;GO:0020037//heme binding;	ko05144(Malaria);ko05143(African trypanosomiasis)
ENSAPLG00020000909	677.522	517.837	837.207	1.61674	0.693087	0.0102255	0.450178	1	137724043	137786042	+	2187	SLC9A7	GO:0006812;GO:0006814;GO:0006885;GO:0015299;GO:0015385;GO:0016021;GO:0055085	K12041	P	veNOG10041	solute carrier family 9 member A7 [Source:HGNC Symbol;Acc:HGNC:17123]	GO:0006812//cation transport;GO:0006814//sodium ion transport;GO:0006885//regulation of pH;GO:0055085//transmembrane transport;	GO:0016021//integral component of membrane;	GO:0015299//solute:proton antiporter activity;GO:0015385//sodium:proton antiporter activity;	ko04260(Cardiac muscle contraction)
ENSAPLG00020003391	208.782	158.696	258.868	1.63122	0.705951	0.0102655	0.450178	34	5314800	5324352	-	3645	ZC3H4	GO:0046872	-	A	veNOG07073	zinc finger CCCH-type containing 4 [Source:HGNC Symbol;Acc:HGNC:17808]	-	-	GO:0046872//metal ion binding;	-
ENSAPLG00020003703	64.4173	45.4798	83.3548	1.83279	0.87404	0.0102714	0.450178	30	642032	643941	+	741	-	-	K06752	R	veNOG17214	-	-	-	-	ko05416(Viral myocarditis);ko05332(Graft-versus-host disease);ko05330(Allograft rejection);ko05323(Rheumatoid arthritis);ko05322(Systemic lupus erythematosus);ko05321(Inflammatory bowel disease);ko05320(Autoimmune thyroid disease);ko05310(Asthma);ko05169(Epstein-Barr virus infection);ko05168(Herpes simplex virus 1 infection);ko05166(Human T-cell leukemia virus 1 infection);ko05164(Influenza A);ko…
ENSAPLG00020002889	230.408	285.56	175.257	0.61373	-0.704324	0.0103223	0.450178	Z	48150867	48312667	-	3834	ADAMTS19	GO:0004222;GO:0006508;GO:0008233;GO:0008237;GO:0004222;GO:0006508;GO:0008233;GO:0008237	K08633	O	veNOG04387	ADAM metallopeptidase with thrombospondin type 1 motif 19 [Source:HGNC Symbol;Acc:HGNC:17111]	GO:0006508//proteolysis;GO:0006508//proteolysis;	-	GO:0004222//metalloendopeptidase activity;GO:0008233//peptidase activity;GO:0008237//metallopeptidase activity;GO:0004222//metalloendopeptidase activity;GO:0008233//peptidase activity;GO:0008237//metallopeptidase activity;	-
ENSAPLG00020004728	32.8267	44.9396	20.7137	0.460923	-1.1174	0.0103404	0.450178	1	29984801	30137055	+	834	IMMP2L	GO:0006465;GO:0006508;GO:0006627;GO:0008236;GO:0016020;GO:0016021;GO:0042720	K09648	U	veNOG17261	inner mitochondrial membrane peptidase subunit 2 [Source:HGNC Symbol;Acc:HGNC:14598]	GO:0006465//signal peptide processing;GO:0006508//proteolysis;GO:0006627//protein processing involved in protein targeting to mitochondrion;	GO:0016020//membrane;GO:0016021//integral component of membrane;GO:0042720//mitochondrial inner membrane peptidase complex;	GO:0008236//serine-type peptidase activity;	ko03060(Protein export)
ENSAPLG00020017641	22.6163	31.5644	13.6682	0.433025	-1.20748	0.0103566	0.450178	5	44704278	44921022	+	8082	AKAP6	-	K16523	T	veNOG11359	A-kinase anchoring protein 6 [Source:HGNC Symbol;Acc:HGNC:376]	-	-	-	-
ENSAPLG00020015128	303.519	371.402	235.637	0.634453	-0.656414	0.0103686	0.450178	26	4320457	4336608	-	2627	KLHDC8A	GO:0005515;GO:0005515	-	R	veNOG00585	kelch domain containing 8A [Source:NCBI gene;Acc:101799659]	-	-	GO:0005515//protein binding;GO:0005515//protein binding;	-
ENSAPLG00020009174	174.431	213.973	134.89	0.630407	-0.665644	0.0104244	0.450178	5	57596123	57690408	-	1313	MPPED2	GO:0016787	-	R	opiNOG11890;veNOG09691;NOG42887	metallophosphoesterase domain containing 2 [Source:NCBI gene;Acc:101795538]	-	-	GO:0016787//hydrolase activity;	-
ENSAPLG00020009185	201.174	156.781	245.566	1.5663	0.647363	0.010454	0.450178	28	940833	946331	+	3957	SLC39A3	GO:0016020;GO:0030001;GO:0046873;GO:0055085	K14709	P	veNOG12373	solute carrier family 39 member 3 [Source:NCBI gene;Acc:101804208]	GO:0030001//metal ion transport;GO:0055085//transmembrane transport;	GO:0016020//membrane;	GO:0046873//metal ion transmembrane transporter activity;	ko05012(Parkinson disease);ko05010(Alzheimer disease)
ENSAPLG00020003909	55.0943	72.4759	37.7127	0.520348	-0.942452	0.0104718	0.450178	15	7541072	7550853	-	1571	NPTX2	-	-	R	veNOG11067	neuronal pentraxin 2 [Source:NCBI gene;Acc:101802944]	-	-	-	-
ENSAPLG00020006935	9.87983	2.67766	17.082	6.37945	2.67343	0.0104976	0.450178	1	85990553	86016606	+	1830	CASQ2	GO:0005509	-	R	veNOG00831	calsequestrin 2 [Source:NCBI gene;Acc:101794422]	-	-	GO:0005509//calcium ion binding;	-
ENSAPLG00020010826	2377.24	2837.74	1916.74	0.675447	-0.566087	0.0105236	0.450178	1	36848136	36911278	+	1949	MSRB3	GO:0006979;GO:0016671;GO:0030091;GO:0033743;GO:0055114	K07305	O	veNOG15095	methionine sulfoxide reductase B3 [Source:NCBI gene;Acc:101790166]	GO:0006979//response to oxidative stress;GO:0030091//protein repair;GO:0055114//obsolete oxidation-reduction process;	-	GO:0016671//oxidoreductase activity, acting on a sulfur group of donors, disulfide as acceptor;GO:0033743//peptide-methionine (R)-S-oxide reductase activity;	-
ENSAPLG00020016183	4.33536	1.07961	7.59111	7.03137	2.81381	0.0105648	0.450178	VSDN01000054.1	48229	50468	-	258	-	-	K10058	-	-	-	-	-	-	ko04625(C-type lectin receptor signaling pathway)
ENSAPLG00020016303	90.1277	66.9064	113.349	1.69414	0.760555	0.0105761	0.450178	1	48435047	48436076	-	471	SOCS2	GO:0001558;GO:0005159;GO:0005737;GO:0008269;GO:0035556;GO:0046426	K04695	T	veNOG01966	suppressor of cytokine signaling 2 [Source:HGNC Symbol;Acc:HGNC:19382]	GO:0001558//regulation of cell growth;GO:0035556//intracellular signal transduction;GO:0046426//negative regulation of receptor signaling pathway via JAK-STAT;	GO:0005737//cytoplasm;	GO:0005159//insulin-like growth factor receptor binding;GO:0008269//JAK pathway signal transduction adaptor activity;	ko04935(Growth hormone synthesis, secretion and action);ko04930(Type II diabetes mellitus);ko04917(Prolactin signaling pathway);ko04910(Insulin signaling pathway);ko04630(JAK-STAT signaling pathway)
ENSAPLG00020003944	71.7577	53.0828	90.4326	1.70361	0.768598	0.0105826	0.450178	32	3038412	3041507	-	1086	-	GO:0000444;GO:0007059;GO:0051301	K11544	S	veNOG10894	-	GO:0007059//chromosome segregation;GO:0051301//cell division;	GO:0000444//MIS12/MIND type complex;	-	-
ENSAPLG00020001580	499.38	598.883	399.878	0.667706	-0.582714	0.0106286	0.450471	1	11887578	12007962	+	2917	SEMA3C	GO:0005515;GO:0030215	K06840	T	veNOG10753	semaphorin 3C [Source:NCBI gene;Acc:101796296]	-	-	GO:0005515//protein binding;GO:0030215//semaphorin receptor binding;	ko04360(Axon guidance)
ENSAPLG00020008228	672.462	1060.27	284.655	0.268474	-1.89715	0.0106472	0.450471	2	145002173	145106342	+	12779	-	GO:0003824;GO:0016740;GO:0003824;GO:0016740;GO:0003824;GO:0016740	-	I	veNOG15930	highly reducing polyketide synthase PKS6-like [Source:NCBI gene;Acc:101804178]	-	-	GO:0003824//catalytic activity;GO:0016740//transferase activity;GO:0003824//catalytic activity;GO:0016740//transferase activity;GO:0003824//catalytic activity;GO:0016740//transferase activity;	-
ENSAPLG00020004525	142.904	109.358	176.449	1.6135	0.690196	0.0107228	0.452445	26	6669528	6691784	+	8685	-	GO:0004888;GO:0004930;GO:0005509;GO:0005886;GO:0007155;GO:0007156;GO:0007166;GO:0007186;GO:0016020;GO:0016021	K04601	T	opiNOG08733;veNOG02804	-	GO:0007155//cell adhesion;GO:0007156//homophilic cell adhesion via plasma membrane adhesion molecules;GO:0007166//cell surface receptor signaling pathway;GO:0007186//G protein-coupled receptor signaling pathway;	GO:0005886//plasma membrane;GO:0016020//membrane;GO:0016021//integral component of membrane;	GO:0004888//transmembrane signaling receptor activity;GO:0004930//G protein-coupled receptor activity;GO:0005509//calcium ion binding;	-
ENSAPLG00020013185	12.0535	5.49372	18.6133	3.38811	1.76048	0.0107888	0.453395	32	1323384	1325845	+	1212	-	GO:0002819;GO:0003823;GO:0038023	K06582	TR	veNOG12207;opiNOG65076;veNOG16490;veNOG16011	-	GO:0002819//regulation of adaptive immune response;	-	GO:0003823//antigen binding;GO:0038023//signaling receptor activity;	ko04650(Natural killer cell mediated cytotoxicity)
ENSAPLG00020017281	11.7705	3.62366	19.9173	5.49646	2.4585	0.0108034	0.453395	11	12985684	12990288	-	1410	TBX22	GO:0003700;GO:0005634;GO:0006355	K10186	K	veNOG11902	T-box transcription factor 22 [Source:HGNC Symbol;Acc:HGNC:11600]	GO:0006355//regulation of transcription, DNA-templated;	GO:0005634//nucleus;	GO:0003700//DNA-binding transcription factor activity;	-
ENSAPLG00020005289	119.724	155.754	83.6932	0.537343	-0.896086	0.0108361	0.453548	3	56643868	56644726	-	228	-	GO:0003779;GO:0035025	-	SK	veNOG06774;veNOG21839	-	GO:0035025//positive regulation of Rho protein signal transduction;	-	GO:0003779//actin binding;	-
ENSAPLG00020015229	4.25091	8.0033	0.498518	0.0622891	-4.00488	0.0108653	0.453552	10	8293286	8308464	-	3269	-	-	-	R	veNOG16024	-	-	-	-	-
ENSAPLG00020015775	395.463	496.472	294.455	0.593095	-0.753664	0.0109822	0.455833	4	57788173	57794941	+	1730	CCKAR	GO:0004930;GO:0004951;GO:0007186;GO:0016021	K04194	T	veNOG09712	cholecystokinin A receptor [Source:HGNC Symbol;Acc:HGNC:1570]	GO:0007186//G protein-coupled receptor signaling pathway;	GO:0016021//integral component of membrane;	GO:0004930//G protein-coupled receptor activity;GO:0004951//cholecystokinin receptor activity;	ko04972(Pancreatic secretion);ko04911(Insulin secretion);ko04080(Neuroactive ligand-receptor interaction);ko04020(Calcium signaling pathway)
ENSAPLG00020003736	13.1708	20.0004	6.34113	0.31705	-1.65722	0.010992	0.455833	5	29088730	29089804	+	891	-	GO:0060548;GO:0071480	-	S	aveNOG16358;veNOG03779	-	GO:0060548//negative regulation of cell death;GO:0071480//cellular response to gamma radiation;	-	-	-
ENSAPLG00020014441	5.05881	9.31798	0.79963	0.0858158	-3.54261	0.0110075	0.455833	25	4622488	4623526	-	351	-	-	K06856	R	veNOG25617	-	-	-	-	ko05416(Viral myocarditis);ko05414(Dilated cardiomyopathy);ko05340(Primary immunodeficiency);ko05330(Allograft rejection);ko05323(Rheumatoid arthritis);ko05322(Systemic lupus erythematosus);ko05320(Autoimmune thyroid disease);ko05310(Asthma);ko05202(Transcriptional misregulation in cancer);ko05171(Coronavirus disease - COVID-19);ko05169(Epstein-Barr virus infection);ko05152(Tuberculosis);ko05150(…
ENSAPLG00020002701	48.386	63.0268	33.7451	0.535408	-0.90129	0.011075	0.457415	17	6569927	6589772	+	2235	-	-	-	S	veNOG07947	leucine rich repeat containing 75B [Source:NCBI gene;Acc:101804943]	-	-	-	-
ENSAPLG00020008997	2038.81	2436.6	1641.01	0.673485	-0.570282	0.0111814	0.460593	3	50200539	50275056	-	5658	LAMA4	GO:0005102;GO:0007155;GO:0030155;GO:0030334;GO:0045995;GO:0005102;GO:0007155;GO:0030155;GO:0030334;GO:0045995;GO:0005102;GO:0007155;GO:0030155;GO:0030334;GO:0045995;GO:0005102;GO:0007155;GO:0030155;GO:0030334;GO:0045995;GO:0005102;GO:0007155;GO:0030155;GO:0030334;GO:0045995;GO:0005102;GO:0007155;GO:0030155;GO:0030334;GO:0045995	K06241	W	veNOG01901	laminin subunit alpha 4 [Source:HGNC Symbol;Acc:HGNC:6484]	GO:0007155//cell adhesion;GO:0030155//regulation of cell adhesion;GO:0030334//regulation of cell migration;GO:0045995//regulation of embryonic development;GO:0007155//cell adhesion;GO:0030155//regulation of cell adhesion;GO:0030334//regulation of cell migration;GO:0045995//regulation of embryonic development;GO:0007155//cell adhesion;GO:0030155//regulation of cell adhesion;GO:0030334//regulation …	-	GO:0005102//signaling receptor binding;GO:0005102//signaling receptor binding;GO:0005102//signaling receptor binding;GO:0005102//signaling receptor binding;GO:0005102//signaling receptor binding;GO:0005102//signaling receptor binding;	ko05222(Small cell lung cancer);ko05200(Pathways in cancer);ko05165(Human papillomavirus infection);ko05146(Amoebiasis);ko05145(Toxoplasmosis);ko05143(African trypanosomiasis);ko04512(ECM-receptor interaction);ko04510(Focal adhesion);ko04151(PI3K-Akt signaling pathway)
ENSAPLG00020016798	646.523	787.419	505.628	0.642134	-0.639054	0.0112369	0.46166	13	9053479	9063602	-	4131	MTSS2	GO:0003779;GO:0007009;GO:0097178	K20128	Z	veNOG00767	MTSS I-BAR domain containing 2 [Source:HGNC Symbol;Acc:HGNC:25094]	GO:0007009//plasma membrane organization;GO:0097178//ruffle assembly;	-	GO:0003779//actin binding;	-
ENSAPLG00020012862	716.452	853.57	579.334	0.678718	-0.559115	0.0113383	0.464602	5	24373396	24381717	+	1965	ALDH6A1	GO:0004491;GO:0016491;GO:0016620;GO:0055114;GO:0004491;GO:0016491;GO:0016620;GO:0055114;GO:0004491;GO:0016491;GO:0016620;GO:0055114;GO:0004491;GO:0016491;GO:0016620;GO:0055114;GO:0004491;GO:0016491;GO:0016620;GO:0055114	K00140	C	veNOG02864	aldehyde dehydrogenase 6 family member A1 [Source:HGNC Symbol;Acc:HGNC:7179]	GO:0055114//obsolete oxidation-reduction process;GO:0055114//obsolete oxidation-reduction process;GO:0055114//obsolete oxidation-reduction process;GO:0055114//obsolete oxidation-reduction process;GO:0055114//obsolete oxidation-reduction process;	-	GO:0004491//methylmalonate-semialdehyde dehydrogenase (acylating) activity;GO:0016491//oxidoreductase activity;GO:0016620//oxidoreductase activity, acting on the aldehyde or oxo group of donors, NAD or NADP as acceptor;GO:0004491//methylmalonate-semialdehyde dehydrogenase (acylating) activity;GO:0016491//oxidoreductase activity;GO:0016620//oxidoreductase activity, acting on the aldehyde or oxo gr…	ko00640(Propanoate metabolism);ko00562(Inositol phosphate metabolism);ko00410(beta-Alanine metabolism);ko00280(Valine, leucine and isoleucine degradation)
ENSAPLG00020005060	70.3642	89.9526	50.7758	0.564474	-0.825022	0.0114876	0.469488	3	111037894	111098344	+	1566	SNAP25	GO:0000149;GO:0005249;GO:0017075	K18211	U	veNOG09434;NOG11460	synaptosome associated protein 25 [Source:NCBI gene;Acc:101800247]	-	-	GO:0000149//SNARE binding;GO:0005249//voltage-gated potassium channel activity;GO:0017075//syntaxin-1 binding;	ko04911(Insulin secretion);ko04721(Synaptic vesicle cycle)
ENSAPLG00020006939	41.2506	61.4803	21.0208	0.341911	-1.54831	0.011572	0.471048	2	29775642	29778139	-	391	-	-	K17434	J	veNOG21591	-	-	-	-	-
ENSAPLG00020014818	302.748	363.94	241.556	0.663725	-0.591344	0.011592	0.471048	3	32294408	32603577	+	5612	RIMS1	GO:0005515;GO:0006886;GO:0006887;GO:0016020;GO:0017137;GO:0048786;GO:0005515;GO:0006886;GO:0006887;GO:0016020;GO:0017137;GO:0048786;GO:0005515;GO:0006886;GO:0006887;GO:0016020;GO:0017137;GO:0048786;GO:0005515;GO:0006887;GO:0016020;GO:0017137;GO:0048786;GO:0005515;GO:0006886;GO:0006887;GO:0016020;GO:0017137;GO:0048786;GO:0005515;GO:0006886;GO:0006887;GO:0016020;GO:0017137;GO:0048786;GO:0005515;GO:…	K15291	U	veNOG04519	regulating synaptic membrane exocytosis 1 [Source:HGNC Symbol;Acc:HGNC:17282]	GO:0006886//intracellular protein transport;GO:0006887//exocytosis;GO:0006886//intracellular protein transport;GO:0006887//exocytosis;GO:0006886//intracellular protein transport;GO:0006887//exocytosis;GO:0006887//exocytosis;GO:0006886//intracellular protein transport;GO:0006887//exocytosis;GO:0006886//intracellular protein transport;GO:0006887//exocytosis;GO:0006886//intracellular protein transpo…	GO:0016020//membrane;GO:0048786//presynaptic active zone;GO:0016020//membrane;GO:0048786//presynaptic active zone;GO:0016020//membrane;GO:0048786//presynaptic active zone;GO:0016020//membrane;GO:0048786//presynaptic active zone;GO:0016020//membrane;GO:0048786//presynaptic active zone;GO:0016020//membrane;GO:0048786//presynaptic active zone;GO:0016020//membrane;GO:0048786//presynaptic active zone;…	GO:0005515//protein binding;GO:0005515//protein binding;GO:0005515//protein binding;GO:0005515//protein binding;GO:0005515//protein binding;GO:0005515//protein binding;GO:0005515//protein binding;	ko04723(Retrograde endocannabinoid signaling);ko04721(Synaptic vesicle cycle)
ENSAPLG00020006738	983.87	1178.23	789.514	0.670087	-0.57758	0.0116163	0.471048	9	21781131	21783014	-	1884	SCG2	GO:0030141	-	T	veNOG01416	secretogranin II [Source:HGNC Symbol;Acc:HGNC:10575]	-	GO:0030141//secretory granule;	-	-
ENSAPLG00020004213	1125.61	908.214	1343	1.47873	0.564354	0.0117511	0.47528	1	44261071	44298274	+	1820	PLBD1	GO:0004620;GO:0004620;GO:0004620	-	T	veNOG14591	phospholipase B domain containing 1 [Source:HGNC Symbol;Acc:HGNC:26215]	-	-	GO:0004620//phospholipase activity;GO:0004620//phospholipase activity;GO:0004620//phospholipase activity;	-
ENSAPLG00020009883	290.09	346.181	233.998	0.675942	-0.565029	0.0117871	0.475504	1	34664064	34740459	+	1713	SLC16A7	GO:0005887;GO:0008028;GO:0015718;GO:0016021;GO:0055085;GO:1901475	K08184	G	veNOG15436	solute carrier family 16 member 7 [Source:HGNC Symbol;Acc:HGNC:10928]	GO:0015718//monocarboxylic acid transport;GO:0055085//transmembrane transport;GO:1901475//pyruvate transmembrane transport;	GO:0005887//integral component of plasma membrane;GO:0016021//integral component of membrane;	GO:0008028//monocarboxylic acid transmembrane transporter activity;	-
ENSAPLG00020005704	17.9859	25.8343	10.1375	0.392403	-1.34959	0.0118924	0.476796	6	5765941	5911088	-	4417	ZNF804A	GO:0003676	-	R	veNOG11839	zinc finger protein 804A [Source:HGNC Symbol;Acc:HGNC:21711]	-	-	GO:0003676//nucleic acid binding;	-
ENSAPLG00020001245	667.588	795.119	540.058	0.679216	-0.558057	0.0119089	0.476796	3	10935982	10936572	-	591	RHOB	GO:0003924;GO:0005525;GO:0007264	K07856	RU	NOG04847;veNOG03355;opiNOG00087	rho-related GTP-binding protein RhoB [Source:NCBI gene;Acc:101798976]	GO:0007264//small GTPase mediated signal transduction;	-	GO:0003924//GTPase activity;GO:0005525//GTP binding;	ko05132(Salmonella infection)
ENSAPLG00020001265	33.609	10.461	56.7569	5.42555	2.43977	0.0119799	0.476796	5	27814914	27816512	-	1599	-	-	-	S	veNOG18859;veNOG27165	-	-	-	-	-
ENSAPLG00020010521	321.549	399.236	243.861	0.610819	-0.711182	0.0119895	0.476796	6	305337	347379	-	6383	AOX1	GO:0005506;GO:0016491;GO:0046872;GO:0050660;GO:0055114;GO:0071949;GO:0005506;GO:0016491;GO:0046872;GO:0050660;GO:0051287;GO:0055114;GO:0071949;GO:0005506;GO:0016491;GO:0046872;GO:0050660;GO:0051287;GO:0055114;GO:0071949;GO:0005506;GO:0016491;GO:0046872;GO:0050660;GO:0055114;GO:0071949;GO:0005506;GO:0016491;GO:0046872;GO:0050660;GO:0055114;GO:0071949;GO:0005506;GO:0009055;GO:0016491;GO:0046872;GO:…	K00157	F	veNOG05947	aldehyde oxidase 1 [Source:HGNC Symbol;Acc:HGNC:553]	GO:0055114//obsolete oxidation-reduction process;GO:0055114//obsolete oxidation-reduction process;GO:0055114//obsolete oxidation-reduction process;GO:0055114//obsolete oxidation-reduction process;GO:0055114//obsolete oxidation-reduction process;GO:0055114//obsolete oxidation-reduction process;GO:0055114//obsolete oxidation-reduction process;GO:0055114//obsolete oxidation-reduction process;GO:0055…	-	GO:0005506//iron ion binding;GO:0016491//oxidoreductase activity;GO:0046872//metal ion binding;GO:0050660//flavin adenine dinucleotide binding;GO:0071949//FAD binding;GO:0005506//iron ion binding;GO:0016491//oxidoreductase activity;GO:0046872//metal ion binding;GO:0050660//flavin adenine dinucleotide binding;GO:0051287//NAD binding;GO:0071949//FAD binding;GO:0005506//iron ion binding;GO:0016491//…	ko04630(JAK-STAT signaling pathway);ko00982(Drug metabolism - cytochrome P450);ko00830(Retinol metabolism);ko00760(Nicotinate and nicotinamide metabolism);ko00750(Vitamin B6 metabolism);ko00380(Tryptophan metabolism);ko00350(Tyrosine metabolism);ko00280(Valine, leucine and isoleucine degradation)
ENSAPLG00020000783	590.515	475.616	705.415	1.48316	0.568676	0.0120017	0.476796	1	201170270	201179302	+	2837	-	-	-	S	veNOG08963;opiNOG72402	-	-	-	-	-
ENSAPLG00020001946	9.93987	15.8243	4.05546	0.256281	-1.9642	0.0120024	0.476796	6	31940950	31941945	-	996	CDK5R2	GO:0016533;GO:0061575	K19929	D	veNOG15702	cyclin-dependent kinase 5 activator 2-like [Source:NCBI gene;Acc:113844181]	-	GO:0016533//protein kinase 5 complex;	GO:0061575//cyclin-dependent protein serine/threonine kinase activator activity;	-
ENSAPLG00020006192	80.7928	108.412	53.1737	0.490479	-1.02774	0.0120566	0.477736	14	9970541	10014384	-	877	NSG2	GO:0007212;GO:0016021;GO:0032051;GO:0048268	-	S	veNOG08294	neuronal vesicle trafficking associated 2 [Source:HGNC Symbol;Acc:HGNC:24955]	GO:0007212//dopamine receptor signaling pathway;GO:0048268//clathrin coat assembly;	GO:0016021//integral component of membrane;	GO:0032051//clathrin light chain binding;	-
ENSAPLG00020001357	4.37286	7.7961	0.949629	0.121808	-3.03732	0.0121068	0.47851	8	11069053	11085123	+	2132	RXRG	GO:0003677;GO:0003700;GO:0003707;GO:0005634;GO:0006355;GO:0008270;GO:0043565;GO:0003677;GO:0003700;GO:0003707;GO:0005634;GO:0006355;GO:0008270;GO:0043565;GO:0003677;GO:0003700;GO:0003707;GO:0005634;GO:0006355;GO:0008270;GO:0043565	K08526	K	veNOG00722	retinoid X receptor gamma [Source:HGNC Symbol;Acc:HGNC:10479]	GO:0006355//regulation of transcription, DNA-templated;GO:0006355//regulation of transcription, DNA-templated;GO:0006355//regulation of transcription, DNA-templated;	GO:0005634//nucleus;GO:0005634//nucleus;GO:0005634//nucleus;	GO:0003677//DNA binding;GO:0003700//DNA-binding transcription factor activity;GO:0003707//steroid hormone receptor activity;GO:0008270//zinc ion binding;GO:0043565//sequence-specific DNA binding;GO:0003677//DNA binding;GO:0003700//DNA-binding transcription factor activity;GO:0003707//steroid hormone receptor activity;GO:0008270//zinc ion binding;GO:0043565//sequence-specific DNA binding;GO:000367…	ko05417(Lipid and atherosclerosis);ko05226(Gastric cancer);ko05223(Non-small cell lung cancer);ko05222(Small cell lung cancer);ko05216(Thyroid cancer);ko05207(Chemical carcinogenesis - receptor activation);ko05202(Transcriptional misregulation in cancer);ko05200(Pathways in cancer);ko04928(Parathyroid hormone synthesis, secretion and action);ko04920(Adipocytokine signaling pathway);ko04919(Thyroi…
ENSAPLG00020013391	57.1146	74.5036	39.7255	0.533202	-0.907245	0.0121705	0.479813	9	23677483	23799189	-	3297	DNER	GO:0005509;GO:0005509;GO:0005509	-	T	veNOG09855	delta/notch like EGF repeat containing [Source:HGNC Symbol;Acc:HGNC:24456]	-	-	GO:0005509//calcium ion binding;GO:0005509//calcium ion binding;GO:0005509//calcium ion binding;	-
ENSAPLG00020016940	11.5838	17.5451	5.62258	0.320464	-1.64176	0.0122163	0.480405	26	5768364	5786587	-	3065	-	-	K02295	TL	veNOG11966	cryptochrome-1-like [Source:NCBI gene;Acc:101801596]	-	-	-	ko04710(Circadian rhythm)
ENSAPLG00020014054	23.6367	10.8358	36.4376	3.36271	1.74962	0.0122663	0.48051	4	67370072	67370764	-	693	-	GO:0008080	-	R	veNOG16192	-	-	-	GO:0008080//N-acetyltransferase activity;	-
ENSAPLG00020013892	72.7762	97.708	47.8445	0.489669	-1.03012	0.0122805	0.48051	1	67155641	67310784	+	3917	PTPRO	GO:0004725;GO:0005515;GO:0006470;GO:0016311;GO:0016791;GO:0004725;GO:0005515;GO:0006470;GO:0016311;GO:0016791;GO:0004725;GO:0005515;GO:0006470;GO:0016311;GO:0016791;GO:0004725;GO:0005515;GO:0006470;GO:0016311;GO:0016791;GO:0004725;GO:0006470;GO:0016311;GO:0016791	K18035	T	veNOG09333	protein tyrosine phosphatase receptor type O [Source:HGNC Symbol;Acc:HGNC:9678]	GO:0006470//protein dephosphorylation;GO:0016311//dephosphorylation;GO:0006470//protein dephosphorylation;GO:0016311//dephosphorylation;GO:0006470//protein dephosphorylation;GO:0016311//dephosphorylation;GO:0006470//protein dephosphorylation;GO:0016311//dephosphorylation;GO:0006470//protein dephosphorylation;GO:0016311//dephosphorylation;	-	GO:0004725//protein tyrosine phosphatase activity;GO:0005515//protein binding;GO:0016791//phosphatase activity;GO:0004725//protein tyrosine phosphatase activity;GO:0005515//protein binding;GO:0016791//phosphatase activity;GO:0004725//protein tyrosine phosphatase activity;GO:0005515//protein binding;GO:0016791//phosphatase activity;GO:0004725//protein tyrosine phosphatase activity;GO:0005515//prot…	-
ENSAPLG00020009206	406.298	498.492	314.104	0.630109	-0.666327	0.0124728	0.485624	Z	26907109	26974454	-	7874	-	GO:0000226;GO:0005874;GO:0007399;GO:0008017	K10429	Z	veNOG06047	-	GO:0000226//microtubule cytoskeleton organization;GO:0007399//nervous system development;	GO:0005874//microtubule;	GO:0008017//microtubule binding;	-
ENSAPLG00020012861	296.562	389.297	203.828	0.523579	-0.93352	0.0124734	0.485624	3	25355912	25365633	+	1352	-	GO:0016020;GO:0016020	-	S	veNOG25021	-	-	GO:0016020//membrane;GO:0016020//membrane;	-	-
ENSAPLG00020017758	109.357	82.8648	135.85	1.63941	0.713178	0.0125443	0.486399	3	94952128	94968050	-	1692	-	GO:0005515;GO:0007165	-	T	veNOG15234	EDAR associated death domain [Source:NCBI gene;Acc:101793540]	GO:0007165//signal transduction;	-	GO:0005515//protein binding;	-
ENSAPLG00020006151	18.3158	10.2462	26.3855	2.57516	1.36466	0.0125557	0.486399	5	11375625	11378465	+	823	-	GO:0005524;GO:0006457;GO:0051082	K04079	O	veNOG09551;COG0326	-	GO:0006457//protein folding;	-	GO:0005524//ATP binding;GO:0051082//unfolded protein binding;	ko05418(Fluid shear stress and atherosclerosis);ko05417(Lipid and atherosclerosis);ko05215(Prostate cancer);ko05207(Chemical carcinogenesis - receptor activation);ko05200(Pathways in cancer);ko05132(Salmonella infection);ko04915(Estrogen signaling pathway);ko04914(Progesterone-mediated oocyte maturation);ko04659(Th17 cell differentiation);ko04657(IL-17 signaling pathway);ko04626(Plant-pathogen in…
ENSAPLG00020002779	21.5379	13.076	29.9997	2.29426	1.19803	0.0126486	0.488787	1	205971301	205975684	+	979	DNAJB13	GO:0006457;GO:0051082	K09519	O	veNOG03630	DnaJ heat shock protein family (Hsp40) member B13 [Source:HGNC Symbol;Acc:HGNC:30718]	GO:0006457//protein folding;	-	GO:0051082//unfolded protein binding;	-
ENSAPLG00020001003	337.744	420.85	254.637	0.605055	-0.724863	0.0126993	0.489534	5	30905075	30948765	-	1982	CCDC9B	-	-	S	veNOG09967;veNOG27763	coiled-coil domain containing 9B [Source:HGNC Symbol;Acc:HGNC:33488]	-	-	-	-
ENSAPLG00020002994	133.095	172.374	93.8154	0.544256	-0.877643	0.0127312	0.489555	4	39609259	39639253	-	3096	PCDH10	GO:0005509;GO:0005886;GO:0007155;GO:0007156;GO:0016020;GO:0005509;GO:0005886;GO:0007155;GO:0007156;GO:0016020	K16499	S	veNOG02208	protocadherin 10 [Source:HGNC Symbol;Acc:HGNC:13404]	GO:0007155//cell adhesion;GO:0007156//homophilic cell adhesion via plasma membrane adhesion molecules;GO:0007155//cell adhesion;GO:0007156//homophilic cell adhesion via plasma membrane adhesion molecules;	GO:0005886//plasma membrane;GO:0016020//membrane;GO:0005886//plasma membrane;GO:0016020//membrane;	GO:0005509//calcium ion binding;GO:0005509//calcium ion binding;	-
ENSAPLG00020015519	697.937	830.458	565.417	0.680849	-0.554593	0.0128155	0.491587	10	9018496	9161651	-	4590	CACNA2D2	-	K04859	TP	veNOG03308	calcium voltage-gated channel auxiliary subunit alpha2delta 2 [Source:HGNC Symbol;Acc:HGNC:1400]	-	-	-	ko05414(Dilated cardiomyopathy);ko05412(Arrhythmogenic right ventricular cardiomyopathy);ko05410(Hypertrophic cardiomyopathy);ko04921(Oxytocin signaling pathway);ko04261(Adrenergic signaling in cardiomyocytes);ko04260(Cardiac muscle contraction);ko04010(MAPK signaling pathway)
ENSAPLG00020003719	1505.41	1174.55	1836.27	1.56338	0.644666	0.0128537	0.491842	5	29083630	29087993	-	2087	-	GO:0000398;GO:0000974;GO:0004842;GO:0005515;GO:0006281;GO:0016567;GO:0061630	K10599	A	veNOG07135	pre-mRNA processing factor 19 [Source:NCBI gene;Acc:101797655]	GO:0000398//mRNA splicing, via spliceosome;GO:0006281//DNA repair;GO:0016567//protein ubiquitination;	GO:0000974//Prp19 complex;	GO:0004842//ubiquitin-protein transferase activity;GO:0005515//protein binding;GO:0061630//ubiquitin protein ligase activity;	ko04120(Ubiquitin mediated proteolysis);ko03040(Spliceosome)
ENSAPLG00020000804	134.682	103.532	165.831	1.60173	0.679629	0.0129521	0.494398	5	30626955	30630400	-	1327	TMEM80	-	-	S	veNOG23834	transmembrane protein 80 [Source:HGNC Symbol;Acc:HGNC:27453]	-	-	-	-
ENSAPLG00020012271	499.62	597.644	401.596	0.671966	-0.573541	0.0131633	0.50041	1	162007234	162008175	+	942	SPRY2	GO:0007275;GO:0009966;GO:0016020;GO:0042127;GO:0045595;GO:0046580;GO:0070373	K17383	T	veNOG11819	sprouty RTK signaling antagonist 2 [Source:NCBI gene;Acc:101804791]	GO:0007275//multicellular organism development;GO:0009966//regulation of signal transduction;GO:0042127//regulation of cell population proliferation;GO:0045595//regulation of cell differentiation;GO:0046580//negative regulation of Ras protein signal transduction;GO:0070373//negative regulation of ERK1 and ERK2 cascade;	GO:0016020//membrane;	-	ko05206(MicroRNAs in cancer);ko04013(MAPK signaling pathway - fly)
ENSAPLG00020014075	149.62	104.54	194.7	1.86245	0.897198	0.0131738	0.50041	1	81432324	81440354	+	1096	DCIR	-	K10057	TV	veNOG08839;veNOG16786	-	-	-	-	-
ENSAPLG00020010138	1586.83	1950.23	1223.43	0.627328	-0.672709	0.0132239	0.501094	4	66666790	66678284	-	1635	-	GO:0005524;GO:0006457;GO:0051082	K09499	O	veNOG09523	chaperonin containing TCP1 subunit 7 [Source:NCBI gene;Acc:101793908]	GO:0006457//protein folding;	-	GO:0005524//ATP binding;GO:0051082//unfolded protein binding;	-
ENSAPLG00020017713	51.1774	66.9634	35.3914	0.528518	-0.919975	0.0133415	0.503773	12	12453852	12467114	-	3875	-	-	K07611	DY	veNOG17152	-	-	-	-	ko04214(Apoptosis - fly);ko04210(Apoptosis)
ENSAPLG00020007932	13.9627	20.7044	7.22109	0.348771	-1.51965	0.0133591	0.503773	9	4921805	4923935	+	723	-	GO:0005515	-	R	veNOG00367	-	-	-	GO:0005515//protein binding;	-
ENSAPLG00020009278	417.786	497.407	338.164	0.679852	-0.556707	0.0134595	0.505261	25	1232245	1236142	+	2936	-	GO:0005507;GO:0007601;GO:0008131;GO:0009308;GO:0048038;GO:0055114	K00276	Q	veNOG02139	-	GO:0007601//visual perception;GO:0009308//amine metabolic process;GO:0055114//obsolete oxidation-reduction process;	-	GO:0005507//copper ion binding;GO:0008131//primary amine oxidase activity;GO:0048038//quinone binding;	ko00960(Tropane, piperidine and pyridine alkaloid biosynthesis);ko00950(Isoquinoline alkaloid biosynthesis);ko00410(beta-Alanine metabolism);ko00360(Phenylalanine metabolism);ko00350(Tyrosine metabolism);ko00260(Glycine, serine and threonine metabolism)
ENSAPLG00020001229	103.999	146.551	61.4475	0.419292	-1.25397	0.0134633	0.505261	2	144565806	144602408	+	3083	GAD2	GO:0003824;GO:0016831;GO:0019752;GO:0030170	K01580	E	veNOG12558	glutamate decarboxylase 2 [Source:NCBI gene;Acc:101793517]	GO:0019752//carboxylic acid metabolic process;	-	GO:0003824//catalytic activity;GO:0016831//carboxy-lyase activity;GO:0030170//pyridoxal phosphate binding;	ko04940(Type I diabetes mellitus);ko04727(GABAergic synapse);ko02024(Quorum sensing);ko00650(Butanoate metabolism);ko00430(Taurine and hypotaurine metabolism);ko00410(beta-Alanine metabolism);ko00250(Alanine, aspartate and glutamate metabolism)
ENSAPLG00020017856	284.501	226.786	342.216	1.50898	0.593578	0.0135014	0.505478	7	3558011	3571044	+	1096	UROS	GO:0004852;GO:0006780;GO:0033014	K01719	H	veNOG14000	uroporphyrinogen III synthase [Source:HGNC Symbol;Acc:HGNC:12592]	GO:0006780//uroporphyrinogen III biosynthetic process;GO:0033014//tetrapyrrole biosynthetic process;	-	GO:0004852//uroporphyrinogen-III synthase activity;	ko00860(Porphyrin metabolism)
ENSAPLG00020005978	272.572	329.438	215.706	0.65477	-0.610941	0.0136325	0.509165	6	18019174	18172543	-	5758	RAPGEF4	GO:0005085;GO:0007264;GO:0035556;GO:0005085;GO:0007264;GO:0035556;GO:0005085;GO:0007264;GO:0035556;GO:0005085;GO:0007264;GO:0035556;GO:0005085;GO:0007264;GO:0035556;GO:0005085;GO:0007264;GO:0035556	K04351	T	veNOG04203	Rap guanine nucleotide exchange factor 4 [Source:HGNC Symbol;Acc:HGNC:16626]	GO:0007264//small GTPase mediated signal transduction;GO:0035556//intracellular signal transduction;GO:0007264//small GTPase mediated signal transduction;GO:0035556//intracellular signal transduction;GO:0007264//small GTPase mediated signal transduction;GO:0035556//intracellular signal transduction;GO:0007264//small GTPase mediated signal transduction;GO:0035556//intracellular signal transduction…	-	GO:0005085//guanyl-nucleotide exchange factor activity;GO:0005085//guanyl-nucleotide exchange factor activity;GO:0005085//guanyl-nucleotide exchange factor activity;GO:0005085//guanyl-nucleotide exchange factor activity;GO:0005085//guanyl-nucleotide exchange factor activity;GO:0005085//guanyl-nucleotide exchange factor activity;	ko04911(Insulin secretion);ko04670(Leukocyte transendothelial migration);ko04261(Adrenergic signaling in cardiomyocytes);ko04072(Phospholipase D signaling pathway);ko04024(cAMP signaling pathway);ko04015(Rap1 signaling pathway)
ENSAPLG00020011746	1230.5	1465.89	995.099	0.678834	-0.558869	0.0138055	0.513211	4	49769350	49776129	+	2617	SGCB	GO:0007517;GO:0016012;GO:0016021	K12566	Z	veNOG02163	sarcoglycan beta [Source:HGNC Symbol;Acc:HGNC:10806]	GO:0007517//muscle organ development;	GO:0016012//sarcoglycan complex;GO:0016021//integral component of membrane;	-	ko05416(Viral myocarditis);ko05414(Dilated cardiomyopathy);ko05412(Arrhythmogenic right ventricular cardiomyopathy);ko05410(Hypertrophic cardiomyopathy)
ENSAPLG00020008171	8.17711	2.37987	13.9744	5.87189	2.55382	0.0138066	0.513211	4	21026362	21027015	+	654	-	GO:0005198;GO:0005923;GO:0016021	K06087	S	veNOG11262	claudin-22 [Source:NCBI gene;Acc:101791882]	-	GO:0005923//bicellular tight junction;GO:0016021//integral component of membrane;	GO:0005198//structural molecule activity;	ko05160(Hepatitis C);ko05130(Pathogenic Escherichia coli infection);ko04670(Leukocyte transendothelial migration);ko04530(Tight junction);ko04514(Cell adhesion molecules)
ENSAPLG00020001900	24.0704	33.1253	15.0155	0.453294	-1.14148	0.0138718	0.514408	1	62887632	62921591	+	1863	SYT10	GO:0016020;GO:0016021;GO:0017158	K19910	TU	veNOG06129	synaptotagmin 10 [Source:NCBI gene;Acc:101796435]	GO:0017158//regulation of calcium ion-dependent exocytosis;	GO:0016020//membrane;GO:0016021//integral component of membrane;	-	-
ENSAPLG00020012434	6.78276	11.1428	2.42268	0.217421	-2.20144	0.0139643	0.516613	VSDN01000588.1	21415	31196	-	2628	-	GO:0008146;GO:0008146	K01015	R	veNOG14403	-	-	-	GO:0008146//sulfotransferase activity;GO:0008146//sulfotransferase activity;	ko00140(Steroid hormone biosynthesis)
ENSAPLG00020016943	163.168	211.811	114.524	0.540691	-0.887124	0.0140576	0.518554	2	103400089	103414925	-	1636	INHBA	GO:0005179;GO:0005576;GO:0008083	K04667	T	veNOG04393	inhibin subunit beta A [Source:NCBI gene;Acc:101795448]	-	GO:0005576//extracellular region;	GO:0005179//hormone activity;GO:0008083//growth factor activity;	ko04550(Signaling pathways regulating pluripotency of stem cells);ko04350(TGF-beta signaling pathway);ko04060(Cytokine-cytokine receptor interaction)
ENSAPLG00020011830	468.498	560.39	376.605	0.672041	-0.57338	0.0140832	0.518554	2	46438245	46654199	+	3179	DTNA	GO:0008270;GO:0008270;GO:0008270;GO:0008270	-	Z	opiNOG02189;veNOG06087	dystrobrevin alpha [Source:HGNC Symbol;Acc:HGNC:3057]	-	-	GO:0008270//zinc ion binding;GO:0008270//zinc ion binding;GO:0008270//zinc ion binding;GO:0008270//zinc ion binding;	-
ENSAPLG00020009655	23.9206	33.3454	14.4957	0.434715	-1.20186	0.0141215	0.51874	18	10741882	10826457	-	4950	NTN1	GO:0005515	K06843	W	veNOG04988	netrin 1 [Source:NCBI gene;Acc:101798031]	-	-	GO:0005515//protein binding;	ko04361(Axon regeneration);ko04360(Axon guidance)
ENSAPLG00020010690	1521.19	1804.12	1238.25	0.686347	-0.54299	0.0142461	0.520993	12	11163858	11188560	+	1891	RBPMS2	GO:0003676;GO:0003723;GO:0042803	-	A	veNOG11197	RNA binding protein, mRNA processing factor 2 [Source:NCBI gene;Acc:101800236]	-	-	GO:0003676//nucleic acid binding;GO:0003723//RNA binding;GO:0042803//protein homodimerization activity;	-
ENSAPLG00020002961	14.1184	20.2673	7.9695	0.393219	-1.3466	0.0142495	0.520993	2	159129048	159139293	-	1525	HHATL	GO:0060262;GO:0060262	-	T	veNOG07687	hedgehog acyltransferase like [Source:HGNC Symbol;Acc:HGNC:13242]	GO:0060262//negative regulation of N-terminal protein palmitoylation;GO:0060262//negative regulation of N-terminal protein palmitoylation;	-	-	-
ENSAPLG00020011705	850.721	610.551	1090.89	1.78673	0.837322	0.0144053	0.525456	2	161735320	161775867	+	2398	-	GO:0005525;GO:0005525;GO:0005525;GO:0005525;GO:0005525;GO:0005525	-	R	veNOG09902;veNOG08857	-	-	-	GO:0005525//GTP binding;GO:0005525//GTP binding;GO:0005525//GTP binding;GO:0005525//GTP binding;GO:0005525//GTP binding;GO:0005525//GTP binding;	-
ENSAPLG00020002629	958.075	694.259	1221.89	1.75999	0.815569	0.0146186	0.531996	27	757260	778098	+	6634	-	GO:0003676;GO:0005524;GO:0003676;GO:0005524;GO:0003676;GO:0005524	K12854	A	veNOG00647	small nuclear ribonucleoprotein U5 subunit 200 [Source:NCBI gene;Acc:101793534]	-	-	GO:0003676//nucleic acid binding;GO:0005524//ATP binding;GO:0003676//nucleic acid binding;GO:0005524//ATP binding;GO:0003676//nucleic acid binding;GO:0005524//ATP binding;	ko03040(Spliceosome)
ENSAPLG00020017047	11.9522	17.651	6.25338	0.35428	-1.49704	0.0147173	0.534341	19	3919219	4235450	-	5366	ASTN2	-	-	R	veNOG06450	astrotactin 2 [Source:HGNC Symbol;Acc:HGNC:17021]	-	-	-	-
ENSAPLG00020015956	20.7726	12.709	28.8362	2.26895	1.18203	0.014935	0.540988	32	3458293	3463789	+	2442	-	-	-	R	veNOG25729;opiNOG44776;veNOG26034	-	-	-	-	-
ENSAPLG00020011311	9.1639	3.82766	14.5001	3.78825	1.92153	0.0152027	0.549409	2	137819972	137821358	+	738	-	GO:0005515	-	-	-	-	-	-	GO:0005515//protein binding;	-
ENSAPLG00020008321	1517.89	1803.51	1232.27	0.683264	-0.549485	0.0153532	0.553566	9	5161402	5163143	-	369	RPL22L1	GO:0003735;GO:0005840;GO:0006412	K02891	J	veNOG21160	ribosomal protein L22 like 1 [Source:HGNC Symbol;Acc:HGNC:27610]	GO:0006412//translation;	GO:0005840//ribosome;	GO:0003735//structural constituent of ribosome;	ko05171(Coronavirus disease - COVID-19);ko03010(Ribosome)
ENSAPLG00020005657	7.00521	2.69958	11.3108	4.18986	2.0669	0.0154318	0.555119	14	12306518	12309058	+	2541	-	GO:0005509;GO:0005886;GO:0007155;GO:0007156;GO:0016020	K16495	S	veNOG00220	-	GO:0007155//cell adhesion;GO:0007156//homophilic cell adhesion via plasma membrane adhesion molecules;	GO:0005886//plasma membrane;GO:0016020//membrane;	GO:0005509//calcium ion binding;	-
ENSAPLG00020000583	702.771	836.155	569.387	0.680959	-0.554361	0.0155581	0.556334	2	13623923	13699398	-	2627	DEPTOR	GO:0005515;GO:0006469;GO:0032007;GO:0035556	K20402	R	veNOG06556	DEP domain containing MTOR interacting protein [Source:HGNC Symbol;Acc:HGNC:22953]	GO:0006469//negative regulation of protein kinase activity;GO:0032007//negative regulation of TOR signaling;GO:0035556//intracellular signal transduction;	-	GO:0005515//protein binding;	ko04150(mTOR signaling pathway);ko04140(Autophagy - animal)
ENSAPLG00020005450	20.4414	28.5719	12.3109	0.430875	-1.21466	0.0156229	0.556334	3	20190355	20321876	+	4309	MYT1L	GO:0003700;GO:0005634;GO:0006355;GO:0008270;GO:0003700;GO:0005634;GO:0006355;GO:0008270;GO:0003700;GO:0005634;GO:0006355;GO:0008270;GO:0003700;GO:0005634;GO:0006355;GO:0008270;GO:0003700;GO:0005634;GO:0006355;GO:0008270;GO:0003700;GO:0005634;GO:0006355;GO:0008270	-	K	veNOG06629	myelin transcription factor 1 like [Source:HGNC Symbol;Acc:HGNC:7623]	GO:0006355//regulation of transcription, DNA-templated;GO:0006355//regulation of transcription, DNA-templated;GO:0006355//regulation of transcription, DNA-templated;GO:0006355//regulation of transcription, DNA-templated;GO:0006355//regulation of transcription, DNA-templated;GO:0006355//regulation of transcription, DNA-templated;	GO:0005634//nucleus;GO:0005634//nucleus;GO:0005634//nucleus;GO:0005634//nucleus;GO:0005634//nucleus;GO:0005634//nucleus;	GO:0003700//DNA-binding transcription factor activity;GO:0008270//zinc ion binding;GO:0003700//DNA-binding transcription factor activity;GO:0008270//zinc ion binding;GO:0003700//DNA-binding transcription factor activity;GO:0008270//zinc ion binding;GO:0003700//DNA-binding transcription factor activity;GO:0008270//zinc ion binding;GO:0003700//DNA-binding transcription factor activity;GO:0008270//z…	-
ENSAPLG00020004757	743.149	906.963	579.335	0.638763	-0.646647	0.0157205	0.556334	7	34052305	34062450	-	1967	TACR2	GO:0004930;GO:0004995;GO:0005886;GO:0007186;GO:0016021;GO:0004930;GO:0004995;GO:0005886;GO:0007186;GO:0016021	K04223	T	veNOG07359	tachykinin receptor 2 [Source:HGNC Symbol;Acc:HGNC:11527]	GO:0007186//G protein-coupled receptor signaling pathway;GO:0007186//G protein-coupled receptor signaling pathway;	GO:0005886//plasma membrane;GO:0016021//integral component of membrane;GO:0005886//plasma membrane;GO:0016021//integral component of membrane;	GO:0004930//G protein-coupled receptor activity;GO:0004995//tachykinin receptor activity;GO:0004930//G protein-coupled receptor activity;GO:0004995//tachykinin receptor activity;	ko04080(Neuroactive ligand-receptor interaction);ko04020(Calcium signaling pathway)
ENSAPLG00020012963	2426.37	1914.2	2938.55	1.53513	0.618364	0.0157608	0.556334	3	52293768	52326922	+	3710	-	-	K01794	G	veNOG01352	-	-	-	-	ko00532(Glycosaminoglycan biosynthesis - chondroitin sulfate / dermatan sulfate)
ENSAPLG00020017125	11.4273	4.77893	18.0757	3.78238	1.91929	0.0157698	0.556334	7	69558	103100	+	2757	-	GO:0035082;GO:0060294	-	S	veNOG06966;veNOG33796	-	GO:0035082//axoneme assembly;GO:0060294//cilium movement involved in cell motility;	-	-	-
ENSAPLG00020011836	367.496	294.798	440.194	1.49321	0.578415	0.0157773	0.556334	6	36995858	37011634	-	1738	ORC4	GO:0000808;GO:0003677;GO:0005634;GO:0006260	K02606	L	veNOG12232	origin recognition complex subunit 4 [Source:NCBI gene;Acc:101789975]	GO:0006260//DNA replication;	GO:0000808//origin recognition complex;GO:0005634//nucleus;	GO:0003677//DNA binding;	ko04113(Meiosis - yeast);ko04111(Cell cycle - yeast);ko04110(Cell cycle)
ENSAPLG00020006086	145.403	63.222	227.585	3.59977	1.8479	0.0157889	0.556334	1	207042506	207075231	-	3005	-	GO:0003956;GO:0006471;GO:0003956;GO:0006471;GO:0003956;GO:0006471	K06716	O	veNOG02110	-	GO:0006471//protein ADP-ribosylation;GO:0006471//protein ADP-ribosylation;GO:0006471//protein ADP-ribosylation;	-	GO:0003956//NAD(P)+-protein-arginine ADP-ribosyltransferase activity;GO:0003956//NAD(P)+-protein-arginine ADP-ribosyltransferase activity;GO:0003956//NAD(P)+-protein-arginine ADP-ribosyltransferase activity;	-
ENSAPLG00020014873	15.3422	22.0047	8.67969	0.394447	-1.3421	0.0157946	0.556334	28	1918036	1922654	+	2405	-	-	-	R	veNOG11846	-	-	-	-	-
ENSAPLG00020003301	1096.44	788.768	1404.12	1.78014	0.83199	0.01582	0.556334	11	14827082	14938773	-	6668	-	-	-	TR	veNOG25002;veNOG25405;veNOG12561;veNOG33134	-	-	-	-	-
ENSAPLG00020010630	52.9239	67.3858	38.462	0.570773	-0.80901	0.015832	0.556334	30	1627596	1630841	+	2573	-	GO:0003676;GO:0006355;GO:0003676;GO:0006355	K09228	RK	NOG10871;KOG1721;veNOG16085;veNOG04298	zinc finger protein CKR1-like [Source:NCBI gene;Acc:101792441]	GO:0006355//regulation of transcription, DNA-templated;GO:0006355//regulation of transcription, DNA-templated;	-	GO:0003676//nucleic acid binding;GO:0003676//nucleic acid binding;	ko05168(Herpes simplex virus 1 infection)
ENSAPLG00020009335	142.952	175.369	110.535	0.6303	-0.665889	0.0158576	0.556334	5	58731326	58740581	+	1441	TCP11L1	-	-	T	veNOG03504	t-complex 11 like 1 [Source:HGNC Symbol;Acc:HGNC:25655]	-	-	-	-
ENSAPLG00020002342	39.3766	51.5764	27.1769	0.526925	-0.924331	0.0158959	0.556429	25	106957	113131	-	2061	-	GO:0016491;GO:0055114;GO:0016491;GO:0055114	K09516	H	veNOG03746	-	GO:0055114//obsolete oxidation-reduction process;GO:0055114//obsolete oxidation-reduction process;	-	GO:0016491//oxidoreductase activity;GO:0016491//oxidoreductase activity;	ko00830(Retinol metabolism)
ENSAPLG00020012908	283.628	341.139	226.117	0.662828	-0.593293	0.0159485	0.556505	3	26453808	26507168	-	1445	BMP5	GO:0008083	K04663	T	veNOG00413	bone morphogenetic protein 5 [Source:NCBI gene;Acc:101798837]	-	-	GO:0008083//growth factor activity;	ko04390(Hippo signaling pathway);ko04350(TGF-beta signaling pathway);ko04060(Cytokine-cytokine receptor interaction)
ENSAPLG00020011979	96.366	72.524	120.208	1.65749	0.729003	0.0159694	0.556505	9	10880384	11175445	+	2036	LPP	-	K16676	T	veNOG03142	LIM domain containing preferred translocation partner in lipoma [Source:NCBI gene;Acc:101797556]	-	-	-	ko04391(Hippo signaling pathway - fly)
ENSAPLG00020014743	440.933	532.764	349.102	0.655267	-0.609846	0.016165	0.559952	32	3232573	3235723	+	1029	-	GO:0000444;GO:0007059;GO:0051301	K11544	S	veNOG10894	-	GO:0007059//chromosome segregation;GO:0051301//cell division;	GO:0000444//MIS12/MIND type complex;	-	-
ENSAPLG00020012089	581.041	691.088	470.995	0.681527	-0.553158	0.0161707	0.559952	7	13407249	13425058	+	2484	-	GO:0031519;GO:0035102;GO:0045892;GO:0031519;GO:0035102;GO:0045892	K11470	O	veNOG01572	-	GO:0045892//negative regulation of transcription, DNA-templated;GO:0045892//negative regulation of transcription, DNA-templated;	GO:0031519//PcG protein complex;GO:0035102//PRC1 complex;GO:0031519//PcG protein complex;GO:0035102//PRC1 complex;	-	ko04550(Signaling pathways regulating pluripotency of stem cells)
ENSAPLG00020016305	481.102	570.982	391.222	0.685174	-0.545457	0.0161759	0.559952	1	26724184	26811147	+	5586	CTTNBP2	GO:0005515;GO:0005515	-	R	veNOG01072	cortactin binding protein 2 [Source:NCBI gene;Acc:101802874]	-	-	GO:0005515//protein binding;GO:0005515//protein binding;	-
ENSAPLG00020002448	682.82	361.231	1004.41	2.78052	1.47535	0.0162703	0.560286	25	7521629	7559069	+	2971	-	-	-	T	veNOG33192;veNOG21671	-	-	-	-	-
ENSAPLG00020010283	5.9959	1.77026	10.2215	5.77405	2.52958	0.0162846	0.560286	10	8036259	8042702	-	1593	TNNC1	GO:0005509	K05865	ZTD	COG5126;veNOG03848	troponin C1, slow skeletal and cardiac type [Source:NCBI gene;Acc:101799009]	-	-	GO:0005509//calcium ion binding;	ko05414(Dilated cardiomyopathy);ko05410(Hypertrophic cardiomyopathy);ko04261(Adrenergic signaling in cardiomyocytes);ko04260(Cardiac muscle contraction);ko04020(Calcium signaling pathway)
ENSAPLG00020009621	4.82205	9.46175	0.182346	0.0192719	-5.69735	0.0162932	0.560286	32	1930627	1932372	+	726	-	-	-	R	veNOG33627;veNOG33684;veNOG24034;veNOG24532	-	-	-	-	-
ENSAPLG00020002867	68.3478	86.8315	49.8641	0.574263	-0.800217	0.0163412	0.560443	10	15138829	15148556	+	607	C3orf14	-	-	S	veNOG21560	chromosome 13 C3orf14 homolog [Source:NCBI gene;Acc:101797821]	-	-	-	-
ENSAPLG00020004203	125.876	82.2562	169.496	2.06058	1.04305	0.0163696	0.560443	27	4041041	4047032	-	1654	-	GO:0005515	-	ZT	veNOG14968	-	-	-	GO:0005515//protein binding;	-
ENSAPLG00020007853	1662.18	1971.75	1352.61	0.685994	-0.543732	0.0165401	0.562279	4	20439206	20441425	-	997	SLC25A4	GO:0005743;GO:0022857;GO:0055085	K05863	C	veNOG05293	solute carrier family 25 member 4 [Source:HGNC Symbol;Acc:HGNC:10990]	GO:0055085//transmembrane transport;	GO:0005743//mitochondrial inner membrane;	GO:0022857//transmembrane transporter activity;	ko05415(Diabetic cardiomyopathy);ko05208(Chemical carcinogenesis - reactive oxygen species);ko05166(Human T-cell leukemia virus 1 infection);ko05164(Influenza A);ko05022(Pathways of neurodegeneration - multiple diseases);ko05020(Prion disease);ko05017(Spinocerebellar ataxia);ko05016(Huntington disease);ko05012(Parkinson disease);ko05010(Alzheimer disease);ko04613(Neutrophil extracellular trap for…
ENSAPLG00020007612	6.67279	10.8485	2.49706	0.230175	-2.11919	0.0165735	0.562279	2	62038329	62113676	+	3394	-	GO:0005515;GO:0048168;GO:0005515;GO:0048168;GO:0005515;GO:0048168	-	T	veNOG03804	-	GO:0048168//regulation of neuronal synaptic plasticity;GO:0048168//regulation of neuronal synaptic plasticity;GO:0048168//regulation of neuronal synaptic plasticity;	-	GO:0005515//protein binding;GO:0005515//protein binding;GO:0005515//protein binding;	-
ENSAPLG00020008211	1363.19	1905.87	820.524	0.430526	-1.21583	0.0165903	0.562279	2	144968686	144977583	-	3360	PTCHD3	GO:0016021	-	T	veNOG03725	patched domain containing 3 [Source:HGNC Symbol;Acc:HGNC:24776]	-	GO:0016021//integral component of membrane;	-	-
ENSAPLG00020007323	15.1269	21.8308	8.4231	0.385835	-1.37394	0.0166072	0.562279	27	542931	544964	+	750	-	-	K20346	U	veNOG12459	-	-	-	-	-
ENSAPLG00020011622	869.808	1025.4	714.213	0.69652	-0.521764	0.0166271	0.562279	6	19273048	19281378	+	2093	-	-	-	S	veNOG06538	coiled-coil domain-containing protein 173-like [Source:NCBI gene;Acc:101794797]	-	-	-	-
ENSAPLG00020001462	7.91198	0.722386	15.1016	20.9051	4.38579	0.0166393	0.562279	3	4366015	4385712	+	596	bd2	GO:0005576;GO:0006952;GO:0005576;GO:0006952	-	R	veNOG31626	antimicrobial peptide THP2 [Source:NCBI gene;Acc:101795872]	GO:0006952//defense response;GO:0006952//defense response;	GO:0005576//extracellular region;GO:0005576//extracellular region;	-	-
ENSAPLG00020014854	346.269	414.623	277.915	0.670283	-0.577157	0.0167232	0.563892	8	9834442	9838626	-	1611	CRIP2	-	-	ZT	veNOG09310	cysteine rich protein 2 [Source:NCBI gene;Acc:101800194]	-	-	-	-
ENSAPLG00020012197	22.9965	31.3467	14.6464	0.467237	-1.09777	0.0168264	0.566065	14	9111365	9117169	+	2775	UNC5A	GO:0005042;GO:0005515;GO:0007165;GO:0016021;GO:0038007;GO:0005042;GO:0005515;GO:0007165;GO:0016021;GO:0038007	K07521	T	veNOG03301	unc-5 netrin receptor A [Source:HGNC Symbol;Acc:HGNC:12567]	GO:0007165//signal transduction;GO:0038007//netrin-activated signaling pathway;GO:0007165//signal transduction;GO:0038007//netrin-activated signaling pathway;	GO:0016021//integral component of membrane;GO:0016021//integral component of membrane;	GO:0005042//netrin receptor activity;GO:0005515//protein binding;GO:0005042//netrin receptor activity;GO:0005515//protein binding;	ko04360(Axon guidance)
ENSAPLG00020017128	20.387	8.54743	32.2265	3.77032	1.91469	0.0169197	0.566065	7	117795	142928	+	3166	-	GO:0035082;GO:0060294	-	S	veNOG33821	-	GO:0035082//axoneme assembly;GO:0060294//cilium movement involved in cell motility;	-	-	-
ENSAPLG00020007824	39.5004	27.634	51.3669	1.85883	0.894396	0.0169212	0.566065	19	8296258	8313095	-	672	PRRX2	GO:0003677;GO:0006355;GO:0043565	K09329	K	veNOG14341	paired related homeobox 2 [Source:HGNC Symbol;Acc:HGNC:21338]	GO:0006355//regulation of transcription, DNA-templated;	-	GO:0003677//DNA binding;GO:0043565//sequence-specific DNA binding;	-
ENSAPLG00020018374	201.393	154.685	248.102	1.60392	0.681603	0.0169327	0.566065	10	5000081	5058672	-	2333	PPARG	GO:0003677;GO:0003700;GO:0003707;GO:0004879;GO:0005634;GO:0006355;GO:0008270;GO:0043565;GO:0003677;GO:0003700;GO:0003707;GO:0004879;GO:0005634;GO:0006355;GO:0008270;GO:0043565	K08530	K	veNOG04037	Anas platyrhynchos peroxisome proliferator activated receptor gamma (PPARG), mRNA. [Source:RefSeq mRNA;Acc:NM_001310398]	GO:0006355//regulation of transcription, DNA-templated;GO:0006355//regulation of transcription, DNA-templated;	GO:0005634//nucleus;GO:0005634//nucleus;	GO:0003677//DNA binding;GO:0003700//DNA-binding transcription factor activity;GO:0003707//steroid hormone receptor activity;GO:0004879//nuclear receptor activity;GO:0008270//zinc ion binding;GO:0043565//sequence-specific DNA binding;GO:0003677//DNA binding;GO:0003700//DNA-binding transcription factor activity;GO:0003707//steroid hormone receptor activity;GO:0004879//nuclear receptor activity;GO:0…	ko05417(Lipid and atherosclerosis);ko05216(Thyroid cancer);ko05202(Transcriptional misregulation in cancer);ko05200(Pathways in cancer);ko05016(Huntington disease);ko04932(Non-alcoholic fatty liver disease);ko04714(Thermogenesis);ko04380(Osteoclast differentiation);ko04211(Longevity regulating pathway);ko04152(AMPK signaling pathway);ko03320(PPAR signaling pathway)
ENSAPLG00020015226	15.5192	24.0999	6.93862	0.287911	-1.7963	0.016981	0.566467	10	8259034	8264221	-	825	-	GO:0004672;GO:0005524;GO:0006468	K08857	T	veNOG07186	-	GO:0006468//protein phosphorylation;	-	GO:0004672//protein kinase activity;GO:0005524//ATP binding;	-
ENSAPLG00020009846	247.574	300.28	194.869	0.648959	-0.623801	0.0170239	0.566688	1	33635269	33653781	-	3372	SLC38A4	-	K14991	E	veNOG07368	solute carrier family 38 member 4 [Source:HGNC Symbol;Acc:HGNC:14679]	-	-	-	-
ENSAPLG00020000353	168.381	202.119	134.643	0.666156	-0.586067	0.0171149	0.566914	3	7212447	7218799	+	1620	-	-	K11509	S	veNOG07956	-	-	-	-	-
ENSAPLG00020006702	97.6926	124.705	70.6805	0.566783	-0.819131	0.017183	0.566914	4	68686922	68708296	+	1653	NSG1	GO:0007212;GO:0016021;GO:0032051;GO:0048268	-	S	veNOG10037	neuronal vesicle trafficking associated 1 [Source:HGNC Symbol;Acc:HGNC:18790]	GO:0007212//dopamine receptor signaling pathway;GO:0048268//clathrin coat assembly;	GO:0016021//integral component of membrane;	GO:0032051//clathrin light chain binding;	-
ENSAPLG00020004191	386.432	465.402	307.461	0.660636	-0.598073	0.0172555	0.566914	Z	52341161	52362253	+	2649	-	GO:0004478;GO:0005524;GO:0006556	K00789	H	opiNOG49449;veNOG15318	-	GO:0006556//S-adenosylmethionine biosynthetic process;	-	GO:0004478//methionine adenosyltransferase activity;GO:0005524//ATP binding;	ko00997(Biosynthesis of various secondary metabolites - part 3);ko00270(Cysteine and methionine metabolism)
ENSAPLG00020010605	199.658	240.014	159.301	0.663717	-0.591359	0.017267	0.566914	3	38769866	38772095	+	276	SMIM8	-	-	S	veNOG23028	small integral membrane protein 8 [Source:HGNC Symbol;Acc:HGNC:21401]	-	-	-	-
ENSAPLG00020015000	1249.2	1029.77	1468.63	1.42617	0.512151	0.0172719	0.566914	19	9810851	9823002	-	1175	STOM	GO:0005887;GO:0016020;GO:0005887;GO:0016020	K17286	C	veNOG04541	stomatin [Source:HGNC Symbol;Acc:HGNC:3383]	-	GO:0005887//integral component of plasma membrane;GO:0016020//membrane;GO:0005887//integral component of plasma membrane;GO:0016020//membrane;	-	-
ENSAPLG00020006216	33.3175	19.6181	47.0169	2.39661	1.261	0.0172938	0.566914	1	72891805	72924767	+	3603	SMC1B	GO:0005515;GO:0005524;GO:0005694;GO:0051276	K06636	D	veNOG05934	structural maintenance of chromosomes 1B [Source:HGNC Symbol;Acc:HGNC:11112]	GO:0051276//chromosome organization;	GO:0005694//chromosome;	GO:0005515//protein binding;GO:0005524//ATP binding;	ko04114(Oocyte meiosis);ko04113(Meiosis - yeast);ko04111(Cell cycle - yeast);ko04110(Cell cycle)
ENSAPLG00020003056	54.071	35.2988	72.8432	2.06362	1.04517	0.017368	0.566914	24	171094	179829	-	3194	-	GO:0003700;GO:0005667;GO:0006355;GO:0046983	K09389	K	veNOG11773	-	GO:0006355//regulation of transcription, DNA-templated;	GO:0005667//transcription regulator complex;	GO:0003700//DNA-binding transcription factor activity;GO:0046983//protein dimerization activity;	ko05226(Gastric cancer);ko05225(Hepatocellular carcinoma);ko05224(Breast cancer);ko05223(Non-small cell lung cancer);ko05222(Small cell lung cancer);ko05220(Chronic myeloid leukemia);ko05219(Bladder cancer);ko05218(Melanoma);ko05215(Prostate cancer);ko05214(Glioma);ko05212(Pancreatic cancer);ko05206(MicroRNAs in cancer);ko05200(Pathways in cancer);ko05169(Epstein-Barr virus infection);ko05167(Kap…
ENSAPLG00020009508	26.9781	13.2449	40.7114	3.07375	1.62	0.0173739	0.566914	17	10995656	11009525	+	978	P2RX6	GO:0001614;GO:0004931;GO:0005216;GO:0005524;GO:0005887;GO:0006811;GO:0016020;GO:0033198;GO:0098655	K05221	P	veNOG03494	purinergic receptor P2X 6 [Source:HGNC Symbol;Acc:HGNC:8538]	GO:0006811//ion transport;GO:0033198//response to ATP;GO:0098655//cation transmembrane transport;	GO:0005887//integral component of plasma membrane;GO:0016020//membrane;	GO:0001614//purinergic nucleotide receptor activity;GO:0004931//extracellularly ATP-gated cation channel activity;GO:0005216//ion channel activity;GO:0005524//ATP binding;	ko04080(Neuroactive ligand-receptor interaction);ko04020(Calcium signaling pathway)
ENSAPLG00020003934	1215.9	1445.67	986.126	0.682125	-0.551893	0.0173904	0.566914	3	78486065	78594082	-	5723	SIPA1L2	GO:0005096;GO:0005515;GO:0051056;GO:0005096;GO:0005515;GO:0051056;GO:0005096;GO:0005515;GO:0051056;GO:0005096;GO:0005515;GO:0051056;GO:0005096;GO:0005515;GO:0051056;GO:0005096;GO:0005515;GO:0051056	K17702	T	veNOG05084	signal induced proliferation associated 1 like 2 [Source:HGNC Symbol;Acc:HGNC:23800]	GO:0051056//regulation of small GTPase mediated signal transduction;GO:0051056//regulation of small GTPase mediated signal transduction;GO:0051056//regulation of small GTPase mediated signal transduction;GO:0051056//regulation of small GTPase mediated signal transduction;GO:0051056//regulation of small GTPase mediated signal transduction;GO:0051056//regulation of small GTPase mediated signal tran…	-	GO:0005096//GTPase activator activity;GO:0005515//protein binding;GO:0005096//GTPase activator activity;GO:0005515//protein binding;GO:0005096//GTPase activator activity;GO:0005515//protein binding;GO:0005096//GTPase activator activity;GO:0005515//protein binding;GO:0005096//GTPase activator activity;GO:0005515//protein binding;GO:0005096//GTPase activator activity;GO:0005515//protein binding;	ko04015(Rap1 signaling pathway)
ENSAPLG00020003181	233.514	187.698	279.331	1.4882	0.573566	0.0173938	0.566914	5	32125868	32128444	-	864	MDK	GO:0008083	K06828	T	veNOG21288	midkine [Source:NCBI gene;Acc:101795125]	-	-	GO:0008083//growth factor activity;	-
ENSAPLG00020013801	251.169	303.532	198.806	0.654976	-0.610486	0.0174798	0.5681	15	5052105	5058750	-	2195	-	GO:0006974;GO:0008283	-	S	veNOG06305	-	GO:0006974//cellular response to DNA damage stimulus;GO:0008283//cell population proliferation;	-	-	-
ENSAPLG00020007714	204.846	249.057	160.634	0.64497	-0.632697	0.017503	0.5681	26	2013275	2020389	-	1279	-	GO:0003924;GO:0005525;GO:0007264;GO:0003924;GO:0005525;GO:0007264	K07857	T	veNOG07289	ras homolog family member C [Source:NCBI gene;Acc:101794591]	GO:0007264//small GTPase mediated signal transduction;GO:0007264//small GTPase mediated signal transduction;	-	GO:0003924//GTPase activity;GO:0005525//GTP binding;GO:0003924//GTPase activity;GO:0005525//GTP binding;	-
ENSAPLG00020006099	3.26141	0.527626	5.9952	11.3626	3.50622	0.0175932	0.568821	VSDN01001252.1	99472	100859	-	564	-	-	K06856	R	veNOG24595;veNOG22917	-	-	-	-	ko05416(Viral myocarditis);ko05414(Dilated cardiomyopathy);ko05340(Primary immunodeficiency);ko05330(Allograft rejection);ko05323(Rheumatoid arthritis);ko05322(Systemic lupus erythematosus);ko05320(Autoimmune thyroid disease);ko05310(Asthma);ko05202(Transcriptional misregulation in cancer);ko05171(Coronavirus disease - COVID-19);ko05169(Epstein-Barr virus infection);ko05152(Tuberculosis);ko05150(…
ENSAPLG00020014742	89.9658	112.395	67.5361	0.60088	-0.734852	0.017608	0.568821	10	13391131	13394099	-	1511	KLHDC8B	GO:0005515	-	R	KOG1072;veNOG00585	kelch domain containing 8B [Source:HGNC Symbol;Acc:HGNC:28557]	-	-	GO:0005515//protein binding;	-
ENSAPLG00020012990	1442.69	1708.02	1177.35	0.689306	-0.536783	0.0176345	0.568821	28	4206514	4211802	+	2199	KANK3	GO:0005515	-	R	veNOG04262	KN motif and ankyrin repeat domains 3 [Source:HGNC Symbol;Acc:HGNC:24796]	-	-	GO:0005515//protein binding;	-
ENSAPLG00020008753	116.558	142.46	90.6551	0.636355	-0.652096	0.0177113	0.569406	27	4506476	4510971	-	1831	DUSP26	GO:0004725;GO:0006470;GO:0008138;GO:0016311;GO:0016791	K14165	V	veNOG11730	dual specificity phosphatase 26 [Source:NCBI gene;Acc:101804841]	GO:0006470//protein dephosphorylation;GO:0016311//dephosphorylation;	-	GO:0004725//protein tyrosine phosphatase activity;GO:0008138//protein tyrosine/serine/threonine phosphatase activity;GO:0016791//phosphatase activity;	-
ENSAPLG00020008710	16.0319	9.07521	22.9887	2.53313	1.34092	0.0177995	0.569406	Z	72537328	72609452	-	3502	GRIN3A	GO:0004970;GO:0005216;GO:0006811;GO:0015276;GO:0016020;GO:0038023	K05213	T	veNOG08682	glutamate ionotropic receptor NMDA type subunit 3A [Source:HGNC Symbol;Acc:HGNC:16767]	GO:0006811//ion transport;	GO:0016020//membrane;	GO:0004970//ionotropic glutamate receptor activity;GO:0005216//ion channel activity;GO:0015276//ligand-gated ion channel activity;GO:0038023//signaling receptor activity;	ko05034(Alcoholism);ko05033(Nicotine addiction);ko05031(Amphetamine addiction);ko05030(Cocaine addiction);ko05020(Prion disease);ko05017(Spinocerebellar ataxia);ko04724(Glutamatergic synapse);ko04080(Neuroactive ligand-receptor interaction);ko04024(cAMP signaling pathway)
ENSAPLG00020016301	1517.63	1250.79	1784.46	1.42666	0.512644	0.0178666	0.569406	1	48194811	48220461	-	2232	-	GO:0007165;GO:0017154;GO:0071526	K06572	T	veNOG14296	-	GO:0007165//signal transduction;GO:0071526//semaphorin-plexin signaling pathway;	-	GO:0017154//semaphorin receptor activity;	ko04360(Axon guidance)
ENSAPLG00020006937	81.3042	101.653	60.9553	0.59964	-0.737831	0.0178828	0.569406	5	52194956	52241635	+	2439	ALKBH3	GO:0006281;GO:0006307;GO:0016491;GO:0035552;GO:0051213;GO:0055114;GO:0006281;GO:0006307;GO:0016491;GO:0035552;GO:0051213;GO:0055114	K10860	R	opiNOG17657;veNOG14988	alkB homolog 3, alpha-ketoglutaratedependent dioxygenase [Source:HGNC Symbol;Acc:HGNC:30141]	GO:0006281//DNA repair;GO:0006307//DNA dealkylation involved in DNA repair;GO:0035552//oxidative single-stranded DNA demethylation;GO:0055114//obsolete oxidation-reduction process;GO:0006281//DNA repair;GO:0006307//DNA dealkylation involved in DNA repair;GO:0035552//oxidative single-stranded DNA demethylation;GO:0055114//obsolete oxidation-reduction process;	-	GO:0016491//oxidoreductase activity;GO:0051213//dioxygenase activity;GO:0016491//oxidoreductase activity;GO:0051213//dioxygenase activity;	-
ENSAPLG00020008058	140.746	109.623	171.869	1.56782	0.648758	0.017894	0.569406	1	83689459	83759994	-	3561	-	GO:0004930;GO:0007186;GO:0016021	K04612	T	veNOG05704	-	GO:0007186//G protein-coupled receptor signaling pathway;	GO:0016021//integral component of membrane;	GO:0004930//G protein-coupled receptor activity;	ko04928(Parathyroid hormone synthesis, secretion and action);ko04621(NOD-like receptor signaling pathway)
ENSAPLG00020003547	383.7	245.586	521.814	2.12477	1.08731	0.0178973	0.569406	5	29033393	29036415	-	2060	-	GO:0005515	K13886	Z	veNOG01632	-	-	-	GO:0005515//protein binding;	-
ENSAPLG00020000477	351.724	468.209	235.239	0.502422	-0.993027	0.0179079	0.569406	2	135486324	135492288	-	671	TAC1	GO:0007217	K05239	W	veNOG20036	tachykinin precursor 1 [Source:NCBI gene;Acc:101797279]	GO:0007217//tachykinin receptor signaling pathway;	-	-	ko04080(Neuroactive ligand-receptor interaction)
ENSAPLG00020005771	480.584	391.848	569.32	1.45291	0.538946	0.0180667	0.572609	12	2574821	2576591	-	534	-	GO:0042981	K18451	S	veNOG20456	BCL2 like 10 [Source:NCBI gene;Acc:110354616]	GO:0042981//regulation of apoptotic process;	-	-	-
ENSAPLG00020014352	310.298	371.317	249.279	0.671337	-0.574891	0.0180896	0.572609	7	26165805	26250356	+	4785	RET	GO:0004672;GO:0004713;GO:0005509;GO:0005524;GO:0006468;GO:0007156;GO:0016020	K05126	T	veNOG10303	ret proto-oncogene [Source:NCBI gene;Acc:101803164]	GO:0006468//protein phosphorylation;GO:0007156//homophilic cell adhesion via plasma membrane adhesion molecules;	GO:0016020//membrane;	GO:0004672//protein kinase activity;GO:0004713//protein tyrosine kinase activity;GO:0005509//calcium ion binding;GO:0005524//ATP binding;	ko05230(Central carbon metabolism in cancer);ko05223(Non-small cell lung cancer);ko05216(Thyroid cancer);ko05200(Pathways in cancer);ko04020(Calcium signaling pathway)
ENSAPLG00020013008	828.712	1053.84	603.579	0.57274	-0.804048	0.0181187	0.572609	18	11914961	12158081	+	3289	MYOCD	GO:0003713;GO:0005634;GO:2000727;GO:0003713;GO:0005634;GO:2000727;GO:0003713;GO:0005634;GO:2000727	-	K	veNOG00821	myocardin [Source:HGNC Symbol;Acc:HGNC:16067]	GO:2000727//positive regulation of cardiac muscle cell differentiation;GO:2000727//positive regulation of cardiac muscle cell differentiation;GO:2000727//positive regulation of cardiac muscle cell differentiation;	GO:0005634//nucleus;GO:0005634//nucleus;GO:0005634//nucleus;	GO:0003713//transcription coactivator activity;GO:0003713//transcription coactivator activity;GO:0003713//transcription coactivator activity;	-
ENSAPLG00020001982	201.957	242.501	161.413	0.665617	-0.587236	0.0182663	0.575559	1	182219330	182255262	+	2749	-	GO:0003700;GO:0005515;GO:0005667;GO:0006355;GO:0007179	K16791	K	veNOG03539	SMAD family member 9 [Source:NCBI gene;Acc:101800239]	GO:0006355//regulation of transcription, DNA-templated;GO:0007179//transforming growth factor beta receptor signaling pathway;	GO:0005667//transcription regulator complex;	GO:0003700//DNA-binding transcription factor activity;GO:0005515//protein binding;	ko04550(Signaling pathways regulating pluripotency of stem cells);ko04350(TGF-beta signaling pathway)
ENSAPLG00020008536	35.0536	46.5717	23.5356	0.505364	-0.984607	0.0182858	0.575559	3	86556801	86689251	+	3103	MDGA1	GO:0005515;GO:0016020	-	T	veNOG03287	MAM domain containing glycosylphosphatidylinositol anchor 1 [Source:HGNC Symbol;Acc:HGNC:19267]	-	GO:0016020//membrane;	GO:0005515//protein binding;	-
ENSAPLG00020003967	32.1628	42.305	22.0205	0.520517	-0.941983	0.01842	0.578618	26	6155470	6178936	+	3695	KCNC4	GO:0005216;GO:0005249;GO:0005515;GO:0006811;GO:0006813;GO:0008076;GO:0016020;GO:0016021;GO:0051260;GO:0055085;GO:0005216;GO:0005249;GO:0005515;GO:0006811;GO:0006813;GO:0008076;GO:0016020;GO:0016021;GO:0051260;GO:0055085	K04890	P	veNOG08163	potassium voltage-gated channel subfamily C member 4 [Source:HGNC Symbol;Acc:HGNC:6236]	GO:0006811//ion transport;GO:0006813//potassium ion transport;GO:0051260//protein homooligomerization;GO:0055085//transmembrane transport;GO:0006811//ion transport;GO:0006813//potassium ion transport;GO:0051260//protein homooligomerization;GO:0055085//transmembrane transport;	GO:0008076//voltage-gated potassium channel complex;GO:0016020//membrane;GO:0016021//integral component of membrane;GO:0008076//voltage-gated potassium channel complex;GO:0016020//membrane;GO:0016021//integral component of membrane;	GO:0005216//ion channel activity;GO:0005249//voltage-gated potassium channel activity;GO:0005515//protein binding;GO:0005216//ion channel activity;GO:0005249//voltage-gated potassium channel activity;GO:0005515//protein binding;	-
ENSAPLG00020005604	295.783	349.859	241.706	0.690866	-0.533523	0.0185804	0.580545	12	2308824	2335465	+	1589	SCG3	-	-	R	veNOG05894	secretogranin III [Source:HGNC Symbol;Acc:HGNC:13707]	-	-	-	-
ENSAPLG00020010345	41.4014	53.7635	29.0392	0.540128	-0.888628	0.0186017	0.580545	23	4050892	4053552	+	1547	-	GO:0005515	-	W	veNOG10670	C1q and TNF related 5 [Source:NCBI gene;Acc:101791565]	-	-	GO:0005515//protein binding;	-
ENSAPLG00020016032	35.54	24.8429	46.2371	1.86118	0.896221	0.0186034	0.580545	VSDN01000054.1	3807	35209	-	3644	DCAR	-	K10059	TV	veNOG08839;veNOG16786	-	-	-	-	ko05152(Tuberculosis);ko04625(C-type lectin receptor signaling pathway)
ENSAPLG00020016434	688.192	816.088	560.296	0.686563	-0.542536	0.0186678	0.580545	20	6170921	6184400	-	855	NIPSNAP2	-	-	S	veNOG08753	nipsnap homolog 2 [Source:NCBI gene;Acc:101798422]	-	-	-	-
ENSAPLG00020002517	27.2867	36.5318	18.0415	0.493858	-1.01783	0.018734	0.580545	18	1430782	1438136	-	2954	-	GO:0016021	-	R	veNOG00179	-	-	GO:0016021//integral component of membrane;	-	-
ENSAPLG00020016399	41.0622	53.5049	28.6196	0.534897	-0.902666	0.0187644	0.580545	8	27961150	27963074	+	975	TMEM61	-	-	S	veNOG19888	transmembrane protein 61 [Source:HGNC Symbol;Acc:HGNC:27296]	-	-	-	-
ENSAPLG00020015024	56.3047	70.906	41.7034	0.58815	-0.765743	0.0187724	0.580545	1	46099511	46534838	+	4608	ANKS1B	GO:0005515;GO:1900383;GO:0005515;GO:1900383;GO:0005515;GO:1900383	-	T	veNOG07310	ankyrin repeat and sterile alpha motif domain containing 1B [Source:HGNC Symbol;Acc:HGNC:24600]	GO:1900383//regulation of synaptic plasticity by receptor localization to synapse;GO:1900383//regulation of synaptic plasticity by receptor localization to synapse;GO:1900383//regulation of synaptic plasticity by receptor localization to synapse;	-	GO:0005515//protein binding;GO:0005515//protein binding;GO:0005515//protein binding;	-
ENSAPLG00020005583	5.38715	1.88098	8.89333	4.72804	2.24124	0.0188056	0.580545	1	113305253	113446683	-	3420	KCNJ6	GO:0005242;GO:0006813;GO:0015467;GO:0016020;GO:0016021	K05000	P	veNOG05963	potassium inwardly rectifying channel subfamily J member 6 [Source:NCBI gene;Acc:101797099]	GO:0006813//potassium ion transport;	GO:0016020//membrane;GO:0016021//integral component of membrane;	GO:0005242//inward rectifier potassium channel activity;GO:0015467//G-protein activated inward rectifier potassium channel activity;	ko05032(Morphine addiction);ko04929(GnRH secretion);ko04921(Oxytocin signaling pathway);ko04915(Estrogen signaling pathway);ko04728(Dopaminergic synapse);ko04727(GABAergic synapse);ko04726(Serotonergic synapse);ko04725(Cholinergic synapse);ko04723(Retrograde endocannabinoid signaling);ko04713(Circadian entrainment)
ENSAPLG00020007559	90.1897	111.684	68.6955	0.615089	-0.701133	0.018816	0.580545	26	1635703	1637492	-	903	INKA2	GO:0030291	-	S	veNOG00924	inka box actin regulator 2 [Source:HGNC Symbol;Acc:HGNC:28045]	-	-	GO:0030291//protein serine/threonine kinase inhibitor activity;	-
ENSAPLG00020009552	26.607	35.986	17.228	0.478741	-1.06268	0.0189163	0.582183	5	59947752	60050417	-	2370	KCNC1	GO:0005216;GO:0005249;GO:0005515;GO:0006811;GO:0006813;GO:0008076;GO:0016020;GO:0016021;GO:0051260;GO:0055085	K04887	P	veNOG04939	potassium voltage-gated channel subfamily C member 1 [Source:NCBI gene;Acc:101789711]	GO:0006811//ion transport;GO:0006813//potassium ion transport;GO:0051260//protein homooligomerization;GO:0055085//transmembrane transport;	GO:0008076//voltage-gated potassium channel complex;GO:0016020//membrane;GO:0016021//integral component of membrane;	GO:0005216//ion channel activity;GO:0005249//voltage-gated potassium channel activity;GO:0005515//protein binding;	-
ENSAPLG00020010052	603.845	492.445	715.245	1.45244	0.538476	0.0189497	0.582183	19	7632098	7644921	-	2513	POMT1	GO:0000030;GO:0006493;GO:0016020	K00728	O	veNOG08226	protein O-mannosyltransferase 1 [Source:HGNC Symbol;Acc:HGNC:9202]	GO:0006493//protein O-linked glycosylation;	GO:0016020//membrane;	GO:0000030//mannosyltransferase activity;	ko00515(Mannose type O-glycan biosynthesis);ko00514(Other types of O-glycan biosynthesis)
ENSAPLG00020009524	416.668	339.09	494.247	1.45757	0.543564	0.0190685	0.582183	Z	13459160	13461152	-	1188	-	GO:0006955;GO:0015629	K17698	T	veNOG08492	-	GO:0006955//immune response;	GO:0015629//actin cytoskeleton;	-	ko05135(Yersinia infection);ko04015(Rap1 signaling pathway)
ENSAPLG00020010043	757.944	924.913	590.974	0.63895	-0.646224	0.0190753	0.582183	3	88393560	88394321	-	762	CDC42EP3	-	-	R	veNOG07091	CDC42 effector protein 3 [Source:NCBI gene;Acc:101795805]	-	-	-	-
ENSAPLG00020001039	510.712	609.089	412.335	0.676971	-0.562834	0.0191018	0.582183	2	126755404	126772022	+	2144	HOXA3	GO:0003677;GO:0003700;GO:0006355;GO:0043565	K09303	K	veNOG01173	homeobox A3 [Source:HGNC Symbol;Acc:HGNC:5104]	GO:0006355//regulation of transcription, DNA-templated;	-	GO:0003677//DNA binding;GO:0003700//DNA-binding transcription factor activity;GO:0043565//sequence-specific DNA binding;	-
ENSAPLG00020002069	34.1983	44.9696	23.4271	0.520953	-0.940775	0.0191207	0.582183	11	13284056	13286317	-	876	-	GO:0008289	-	I	veNOG13024	-	-	-	GO:0008289//lipid binding;	-
ENSAPLG00020002295	13.1698	21.0129	5.32666	0.253494	-1.97997	0.0191357	0.582183	30	208949	217831	+	1721	-	GO:0005515;GO:0008270	K12000	O	veNOG01728	-	-	-	GO:0005515//protein binding;GO:0008270//zinc ion binding;	-
ENSAPLG00020008662	46.855	60.0351	33.6749	0.560921	-0.834132	0.0191674	0.582183	Z	25366733	25394787	-	2199	ANKDD1B	GO:0005515;GO:0007165;GO:0005515;GO:0007165;GO:0005515;GO:0007165;GO:0005515;GO:0007165	-	M	veNOG10290	ankyrin repeat and death domain containing 1B [Source:HGNC Symbol;Acc:HGNC:32525]	GO:0007165//signal transduction;GO:0007165//signal transduction;GO:0007165//signal transduction;GO:0007165//signal transduction;	-	GO:0005515//protein binding;GO:0005515//protein binding;GO:0005515//protein binding;GO:0005515//protein binding;	-
ENSAPLG00020007693	29.9591	39.5852	20.3329	0.513649	-0.961145	0.0192727	0.584242	25	3130940	3136953	-	1842	-	-	K09516	H	veNOG03746	-	-	-	-	ko00830(Retinol metabolism)
ENSAPLG00020008044	243.131	168.672	317.59	1.88288	0.912941	0.0194671	0.588991	7	37692306	37701816	+	2292	ADAM8	GO:0004222;GO:0006508;GO:0008237	K06540	O	veNOG06761	ADAM metallopeptidase domain 8 [Source:HGNC Symbol;Acc:HGNC:215]	GO:0006508//proteolysis;	-	GO:0004222//metalloendopeptidase activity;GO:0008237//metallopeptidase activity;	-
ENSAPLG00020016175	79.7874	98.9914	60.5833	0.612005	-0.708384	0.0197027	0.594437	12	9563554	9565647	+	2094	ISLR2	GO:0005515	-	T	veNOG05325	immunoglobulin superfamily containing leucine rich repeat 2 [Source:HGNC Symbol;Acc:HGNC:29286]	-	-	GO:0005515//protein binding;	-
ENSAPLG00020016480	117.027	150.14	83.9147	0.55891	-0.839313	0.0197535	0.594437	8	28474464	28493648	+	1821	PRKAA2	GO:0004672;GO:0004679;GO:0005524;GO:0006468	K07198	T	veNOG01131	protein kinase AMP-activated catalytic subunit alpha 2 [Source:HGNC Symbol;Acc:HGNC:9377]	GO:0006468//protein phosphorylation;	-	GO:0004672//protein kinase activity;GO:0004679//AMP-activated protein kinase activity;GO:0005524//ATP binding;	ko05418(Fluid shear stress and atherosclerosis);ko05410(Hypertrophic cardiomyopathy);ko04936(Alcoholic liver disease);ko04932(Non-alcoholic fatty liver disease);ko04931(Insulin resistance);ko04922(Glucagon signaling pathway);ko04921(Oxytocin signaling pathway);ko04920(Adipocytokine signaling pathway);ko04910(Insulin signaling pathway);ko04714(Thermogenesis);ko04710(Circadian rhythm);ko04530(Tight…
ENSAPLG00020015608	13714.3	16149	11279.6	0.698472	-0.517726	0.0198498	0.594437	26	2912233	2919280	+	2279	CSRP1	-	K09377	ZT	veNOG02638	cysteine and glycine rich protein 1 [Source:NCBI gene;Acc:101798549]	-	-	-	-
ENSAPLG00020005586	1490.65	1749.07	1232.22	0.704498	-0.505332	0.0198616	0.594437	9	9331394	9344656	+	4089	EPHB3	GO:0004672;GO:0004713;GO:0005515;GO:0005524;GO:0006468	K05112	T	veNOG02728	EPH receptor B3 [Source:HGNC Symbol;Acc:HGNC:3394]	GO:0006468//protein phosphorylation;	-	GO:0004672//protein kinase activity;GO:0004713//protein tyrosine kinase activity;GO:0005515//protein binding;GO:0005524//ATP binding;	ko04360(Axon guidance)
ENSAPLG00020008008	5956.8	7002.36	4911.25	0.701371	-0.511751	0.0198758	0.594437	3	107160418	107174826	+	3394	PYGB	GO:0004645;GO:0005975;GO:0008184;GO:0030170;GO:0004645;GO:0005975;GO:0008184;GO:0030170	K00688	G	veNOG00325	glycogen phosphorylase B [Source:HGNC Symbol;Acc:HGNC:9723]	GO:0005975//carbohydrate metabolic process;GO:0005975//carbohydrate metabolic process;	-	GO:0004645//1,4-alpha-oligoglucan phosphorylase activity;GO:0008184//glycogen phosphorylase activity;GO:0030170//pyridoxal phosphate binding;GO:0004645//1,4-alpha-oligoglucan phosphorylase activity;GO:0008184//glycogen phosphorylase activity;GO:0030170//pyridoxal phosphate binding;	ko04931(Insulin resistance);ko04922(Glucagon signaling pathway);ko04910(Insulin signaling pathway);ko04217(Necroptosis);ko02026(Biofilm formation - Escherichia coli);ko00500(Starch and sucrose metabolism)
ENSAPLG00020008910	119.076	147.679	90.4725	0.612628	-0.706917	0.019916	0.594437	17	12868472	12875932	+	1230	RAD9B	GO:0000077;GO:0006281;GO:0030896	K10995	DL	veNOG06470	RAD9 checkpoint clamp component B [Source:HGNC Symbol;Acc:HGNC:21700]	GO:0000077//DNA damage checkpoint signaling;GO:0006281//DNA repair;	GO:0030896//checkpoint clamp complex;	-	ko04218(Cellular senescence)
ENSAPLG00020000639	14.4617	21.0692	7.85407	0.372774	-1.42363	0.019926	0.594437	1	52088277	52117523	+	1948	SLC6A15	GO:0005328;GO:0005887;GO:0016021	K05048	P	veNOG00307	solute carrier family 6 member 15 [Source:HGNC Symbol;Acc:HGNC:13621]	-	GO:0005887//integral component of plasma membrane;GO:0016021//integral component of membrane;	GO:0005328//neurotransmitter:sodium symporter activity;	-
ENSAPLG00020002649	53.6243	71.2638	35.9848	0.504952	-0.985781	0.0199998	0.594437	14	20067676	20108479	-	2490	ABLIM3	GO:0003779;GO:0006351;GO:0030036;GO:0003779;GO:0006351;GO:0030036;GO:0003779;GO:0006351;GO:0030036;GO:0003779;GO:0006351;GO:0030036;GO:0003779;GO:0006351;GO:0030036	K07520	ZTR	veNOG04522;NOG05936	actin binding LIM protein family member 3 [Source:HGNC Symbol;Acc:HGNC:29132]	GO:0006351//transcription, DNA-templated;GO:0030036//actin cytoskeleton organization;GO:0006351//transcription, DNA-templated;GO:0030036//actin cytoskeleton organization;GO:0006351//transcription, DNA-templated;GO:0030036//actin cytoskeleton organization;GO:0006351//transcription, DNA-templated;GO:0030036//actin cytoskeleton organization;GO:0006351//transcription, DNA-templated;GO:0030036//actin …	-	GO:0003779//actin binding;GO:0003779//actin binding;GO:0003779//actin binding;GO:0003779//actin binding;GO:0003779//actin binding;	ko04360(Axon guidance)
ENSAPLG00020005729	5.98072	2.22197	9.73947	4.38325	2.132	0.0200093	0.594437	14	12344137	12346914	+	2778	-	GO:0005509;GO:0005886;GO:0007155;GO:0007156;GO:0016020	K16495	S	veNOG00220	-	GO:0007155//cell adhesion;GO:0007156//homophilic cell adhesion via plasma membrane adhesion molecules;	GO:0005886//plasma membrane;GO:0016020//membrane;	GO:0005509//calcium ion binding;	-
ENSAPLG00020002226	162.6	196.695	128.504	0.653314	-0.614152	0.0200278	0.594437	19	5758374	5764654	+	2036	AK1	GO:0005524;GO:0006139;GO:0019205	K00939	F	veNOG00315	adenylate kinase 1 [Source:HGNC Symbol;Acc:HGNC:361]	GO:0006139//nucleobase-containing compound metabolic process;	-	GO:0005524//ATP binding;GO:0019205//nucleobase-containing compound kinase activity;	ko00730(Thiamine metabolism);ko00230(Purine metabolism)
ENSAPLG00020003754	333.913	273.586	394.241	1.44101	0.527082	0.0200811	0.594888	1	206761360	206769719	-	2533	RNF121	GO:0046872	K15698	O	veNOG02187	ring finger protein 121 [Source:HGNC Symbol;Acc:HGNC:21070]	-	-	GO:0046872//metal ion binding;	-
ENSAPLG00020001281	103.124	127.217	79.0309	0.621227	-0.686807	0.0202134	0.597672	5	28093870	28107626	-	1223	IGF2	GO:0005179;GO:0005576;GO:0005615;GO:0008083	K13769	T	veNOG12786	insulin like growth factor 2 [Source:NCBI gene;Acc:101799111]	-	GO:0005576//extracellular region;GO:0005615//extracellular space;	GO:0005179//hormone activity;GO:0008083//growth factor activity;	ko05225(Hepatocellular carcinoma);ko05205(Proteoglycans in cancer);ko05200(Pathways in cancer);ko04151(PI3K-Akt signaling pathway);ko04014(Ras signaling pathway);ko04010(MAPK signaling pathway)
ENSAPLG00020016474	549.658	442.08	657.236	1.48669	0.572106	0.0202899	0.598801	20	6604778	6609698	-	2583	-	-	-	R	veNOG10456	-	-	-	-	-
ENSAPLG00020005253	513.188	607.118	419.257	0.690569	-0.534143	0.0204582	0.602521	7	37640369	37645866	+	3115	MTG1	GO:0005525	K19828	J	veNOG02047	mitochondrial ribosome associated GTPase 1 [Source:HGNC Symbol;Acc:HGNC:32159]	-	-	GO:0005525//GTP binding;	-
ENSAPLG00020016802	1381.73	1626.18	1137.27	0.699349	-0.515915	0.0205026	0.602521	2	100656205	100684326	+	2019	NT5C3A	GO:0000287;GO:0005737;GO:0008253;GO:0000287;GO:0005737;GO:0008253;GO:0000287;GO:0005737;GO:0008253	K01081	F	veNOG08350	5'-nucleotidase, cytosolic IIIA [Source:NCBI gene;Acc:101799233]	-	GO:0005737//cytoplasm;GO:0005737//cytoplasm;GO:0005737//cytoplasm;	GO:0000287//magnesium ion binding;GO:0008253//5'-nucleotidase activity;GO:0000287//magnesium ion binding;GO:0008253//5'-nucleotidase activity;GO:0000287//magnesium ion binding;GO:0008253//5'-nucleotidase activity;	ko00760(Nicotinate and nicotinamide metabolism);ko00240(Pyrimidine metabolism);ko00230(Purine metabolism)
ENSAPLG00020014842	2099.73	1647.75	2551.71	1.5486	0.630964	0.0205868	0.602521	8	9640061	9650896	-	3013	UHMK1	GO:0003676;GO:0004672;GO:0004674;GO:0005524;GO:0006468;GO:0003676;GO:0004672;GO:0004674;GO:0005524;GO:0006468	K08877	T	veNOG08919;COG0515	U2AF homology motif kinase 1 [Source:HGNC Symbol;Acc:HGNC:19683]	GO:0006468//protein phosphorylation;GO:0006468//protein phosphorylation;	-	GO:0003676//nucleic acid binding;GO:0004672//protein kinase activity;GO:0004674//protein serine/threonine kinase activity;GO:0005524//ATP binding;GO:0003676//nucleic acid binding;GO:0004672//protein kinase activity;GO:0004674//protein serine/threonine kinase activity;GO:0005524//ATP binding;	-
ENSAPLG00020010086	233.59	280.503	186.677	0.665509	-0.587469	0.0206049	0.602521	13	16603233	16612474	-	824	CMC2	-	K18172	S	veNOG24794	C-X9-C motif containing 2 [Source:NCBI gene;Acc:101797232]	-	-	-	-
ENSAPLG00020007775	28.9297	39.549	18.3105	0.462983	-1.11097	0.0206089	0.602521	Z	70095679	70183167	+	2040	ELAVL2	GO:0003676;GO:0003723;GO:1990904	K13208	A	veNOG00056	ELAV like RNA binding protein 2 [Source:HGNC Symbol;Acc:HGNC:3313]	-	GO:1990904//ribonucleoprotein complex;	GO:0003676//nucleic acid binding;GO:0003723//RNA binding;	-
ENSAPLG00020006573	79.2374	121.106	37.3692	0.308567	-1.69635	0.0206877	0.603512	30	985430	987027	-	663	-	-	K17270	TR	veNOG16265;veNOG07205	-	-	-	-	-
ENSAPLG00020006235	39.6085	26.4484	52.7686	1.99516	0.996502	0.0207201	0.603512	7	14775901	14779085	+	1124	UBTD1	GO:0005515	-	O	opiNOG17424;veNOG03513	ubiquitin domain containing 1 [Source:HGNC Symbol;Acc:HGNC:25683]	-	-	GO:0005515//protein binding;	-
ENSAPLG00020017453	127.398	154.44	100.356	0.649807	-0.621917	0.0208191	0.604153	8	30746580	30775408	-	1904	ITGB3BP	GO:0006355;GO:0034080	K11510	K	veNOG16868;aveNOG15648;opiNOG36515	integrin subunit beta 3 binding protein [Source:HGNC Symbol;Acc:HGNC:6157]	GO:0006355//regulation of transcription, DNA-templated;GO:0034080//CENP-A containing chromatin assembly;	-	-	-
ENSAPLG00020015421	16.1775	8.07514	24.2798	3.00674	1.5882	0.0208672	0.604153	10	8377506	8383957	-	1797	-	GO:0004672;GO:0005524;GO:0006468	K08857	T	veNOG07186	-	GO:0006468//protein phosphorylation;	-	GO:0004672//protein kinase activity;GO:0005524//ATP binding;	-
ENSAPLG00020000839	6569.63	5277.59	7861.68	1.48964	0.57496	0.0208754	0.604153	1	177738495	177767063	-	2873	LCP1	GO:0005509;GO:0005515;GO:0051015;GO:0051017;GO:0005509;GO:0005515;GO:0051015;GO:0051017	K17276	Z	veNOG03322	lymphocyte cytosolic protein 1 [Source:NCBI gene;Acc:101789862]	GO:0051017//actin filament bundle assembly;GO:0051017//actin filament bundle assembly;	-	GO:0005509//calcium ion binding;GO:0005515//protein binding;GO:0051015//actin filament binding;GO:0005509//calcium ion binding;GO:0005515//protein binding;GO:0051015//actin filament binding;	-
ENSAPLG00020012599	4.49805	8.43798	0.558127	0.0661446	-3.91823	0.0209508	0.604153	3	20614706	20776408	-	1571	SNTG2	GO:0005198;GO:0005515;GO:0005198	-	W	veNOG11609	syntrophin gamma 2 [Source:HGNC Symbol;Acc:HGNC:13741]	-	-	GO:0005198//structural molecule activity;GO:0005515//protein binding;GO:0005198//structural molecule activity;	-
ENSAPLG00020013773	2244.15	2651.41	1836.89	0.692798	-0.529493	0.0209544	0.604153	9	18394266	18397857	-	1358	ADIPOQ	GO:0005515	K07296	W	veNOG00561	Anas platyrhynchos adiponectin, C1Q and collagen domain containing (ADIPOQ), mRNA. [Source:RefSeq mRNA;Acc:NM_001310788]	-	-	GO:0005515//protein binding;	ko04936(Alcoholic liver disease);ko04932(Non-alcoholic fatty liver disease);ko04930(Type II diabetes mellitus);ko04920(Adipocytokine signaling pathway);ko04211(Longevity regulating pathway);ko04152(AMPK signaling pathway);ko03320(PPAR signaling pathway)
ENSAPLG00020006875	52.9671	38.7371	67.1971	1.7347	0.794684	0.0209743	0.604153	9	9444542	9449233	-	1944	EEF1AKMT4	GO:0008168	-	E	veNOG18336	EEF1A lysine methyltransferase 4 [Source:HGNC Symbol;Acc:HGNC:53611]	-	-	GO:0008168//methyltransferase activity;	-
ENSAPLG00020018239	2750.65	3230.91	2270.39	0.702708	-0.509003	0.0210269	0.604288	25	3007879	3025321	-	3269	-	GO:0005901;GO:0006363	K19387	K	veNOG06161	caveolae associated protein 1 [Source:NCBI gene;Acc:101789819]	GO:0006363//termination of RNA polymerase I transcription;	GO:0005901//caveola;	-	-
ENSAPLG00020016498	169.048	203.752	134.344	0.659353	-0.600877	0.0210564	0.604288	1	28240502	28611092	-	4878	FOXP2	GO:0003700;GO:0006355;GO:0043565;GO:0003700;GO:0006355;GO:0043565;GO:0003700;GO:0006355;GO:0043565;GO:0003700;GO:0006355;GO:0043565;GO:0003700;GO:0006355;GO:0043565;GO:0003700;GO:0006355;GO:0043565;GO:0003700;GO:0006355;GO:0043565;GO:0003700;GO:0006355;GO:0043565;GO:0003700;GO:0006355;GO:0043565;GO:0003700;GO:0006355;GO:0043565	K09409	K	veNOG01048	forkhead box P2 [Source:HGNC Symbol;Acc:HGNC:13875]	GO:0006355//regulation of transcription, DNA-templated;GO:0006355//regulation of transcription, DNA-templated;GO:0006355//regulation of transcription, DNA-templated;GO:0006355//regulation of transcription, DNA-templated;GO:0006355//regulation of transcription, DNA-templated;GO:0006355//regulation of transcription, DNA-templated;GO:0006355//regulation of transcription, DNA-templated;GO:0006355//re…	-	GO:0003700//DNA-binding transcription factor activity;GO:0043565//sequence-specific DNA binding;GO:0003700//DNA-binding transcription factor activity;GO:0043565//sequence-specific DNA binding;GO:0003700//DNA-binding transcription factor activity;GO:0043565//sequence-specific DNA binding;GO:0003700//DNA-binding transcription factor activity;GO:0043565//sequence-specific DNA binding;GO:0003700//DNA…	-
ENSAPLG00020018232	122.839	161.56	84.1181	0.520661	-0.941583	0.0211828	0.606787	Z	6255414	6266340	-	4322	-	GO:0006887;GO:0016020	K19904	TU	veNOG00193	-	GO:0006887//exocytosis;	GO:0016020//membrane;	-	-
ENSAPLG00020018298	655.07	543.171	766.969	1.41202	0.497762	0.0212212	0.606787	15	11339829	11355075	+	5923	PGAP6	GO:0016021	-	S	veNOG01697	post-glycosylphosphatidylinositol attachment to proteins 6 [Source:NCBI gene;Acc:101802392]	-	GO:0016021//integral component of membrane;	-	-
ENSAPLG00020002751	75.4584	55.7498	95.167	1.70704	0.771494	0.021368	0.608957	1	205959583	205959852	-	270	COA4	GO:0005758;GO:0033617	K18177	S	veNOG23986	cytochrome c oxidase assembly factor 4 homolog [Source:HGNC Symbol;Acc:HGNC:24604]	GO:0033617//mitochondrial cytochrome c oxidase assembly;	GO:0005758//mitochondrial intermembrane space;	-	ko04714(Thermogenesis)
ENSAPLG00020010179	21.8958	30.3607	13.4309	0.442377	-1.17665	0.0213751	0.608957	13	18051882	18069765	-	2386	KCNG4	GO:0005216;GO:0005249;GO:0006811;GO:0006813;GO:0008076;GO:0016020;GO:0051260;GO:0055085	K04903	P	veNOG02079	potassium voltage-gated channel modifier subfamily G member 4 [Source:NCBI gene;Acc:101805043]	GO:0006811//ion transport;GO:0006813//potassium ion transport;GO:0051260//protein homooligomerization;GO:0055085//transmembrane transport;	GO:0008076//voltage-gated potassium channel complex;GO:0016020//membrane;	GO:0005216//ion channel activity;GO:0005249//voltage-gated potassium channel activity;	-
ENSAPLG00020017649	63.4854	82.3933	44.5775	0.541033	-0.886212	0.0214682	0.610495	14	4432278	4434190	+	1083	-	GO:0004930;GO:0004983;GO:0007186;GO:0016021	K04208	T	veNOG02877	-	GO:0007186//G protein-coupled receptor signaling pathway;	GO:0016021//integral component of membrane;	GO:0004930//G protein-coupled receptor activity;GO:0004983//neuropeptide Y receptor activity;	ko04080(Neuroactive ligand-receptor interaction)
ENSAPLG00020001170	28.2077	42.2646	14.1508	0.334814	-1.57857	0.0215482	0.611656	2	144160671	144355889	+	5202	GPR158	GO:0004930;GO:0007186;GO:0016021;GO:0004930;GO:0007186;GO:0016021;GO:0004930;GO:0007186;GO:0016021	K08469	T	veNOG05044	G protein-coupled receptor 158 [Source:NCBI gene;Acc:101793697]	GO:0007186//G protein-coupled receptor signaling pathway;GO:0007186//G protein-coupled receptor signaling pathway;GO:0007186//G protein-coupled receptor signaling pathway;	GO:0016021//integral component of membrane;GO:0016021//integral component of membrane;GO:0016021//integral component of membrane;	GO:0004930//G protein-coupled receptor activity;GO:0004930//G protein-coupled receptor activity;GO:0004930//G protein-coupled receptor activity;	-
ENSAPLG00020012983	72.5817	53.3414	91.8219	1.7214	0.783583	0.0217329	0.615778	28	4099220	4101218	+	723	-	-	K06712	TR	veNOG16265;veNOG07205;veNOG05912	-	-	-	-	-
ENSAPLG00020003219	32.4062	22.4283	42.3842	1.88977	0.918209	0.0217874	0.616204	VSDN01000732.1	515	3275	+	891	-	GO:0003777;GO:0005524;GO:0007018;GO:0008017	K10395	Z	veNOG02207	-	GO:0007018//microtubule-based movement;	-	GO:0003777//microtubule motor activity;GO:0005524//ATP binding;GO:0008017//microtubule binding;	-
ENSAPLG00020015875	2.72211	5.07952	0.364693	0.0717967	-3.79994	0.0219142	0.616301	1	21718914	21754131	+	4411	MOV10L1	GO:0003723;GO:0032574;GO:0035194	K13983	A	veNOG05706	Mov10 like RISC complex RNA helicase 1 [Source:HGNC Symbol;Acc:HGNC:7201]	GO:0035194//post-transcriptional gene silencing by RNA;	-	GO:0003723//RNA binding;GO:0032574//5'-3' RNA helicase activity;	-
ENSAPLG00020009759	94.6783	132.381	56.9755	0.43039	-1.21629	0.021967	0.616301	32	753575	755842	-	961	SLC50A1	GO:0016021	K15382	P	veNOG06742	solute carrier family 50 member 1 [Source:HGNC Symbol;Acc:HGNC:30657]	-	GO:0016021//integral component of membrane;	-	-
ENSAPLG00020016637	23.5149	32.033	14.9967	0.468165	-1.09491	0.0219948	0.616301	1	130179811	130206236	-	1785	PRPS2	GO:0000287;GO:0004749;GO:0009116;GO:0009156;GO:0009165;GO:0044249;GO:0000287;GO:0004749;GO:0009116;GO:0009156;GO:0009165;GO:0044249	K00948	F	veNOG04789	phosphoribosyl pyrophosphate synthetase 2 [Source:HGNC Symbol;Acc:HGNC:9465]	GO:0009116//nucleoside metabolic process;GO:0009156//ribonucleoside monophosphate biosynthetic process;GO:0009165//nucleotide biosynthetic process;GO:0044249//cellular biosynthetic process;GO:0009116//nucleoside metabolic process;GO:0009156//ribonucleoside monophosphate biosynthetic process;GO:0009165//nucleotide biosynthetic process;GO:0044249//cellular biosynthetic process;	-	GO:0000287//magnesium ion binding;GO:0004749//ribose phosphate diphosphokinase activity;GO:0000287//magnesium ion binding;GO:0004749//ribose phosphate diphosphokinase activity;	ko00230(Purine metabolism);ko00030(Pentose phosphate pathway)
ENSAPLG00020000086	139.442	38.4732	240.41	6.24877	2.64357	0.0220214	0.616301	3	2143920	2151407	+	7323	-	GO:0005525	-	R	veNOG02601	-	-	-	GO:0005525//GTP binding;	-
ENSAPLG00020013236	35.5532	24.6983	46.4081	1.879	0.909967	0.0220792	0.616301	2	8275221	8426202	-	8238	TG	-	K10809	R	veNOG08913	thyroglobulin [Source:HGNC Symbol;Acc:HGNC:11764]	-	-	-	ko05320(Autoimmune thyroid disease);ko04918(Thyroid hormone synthesis)
ENSAPLG00020017976	79.1967	98.8596	59.5339	0.602206	-0.731671	0.0220911	0.616301	1	55797443	55947904	+	1350	RBFOX2	GO:0003676;GO:0003723;GO:0043484;GO:0003676;GO:0003723;GO:0043484	K14946	R	veNOG04102	RNA binding fox-1 homolog 2 [Source:HGNC Symbol;Acc:HGNC:9906]	GO:0043484//regulation of RNA splicing;GO:0043484//regulation of RNA splicing;	-	GO:0003676//nucleic acid binding;GO:0003723//RNA binding;GO:0003676//nucleic acid binding;GO:0003723//RNA binding;	-
ENSAPLG00020016205	520.23	426.393	614.066	1.44014	0.526209	0.0221019	0.616301	12	9650577	9655583	-	2295	UBL7	GO:0005515	-	O	veNOG02634	ubiquitin like 7 [Source:NCBI gene;Acc:101793625]	-	-	GO:0005515//protein binding;	-
ENSAPLG00020008405	322.185	408.338	236.032	0.578032	-0.790779	0.0221366	0.616301	13	10363547	10369169	-	3084	-	-	-	S	veNOG00076	-	-	-	-	-
ENSAPLG00020013879	25.2203	33.7744	16.6663	0.493459	-1.019	0.0221962	0.616301	6	27120423	27324390	+	3852	CNTNAP5	-	-	T	veNOG04496	contactin associated protein family member 5 [Source:HGNC Symbol;Acc:HGNC:18748]	-	-	-	-
ENSAPLG00020011072	69.6262	92.9696	46.2828	0.497828	-1.00628	0.0222033	0.616301	27	951260	957642	+	2482	ADD2	GO:0005856	K18622	Z	veNOG03201	adducin 2 [Source:HGNC Symbol;Acc:HGNC:244]	-	GO:0005856//cytoskeleton;	-	-
ENSAPLG00020017324	35.1057	47.9482	22.2631	0.464317	-1.10682	0.0222251	0.616301	8	12194993	12210920	-	3058	FAM163A	-	-	S	veNOG12144	family with sequence similarity 163 member A [Source:NCBI gene;Acc:101797905]	-	-	-	-
ENSAPLG00020010736	765.13	581.003	949.257	1.63383	0.708254	0.0222686	0.616413	16	3228116	3239625	+	5235	EDEM2	GO:0003824;GO:0004571;GO:0005509;GO:0016020	K10085	G	veNOG05765	ER degradation enhancing alpha-mannosidase like protein 2 [Source:HGNC Symbol;Acc:HGNC:15877]	-	GO:0016020//membrane;	GO:0003824//catalytic activity;GO:0004571//mannosyl-oligosaccharide 1,2-alpha-mannosidase activity;GO:0005509//calcium ion binding;	ko04141(Protein processing in endoplasmic reticulum)
ENSAPLG00020010005	490.572	588.129	393.015	0.668246	-0.581548	0.0223702	0.617395	11	5122779	5159683	-	1140	FHL1	GO:0007517	K14365	T	veNOG02036	four and a half LIM domains 1 [Source:HGNC Symbol;Acc:HGNC:3702]	GO:0007517//muscle organ development;	-	-	ko04630(JAK-STAT signaling pathway)
ENSAPLG00020011725	104.858	128.325	81.3903	0.634252	-0.656873	0.0224351	0.617395	4	49546644	49548776	-	773	RASL11B	GO:0003924;GO:0005525;GO:0007165;GO:0016020	K07853	R	veNOG14079	RAS like family 11 member B [Source:NCBI gene;Acc:101805182]	GO:0007165//signal transduction;	GO:0016020//membrane;	GO:0003924//GTPase activity;GO:0005525//GTP binding;	-
ENSAPLG00020002192	20.0678	12.0436	28.0921	2.33253	1.22189	0.0224452	0.617395	25	7359580	7361258	+	393	-	-	-	R	opiNOG40109;veNOG25301	-	-	-	-	-
ENSAPLG00020000730	418.642	536.865	300.42	0.559582	-0.837578	0.0225301	0.617395	3	602519	647956	+	3212	-	GO:0003824;GO:0003857;GO:0006631;GO:0016491;GO:0055114;GO:0003824;GO:0003857;GO:0004300;GO:0005739;GO:0006631;GO:0006635;GO:0016491;GO:0016507;GO:0055114;GO:0003824;GO:0003857;GO:0004300;GO:0005739;GO:0006631;GO:0006635;GO:0016491;GO:0016507;GO:0055114;GO:0003824;GO:0003857;GO:0004300;GO:0005739;GO:0006631;GO:0006635;GO:0016491;GO:0016507;GO:0055114;GO:0003824;GO:0003857;GO:0004300;GO:0005739;GO:…	K07515	I	veNOG11509	-	GO:0006631//fatty acid metabolic process;GO:0055114//obsolete oxidation-reduction process;GO:0006631//fatty acid metabolic process;GO:0006635//fatty acid beta-oxidation;GO:0055114//obsolete oxidation-reduction process;GO:0006631//fatty acid metabolic process;GO:0006635//fatty acid beta-oxidation;GO:0055114//obsolete oxidation-reduction process;GO:0006631//fatty acid metabolic process;GO:0006635//…	GO:0005739//mitochondrion;GO:0016507//mitochondrial fatty acid beta-oxidation multienzyme complex;GO:0005739//mitochondrion;GO:0016507//mitochondrial fatty acid beta-oxidation multienzyme complex;GO:0005739//mitochondrion;GO:0016507//mitochondrial fatty acid beta-oxidation multienzyme complex;GO:0005739//mitochondrion;GO:0016507//mitochondrial fatty acid beta-oxidation multienzyme complex;GO:0005…	GO:0003824//catalytic activity;GO:0003857//3-hydroxyacyl-CoA dehydrogenase activity;GO:0016491//oxidoreductase activity;GO:0003824//catalytic activity;GO:0003857//3-hydroxyacyl-CoA dehydrogenase activity;GO:0004300//enoyl-CoA hydratase activity;GO:0016491//oxidoreductase activity;GO:0003824//catalytic activity;GO:0003857//3-hydroxyacyl-CoA dehydrogenase activity;GO:0004300//enoyl-CoA hydratase ac…	ko00930(Caprolactam degradation);ko00650(Butanoate metabolism);ko00640(Propanoate metabolism);ko00627(Aminobenzoate degradation);ko00410(beta-Alanine metabolism);ko00380(Tryptophan metabolism);ko00310(Lysine degradation);ko00280(Valine, leucine and isoleucine degradation);ko00071(Fatty acid degradation);ko00062(Fatty acid elongation)
ENSAPLG00020009774	15526.1	18275.3	12776.9	0.699134	-0.516358	0.0225405	0.617395	17	11113576	11123167	-	1245	-	GO:0005515	-	Z	veNOG07552	-	-	-	GO:0005515//protein binding;	-
ENSAPLG00020004746	552.75	667.034	438.466	0.657337	-0.605294	0.0225413	0.617395	4	33493952	33577973	-	2775	DCLK2	GO:0004672;GO:0005524;GO:0006468;GO:0035556;GO:0004672;GO:0005524;GO:0006468;GO:0035556;GO:0004672;GO:0005524;GO:0006468;GO:0035556	K08805	T	veNOG12190	doublecortin like kinase 2 [Source:HGNC Symbol;Acc:HGNC:19002]	GO:0006468//protein phosphorylation;GO:0035556//intracellular signal transduction;GO:0006468//protein phosphorylation;GO:0035556//intracellular signal transduction;GO:0006468//protein phosphorylation;GO:0035556//intracellular signal transduction;	-	GO:0004672//protein kinase activity;GO:0005524//ATP binding;GO:0004672//protein kinase activity;GO:0005524//ATP binding;GO:0004672//protein kinase activity;GO:0005524//ATP binding;	-
ENSAPLG00020008553	40.5833	25.3182	55.8483	2.20585	1.14134	0.0226069	0.618106	30	1110323	1114496	+	1617	-	GO:0005515	K06712	R	veNOG05912	-	-	-	GO:0005515//protein binding;	-
ENSAPLG00020016452	239.425	296.315	182.536	0.616019	-0.698952	0.0227722	0.621537	1	27358610	27366565	-	810	CAV2	GO:0005901;GO:0070836	K12958	W	veNOG02702	caveolin 2 [Source:NCBI gene;Acc:101805307]	GO:0070836//caveola assembly;	GO:0005901//caveola;	-	ko05418(Fluid shear stress and atherosclerosis);ko05205(Proteoglycans in cancer);ko05100(Bacterial invasion of epithelial cells);ko05020(Prion disease);ko04510(Focal adhesion);ko04144(Endocytosis)
ENSAPLG00020003956	9.04307	13.7954	4.29072	0.311025	-1.6849	0.0228575	0.622103	26	6127945	6146492	+	3216	SLC6A17	GO:0005328;GO:0005887;GO:0016021;GO:0005328;GO:0005887;GO:0016021	K05048	P	veNOG00307	solute carrier family 6 member 17 [Source:HGNC Symbol;Acc:HGNC:31399]	-	GO:0005887//integral component of plasma membrane;GO:0016021//integral component of membrane;GO:0005887//integral component of plasma membrane;GO:0016021//integral component of membrane;	GO:0005328//neurotransmitter:sodium symporter activity;GO:0005328//neurotransmitter:sodium symporter activity;	-
ENSAPLG00020017918	51.05	64.737	37.3629	0.577149	-0.792983	0.0228726	0.622103	7	4671341	4672919	-	1336	HMX3	GO:0003677;GO:0006355;GO:0043565	K09349	K	veNOG03661	H6 family homeobox 3 [Source:NCBI gene;Acc:101794880]	GO:0006355//regulation of transcription, DNA-templated;	-	GO:0003677//DNA binding;GO:0043565//sequence-specific DNA binding;	-
ENSAPLG00020005104	2.40718	4.81436	0	0	-Inf	0.0229243	0.622425	9	9109695	9117458	-	840	FETUB	GO:0004869	-	R	veNOG11053	fetuin B [Source:HGNC Symbol;Acc:HGNC:3658]	-	-	GO:0004869//cysteine-type endopeptidase inhibitor activity;	-
ENSAPLG00020017571	11.0045	16.7786	5.23036	0.311729	-1.68164	0.0229713	0.622617	4	6534167	6569070	+	2118	TACR3	GO:0004930;GO:0004995;GO:0005886;GO:0007186;GO:0016021	K04224	T	veNOG08310	tachykinin receptor 3 [Source:NCBI gene;Acc:101797865]	GO:0007186//G protein-coupled receptor signaling pathway;	GO:0005886//plasma membrane;GO:0016021//integral component of membrane;	GO:0004930//G protein-coupled receptor activity;GO:0004995//tachykinin receptor activity;	ko04080(Neuroactive ligand-receptor interaction);ko04020(Calcium signaling pathway)
ENSAPLG00020017028	78.1529	54.8424	101.463	1.85009	0.887595	0.0231621	0.6267	20	3794718	3804794	+	1683	-	GO:0015297;GO:0016020;GO:0042910;GO:0055085	K03327	P	veNOG06688	-	GO:0055085//transmembrane transport;	GO:0016020//membrane;	GO:0015297//antiporter activity;GO:0042910//xenobiotic transmembrane transporter activity;	-
ENSAPLG00020005205	8426.19	9892.08	6960.3	0.703624	-0.507124	0.0232804	0.628188	7	21247760	21329403	-	3716	SORBS1	GO:0005515;GO:0005515;GO:0005515;GO:0005515;GO:0005515	K06086	T	veNOG01136	sorbin and SH3 domain containing 1 [Source:HGNC Symbol;Acc:HGNC:14565]	-	-	GO:0005515//protein binding;GO:0005515//protein binding;GO:0005515//protein binding;GO:0005515//protein binding;GO:0005515//protein binding;	ko04910(Insulin signaling pathway);ko04520(Adherens junction);ko03320(PPAR signaling pathway)
ENSAPLG00020003879	13.1269	19.2264	7.02735	0.365505	-1.45204	0.0233149	0.628188	4	30410763	30501543	-	4054	GRIA2	GO:0004970;GO:0005216;GO:0006811;GO:0015276;GO:0016020;GO:0038023	K05198	T	veNOG01483	glutamate ionotropic receptor AMPA type subunit 2 [Source:NCBI gene;Acc:101800939]	GO:0006811//ion transport;	GO:0016020//membrane;	GO:0004970//ionotropic glutamate receptor activity;GO:0005216//ion channel activity;GO:0015276//ligand-gated ion channel activity;GO:0038023//signaling receptor activity;	ko05033(Nicotine addiction);ko05031(Amphetamine addiction);ko05030(Cocaine addiction);ko05022(Pathways of neurodegeneration - multiple diseases);ko05017(Spinocerebellar ataxia);ko05016(Huntington disease);ko05014(Amyotrophic lateral sclerosis);ko04730(Long-term depression);ko04728(Dopaminergic synapse);ko04724(Glutamatergic synapse);ko04723(Retrograde endocannabinoid signaling);ko04720(Long-term …
ENSAPLG00020012622	51.6304	65.2632	37.9976	0.582222	-0.78036	0.0233801	0.628188	1	79302253	79362455	-	1179	NTF3	GO:0005102;GO:0005165;GO:0005102;GO:0005165	K04356	T	veNOG00121	neurotrophin 3 [Source:HGNC Symbol;Acc:HGNC:8023]	-	-	GO:0005102//signaling receptor binding;GO:0005165//neurotrophin receptor binding;GO:0005102//signaling receptor binding;GO:0005165//neurotrophin receptor binding;	ko04722(Neurotrophin signaling pathway);ko04151(PI3K-Akt signaling pathway);ko04014(Ras signaling pathway);ko04010(MAPK signaling pathway)
ENSAPLG00020005569	250.006	298.437	201.575	0.675435	-0.566112	0.023382	0.628188	5	18076763	18121610	-	2394	TTC8	GO:0005515;GO:0034464;GO:1905515;GO:0005515;GO:0034464;GO:1905515	K16781	R	NOG16745;veNOG08185	tetratricopeptide repeat domain 8 [Source:NCBI gene;Acc:101790831]	GO:1905515//non-motile cilium assembly;GO:1905515//non-motile cilium assembly;	GO:0034464//BBSome;GO:0034464//BBSome;	GO:0005515//protein binding;GO:0005515//protein binding;	-
ENSAPLG00020013727	182.527	220.21	144.845	0.657758	-0.604372	0.0234182	0.628188	16	6032272	6038577	-	588	DBNDD2	GO:0005737	-	T	veNOG22706	dysbindin domain containing 2 [Source:HGNC Symbol;Acc:HGNC:15881]	-	GO:0005737//cytoplasm;	-	-
ENSAPLG00020013778	163.874	197.169	130.579	0.662266	-0.594516	0.0234676	0.628434	6	1653786	1809177	+	5291	HECW2	GO:0004842;GO:0005515;GO:0004842;GO:0005515;GO:0004842;GO:0005515;GO:0004842;GO:0005515	K12168	O	veNOG01514	HECT, C2 and WW domain containing E3 ubiquitin protein ligase 2 [Source:HGNC Symbol;Acc:HGNC:29853]	-	-	GO:0004842//ubiquitin-protein transferase activity;GO:0005515//protein binding;GO:0004842//ubiquitin-protein transferase activity;GO:0005515//protein binding;GO:0004842//ubiquitin-protein transferase activity;GO:0005515//protein binding;GO:0004842//ubiquitin-protein transferase activity;GO:0005515//protein binding;	-
ENSAPLG00020001666	79.354	49.7809	108.927	2.18813	1.1297	0.0236239	0.631535	5	29842792	29847519	+	3356	-	-	K17599	S	veNOG04297	-	-	-	-	-
ENSAPLG00020008000	393.532	299.785	487.28	1.62543	0.700824	0.023773	0.634435	9	5000602	5001621	+	1020	GPR160	GO:0016021	K08438	T	veNOG07503	G protein-coupled receptor 160 [Source:HGNC Symbol;Acc:HGNC:23693]	-	GO:0016021//integral component of membrane;	-	-
ENSAPLG00020011670	794.886	664.54	925.232	1.39229	0.477458	0.0239449	0.637819	5	23215042	23224662	-	1384	VASH1	GO:0001937;GO:0005737;GO:0016525;GO:0045765;GO:0001937;GO:0005737;GO:0016525;GO:0045765	-	SR	veNOG05353;NOG17794	vasohibin 1 [Source:HGNC Symbol;Acc:HGNC:19964]	GO:0001937//negative regulation of endothelial cell proliferation;GO:0016525//negative regulation of angiogenesis;GO:0045765//regulation of angiogenesis;GO:0001937//negative regulation of endothelial cell proliferation;GO:0016525//negative regulation of angiogenesis;GO:0045765//regulation of angiogenesis;	GO:0005737//cytoplasm;GO:0005737//cytoplasm;	-	-
ENSAPLG00020009761	51.3996	36.9854	65.8138	1.77946	0.831436	0.0240117	0.637819	17	11094917	11097527	+	1769	PLA2G3	GO:0004623;GO:0006644;GO:0050482;GO:0004623;GO:0006644;GO:0050482	K01047	I	veNOG04831	phospholipase A2 group III [Source:HGNC Symbol;Acc:HGNC:17934]	GO:0006644//phospholipid metabolic process;GO:0050482//arachidonic acid secretion;GO:0006644//phospholipid metabolic process;GO:0050482//arachidonic acid secretion;	-	GO:0004623//phospholipase A2 activity;GO:0004623//phospholipase A2 activity;	ko04975(Fat digestion and absorption);ko04972(Pancreatic secretion);ko04270(Vascular smooth muscle contraction);ko04014(Ras signaling pathway);ko00592(alpha-Linolenic acid metabolism);ko00591(Linoleic acid metabolism);ko00590(Arachidonic acid metabolism);ko00565(Ether lipid metabolism);ko00564(Glycerophospholipid metabolism)
ENSAPLG00020003408	170.767	0.632761	340.9	538.75	9.07347	0.0240333	0.637819	24	2230564	2231705	-	309	-	GO:0016021	-	S	veNOG24596	-	-	GO:0016021//integral component of membrane;	-	-
ENSAPLG00020008952	128.982	155.706	102.259	0.656742	-0.606602	0.0240633	0.637819	2	65949117	66028425	+	3466	INVS	GO:0005515;GO:0005515;GO:0005515	K19626	R	veNOG02602	inversin [Source:HGNC Symbol;Acc:HGNC:17870]	-	-	GO:0005515//protein binding;GO:0005515//protein binding;GO:0005515//protein binding;	ko04310(Wnt signaling pathway)
ENSAPLG00020016546	128.609	155.841	101.377	0.650511	-0.620354	0.024132	0.638556	1	128618354	128645971	-	4144	BMX	GO:0004672;GO:0004713;GO:0004715;GO:0005515;GO:0005524;GO:0006468;GO:0035556	K08896	T	veNOG15524	BMX non-receptor tyrosine kinase [Source:HGNC Symbol;Acc:HGNC:1079]	GO:0006468//protein phosphorylation;GO:0035556//intracellular signal transduction;	-	GO:0004672//protein kinase activity;GO:0004713//protein tyrosine kinase activity;GO:0004715//non-membrane spanning protein tyrosine kinase activity;GO:0005515//protein binding;GO:0005524//ATP binding;	-
ENSAPLG00020000727	87.7757	108.297	67.2543	0.621016	-0.687298	0.0242428	0.640404	1	137434301	137481759	+	1844	-	GO:0005509	K11583	T	veNOG11789	-	-	-	GO:0005509//calcium ion binding;	ko05165(Human papillomavirus infection);ko04728(Dopaminergic synapse);ko04261(Adrenergic signaling in cardiomyocytes);ko04152(AMPK signaling pathway);ko04151(PI3K-Akt signaling pathway);ko04071(Sphingolipid signaling pathway);ko03015(mRNA surveillance pathway)
ENSAPLG00020000750	11.4641	21.42	1.50826	0.0704137	-3.828	0.0243145	0.641213	4	9750105	9771429	-	1824	-	GO:0004930;GO:0007186;GO:0007601;GO:0016021;GO:0004930;GO:0007186;GO:0007601;GO:0016021	K04255	R	veNOG09732	-	GO:0007186//G protein-coupled receptor signaling pathway;GO:0007601//visual perception;GO:0007186//G protein-coupled receptor signaling pathway;GO:0007601//visual perception;	GO:0016021//integral component of membrane;GO:0016021//integral component of membrane;	GO:0004930//G protein-coupled receptor activity;GO:0004930//G protein-coupled receptor activity;	-
ENSAPLG00020010173	41.9343	21.4894	62.3793	2.90279	1.53744	0.0245854	0.645039	19	674810	675853	+	1044	FUT7	GO:0006486;GO:0008417;GO:0016020	K07635	G	veNOG09189	fucosyltransferase 7 [Source:NCBI gene;Acc:101800681]	GO:0006486//protein glycosylation;	GO:0016020//membrane;	GO:0008417//fucosyltransferase activity;	ko00601(Glycosphingolipid biosynthesis - lacto and neolacto series)
ENSAPLG00020017822	388.228	464.041	312.414	0.673247	-0.570792	0.0246362	0.645039	3	97075811	97097061	-	2213	EPHX1	GO:0003824;GO:0033961	K01253	R	veNOG00212	epoxide hydrolase 1 [Source:NCBI gene;Acc:101801005]	-	-	GO:0003824//catalytic activity;GO:0033961//cis-stilbene-oxide hydrolase activity;	ko05208(Chemical carcinogenesis - reactive oxygen species);ko05207(Chemical carcinogenesis - receptor activation);ko05204(Chemical carcinogenesis - DNA adducts);ko04976(Bile secretion);ko00980(Metabolism of xenobiotics by cytochrome P450)
ENSAPLG00020013911	388.067	286.967	489.168	1.70461	0.769445	0.0246768	0.645039	2	50140918	50151449	-	2008	CIDEA	GO:0005811;GO:0006915;GO:0019915	-	R	veNOG14674	cell death inducing DFFA like effector a [Source:HGNC Symbol;Acc:HGNC:1976]	GO:0006915//apoptotic process;GO:0019915//lipid storage;	GO:0005811//lipid droplet;	-	-
ENSAPLG00020006748	1023.15	851.19	1195.12	1.40405	0.489599	0.0246836	0.645039	24	759860	763943	+	1025	PPT1	GO:0002084;GO:0008474;GO:0098599	K01074	OI	veNOG07030	palmitoyl-protein thioesterase 1 [Source:HGNC Symbol;Acc:HGNC:9325]	GO:0002084//protein depalmitoylation;	-	GO:0008474//palmitoyl-(protein) hydrolase activity;GO:0098599//palmitoyl hydrolase activity;	ko04142(Lysosome);ko00062(Fatty acid elongation)
ENSAPLG00020015559	9.1431	14.0441	4.24208	0.302054	-1.72712	0.024749	0.645039	12	8217279	8244628	-	2915	ACSBG1	GO:0003824;GO:0003824;GO:0003824;GO:0003824;GO:0003824;GO:0003824;GO:0003824	K15013	I	veNOG06786	acyl-CoA synthetase bubblegum family member 1 [Source:HGNC Symbol;Acc:HGNC:29567]	-	-	GO:0003824//catalytic activity;GO:0003824//catalytic activity;GO:0003824//catalytic activity;GO:0003824//catalytic activity;GO:0003824//catalytic activity;GO:0003824//catalytic activity;GO:0003824//catalytic activity;	ko04920(Adipocytokine signaling pathway);ko03320(PPAR signaling pathway);ko00071(Fatty acid degradation);ko00061(Fatty acid biosynthesis)
ENSAPLG00020017994	1163.6	1400.66	926.532	0.661495	-0.596198	0.0247991	0.645039	1	57051952	57084256	-	780	TIMP3	GO:0005515;GO:0008191	K16866	R	veNOG04081	TIMP metallopeptidase inhibitor 3 [Source:HGNC Symbol;Acc:HGNC:11822]	-	-	GO:0005515//protein binding;GO:0008191//metalloendopeptidase inhibitor activity;	ko05206(MicroRNAs in cancer);ko05205(Proteoglycans in cancer)
ENSAPLG00020004456	4.27793	7.322	1.23385	0.168513	-2.56907	0.0248116	0.645039	1	45018607	45018996	+	390	-	GO:0000786;GO:0003677;GO:0046982	K11251	B	opiNOG29208	histone H2A-IV [Source:NCBI gene;Acc:101794722]	-	GO:0000786//nucleosome;	GO:0003677//DNA binding;GO:0046982//protein heterodimerization activity;	ko05322(Systemic lupus erythematosus);ko05034(Alcoholism);ko04613(Neutrophil extracellular trap formation);ko04217(Necroptosis)
ENSAPLG00020007229	14.5346	21.0298	8.03948	0.38229	-1.38726	0.0248166	0.645039	5	15982449	16012406	-	2324	-	GO:0005515	-	S	veNOG07377	-	-	-	GO:0005515//protein binding;	-
ENSAPLG00020003232	21.5777	31.3727	11.7827	0.375572	-1.41284	0.0248314	0.645039	11	18969145	19010783	-	3048	-	GO:0015629;GO:0051015;GO:0015629;GO:0051015	-	ZT	veNOG02356	-	-	GO:0015629//actin cytoskeleton;GO:0015629//actin cytoskeleton;	GO:0051015//actin filament binding;GO:0051015//actin filament binding;	-
ENSAPLG00020004494	114.328	90.5834	138.073	1.52426	0.608108	0.0249789	0.647791	3	79221373	79223247	-	501	-	GO:0007023;GO:0015631	-	O	veNOG09772	-	GO:0007023//post-chaperonin tubulin folding pathway;	-	GO:0015631//tubulin binding;	-
ENSAPLG00020008188	102.459	60.5037	144.414	2.38686	1.25512	0.0250871	0.64803	3	98850406	98851313	+	525	-	GO:0006812;GO:0008324;GO:0016021;GO:0055085	K14697	P	veNOG14383	-	GO:0006812//cation transport;GO:0055085//transmembrane transport;	GO:0016021//integral component of membrane;	GO:0008324//cation transmembrane transporter activity;	-
ENSAPLG00020011442	13.6174	20.3764	6.85835	0.336583	-1.57097	0.0250998	0.64803	2	88174768	88564390	+	2911	-	GO:0005509;GO:0005886;GO:0007155;GO:0007156;GO:0016020;GO:0098609	K06804	S	veNOG00640	cadherin 12 [Source:NCBI gene;Acc:101802995]	GO:0007155//cell adhesion;GO:0007156//homophilic cell adhesion via plasma membrane adhesion molecules;GO:0098609//cell-cell adhesion;	GO:0005886//plasma membrane;GO:0016020//membrane;	GO:0005509//calcium ion binding;	-
ENSAPLG00020008449	822.801	684.268	961.334	1.40491	0.490475	0.0251802	0.64803	21	2494284	2504897	-	4670	DNAJC16	GO:0045454	K09536	O	veNOG11454	DnaJ heat shock protein family (Hsp40) member C16 [Source:HGNC Symbol;Acc:HGNC:29157]	GO:0045454//cell redox homeostasis;	-	-	-
ENSAPLG00020007678	625.694	516.865	734.522	1.42111	0.507018	0.0251895	0.64803	32	658215	661344	-	1587	-	GO:0005515	-	HT	veNOG04301;veNOG33985;COG0142	-	-	-	GO:0005515//protein binding;	-
ENSAPLG00020012668	56.0696	39.5168	72.6225	1.83776	0.877952	0.025257	0.64803	24	4659959	4661228	+	468	-	-	K06107	R	veNOG00683	-	-	-	-	-
ENSAPLG00020008602	146.162	187.149	105.175	0.561985	-0.831397	0.0252884	0.64803	2	65294767	65320918	+	1534	SCGN	GO:0005509	-	T	veNOG10351	secretagogin, EF-hand calcium binding protein [Source:NCBI gene;Acc:101793623]	-	-	GO:0005509//calcium ion binding;	-
ENSAPLG00020000327	52.0586	36.5179	67.5993	1.85112	0.888402	0.0253239	0.64803	2	141090898	141127458	+	4557	-	-	K06560	T	veNOG05118	macrophage mannose receptor 1 [Source:NCBI gene;Acc:106015064]	-	-	-	ko05152(Tuberculosis);ko04145(Phagosome)
ENSAPLG00020011719	197.644	147.876	247.412	1.67311	0.742528	0.0254142	0.64803	2	161797067	161798532	+	981	-	GO:0005525	-	R	veNOG09902;veNOG12224;veNOG13342	-	-	-	GO:0005525//GTP binding;	-
ENSAPLG00020001184	521.542	622.988	420.096	0.674325	-0.568485	0.0254376	0.64803	1	7355988	7577464	+	3878	CAMK1D	GO:0004672;GO:0005524;GO:0006468;GO:0004672;GO:0005524;GO:0006468;GO:0004672;GO:0005524;GO:0006468	K08794	T	veNOG06387	calcium/calmodulin dependent protein kinase ID [Source:NCBI gene;Acc:101792047]	GO:0006468//protein phosphorylation;GO:0006468//protein phosphorylation;GO:0006468//protein phosphorylation;	-	GO:0004672//protein kinase activity;GO:0005524//ATP binding;GO:0004672//protein kinase activity;GO:0005524//ATP binding;GO:0004672//protein kinase activity;GO:0005524//ATP binding;	ko05214(Glioma);ko04925(Aldosterone synthesis and secretion);ko04921(Oxytocin signaling pathway);ko04020(Calcium signaling pathway)
ENSAPLG00020001771	27.4939	38.3007	16.687	0.435683	-1.19865	0.0254659	0.64803	5	31392967	31396763	-	1688	SYT12	GO:0016020;GO:0046928;GO:0060291	K19912	TU	veNOG00612	synaptotagmin 12 [Source:HGNC Symbol;Acc:HGNC:18381]	GO:0046928//regulation of neurotransmitter secretion;GO:0060291//long-term synaptic potentiation;	GO:0016020//membrane;	-	-
ENSAPLG00020017190	152.096	183.454	120.739	0.658141	-0.603532	0.0254776	0.64803	11	11439687	11522443	-	2952	KLHL4	GO:0005515	K10442	T	veNOG07365	kelch like family member 4 [Source:HGNC Symbol;Acc:HGNC:6355]	-	-	GO:0005515//protein binding;	-
ENSAPLG00020005473	7.3454	3.24305	11.4477	3.52994	1.81964	0.0255171	0.64803	14	12220014	12230307	+	2765	-	GO:0005509;GO:0005886;GO:0007155;GO:0007156;GO:0016020	K16494	S	veNOG00220	-	GO:0007155//cell adhesion;GO:0007156//homophilic cell adhesion via plasma membrane adhesion molecules;	GO:0005886//plasma membrane;GO:0016020//membrane;	GO:0005509//calcium ion binding;	-
ENSAPLG00020008589	115.742	140.998	90.4861	0.641755	-0.639904	0.0256025	0.64803	27	4281275	4302365	+	2504	GFRA2	GO:0038023;GO:0038023	-	T	veNOG09996	GDNF family receptor alpha 2 [Source:HGNC Symbol;Acc:HGNC:4244]	-	-	GO:0038023//signaling receptor activity;GO:0038023//signaling receptor activity;	-
ENSAPLG00020000441	315.079	376.067	254.091	0.675655	-0.565642	0.0256075	0.64803	5	33005823	33008125	+	2039	CHAC1	GO:0003839;GO:0006751;GO:0003839;GO:0006751	K07232	P	veNOG17516	ChaC glutathione specific gamma- glutamylcyclotransferase 1 [Source:NCBI gene;Acc:101792211]	GO:0006751//glutathione catabolic process;GO:0006751//glutathione catabolic process;	-	GO:0003839//gamma-glutamylcyclotransferase activity;GO:0003839//gamma-glutamylcyclotransferase activity;	ko00480(Glutathione metabolism)
ENSAPLG00020012175	268.051	314.484	221.617	0.704701	-0.504917	0.0256107	0.64803	1	1820170	1830041	-	2233	-	GO:0005509;GO:0005509	-	TU	veNOG02063	-	-	-	GO:0005509//calcium ion binding;GO:0005509//calcium ion binding;	-
ENSAPLG00020001540	132.319	159.525	105.112	0.658908	-0.601851	0.0256547	0.648092	1	42125950	42477791	+	2362	SYT1	GO:0005544;GO:0007269;GO:0008021;GO:0016020;GO:0005544;GO:0007269;GO:0008021;GO:0016020	K15290	U	veNOG07907	synaptotagmin 1 [Source:HGNC Symbol;Acc:HGNC:11509]	GO:0007269//neurotransmitter secretion;GO:0007269//neurotransmitter secretion;	GO:0008021//synaptic vesicle;GO:0016020//membrane;GO:0008021//synaptic vesicle;GO:0016020//membrane;	GO:0005544//calcium-dependent phospholipid binding;GO:0005544//calcium-dependent phospholipid binding;	ko04721(Synaptic vesicle cycle)
ENSAPLG00020006094	2143.54	1783.94	2503.15	1.40316	0.48868	0.0261059	0.656731	14	6021944	6043325	+	4282	SLC36A1	GO:0006689;GO:0008047	K14209	E	veNOG01628	solute carrier family 36 member 1 [Source:HGNC Symbol;Acc:HGNC:18761]	GO:0006689//ganglioside catabolic process;	-	GO:0008047//enzyme activator activity;	ko04974(Protein digestion and absorption);ko04138(Autophagy - yeast)
ENSAPLG00020015906	9.33382	14.7022	3.9654	0.269714	-1.8905	0.0261317	0.656731	3	1603266	1612656	-	1487	-	GO:0005737;GO:0007399;GO:0007411;GO:0008017;GO:0016787;GO:0016810	K07529	F	veNOG00794	-	GO:0007399//nervous system development;GO:0007411//axon guidance;	GO:0005737//cytoplasm;	GO:0008017//microtubule binding;GO:0016787//hydrolase activity;GO:0016810//hydrolase activity, acting on carbon-nitrogen (but not peptide) bonds;	ko04360(Axon guidance)
ENSAPLG00020000096	17.5883	24.4397	10.7369	0.43932	-1.18666	0.0261586	0.656731	4	25134786	25141970	+	1170	SCRG1	-	-	R	veNOG23088	stimulator of chondrogenesis 1 [Source:HGNC Symbol;Acc:HGNC:17036]	-	-	-	-
ENSAPLG00020007077	87.6838	108.335	67.0331	0.61876	-0.692549	0.0261649	0.656731	5	53389410	53393013	-	1506	FAM180B	-	-	S	veNOG03760	family with sequence similarity 180 member B [Source:NCBI gene;Acc:101800242]	-	-	-	-
ENSAPLG00020005601	144.323	115.179	173.467	1.50607	0.590785	0.0262221	0.657109	26	6741369	6742984	-	1479	-	GO:0005515;GO:0005887;GO:0007155;GO:0007413;GO:0042552	-	T	veNOG06989	-	GO:0007155//cell adhesion;GO:0007413//axonal fasciculation;GO:0042552//myelination;	GO:0005887//integral component of plasma membrane;	GO:0005515//protein binding;	-
ENSAPLG00020004266	531.287	622.919	439.654	0.705795	-0.502678	0.0263626	0.658744	4	31159011	31191391	-	2952	GUCY1A1	GO:0004383;GO:0006182;GO:0009190;GO:0016849;GO:0020037;GO:0035556;GO:0004383;GO:0006182;GO:0009190;GO:0016849;GO:0020037;GO:0035556	K12318	F	veNOG03501	guanylate cyclase 1 soluble subunit alpha 1 [Source:HGNC Symbol;Acc:HGNC:4685]	GO:0006182//cGMP biosynthetic process;GO:0009190//cyclic nucleotide biosynthetic process;GO:0035556//intracellular signal transduction;GO:0006182//cGMP biosynthetic process;GO:0009190//cyclic nucleotide biosynthetic process;GO:0035556//intracellular signal transduction;	-	GO:0004383//guanylate cyclase activity;GO:0016849//phosphorus-oxygen lyase activity;GO:0020037//heme binding;GO:0004383//guanylate cyclase activity;GO:0016849//phosphorus-oxygen lyase activity;GO:0020037//heme binding;	ko04970(Salivary secretion);ko04924(Renin secretion);ko04921(Oxytocin signaling pathway);ko04730(Long-term depression);ko04713(Circadian entrainment);ko04611(Platelet activation);ko04540(Gap junction);ko04270(Vascular smooth muscle contraction);ko04022(cGMP-PKG signaling pathway);ko00230(Purine metabolism)
ENSAPLG00020004287	71.9693	54.391	89.5477	1.64637	0.719288	0.0263717	0.658744	27	4094839	4102368	-	4143	-	GO:0003676;GO:0005515	K02156	D	veNOG05750	-	-	-	GO:0003676//nucleic acid binding;GO:0005515//protein binding;	ko04320(Dorso-ventral axis formation)
ENSAPLG00020017214	85.6782	104.118	67.2384	0.645789	-0.630865	0.0264437	0.659488	7	793261	800054	-	1817	-	-	-	S	opiNOG11090;veNOG12389	-	-	-	-	-
ENSAPLG00020015392	165.613	133.008	198.218	1.49027	0.575569	0.0265024	0.659897	Z	1812629	1815669	-	1101	MAPK4	GO:0004672;GO:0004707;GO:0005524;GO:0006468	K06855	T	veNOG06092	mitogen-activated protein kinase 4 [Source:HGNC Symbol;Acc:HGNC:6878]	GO:0006468//protein phosphorylation;	-	GO:0004672//protein kinase activity;GO:0004707//MAP kinase activity;GO:0005524//ATP binding;	ko04657(IL-17 signaling pathway)
ENSAPLG00020010066	268.1	344.7	191.499	0.555554	-0.848002	0.0265715	0.660095	13	15121770	15175768	+	4360	VAT1L	GO:0008270;GO:0016491;GO:0055114	-	C	veNOG02662	vesicle amine transport 1 like [Source:NCBI gene;Acc:101796428]	GO:0055114//obsolete oxidation-reduction process;	-	GO:0008270//zinc ion binding;GO:0016491//oxidoreductase activity;	-
ENSAPLG00020012460	74.7627	91.968	57.5573	0.62584	-0.676134	0.0266421	0.660095	3	39079997	39094324	-	2054	CNR1	GO:0004930;GO:0004949;GO:0007186;GO:0016021	K04277	T	veNOG05823	cannabinoid receptor 1 [Source:HGNC Symbol;Acc:HGNC:2159]	GO:0007186//G protein-coupled receptor signaling pathway;	GO:0016021//integral component of membrane;	GO:0004930//G protein-coupled receptor activity;GO:0004949//cannabinoid receptor activity;	ko04723(Retrograde endocannabinoid signaling);ko04714(Thermogenesis);ko04080(Neuroactive ligand-receptor interaction);ko04015(Rap1 signaling pathway)
ENSAPLG00020008105	80.272	101.488	59.0555	0.581894	-0.781171	0.0266492	0.660095	7	10603761	10605095	-	1335	ADRA2A	GO:0004930;GO:0004935;GO:0007186;GO:0016021	K04138	T	veNOG13159	adrenoceptor alpha 2A [Source:HGNC Symbol;Acc:HGNC:281]	GO:0007186//G protein-coupled receptor signaling pathway;	GO:0016021//integral component of membrane;	GO:0004930//G protein-coupled receptor activity;GO:0004935//adrenergic receptor activity;	ko04080(Neuroactive ligand-receptor interaction);ko04022(cGMP-PKG signaling pathway)
ENSAPLG00020012058	235.79	284.207	187.373	0.659284	-0.601028	0.0266973	0.660095	9	11501450	11566475	-	3472	P3H2	GO:0005506;GO:0005515;GO:0016491;GO:0016705;GO:0019797;GO:0031418;GO:0032963;GO:0055114	-	SO	veNOG07646;opiNOG06728	prolyl 3-hydroxylase 2 [Source:NCBI gene;Acc:101795167]	GO:0032963//collagen metabolic process;GO:0055114//obsolete oxidation-reduction process;	-	GO:0005506//iron ion binding;GO:0005515//protein binding;GO:0016491//oxidoreductase activity;GO:0016705//oxidoreductase activity, acting on paired donors, with incorporation or reduction of molecular oxygen;GO:0019797//procollagen-proline 3-dioxygenase activity;GO:0031418//L-ascorbic acid binding;	-
ENSAPLG00020011314	41.6446	53.8609	29.4283	0.546377	-0.872033	0.0267345	0.660095	32	2595451	2595711	+	261	MLLT11	GO:0097190	K11421	T	veNOG23158	MLLT11 transcription factor 7 cofactor [Source:NCBI gene;Acc:113839865]	GO:0097190//apoptotic signaling pathway;	-	-	ko04550(Signaling pathways regulating pluripotency of stem cells);ko00310(Lysine degradation)
ENSAPLG00020012548	196.193	233.533	158.853	0.680217	-0.555934	0.026764	0.660095	28	3280780	3284462	-	1473	MPND	GO:0005515	-	O	veNOG11030	MPN domain containing [Source:HGNC Symbol;Acc:HGNC:25934]	-	-	GO:0005515//protein binding;	-
ENSAPLG00020016783	25.2534	35.6726	14.8343	0.415846	-1.26588	0.026813	0.66026	2	100030283	100087684	-	1125	NPSR1	GO:0004930;GO:0005000;GO:0007186;GO:0008188;GO:0016021	K08376	T	veNOG06643	neuropeptide S receptor 1 [Source:HGNC Symbol;Acc:HGNC:23631]	GO:0007186//G protein-coupled receptor signaling pathway;	GO:0016021//integral component of membrane;	GO:0004930//G protein-coupled receptor activity;GO:0005000//vasopressin receptor activity;GO:0008188//neuropeptide receptor activity;	-
ENSAPLG00020008954	85.5729	112.009	59.1364	0.527959	-0.921501	0.02693	0.661291	5	56462034	56505767	+	1783	BBOX1	GO:0005506;GO:0008336;GO:0016491;GO:0045329;GO:0055114	K00471	I	veNOG14597	gamma-butyrobetaine hydroxylase 1 [Source:HGNC Symbol;Acc:HGNC:964]	GO:0045329//carnitine biosynthetic process;GO:0055114//obsolete oxidation-reduction process;	-	GO:0005506//iron ion binding;GO:0008336//gamma-butyrobetaine dioxygenase activity;GO:0016491//oxidoreductase activity;	ko00310(Lysine degradation)
ENSAPLG00020001898	14.4828	7.86567	21.1	2.68255	1.4236	0.0269983	0.661291	1	82856217	82856786	-	570	-	-	-	S	veNOG26048;veNOG14724	-	-	-	-	-
ENSAPLG00020012509	229.848	273.37	186.325	0.681586	-0.553033	0.0270183	0.661291	3	681837	794812	+	7043	KIF3C	GO:0003777;GO:0005524;GO:0007018;GO:0008017;GO:0003777;GO:0005524;GO:0007018;GO:0008017	K20197	Z	veNOG01023	kinesin family member 3C [Source:HGNC Symbol;Acc:HGNC:6321]	GO:0007018//microtubule-based movement;GO:0007018//microtubule-based movement;	-	GO:0003777//microtubule motor activity;GO:0005524//ATP binding;GO:0008017//microtubule binding;GO:0003777//microtubule motor activity;GO:0005524//ATP binding;GO:0008017//microtubule binding;	-
ENSAPLG00020018119	37.7254	48.4004	27.0504	0.558888	-0.839369	0.0270499	0.661291	21	4838317	4843013	-	1704	-	-	-	S	veNOG21832;veNOG21393	-	-	-	-	-
ENSAPLG00020013440	8426.07	9835.64	7016.51	0.713376	-0.487265	0.0270667	0.661291	7	18163257	18168883	+	1339	ACTA2	-	K12313	Z	COG5277;veNOG08692	actin alpha 2, smooth muscle [Source:NCBI gene;Acc:101793497]	-	-	-	ko04926(Relaxin signaling pathway);ko04371(Apelin signaling pathway);ko04270(Vascular smooth muscle contraction)
ENSAPLG00020015515	222.31	264.355	180.265	0.681907	-0.552352	0.0274279	0.667757	8	3016389	3054581	+	1254	-	GO:0003676;GO:0003676	K14948	A	veNOG06395	-	-	-	GO:0003676//nucleic acid binding;GO:0003676//nucleic acid binding;	-
ENSAPLG00020003650	10.9966	6.18713	15.8061	2.55467	1.35314	0.0274811	0.667757	18	460051	462812	+	2188	NPTX1	-	-	WR	veNOG11067;homNOG02033	neuronal pentraxin 1 [Source:HGNC Symbol;Acc:HGNC:7952]	-	-	-	-
ENSAPLG00020011864	34.5975	22.6355	46.5596	2.05693	1.04049	0.0274843	0.667757	17	1623024	1624781	+	1758	FZD10	GO:0004888;GO:0005515;GO:0007166;GO:0016020;GO:0016021;GO:0016055;GO:0042813	K02842	T	veNOG01854	frizzled class receptor 10 [Source:NCBI gene;Acc:101793766]	GO:0007166//cell surface receptor signaling pathway;GO:0016055//Wnt signaling pathway;	GO:0016020//membrane;GO:0016021//integral component of membrane;	GO:0004888//transmembrane signaling receptor activity;GO:0005515//protein binding;GO:0042813//Wnt-activated receptor activity;	ko05226(Gastric cancer);ko05225(Hepatocellular carcinoma);ko05224(Breast cancer);ko05217(Basal cell carcinoma);ko05205(Proteoglycans in cancer);ko05200(Pathways in cancer);ko05165(Human papillomavirus infection);ko05022(Pathways of neurodegeneration - multiple diseases);ko05010(Alzheimer disease);ko04934(Cushing syndrome);ko04916(Melanogenesis);ko04550(Signaling pathways regulating pluripotency o…
ENSAPLG00020013884	13762.5	16118.9	11406	0.707618	-0.498958	0.0275024	0.667757	1	66769105	66859942	+	2543	CALD1	GO:0003779;GO:0005516;GO:0006936;GO:0017022;GO:0003779;GO:0005516;GO:0006936;GO:0017022;GO:0003779;GO:0005516;GO:0006936;GO:0017022	K12327	Z	veNOG15242;veNOG34829	caldesmon 1 [Source:NCBI gene;Acc:101804696]	GO:0006936//muscle contraction;GO:0006936//muscle contraction;GO:0006936//muscle contraction;	-	GO:0003779//actin binding;GO:0005516//calmodulin binding;GO:0017022//myosin binding;GO:0003779//actin binding;GO:0005516//calmodulin binding;GO:0017022//myosin binding;GO:0003779//actin binding;GO:0005516//calmodulin binding;GO:0017022//myosin binding;	ko04270(Vascular smooth muscle contraction)
ENSAPLG00020005276	573.482	671.98	474.984	0.706843	-0.500539	0.0276146	0.669439	7	37646401	37647920	+	840	ECHS1	GO:0003824	K07511	I	veNOG00354	enoyl-CoA hydratase, short chain 1 [Source:HGNC Symbol;Acc:HGNC:3151]	-	-	GO:0003824//catalytic activity;	ko00930(Caprolactam degradation);ko00650(Butanoate metabolism);ko00640(Propanoate metabolism);ko00627(Aminobenzoate degradation);ko00410(beta-Alanine metabolism);ko00380(Tryptophan metabolism);ko00310(Lysine degradation);ko00280(Valine, leucine and isoleucine degradation);ko00071(Fatty acid degradation);ko00062(Fatty acid elongation)
ENSAPLG00020015930	159.582	191.876	127.287	0.663383	-0.592085	0.0276747	0.669856	20	1677997	1678593	-	597	DUSP14	GO:0004725;GO:0006470;GO:0008138;GO:0016311;GO:0016791;GO:0017017	K14165	V	veNOG03109	dual specificity phosphatase 14 [Source:NCBI gene;Acc:101791029]	GO:0006470//protein dephosphorylation;GO:0016311//dephosphorylation;	-	GO:0004725//protein tyrosine phosphatase activity;GO:0008138//protein tyrosine/serine/threonine phosphatase activity;GO:0016791//phosphatase activity;GO:0017017//MAP kinase tyrosine/serine/threonine phosphatase activity;	-
ENSAPLG00020017042	95.5491	130.294	60.8046	0.466674	-1.09951	0.0278448	0.671495	26	5949727	5953593	+	1189	-	GO:0008021;GO:0016020	-	R	veNOG13811	-	-	GO:0008021//synaptic vesicle;GO:0016020//membrane;	-	-
ENSAPLG00020005897	317.813	259.679	375.947	1.44774	0.5338	0.0278744	0.671495	5	10961964	11025432	-	1960	TRAF3	GO:0001817;GO:0005164;GO:0005515;GO:0007165;GO:0008063;GO:0008270;GO:0032088;GO:0033209;GO:0042981;GO:0045087;GO:0050688;GO:0001817;GO:0005164;GO:0005515;GO:0007165;GO:0008063;GO:0008270;GO:0032088;GO:0033209;GO:0042981;GO:0045087;GO:0050688;GO:0001817;GO:0005164;GO:0005515;GO:0007165;GO:0008063;GO:0008270;GO:0032088;GO:0033209;GO:0042981;GO:0045087;GO:0050688;GO:0001817;GO:0005164;GO:0005515;GO:…	K03174	T	veNOG00470	TNF receptor associated factor 3 [Source:NCBI gene;Acc:101796752]	GO:0001817//regulation of cytokine production;GO:0007165//signal transduction;GO:0008063//Toll signaling pathway;GO:0032088//negative regulation of NF-kappaB transcription factor activity;GO:0033209//tumor necrosis factor-mediated signaling pathway;GO:0042981//regulation of apoptotic process;GO:0045087//innate immune response;GO:0050688//regulation of defense response to virus;GO:0001817//regulat…	-	GO:0005164//tumor necrosis factor receptor binding;GO:0005515//protein binding;GO:0008270//zinc ion binding;GO:0005164//tumor necrosis factor receptor binding;GO:0005515//protein binding;GO:0008270//zinc ion binding;GO:0005164//tumor necrosis factor receptor binding;GO:0005515//protein binding;GO:0008270//zinc ion binding;GO:0005164//tumor necrosis factor receptor binding;GO:0005515//protein bind…	ko05417(Lipid and atherosclerosis);ko05222(Small cell lung cancer);ko05203(Viral carcinogenesis);ko05200(Pathways in cancer);ko05171(Coronavirus disease - COVID-19);ko05169(Epstein-Barr virus infection);ko05168(Herpes simplex virus 1 infection);ko05167(Kaposi sarcoma-associated herpesvirus infection);ko05165(Human papillomavirus infection);ko05164(Influenza A);ko05162(Measles);ko05161(Hepatitis B…
ENSAPLG00020004370	379.87	310.19	449.551	1.44928	0.535331	0.027905	0.671495	5	30284967	30287264	+	633	MAX	GO:0046983;GO:0071339;GO:0090575;GO:0046983;GO:0071339;GO:0090575	K04453	K	veNOG06053;NOG64648	MYC associated factor X [Source:HGNC Symbol;Acc:HGNC:6913]	-	GO:0071339//MLL1 complex;GO:0090575//RNA polymerase II transcription regulator complex;GO:0071339//MLL1 complex;GO:0090575//RNA polymerase II transcription regulator complex;	GO:0046983//protein dimerization activity;GO:0046983//protein dimerization activity;	ko05222(Small cell lung cancer);ko05202(Transcriptional misregulation in cancer);ko05200(Pathways in cancer);ko04010(MAPK signaling pathway)
ENSAPLG00020008032	987.745	819.081	1156.41	1.41184	0.497573	0.0279145	0.671495	3	98783005	98792855	+	1326	BPNT1	GO:0046854	K01082	F	veNOG06492	3'(2'), 5'-bisphosphate nucleotidase 1 [Source:NCBI gene;Acc:101793119]	GO:0046854//phosphatidylinositol phosphate biosynthetic process;	-	-	ko00920(Sulfur metabolism)
ENSAPLG00020000365	47.5952	61.2673	33.9231	0.55369	-0.852849	0.028028	0.673188	1	199782169	199786423	-	708	-	-	K18157	S	veNOG14567	transmembrane protein 126A [Source:NCBI gene;Acc:101791655]	-	-	-	-
ENSAPLG00020013734	112.818	135.828	89.8081	0.661191	-0.596861	0.0280964	0.673377	12	5442455	5485692	-	2697	LRRC49	GO:0005515	K16606	T	veNOG01990	leucine rich repeat containing 49 [Source:HGNC Symbol;Acc:HGNC:25965]	-	-	GO:0005515//protein binding;	-
ENSAPLG00020006439	12.0197	17.5097	6.52973	0.37292	-1.42306	0.0281376	0.673377	5	11941999	11952911	-	1851	DLK1	GO:0005509	-	T	veNOG10319	delta like non-canonical Notch ligand 1 [Source:NCBI gene;Acc:101802106]	-	-	GO:0005509//calcium ion binding;	-
ENSAPLG00020013301	30.4318	40.5086	20.355	0.502486	-0.992845	0.0281652	0.673377	9	23237435	23255538	+	1228	-	GO:0005515	K19760	A	opiNOG08625;veNOG09460	-	-	-	GO:0005515//protein binding;	-
ENSAPLG00020007487	255.543	113.391	397.695	3.50729	1.81036	0.028218	0.673609	13	9779715	9782203	+	875	-	-	-	Q	veNOG17188;opiNOG34727	C-factor [Source:NCBI gene;Acc:101802025]	-	-	-	-
ENSAPLG00020005837	555.822	689.481	422.163	0.612291	-0.70771	0.0282963	0.674342	13	9571156	9572656	-	757	TPPP3	GO:0001578;GO:0015631;GO:0046785	-	Z	veNOG06390	tubulin polymerization promoting protein family member 3 [Source:HGNC Symbol;Acc:HGNC:24162]	GO:0001578//microtubule bundle formation;GO:0046785//microtubule polymerization;	-	GO:0015631//tubulin binding;	-
ENSAPLG00020004799	810.803	673.398	948.208	1.40809	0.493744	0.0283591	0.674342	27	820290	826525	+	2877	-	GO:0003676;GO:0005524;GO:0003676;GO:0005524	K14810	A	veNOG11386	-	-	-	GO:0003676//nucleic acid binding;GO:0005524//ATP binding;GO:0003676//nucleic acid binding;GO:0005524//ATP binding;	-
ENSAPLG00020016252	28.6441	14.794	42.4941	2.87239	1.52225	0.0284234	0.674342	3	2044980	2047008	-	1089	-	-	-	SR	veNOG02601;veNOG33734;meNOG19479	-	-	-	-	-
ENSAPLG00020015015	1550.57	1294.74	1806.41	1.3952	0.480469	0.0284938	0.674342	21	7214752	7217447	-	880	TPRG1L	-	-	S	veNOG03154	tumor protein p63 regulated 1 like [Source:HGNC Symbol;Acc:HGNC:27007]	-	-	-	-
ENSAPLG00020006544	541.648	631.307	451.99	0.715959	-0.482051	0.028524	0.674342	12	2609916	2640906	-	6054	MYO5C	GO:0003774;GO:0005515;GO:0005524;GO:0016459;GO:0003774;GO:0005515;GO:0005524;GO:0016459;GO:0003774;GO:0005515;GO:0005524;GO:0016459;GO:0051015;GO:0003774;GO:0005515;GO:0005524;GO:0016459;GO:0051015;GO:0003774;GO:0005515;GO:0005524;GO:0016459;GO:0003774;GO:0005524;GO:0016459;GO:0051015;GO:0003774;GO:0005515;GO:0005524;GO:0016459;GO:0051015;GO:0003774;GO:0005515;GO:0005524;GO:0016459;GO:0051015;GO:…	K10357	Z	veNOG05262	myosin VC [Source:HGNC Symbol;Acc:HGNC:7604]	-	GO:0016459//myosin complex;GO:0016459//myosin complex;GO:0016459//myosin complex;GO:0016459//myosin complex;GO:0016459//myosin complex;GO:0016459//myosin complex;GO:0016459//myosin complex;GO:0016459//myosin complex;GO:0016459//myosin complex;GO:0016459//myosin complex;	GO:0003774//cytoskeletal motor activity;GO:0005515//protein binding;GO:0005524//ATP binding;GO:0003774//cytoskeletal motor activity;GO:0005515//protein binding;GO:0005524//ATP binding;GO:0003774//cytoskeletal motor activity;GO:0005515//protein binding;GO:0005524//ATP binding;GO:0051015//actin filament binding;GO:0003774//cytoskeletal motor activity;GO:0005515//protein binding;GO:0005524//ATP bind…	ko05130(Pathogenic Escherichia coli infection)
ENSAPLG00020006696	187.943	224.486	151.4	0.674431	-0.568257	0.0286099	0.674342	1	85697106	85707664	+	3642	POPDC2	GO:0016020;GO:0016020	-	S	veNOG13674	popeye domain containing 2 [Source:NCBI gene;Acc:101802631]	-	GO:0016020//membrane;GO:0016020//membrane;	-	-
ENSAPLG00020004962	141.277	170.359	112.195	0.658577	-0.602576	0.0286138	0.674342	4	62327247	62391565	+	1289	RAB28	GO:0003924;GO:0005525;GO:0003924;GO:0005525;GO:0003924;GO:0005525	K07915	TU	veNOG15097	RAB28, member RAS oncogene family [Source:HGNC Symbol;Acc:HGNC:9768]	-	-	GO:0003924//GTPase activity;GO:0005525//GTP binding;GO:0003924//GTPase activity;GO:0005525//GTP binding;GO:0003924//GTPase activity;GO:0005525//GTP binding;	-
ENSAPLG00020014650	24.6736	15.9253	33.4218	2.09866	1.06947	0.0286323	0.674342	10	13310552	13314999	+	1428	CPNE9	-	-	T	veNOG02945	copine family member 9 [Source:HGNC Symbol;Acc:HGNC:24336]	-	-	-	-
ENSAPLG00020006442	188.902	225.893	151.911	0.672489	-0.572417	0.0286375	0.674342	5	5469514	5485632	-	1876	-	-	-	U	veNOG02007	reticulon 1 [Source:NCBI gene;Acc:101790113]	-	-	-	-
ENSAPLG00020003010	1316.9	1536.31	1097.48	0.714362	-0.485274	0.0287464	0.675886	11	14521657	14558255	+	3581	-	GO:0007165;GO:0007165	-	T	veNOG07876	-	GO:0007165//signal transduction;GO:0007165//signal transduction;	-	-	-
ENSAPLG00020017080	324.4	382.479	266.32	0.6963	-0.52222	0.0288876	0.67725	9	14673259	14691067	-	2087	BOK	GO:0042981	K02561	T	veNOG09340	BCL2 family apoptosis regulator BOK [Source:NCBI gene;Acc:101801550]	GO:0042981//regulation of apoptotic process;	-	-	ko04215(Apoptosis - multiple species);ko04214(Apoptosis - fly)
ENSAPLG00020006448	49.9886	62.6949	37.2823	0.594663	-0.749857	0.0289622	0.67725	6	8344736	8380311	+	2734	VWC2L	GO:0005515	-	R	veNOG14278	von Willebrand factor C domain containing 2 like [Source:NCBI gene;Acc:106017774]	-	-	GO:0005515//protein binding;	-
ENSAPLG00020017949	53.4401	75.97	30.9101	0.406873	-1.29735	0.0289822	0.67725	3	102786263	102863098	+	2311	GALNT14	-	K00710	O	veNOG15633	polypeptide N-acetylgalactosaminyltransferase 14 [Source:NCBI gene;Acc:101800770]	-	-	-	ko00514(Other types of O-glycan biosynthesis);ko00512(Mucin type O-glycan biosynthesis)
ENSAPLG00020013777	14.4074	20.183	8.63167	0.42767	-1.22543	0.0290149	0.67725	9	18503242	18504624	+	1383	-	-	-	R	veNOG28938	-	-	-	-	-
ENSAPLG00020016403	20.4113	31.0818	9.74086	0.313394	-1.67395	0.0291472	0.67725	20	6070802	6078340	+	1591	ASL	GO:0003824;GO:0004056;GO:0042450;GO:0003824;GO:0004056;GO:0042450	K01755	E	veNOG13280	Anas platyrhynchos argininosuccinate lyase (ASL), mRNA. [Source:RefSeq mRNA;Acc:NM_001310415]	GO:0042450//arginine biosynthetic process via ornithine;GO:0042450//arginine biosynthetic process via ornithine;	-	GO:0003824//catalytic activity;GO:0004056//argininosuccinate lyase activity;GO:0003824//catalytic activity;GO:0004056//argininosuccinate lyase activity;	ko00250(Alanine, aspartate and glutamate metabolism);ko00220(Arginine biosynthesis)
ENSAPLG00020010524	427.162	550.342	303.983	0.552353	-0.856338	0.0291869	0.67725	21	6763381	6788541	+	5694	CHD5	GO:0005524;GO:0005524;GO:0005524;GO:0005524	K14435	KR	veNOG02067;prNOG00958;opiNOG02353	chromodomain helicase DNA binding protein 5 [Source:HGNC Symbol;Acc:HGNC:16816]	-	-	GO:0005524//ATP binding;GO:0005524//ATP binding;GO:0005524//ATP binding;GO:0005524//ATP binding;	-
ENSAPLG00020005338	19.0096	25.6967	12.3225	0.479535	-1.06029	0.0292081	0.67725	9	12526944	12566645	-	4639	ATP13A4	GO:0000166;GO:0006812;GO:0016021;GO:0016887	K14951	P	veNOG00299	probable cation-transporting ATPase 13A4 [Source:NCBI gene;Acc:101794117]	GO:0006812//cation transport;	GO:0016021//integral component of membrane;	GO:0000166//nucleotide binding;GO:0016887//ATP hydrolysis activity;	-
ENSAPLG00020003439	556.066	460.613	651.519	1.41446	0.500253	0.0292184	0.67725	VSDN01000113.1	2	16253	-	4467	-	GO:0003677;GO:0003918;GO:0005524;GO:0006259;GO:0006265;GO:0003677;GO:0003918;GO:0005524;GO:0006259;GO:0006265;GO:0003677;GO:0003918;GO:0005524;GO:0006259;GO:0006265;GO:0003677;GO:0003918;GO:0005524;GO:0006259;GO:0006265	K03164	LB	COG0188;veNOG00012	-	GO:0006259//DNA metabolic process;GO:0006265//DNA topological change;GO:0006259//DNA metabolic process;GO:0006265//DNA topological change;GO:0006259//DNA metabolic process;GO:0006265//DNA topological change;GO:0006259//DNA metabolic process;GO:0006265//DNA topological change;	-	GO:0003677//DNA binding;GO:0003918//DNA topoisomerase type II (double strand cut, ATP-hydrolyzing) activity;GO:0005524//ATP binding;GO:0003677//DNA binding;GO:0003918//DNA topoisomerase type II (double strand cut, ATP-hydrolyzing) activity;GO:0005524//ATP binding;GO:0003677//DNA binding;GO:0003918//DNA topoisomerase type II (double strand cut, ATP-hydrolyzing) activity;GO:0005524//ATP binding;GO:…	ko01524(Platinum drug resistance)
ENSAPLG00020017778	106.158	130.238	82.0777	0.630214	-0.666086	0.0292947	0.67725	3	95254990	95267772	+	1231	GNG4	GO:0003924;GO:0005834;GO:0007186	K04541	T	veNOG24608	G protein subunit gamma 4 [Source:HGNC Symbol;Acc:HGNC:4407]	GO:0007186//G protein-coupled receptor signaling pathway;	GO:0005834//heterotrimeric G-protein complex;	GO:0003924//GTPase activity;	ko05200(Pathways in cancer);ko05170(Human immunodeficiency virus 1 infection);ko05167(Kaposi sarcoma-associated herpesvirus infection);ko05163(Human cytomegalovirus infection);ko05034(Alcoholism);ko05032(Morphine addiction);ko04926(Relaxin signaling pathway);ko04728(Dopaminergic synapse);ko04727(GABAergic synapse);ko04726(Serotonergic synapse);ko04725(Cholinergic synapse);ko04724(Glutamatergic sy…
ENSAPLG00020014676	609.785	711.474	508.096	0.714145	-0.48571	0.0293704	0.67725	7	28678711	28699884	+	2877	MMRN2	GO:0005515	-	R	veNOG12894	multimerin 2 [Source:NCBI gene;Acc:101798214]	-	-	GO:0005515//protein binding;	-
ENSAPLG00020013398	148.685	181.075	116.296	0.642254	-0.638783	0.0294132	0.67725	7	17931981	17957302	+	1672	PANK1	GO:0004594;GO:0005524;GO:0015937;GO:0004594;GO:0005524;GO:0015937;GO:0004594;GO:0005524;GO:0015937;GO:0004594;GO:0005524;GO:0015937;GO:0004594;GO:0005524;GO:0015937	K09680	H	veNOG08395	pantothenate kinase 1 [Source:NCBI gene;Acc:101795622]	GO:0015937//coenzyme A biosynthetic process;GO:0015937//coenzyme A biosynthetic process;GO:0015937//coenzyme A biosynthetic process;GO:0015937//coenzyme A biosynthetic process;GO:0015937//coenzyme A biosynthetic process;	-	GO:0004594//pantothenate kinase activity;GO:0005524//ATP binding;GO:0004594//pantothenate kinase activity;GO:0005524//ATP binding;GO:0004594//pantothenate kinase activity;GO:0005524//ATP binding;GO:0004594//pantothenate kinase activity;GO:0005524//ATP binding;GO:0004594//pantothenate kinase activity;GO:0005524//ATP binding;	ko00770(Pantothenate and CoA biosynthesis)
ENSAPLG00020016596	66.239	82.7822	49.6957	0.600319	-0.736198	0.0295068	0.67725	5	9877396	9922579	-	2328	ASPG	GO:0004067;GO:0005515;GO:0006520	K13278	E	veNOG10535	asparaginase [Source:NCBI gene;Acc:101800984]	GO:0006520//cellular amino acid metabolic process;	-	GO:0004067//asparaginase activity;GO:0005515//protein binding;	-
ENSAPLG00020016838	207.1	246.841	167.36	0.678007	-0.560628	0.0295435	0.67725	2	113063199	113070324	+	1821	NRSN1	GO:0007399;GO:0030133	-	S	veNOG07874	neurensin 1 [Source:NCBI gene;Acc:101793083]	GO:0007399//nervous system development;	GO:0030133//transport vesicle;	-	-
ENSAPLG00020017459	1680.53	1972.03	1389.03	0.704369	-0.505597	0.029582	0.67725	8	31152991	31189916	+	2154	RAVER2	GO:0003676	-	A	veNOG34741;veNOG09359	ribonucleoprotein, PTB binding 2 [Source:HGNC Symbol;Acc:HGNC:25577]	-	-	GO:0003676//nucleic acid binding;	-
ENSAPLG00020013016	122.674	61.1039	184.245	3.01527	1.59228	0.0295885	0.67725	3	61867285	61872997	-	1043	IL22RA2	GO:0005515;GO:0005515	K05139	T	veNOG07565	interleukin 22 receptor subunit alpha 2 [Source:HGNC Symbol;Acc:HGNC:14901]	-	-	GO:0005515//protein binding;GO:0005515//protein binding;	ko04630(JAK-STAT signaling pathway)
ENSAPLG00020002995	1709.97	579.084	2840.85	4.90577	2.29448	0.0295887	0.67725	VSDN01000669.1	51	5097	+	723	-	GO:0003924;GO:0005525	-	R	KOG2037;veNOG06755	-	-	-	GO:0003924//GTPase activity;GO:0005525//GTP binding;	-
ENSAPLG00020016984	14.276	25.6245	2.92752	0.114247	-3.12977	0.0296599	0.67725	15	1892942	1903718	+	1407	MEIOB	-	-	L	veNOG01895	meiosis specific with OB-fold [Source:HGNC Symbol;Acc:HGNC:28569]	-	-	-	-
ENSAPLG00020016293	37.806	49.0944	26.5176	0.540135	-0.888609	0.0296612	0.67725	20	10852386	10863946	-	3165	-	GO:0005525;GO:0005525	K16943	D	veNOG01495	septin 4 [Source:NCBI gene;Acc:101795684]	-	-	GO:0005525//GTP binding;GO:0005525//GTP binding;	ko04215(Apoptosis - multiple species);ko04210(Apoptosis)
ENSAPLG00020010812	13.71	24.2553	3.16475	0.130476	-2.93814	0.0296854	0.67725	22	4512206	4514557	+	2352	-	GO:0003676;GO:0003964;GO:0004523;GO:0006278;GO:0008270;GO:0015074	-	R	opiNOG47002;veNOG15274	-	GO:0006278//RNA-dependent DNA biosynthetic process;GO:0015074//DNA integration;	-	GO:0003676//nucleic acid binding;GO:0003964//RNA-directed DNA polymerase activity;GO:0004523//RNA-DNA hybrid ribonuclease activity;GO:0008270//zinc ion binding;	-
ENSAPLG00020010242	57.0841	79.9136	34.2546	0.428645	-1.22214	0.0296932	0.67725	VSDN01000113.1	26074	33055	+	1848	-	GO:0005520;GO:0005576	-	T	veNOG02990	insulin like growth factor binding protein 4 [Source:NCBI gene;Acc:101789694]	-	GO:0005576//extracellular region;	GO:0005520//insulin-like growth factor binding;	-
ENSAPLG00020006539	8.00692	15.7873	0.226496	0.0143467	-6.12314	0.0297244	0.67725	5	5786862	5788859	+	1998	-	-	-	R	veNOG28938	-	-	-	-	-
ENSAPLG00020002971	391.081	460.188	321.975	0.69966	-0.515274	0.0297596	0.67725	Z	16859660	16926912	+	6662	ITGA2	GO:0007155;GO:0008305	K06481	W	veNOG04892	integrin subunit alpha 2 [Source:HGNC Symbol;Acc:HGNC:6137]	GO:0007155//cell adhesion;	GO:0008305//integrin complex;	-	ko05414(Dilated cardiomyopathy);ko05412(Arrhythmogenic right ventricular cardiomyopathy);ko05410(Hypertrophic cardiomyopathy);ko05222(Small cell lung cancer);ko05205(Proteoglycans in cancer);ko05200(Pathways in cancer);ko05165(Human papillomavirus infection);ko04810(Regulation of actin cytoskeleton);ko04640(Hematopoietic cell lineage);ko04611(Platelet activation);ko04512(ECM-receptor interaction)…
ENSAPLG00020010817	158.699	241.225	76.1725	0.315773	-1.66304	0.0298021	0.67725	1	36724657	36763818	-	1828	WIF1	-	K01691	T	veNOG08049	WNT inhibitory factor 1 [Source:NCBI gene;Acc:101791290]	-	-	-	ko04310(Wnt signaling pathway)
ENSAPLG00020018211	423.734	499.614	347.854	0.696246	-0.522332	0.0298532	0.677425	1	60438976	60512526	+	6016	KIAA1549	-	-	S	veNOG01942	KIAA1549 [Source:HGNC Symbol;Acc:HGNC:22219]	-	-	-	-
ENSAPLG00020002615	31.2356	21.7248	40.7464	1.87557	0.907332	0.0299508	0.678279	5	29849741	29852158	+	1257	CD6	GO:0005044;GO:0016020	K06456	R	veNOG11948	CD6 molecule [Source:HGNC Symbol;Acc:HGNC:1691]	-	GO:0016020//membrane;	GO:0005044//scavenger receptor activity;	ko04514(Cell adhesion molecules)
ENSAPLG00020008451	10.956	16.7458	5.16607	0.308499	-1.69666	0.0300426	0.678279	3	100968859	101072759	-	2874	KCNK2	GO:0005267;GO:0016020;GO:0071805;GO:0005267;GO:0016020;GO:0071805;GO:0005267;GO:0016020;GO:0071805	K04913	P	veNOG05388	potassium two pore domain channel subfamily K member 2 [Source:NCBI gene;Acc:101802542]	GO:0071805//potassium ion transmembrane transport;GO:0071805//potassium ion transmembrane transport;GO:0071805//potassium ion transmembrane transport;	GO:0016020//membrane;GO:0016020//membrane;GO:0016020//membrane;	GO:0005267//potassium channel activity;GO:0005267//potassium channel activity;GO:0005267//potassium channel activity;	ko04971(Gastric acid secretion);ko04934(Cushing syndrome);ko04927(Cortisol synthesis and secretion)
ENSAPLG00020012331	217.309	178.604	256.014	1.43342	0.51946	0.030105	0.678279	1	163813571	163814590	+	1020	KCTD12	GO:0005515;GO:0051260	-	R	veNOG08313	potassium channel tetramerization domain containing 12 [Source:HGNC Symbol;Acc:HGNC:14678]	GO:0051260//protein homooligomerization;	-	GO:0005515//protein binding;	-
ENSAPLG00020009473	1827.03	1310.76	2343.31	1.78774	0.838141	0.0301205	0.678279	VSDN01000204.1	40	6210	-	912	-	GO:0003824;GO:0004332;GO:0006096	K01623	G	veNOG06635	-	GO:0006096//glycolytic process;	-	GO:0003824//catalytic activity;GO:0004332//fructose-bisphosphate aldolase activity;	ko04066(HIF-1 signaling pathway);ko00710(Carbon fixation in photosynthetic organisms);ko00680(Methane metabolism);ko00051(Fructose and mannose metabolism);ko00030(Pentose phosphate pathway);ko00010(Glycolysis / Gluconeogenesis)
ENSAPLG00020000599	896.25	1408.8	383.699	0.272359	-1.87642	0.0301458	0.678279	5	33236077	33239606	+	3097	-	GO:0008146;GO:0016021;GO:0016051	-	WM	veNOG09831	-	GO:0016051//carbohydrate biosynthetic process;	GO:0016021//integral component of membrane;	GO:0008146//sulfotransferase activity;	-
ENSAPLG00020003241	261.116	213.507	308.725	1.44597	0.532038	0.0301925	0.678279	5	29912937	29916999	+	2042	-	-	-	S	veNOG15170	-	-	-	-	-
ENSAPLG00020003321	1189.6	991.244	1387.96	1.40022	0.485659	0.030195	0.678279	1	206545498	206555298	+	2368	ARRB1	GO:0007165;GO:0007165	K04439	T	veNOG04488	arrestin beta 1 [Source:HGNC Symbol;Acc:HGNC:711]	GO:0007165//signal transduction;GO:0007165//signal transduction;	-	-	ko05207(Chemical carcinogenesis - receptor activation);ko05032(Morphine addiction);ko04929(GnRH secretion);ko04928(Parathyroid hormone synthesis, secretion and action);ko04926(Relaxin signaling pathway);ko04740(Olfactory transduction);ko04728(Dopaminergic synapse);ko04340(Hedgehog signaling pathway);ko04144(Endocytosis);ko04062(Chemokine signaling pathway);ko04010(MAPK signaling pathway)
ENSAPLG00020008195	862.007	714.692	1009.32	1.41225	0.497994	0.0302739	0.679075	2	104082	124036	+	1171	-	GO:0009055;GO:0015035;GO:0045454	-	O	veNOG03366	-	GO:0045454//cell redox homeostasis;	-	GO:0009055//electron transfer activity;GO:0015035//protein-disulfide reductase activity;	-
ENSAPLG00020004279	1674.44	1947	1401.88	0.72002	-0.473892	0.0303481	0.679762	5	36741662	36747999	-	2145	SRSF5	GO:0003676;GO:0003676;GO:0003676	K12893	AR	veNOG04961;COG0724	serine and arginine rich splicing factor 5 [Source:NCBI gene;Acc:101795346]	-	-	GO:0003676//nucleic acid binding;GO:0003676//nucleic acid binding;GO:0003676//nucleic acid binding;	ko05168(Herpes simplex virus 1 infection);ko03040(Spliceosome)
ENSAPLG00020003842	7.97285	3.75192	12.1938	3.25001	1.70044	0.0306823	0.685803	18	2832976	2834181	+	1206	-	-	-	S	veNOG04036	-	-	-	-	-
ENSAPLG00020008615	45.9912	58.6145	33.3679	0.569278	-0.812795	0.030719	0.685803	27	4464724	4467602	+	1518	LZTS1	GO:0008017;GO:0044772	-	R	veNOG04054	leucine zipper tumor suppressor 1 [Source:HGNC Symbol;Acc:HGNC:13861]	GO:0044772//mitotic cell cycle phase transition;	-	GO:0008017//microtubule binding;	-
ENSAPLG00020013280	15.4737	8.97428	21.9731	2.44845	1.29187	0.0307496	0.685803	25	7096653	7163405	+	2627	-	-	-	SR	NOG147765;veNOG27195;veNOG25070	-	-	-	-	-
ENSAPLG00020006983	4632.24	3907.48	5357.01	1.37096	0.455188	0.0308094	0.686101	5	52531931	52562618	+	2306	CD82	GO:0016021	K06509	R	veNOG00575	CD82 molecule [Source:HGNC Symbol;Acc:HGNC:6210]	-	GO:0016021//integral component of membrane;	-	ko04115(p53 signaling pathway)
ENSAPLG00020017031	286.434	206.892	365.976	1.76893	0.822873	0.0308673	0.686101	20	3821130	3825061	-	1572	-	GO:0006081;GO:0016491;GO:0016620;GO:0055114	K00128	C	veNOG00321	-	GO:0006081//cellular aldehyde metabolic process;GO:0055114//obsolete oxidation-reduction process;	-	GO:0016491//oxidoreductase activity;GO:0016620//oxidoreductase activity, acting on the aldehyde or oxo group of donors, NAD or NADP as acceptor;	ko04936(Alcoholic liver disease);ko00981(Insect hormone biosynthesis);ko00903(Limonene and pinene degradation);ko00770(Pantothenate and CoA biosynthesis);ko00625(Chloroalkane and chloroalkene degradation);ko00620(Pyruvate metabolism);ko00561(Glycerolipid metabolism);ko00410(beta-Alanine metabolism);ko00380(Tryptophan metabolism);ko00340(Histidine metabolism);ko00330(Arginine and proline metabolis…
ENSAPLG00020014603	161.035	198.521	123.55	0.62235	-0.684201	0.0309894	0.686101	5	53887691	53888803	-	1113	APLNR	GO:0004930;GO:0007186;GO:0016021	K04174	T	veNOG03938	apelin receptor [Source:NCBI gene;Acc:106020638]	GO:0007186//G protein-coupled receptor signaling pathway;	GO:0016021//integral component of membrane;	GO:0004930//G protein-coupled receptor activity;	ko04371(Apelin signaling pathway);ko04080(Neuroactive ligand-receptor interaction)
ENSAPLG00020010612	189.068	136.375	241.761	1.77277	0.826006	0.0309943	0.686101	30	1574227	1579834	+	2035	-	GO:0008270	K12015	O	veNOG01728;KOG2177	-	-	-	GO:0008270//zinc ion binding;	-
ENSAPLG00020003042	226.33	168.528	284.133	1.68597	0.753582	0.0310405	0.686101	34	5067147	5075408	+	801	-	GO:0008418;GO:0016811;GO:0070773	-	S	veNOG02004	protein N-terminal glutamine amidohydrolase-like [Source:NCBI gene;Acc:113841267]	-	-	GO:0008418//protein-N-terminal asparagine amidohydrolase activity;GO:0016811//hydrolase activity, acting on carbon-nitrogen (but not peptide) bonds, in linear amides;GO:0070773//protein-N-terminal glutamine amidohydrolase activity;	-
ENSAPLG00020018384	2422.62	2037.43	2807.81	1.37811	0.462693	0.0310887	0.686101	6	11411182	11425776	+	3461	ITGB2	GO:0007155;GO:0007160;GO:0007229;GO:0008305;GO:0038023	K06464	W	veNOG06676	integrin subunit beta 2 [Source:NCBI gene;Acc:101796803]	GO:0007155//cell adhesion;GO:0007160//cell-matrix adhesion;GO:0007229//integrin-mediated signaling pathway;	GO:0008305//integrin complex;	GO:0038023//signaling receptor activity;	ko05416(Viral myocarditis);ko05323(Rheumatoid arthritis);ko05166(Human T-cell leukemia virus 1 infection);ko05152(Tuberculosis);ko05150(Staphylococcus aureus infection);ko05146(Amoebiasis);ko05144(Malaria);ko05140(Leishmaniasis);ko05134(Legionellosis);ko05133(Pertussis);ko04810(Regulation of actin cytoskeleton);ko04670(Leukocyte transendothelial migration);ko04650(Natural killer cell mediated cyt…
ENSAPLG00020008563	159.132	126.899	191.365	1.50801	0.592644	0.0310966	0.686101	28	493715	495244	+	1530	-	GO:0003677	-	K	veNOG02252;maNOG01877	-	-	-	GO:0003677//DNA binding;	-
ENSAPLG00020003255	456.337	597.595	315.079	0.527245	-0.923454	0.0311532	0.686101	32	2738785	2752555	-	2546	-	GO:0005515;GO:0008430	K17285	P	veNOG02371	-	-	-	GO:0005515//protein binding;GO:0008430//selenium binding;	ko00920(Sulfur metabolism)
ENSAPLG00020015684	13.2415	7.81784	18.6652	2.38751	1.25551	0.0311877	0.686101	26	3512611	3516419	-	1186	-	GO:0004190;GO:0006508	K01377	O	veNOG06995	-	GO:0006508//proteolysis;	-	GO:0004190//aspartic-type endopeptidase activity;	-
ENSAPLG00020016268	441.744	358.055	525.433	1.46746	0.553325	0.0312024	0.686101	21	1096518	1099619	+	2762	-	-	-	T	veNOG11531	-	-	-	-	-
ENSAPLG00020000018	44.3206	56.2209	32.4202	0.576657	-0.794213	0.0313904	0.689265	1	97835093	97836563	-	1110	HTR1F	GO:0004930;GO:0004993;GO:0005887;GO:0007186;GO:0016021	K04153	T	veNOG04059	5-hydroxytryptamine receptor 1F [Source:HGNC Symbol;Acc:HGNC:5292]	GO:0007186//G protein-coupled receptor signaling pathway;	GO:0005887//integral component of plasma membrane;GO:0016021//integral component of membrane;	GO:0004930//G protein-coupled receptor activity;GO:0004993//G protein-coupled serotonin receptor activity;	ko04742(Taste transduction);ko04726(Serotonergic synapse);ko04080(Neuroactive ligand-receptor interaction);ko04024(cAMP signaling pathway)
ENSAPLG00020012729	516.587	605.464	427.711	0.706419	-0.501405	0.031547	0.691434	28	3549112	3549607	+	252	CTXN1	-	-	S	veNOG26321	cortexin 1 [Source:HGNC Symbol;Acc:HGNC:31108]	-	-	-	-
ENSAPLG00020011052	173.97	142.313	205.626	1.44488	0.530951	0.0315859	0.691434	17	13499948	13501492	-	1545	-	-	K06544	R	opiNOG53296;veNOG00190	-	-	-	-	ko05150(Staphylococcus aureus infection);ko04613(Neutrophil extracellular trap formation);ko04514(Cell adhesion molecules)
ENSAPLG00020016974	602.458	420.958	783.958	1.86232	0.897101	0.0316524	0.691434	15	1784475	1788142	+	1164	NOXO1	GO:0005515;GO:0035091	K17934	C	veNOG14399	NADPH oxidase organizer 1 [Source:HGNC Symbol;Acc:HGNC:19404]	-	-	GO:0005515//protein binding;GO:0035091//phosphatidylinositol binding;	-
ENSAPLG00020016108	1550.99	1308.33	1793.65	1.37094	0.455165	0.0316664	0.691434	10	21253135	21264750	+	1995	EDEM1	GO:0003824;GO:0004571;GO:0005509;GO:0016020;GO:0003824;GO:0004571;GO:0005509;GO:0016020	K10084	G	veNOG12416	ER degradation enhancing alpha-mannosidase like protein 1 [Source:HGNC Symbol;Acc:HGNC:18967]	-	GO:0016020//membrane;GO:0016020//membrane;	GO:0003824//catalytic activity;GO:0004571//mannosyl-oligosaccharide 1,2-alpha-mannosidase activity;GO:0005509//calcium ion binding;GO:0003824//catalytic activity;GO:0004571//mannosyl-oligosaccharide 1,2-alpha-mannosidase activity;GO:0005509//calcium ion binding;	ko04141(Protein processing in endoplasmic reticulum)
ENSAPLG00020008208	47.5757	60.115	35.0365	0.582824	-0.778868	0.0318303	0.69363	28	4600010	4626691	+	6804	-	GO:0005509;GO:0005543;GO:0007268;GO:0016082;GO:0016188;GO:0019992;GO:0035249;GO:0035556;GO:0005509;GO:0005543;GO:0007268;GO:0016082;GO:0016188;GO:0019992;GO:0035249;GO:0035556;GO:0005509;GO:0005543;GO:0007268;GO:0016082;GO:0016188;GO:0019992;GO:0035249;GO:0035556;GO:0005509;GO:0005543;GO:0007268;GO:0016082;GO:0016188;GO:0019992;GO:0035249;GO:0035556;GO:0005509;GO:0005543;GO:0007268;GO:0016082;GO:…	K15293	T	veNOG09319	-	GO:0007268//chemical synaptic transmission;GO:0016082//synaptic vesicle priming;GO:0016188//synaptic vesicle maturation;GO:0035249//synaptic transmission, glutamatergic;GO:0035556//intracellular signal transduction;GO:0007268//chemical synaptic transmission;GO:0016082//synaptic vesicle priming;GO:0016188//synaptic vesicle maturation;GO:0035249//synaptic transmission, glutamatergic;GO:0035556//int…	-	GO:0005509//calcium ion binding;GO:0005543//phospholipid binding;GO:0019992//diacylglycerol binding;GO:0005509//calcium ion binding;GO:0005543//phospholipid binding;GO:0019992//diacylglycerol binding;GO:0005509//calcium ion binding;GO:0005543//phospholipid binding;GO:0019992//diacylglycerol binding;GO:0005509//calcium ion binding;GO:0005543//phospholipid binding;GO:0019992//diacylglycerol binding…	ko04721(Synaptic vesicle cycle)
ENSAPLG00020004297	521.287	610.374	432.2	0.70809	-0.497996	0.0318558	0.69363	17	4366906	4615725	+	3471	ARVCF	GO:0005515;GO:0005634;GO:0005737;GO:0005886;GO:0007275;GO:0016339;GO:0098609	-	WT	veNOG03026	ARVCF delta catenin family member [Source:HGNC Symbol;Acc:HGNC:728]	GO:0007275//multicellular organism development;GO:0016339//calcium-dependent cell-cell adhesion via plasma membrane cell adhesion molecules;GO:0098609//cell-cell adhesion;	GO:0005634//nucleus;GO:0005737//cytoplasm;GO:0005886//plasma membrane;	GO:0005515//protein binding;	-
ENSAPLG00020011588	143.354	172.462	114.246	0.662442	-0.594133	0.0319815	0.695397	14	13937150	14103710	-	3617	RANBP17	GO:0006886;GO:0008536;GO:0006886;GO:0008536;GO:0006886;GO:0008536	-	U	veNOG07942	RAN binding protein 17 [Source:NCBI gene;Acc:101803714]	GO:0006886//intracellular protein transport;GO:0006886//intracellular protein transport;GO:0006886//intracellular protein transport;	-	-	-
ENSAPLG00020003192	2.76644	0.373048	5.15983	13.8316	3.78989	0.0321055	0.695998	2	159321757	159372442	-	5295	-	-	K17531	T	veNOG03624	-	-	-	-	-
ENSAPLG00020002883	101.295	122.706	79.8837	0.651019	-0.619228	0.0321279	0.695998	19	6004920	6024226	-	1527	OLFM1	GO:0007399	-	W	veNOG07882	olfactomedin 1 [Source:NCBI gene;Acc:101793202]	GO:0007399//nervous system development;	-	-	-
ENSAPLG00020011132	306.471	361.771	251.171	0.694283	-0.526403	0.0322183	0.695998	4	47439170	47575470	+	6725	ADAMTS3	GO:0004222;GO:0006508;GO:0008233;GO:0008237;GO:0004222;GO:0006508;GO:0008233;GO:0008237;GO:0004222;GO:0006508;GO:0008233;GO:0008237;GO:0004222;GO:0006508;GO:0008233;GO:0008237	K08619	O	veNOG03942	ADAM metallopeptidase with thrombospondin type 1 motif 3 [Source:NCBI gene;Acc:101801056]	GO:0006508//proteolysis;GO:0006508//proteolysis;GO:0006508//proteolysis;GO:0006508//proteolysis;	-	GO:0004222//metalloendopeptidase activity;GO:0008233//peptidase activity;GO:0008237//metallopeptidase activity;GO:0004222//metalloendopeptidase activity;GO:0008233//peptidase activity;GO:0008237//metallopeptidase activity;GO:0004222//metalloendopeptidase activity;GO:0008233//peptidase activity;GO:0008237//metallopeptidase activity;GO:0004222//metalloendopeptidase activity;GO:0008233//peptidase ac…	-
ENSAPLG00020007039	99.6837	121.522	77.8458	0.640593	-0.642521	0.0322197	0.695998	2	136916924	136920013	-	692	GNG11	GO:0003924;GO:0005834;GO:0007186	K04546	T	veNOG24750	guanine nucleotide-binding protein G(I)/G(S)/G(O) subunit gamma-11 [Source:NCBI gene;Acc:101794407]	GO:0007186//G protein-coupled receptor signaling pathway;	GO:0005834//heterotrimeric G-protein complex;	GO:0003924//GTPase activity;	ko05200(Pathways in cancer);ko05170(Human immunodeficiency virus 1 infection);ko05167(Kaposi sarcoma-associated herpesvirus infection);ko05163(Human cytomegalovirus infection);ko05034(Alcoholism);ko05032(Morphine addiction);ko04926(Relaxin signaling pathway);ko04728(Dopaminergic synapse);ko04727(GABAergic synapse);ko04726(Serotonergic synapse);ko04725(Cholinergic synapse);ko04724(Glutamatergic sy…
ENSAPLG00020006180	578.003	694.01	461.996	0.665691	-0.587075	0.0322321	0.695998	27	484788	506814	+	7983	-	GO:0003676;GO:0005524;GO:0003676;GO:0005524;GO:0003676;GO:0005524;GO:0003676;GO:0005524	K12854	A	veNOG00647	-	-	-	GO:0003676//nucleic acid binding;GO:0005524//ATP binding;GO:0003676//nucleic acid binding;GO:0005524//ATP binding;GO:0003676//nucleic acid binding;GO:0005524//ATP binding;GO:0003676//nucleic acid binding;GO:0005524//ATP binding;	ko03040(Spliceosome)
ENSAPLG00020001047	78.7352	48.2547	109.216	2.26332	1.17844	0.0323155	0.69677	1	126327555	126340835	-	892	-	GO:0030073;GO:0042593	-	S	veNOG08969	-	GO:0030073//insulin secretion;GO:0042593//glucose homeostasis;	-	-	-
ENSAPLG00020006045	10.609	15.912	5.30601	0.333459	-1.58442	0.0324195	0.69677	3	92791009	93050113	+	3014	RGS7	GO:0007186;GO:0035556;GO:0007186;GO:0035556	K16449	T	veNOG02253	regulator of G protein signaling 7 [Source:NCBI gene;Acc:101792388]	GO:0007186//G protein-coupled receptor signaling pathway;GO:0035556//intracellular signal transduction;GO:0007186//G protein-coupled receptor signaling pathway;GO:0035556//intracellular signal transduction;	-	-	-
ENSAPLG00020009515	62.0775	82.0763	42.0788	0.512679	-0.963873	0.0324441	0.69677	VSDN01001580.1	21733	22692	-	777	-	GO:0005515;GO:0030433	-	SO	veNOG03784;veNOG08543	-	GO:0030433//ubiquitin-dependent ERAD pathway;	-	GO:0005515//protein binding;	-
ENSAPLG00020010913	5.30781	2.0233	8.59232	4.24668	2.08634	0.0324463	0.69677	24	3191156	3223977	-	2769	-	GO:0004672;GO:0005003;GO:0005515;GO:0005524;GO:0005887;GO:0006468;GO:0007169;GO:0016021	K08897	T	veNOG01955	-	GO:0006468//protein phosphorylation;GO:0007169//transmembrane receptor protein tyrosine kinase signaling pathway;	GO:0005887//integral component of plasma membrane;GO:0016021//integral component of membrane;	GO:0004672//protein kinase activity;GO:0005003//ephrin receptor activity;GO:0005515//protein binding;GO:0005524//ATP binding;	-
ENSAPLG00020008194	406.817	229.965	583.669	2.53808	1.34374	0.0325308	0.697625	3	98850877	98856938	+	2077	-	GO:0006812;GO:0008324;GO:0016021;GO:0055085	K14697	P	veNOG14383	-	GO:0006812//cation transport;GO:0055085//transmembrane transport;	GO:0016021//integral component of membrane;	GO:0008324//cation transmembrane transporter activity;	-
ENSAPLG00020001762	375.102	440.685	309.519	0.702358	-0.509721	0.0325945	0.697903	1	110928419	110949098	+	1321	-	GO:0030246	-	S	veNOG00357	eva-1 homolog C [Source:NCBI gene;Acc:101791338]	-	-	GO:0030246//carbohydrate binding;	-
ENSAPLG00020014295	407.197	306.881	507.512	1.65377	0.725763	0.0326332	0.697903	7	22903450	22910116	-	1107	COMTD1	GO:0008171	-	Q	veNOG05622	catechol-O-methyltransferase domain containing 1 [Source:NCBI gene;Acc:101801637]	-	-	GO:0008171//O-methyltransferase activity;	-
ENSAPLG00020017205	31.3605	21.4216	41.2993	1.92792	0.947048	0.0327876	0.698033	7	576655	592604	-	2501	-	-	-	S	opiNOG11090;veNOG12389	-	-	-	-	-
ENSAPLG00020014194	20.098	27.4909	12.7051	0.462156	-1.11355	0.0328154	0.698033	1	81539765	81557976	-	1079	NRIP2	GO:0004190;GO:0006508	K13215	K	veNOG14818	nuclear receptor interacting protein 2 [Source:HGNC Symbol;Acc:HGNC:23078]	GO:0006508//proteolysis;	-	GO:0004190//aspartic-type endopeptidase activity;	-
ENSAPLG00020000087	265.887	321.267	210.508	0.655245	-0.609894	0.032826	0.698033	1	141574502	141601147	+	1907	IL1RL1	GO:0004908;GO:0005515;GO:0007165;GO:0004908;GO:0005515;GO:0007165	K05171	T	veNOG05003	interleukin 1 receptor like 1 [Source:NCBI gene;Acc:101795572]	GO:0007165//signal transduction;GO:0007165//signal transduction;	-	GO:0004908//interleukin-1 receptor activity;GO:0005515//protein binding;GO:0004908//interleukin-1 receptor activity;GO:0005515//protein binding;	ko04060(Cytokine-cytokine receptor interaction)
ENSAPLG00020015772	3331.76	2840	3823.53	1.34631	0.429013	0.0328692	0.698033	26	4906899	4916346	-	4412	MICAL1	GO:0005515;GO:0071949	K19947	Z	veNOG14240	microtubule associated monooxygenase, calponin and LIM domain containing 1 [Source:HGNC Symbol;Acc:HGNC:20619]	-	-	GO:0005515//protein binding;GO:0071949//FAD binding;	-
ENSAPLG00020004453	396.03	463.559	328.502	0.708651	-0.496853	0.0328714	0.698033	17	4929190	4941475	-	1387	-	GO:0005525;GO:0008021;GO:0017157;GO:0005525;GO:0008021;GO:0017157;GO:0005525	K04557	D	veNOG01495	-	GO:0017157//regulation of exocytosis;GO:0017157//regulation of exocytosis;	GO:0008021//synaptic vesicle;GO:0008021//synaptic vesicle;	GO:0005525//GTP binding;GO:0005525//GTP binding;GO:0005525//GTP binding;	ko05022(Pathways of neurodegeneration - multiple diseases);ko05012(Parkinson disease)
ENSAPLG00020009359	111.552	133.918	89.1862	0.665976	-0.586457	0.0329075	0.698033	12	10852783	10863798	+	4646	AP3B2	GO:0006886;GO:0016192;GO:0030117;GO:0030123;GO:0006886;GO:0016192;GO:0030117;GO:0030123;GO:0006886;GO:0016192;GO:0030117;GO:0030123;GO:0006886;GO:0016192;GO:0030117;GO:0030123;GO:0006886;GO:0015031;GO:0016192;GO:0030117;GO:0030276;GO:0006886;GO:0016192;GO:0030117;GO:0030123	K12397	U	veNOG02757	adaptor related protein complex 3 subunit beta 2 [Source:HGNC Symbol;Acc:HGNC:567]	GO:0006886//intracellular protein transport;GO:0016192//vesicle-mediated transport;GO:0006886//intracellular protein transport;GO:0016192//vesicle-mediated transport;GO:0006886//intracellular protein transport;GO:0016192//vesicle-mediated transport;GO:0006886//intracellular protein transport;GO:0016192//vesicle-mediated transport;GO:0006886//intracellular protein transport;GO:0015031//protein tra…	GO:0030117//membrane coat;GO:0030123//AP-3 adaptor complex;GO:0030117//membrane coat;GO:0030123//AP-3 adaptor complex;GO:0030117//membrane coat;GO:0030123//AP-3 adaptor complex;GO:0030117//membrane coat;GO:0030123//AP-3 adaptor complex;GO:0030117//membrane coat;GO:0030117//membrane coat;GO:0030123//AP-3 adaptor complex;	GO:0030276//clathrin binding;	ko04142(Lysosome)
ENSAPLG00020011609	37.5062	26.3813	48.6311	1.84339	0.882365	0.0330454	0.698036	5	22896057	22903362	+	2037	-	GO:0005515	-	R	veNOG08939	-	-	-	GO:0005515//protein binding;	-
ENSAPLG00020005018	604.759	725.983	483.535	0.666042	-0.586315	0.0330469	0.698036	2	104053728	104311425	+	5720	HECW1	GO:0004842;GO:0005515;GO:0004842;GO:0005515	K12167	O	veNOG01514	HECT, C2 and WW domain containing E3 ubiquitin protein ligase 1 [Source:HGNC Symbol;Acc:HGNC:22195]	-	-	GO:0004842//ubiquitin-protein transferase activity;GO:0005515//protein binding;GO:0004842//ubiquitin-protein transferase activity;GO:0005515//protein binding;	-
ENSAPLG00020008053	11.0439	5.9984	16.0894	2.68228	1.42346	0.0330708	0.698036	1	83682451	83686548	-	1027	-	GO:0004866;GO:0004869	K13907	S	veNOG23201	-	-	-	GO:0004866//endopeptidase inhibitor activity;GO:0004869//cysteine-type endopeptidase inhibitor activity;	-
ENSAPLG00020005353	79.8892	98.2066	61.5719	0.626963	-0.673548	0.0330865	0.698036	3	112000869	112042233	+	4329	ISM1	-	-	W	veNOG07793	isthmin 1 [Source:NCBI gene;Acc:101804749]	-	-	-	-
ENSAPLG00020010850	1055.36	1317.17	793.554	0.60247	-0.731038	0.0331857	0.699183	37	1532677	1534345	-	621	-	-	-	R	veNOG08357;veNOG31920	-	-	-	-	-
ENSAPLG00020000410	24.6882	34.3538	15.0226	0.437292	-1.19333	0.0333045	0.700316	1	143866270	143890810	+	2738	SLC5A7	GO:0016020;GO:0022857;GO:0055085;GO:0016020;GO:0022857;GO:0055085	K14387	P	veNOG07151	solute carrier family 5 member 7 [Source:NCBI gene;Acc:101796359]	GO:0055085//transmembrane transport;GO:0055085//transmembrane transport;	GO:0016020//membrane;GO:0016020//membrane;	GO:0022857//transmembrane transporter activity;GO:0022857//transmembrane transporter activity;	ko05231(Choline metabolism in cancer);ko04725(Cholinergic synapse)
ENSAPLG00020012504	8.70738	4.18183	13.2329	3.16439	1.66193	0.0333292	0.700316	17	13665733	13680971	-	1910	FOXN4	GO:0003700;GO:0006355;GO:0043565	K09407	K	veNOG09706	forkhead box N4 [Source:HGNC Symbol;Acc:HGNC:21399]	GO:0006355//regulation of transcription, DNA-templated;	-	GO:0003700//DNA-binding transcription factor activity;GO:0043565//sequence-specific DNA binding;	-
ENSAPLG00020015294	1526.31	659.913	2392.7	3.62578	1.85829	0.0333984	0.700828	VSDN01000976.1	1929	10143	+	2567	-	GO:0003924;GO:0005525;GO:0003924;GO:0005525;GO:0003924;GO:0005525	-	R	veNOG06755	-	-	-	GO:0003924//GTPase activity;GO:0005525//GTP binding;GO:0003924//GTPase activity;GO:0005525//GTP binding;GO:0003924//GTPase activity;GO:0005525//GTP binding;	-
ENSAPLG00020017639	181.107	217.979	144.234	0.661688	-0.595777	0.0334713	0.700909	5	44368512	44457707	+	1650	NUBPL	GO:0005524	K03593	D	veNOG12834	nucleotide binding protein like [Source:HGNC Symbol;Acc:HGNC:20278]	-	-	GO:0005524//ATP binding;	-
ENSAPLG00020015889	38.0304	48.8217	27.2392	0.557932	-0.841838	0.0334921	0.700909	4	58179276	58194900	+	1647	LGI2	GO:0005515	-	T	veNOG11392	leucine rich repeat LGI family member 2 [Source:HGNC Symbol;Acc:HGNC:18710]	-	-	GO:0005515//protein binding;	-
ENSAPLG00020003732	124.654	184.418	64.8899	0.351862	-1.50692	0.0336963	0.704239	30	656449	661116	-	2698	-	GO:0005515;GO:0005515;GO:0005515	K06712	R	veNOG05912	-	-	-	GO:0005515//protein binding;GO:0005515//protein binding;GO:0005515//protein binding;	-
ENSAPLG00020006612	141.138	114.188	168.088	1.47203	0.557808	0.0337534	0.70449	24	713702	714653	-	171	-	-	-	-	-	-	-	-	-	-
ENSAPLG00020007299	247.666	292.411	202.92	0.693955	-0.527086	0.0338905	0.706407	1	76170617	76190655	-	1169	SSPN	GO:0005887;GO:0016010;GO:0016021	-	S	veNOG07146	sarcospan [Source:NCBI gene;Acc:101792524]	-	GO:0005887//integral component of plasma membrane;GO:0016010//dystrophin-associated glycoprotein complex;GO:0016021//integral component of membrane;	-	-
ENSAPLG00020010508	98.7458	125.015	72.4763	0.579739	-0.786524	0.0340887	0.708757	4	72243381	72271434	-	3017	DOK7	GO:0019901;GO:0061098	-	T	veNOG06447	docking protein 7 [Source:HGNC Symbol;Acc:HGNC:26594]	GO:0061098//positive regulation of protein tyrosine kinase activity;	-	GO:0019901//protein kinase binding;	-
ENSAPLG00020014124	624.02	519.412	728.627	1.40279	0.488301	0.0341248	0.708757	19	9154022	9167163	+	3834	SNAPC4	GO:0003677	K09453	K	veNOG09033	small nuclear RNA activating complex polypeptide 4 [Source:HGNC Symbol;Acc:HGNC:11137]	-	-	GO:0003677//DNA binding;	-
ENSAPLG00020014277	7022.36	8200.45	5844.26	0.712676	-0.488682	0.0341395	0.708757	7	22245173	22305668	+	4323	VCL	GO:0003779;GO:0005198;GO:0007155;GO:0015629;GO:0051015;GO:0003779;GO:0005198;GO:0007155;GO:0015629;GO:0051015;GO:0003779;GO:0005198;GO:0007155;GO:0015629;GO:0051015	K05700	Z	veNOG08235	vinculin [Source:HGNC Symbol;Acc:HGNC:12665]	GO:0007155//cell adhesion;GO:0007155//cell adhesion;GO:0007155//cell adhesion;	GO:0015629//actin cytoskeleton;GO:0015629//actin cytoskeleton;GO:0015629//actin cytoskeleton;	GO:0003779//actin binding;GO:0005198//structural molecule activity;GO:0051015//actin filament binding;GO:0003779//actin binding;GO:0005198//structural molecule activity;GO:0051015//actin filament binding;GO:0003779//actin binding;GO:0005198//structural molecule activity;GO:0051015//actin filament binding;	ko05146(Amoebiasis);ko05131(Shigellosis);ko05100(Bacterial invasion of epithelial cells);ko04810(Regulation of actin cytoskeleton);ko04670(Leukocyte transendothelial migration);ko04520(Adherens junction);ko04510(Focal adhesion)
ENSAPLG00020001836	133.414	162.096	104.733	0.646113	-0.630141	0.034354	0.712264	1	144199847	144270187	-	4263	EDAR	-	K05162	T	veNOG09559	ectodysplasin A receptor [Source:NCBI gene;Acc:101798887]	-	-	-	ko04064(NF-kappa B signaling pathway);ko04060(Cytokine-cytokine receptor interaction)
ENSAPLG00020014638	62.2372	83.0252	41.4491	0.499235	-1.00221	0.0344214	0.712714	2	117832171	117844977	+	2790	MTURN	-	-	S	veNOG19547;NOG34457	maturin, neural progenitor differentiation regulator homolog [Source:NCBI gene;Acc:101803190]	-	-	-	-
ENSAPLG00020011771	34.1134	52.4872	15.7396	0.299875	-1.73757	0.0345241	0.713672	6	34871426	34924518	+	1485	KYNU	GO:0003824;GO:0005737;GO:0006569;GO:0009435;GO:0030170;GO:0030429	K01556	E	veNOG11038	kynureninase [Source:HGNC Symbol;Acc:HGNC:6469]	GO:0006569//tryptophan catabolic process;GO:0009435//NAD biosynthetic process;	GO:0005737//cytoplasm;	GO:0003824//catalytic activity;GO:0030170//pyridoxal phosphate binding;GO:0030429//kynureninase activity;	ko00380(Tryptophan metabolism)
ENSAPLG00020016417	4473.27	3584.84	5361.7	1.49566	0.580782	0.034559	0.713672	20	6126302	6128717	+	1240	CHCHD2	-	-	S	veNOG21177	coiled-coil-helix-coiled-coil-helix domain containing 2 [Source:HGNC Symbol;Acc:HGNC:21645]	-	-	-	-
ENSAPLG00020012267	284.069	346.285	221.853	0.640666	-0.642355	0.034694	0.714909	1	159189373	159191895	+	2523	SLITRK6	GO:0005515	-	T	veNOG11032	SLIT and NTRK like family member 6 [Source:HGNC Symbol;Acc:HGNC:23503]	-	-	GO:0005515//protein binding;	-
ENSAPLG00020002068	598.701	703.882	493.52	0.701141	-0.512224	0.0347106	0.714909	3	16049844	16051256	-	1413	KCNF1	GO:0005216;GO:0005249;GO:0006811;GO:0006813;GO:0008076;GO:0016020;GO:0051260;GO:0055085	K04899	P	veNOG00093	potassium voltage-gated channel modifier subfamily F member 1 [Source:HGNC Symbol;Acc:HGNC:6246]	GO:0006811//ion transport;GO:0006813//potassium ion transport;GO:0051260//protein homooligomerization;GO:0055085//transmembrane transport;	GO:0008076//voltage-gated potassium channel complex;GO:0016020//membrane;	GO:0005216//ion channel activity;GO:0005249//voltage-gated potassium channel activity;	-
ENSAPLG00020018310	486.924	567.985	405.864	0.714568	-0.484858	0.034764	0.715066	Z	8607635	8609671	-	2037	-	GO:0004553;GO:0005975	-	G	veNOG05201	-	GO:0005975//carbohydrate metabolic process;	-	GO:0004553//hydrolase activity, hydrolyzing O-glycosyl compounds;	-
ENSAPLG00020006588	60.2606	76.0919	44.4293	0.583889	-0.776233	0.034908	0.71605	32	324544	325275	-	291	S100A13	GO:0005507;GO:0005509	-	U	veNOG23224	S100 calcium binding protein A13 [Source:HGNC Symbol;Acc:HGNC:10490]	-	-	GO:0005507//copper ion binding;GO:0005509//calcium ion binding;	-
ENSAPLG00020006636	346.442	418.078	274.806	0.657308	-0.605358	0.0350109	0.71605	25	1178953	1184073	+	3809	-	GO:0006886;GO:0008277;GO:0015026;GO:0016021;GO:0006886;GO:0008277;GO:0015026;GO:0016021	K08448	T	veNOG20295	-	GO:0006886//intracellular protein transport;GO:0008277//regulation of G protein-coupled receptor signaling pathway;GO:0006886//intracellular protein transport;GO:0008277//regulation of G protein-coupled receptor signaling pathway;	GO:0016021//integral component of membrane;GO:0016021//integral component of membrane;	GO:0015026//coreceptor activity;GO:0015026//coreceptor activity;	ko04270(Vascular smooth muscle contraction)
ENSAPLG00020009528	26.3801	14.7655	37.9948	2.57321	1.36357	0.0350637	0.71605	Z	13494441	13505582	-	2113	C9	GO:0005515;GO:0005579;GO:0006955	K04000	W	veNOG10410	complement C9 [Source:HGNC Symbol;Acc:HGNC:1358]	GO:0006955//immune response;	GO:0005579//membrane attack complex;	GO:0005515//protein binding;	ko05322(Systemic lupus erythematosus);ko05171(Coronavirus disease - COVID-19);ko05146(Amoebiasis);ko05020(Prion disease);ko04610(Complement and coagulation cascades)
ENSAPLG00020004418	3071.88	2065.81	4077.94	1.97402	0.981137	0.0350853	0.71605	1	184944588	184967010	+	3107	HSPH1	-	K09485	O	veNOG11718	heat shock protein family H (Hsp110) member 1 [Source:HGNC Symbol;Acc:HGNC:16969]	-	-	-	ko04141(Protein processing in endoplasmic reticulum)
ENSAPLG00020004922	22.1724	5.96391	38.381	6.43553	2.68606	0.0350881	0.71605	1	207851851	207854413	-	1116	-	GO:0003956;GO:0006471	K06716	O	veNOG02110	-	GO:0006471//protein ADP-ribosylation;	-	GO:0003956//NAD(P)+-protein-arginine ADP-ribosyltransferase activity;	-
ENSAPLG00020013730	62.585	79.7272	45.4429	0.569979	-0.811018	0.0351021	0.71605	12	4996944	5037190	+	3028	-	GO:0004888;GO:0005216;GO:0005230;GO:0006811;GO:0016021;GO:0022848;GO:0034220;GO:0045211	K04809	T	veNOG09114	cholinergic receptor nicotinic alpha 7 subunit [Source:NCBI gene;Acc:101795859]	GO:0006811//ion transport;GO:0034220//ion transmembrane transport;	GO:0016021//integral component of membrane;GO:0045211//postsynaptic membrane;	GO:0004888//transmembrane signaling receptor activity;GO:0005216//ion channel activity;GO:0005230//extracellular ligand-gated ion channel activity;GO:0022848//acetylcholine-gated cation-selective channel activity;	ko05207(Chemical carcinogenesis - receptor activation);ko05033(Nicotine addiction);ko05022(Pathways of neurodegeneration - multiple diseases);ko05010(Alzheimer disease);ko04725(Cholinergic synapse);ko04080(Neuroactive ligand-receptor interaction);ko04020(Calcium signaling pathway)
ENSAPLG00020016901	37.6569	24.1174	51.1965	2.1228	1.08597	0.0351381	0.71605	2	54084094	54156626	+	7230	MYOM1	GO:0005515;GO:0005515	-	Z	veNOG01453	myomesin 1 [Source:HGNC Symbol;Acc:HGNC:7613]	-	-	GO:0005515//protein binding;GO:0005515//protein binding;	-
ENSAPLG00020015565	215.624	269.136	162.112	0.602343	-0.731343	0.0351787	0.71605	4	52558401	52563116	-	1155	UCHL1	GO:0004843;GO:0006511;GO:0016579;GO:0016787;GO:0016874	K05611	O	veNOG08955	ubiquitin C-terminal hydrolase L1 [Source:HGNC Symbol;Acc:HGNC:12513]	GO:0006511//ubiquitin-dependent protein catabolic process;GO:0016579//protein deubiquitination;	-	GO:0004843//thiol-dependent deubiquitinase;GO:0016787//hydrolase activity;GO:0016874//ligase activity;	ko05022(Pathways of neurodegeneration - multiple diseases);ko05012(Parkinson disease)
ENSAPLG00020006165	284.526	335.984	233.069	0.693692	-0.527633	0.035429	0.719946	5	21051917	21117918	+	2418	STON2	GO:0006897;GO:0030100;GO:0036465	K20067	U	veNOG08817	stonin 2 [Source:HGNC Symbol;Acc:HGNC:30652]	GO:0006897//endocytosis;GO:0030100//regulation of endocytosis;GO:0036465//synaptic vesicle recycling;	-	-	-
ENSAPLG00020011630	19.7334	13.2209	26.2458	1.98518	0.98927	0.0354847	0.719946	5	22991617	22998427	+	2581	ZDHHC22	GO:0016409	K18932	R	veNOG10661	zinc finger DHHC-type palmitoyltransferase 22 [Source:NCBI gene;Acc:101795761]	-	-	GO:0016409//palmitoyltransferase activity;	-
ENSAPLG00020015254	161.627	128.863	194.392	1.50851	0.593128	0.0355085	0.719946	VSDN01000875.1	19543	22918	+	2914	-	GO:0005515	K16354	T	veNOG03252	-	-	-	GO:0005515//protein binding;	-
ENSAPLG00020014255	3.94211	6.70997	1.17425	0.175	-2.51457	0.0356499	0.721401	12	15985009	15985612	+	492	-	-	K06847	T	veNOG01088	-	-	-	-	ko04350(TGF-beta signaling pathway)
ENSAPLG00020002663	94.4037	67.6115	121.196	1.79253	0.842001	0.0357308	0.721401	40	535220	542703	+	2554	TGM1	GO:0003810;GO:0018149;GO:0003810;GO:0018149	K05619	O	veNOG14071	transglutaminase 1 [Source:HGNC Symbol;Acc:HGNC:11777]	GO:0018149//peptide cross-linking;GO:0018149//peptide cross-linking;	-	GO:0003810//protein-glutamine gamma-glutamyltransferase activity;GO:0003810//protein-glutamine gamma-glutamyltransferase activity;	-
ENSAPLG00020002266	248.963	292.701	205.225	0.701143	-0.51222	0.0357883	0.721401	1	205282616	205439029	-	3826	GDPD5	GO:0006629;GO:0008081;GO:0006629;GO:0008081	-	C	veNOG00876	glycerophosphodiester phosphodiesterase domain containing 5 [Source:HGNC Symbol;Acc:HGNC:28804]	GO:0006629//lipid metabolic process;GO:0006629//lipid metabolic process;	-	GO:0008081//phosphoric diester hydrolase activity;GO:0008081//phosphoric diester hydrolase activity;	-
ENSAPLG00020003886	73.8521	90.328	57.3762	0.635198	-0.654721	0.0357978	0.721401	2	22898035	22943946	+	1439	NIPAL2	GO:0015095;GO:0015693;GO:0016021	-	S	veNOG07596	NIPA like domain containing 2 [Source:NCBI gene;Acc:101805481]	GO:0015693//magnesium ion transport;	GO:0016021//integral component of membrane;	GO:0015095//magnesium ion transmembrane transporter activity;	-
ENSAPLG00020003274	239.26	285.303	193.217	0.677233	-0.562275	0.0358113	0.721401	2	159431043	159433132	-	762	GJC2	GO:0005922;GO:0007154	K07619	T	veNOG01433	gap junction protein gamma 2 [Source:HGNC Symbol;Acc:HGNC:17494]	GO:0007154//cell communication;	GO:0005922//connexin complex;	-	-
ENSAPLG00020013183	169.404	202.68	136.129	0.671648	-0.574224	0.0359088	0.722429	2	7015318	7102468	-	1499	KHDRBS3	GO:0003723;GO:0003676;GO:0003723	K14942	A	veNOG01537	KH RNA binding domain containing, signal transduction associated 3 [Source:HGNC Symbol;Acc:HGNC:18117]	-	-	GO:0003723//RNA binding;GO:0003676//nucleic acid binding;GO:0003723//RNA binding;	-
ENSAPLG00020018314	713.967	479.182	948.753	1.97994	0.985458	0.0360115	0.722429	1	60751383	60786323	+	2469	AKR1D1	GO:0016491;GO:0055114	K00251	C	veNOG04701	aldo-keto reductase family 1 member D1 [Source:NCBI gene;Acc:101802488]	GO:0055114//obsolete oxidation-reduction process;	-	GO:0016491//oxidoreductase activity;	ko00140(Steroid hormone biosynthesis);ko00120(Primary bile acid biosynthesis)
ENSAPLG00020003749	19.5864	8.90626	30.2666	3.39835	1.76484	0.0360986	0.722429	1	206759117	206759592	-	300	-	GO:0042007	-	R	veNOG16848	-	-	-	GO:0042007//interleukin-18 binding;	-
ENSAPLG00020012899	5.50198	8.71931	2.28465	0.262021	-1.93224	0.036123	0.722429	3	118586657	118587856	-	1200	SSTR4	GO:0004930;GO:0004994;GO:0007186;GO:0016021	K04220	T	veNOG02413	somatostatin receptor 4 [Source:HGNC Symbol;Acc:HGNC:11333]	GO:0007186//G protein-coupled receptor signaling pathway;	GO:0016021//integral component of membrane;	GO:0004930//G protein-coupled receptor activity;GO:0004994//somatostatin receptor activity;	ko04080(Neuroactive ligand-receptor interaction)
ENSAPLG00020014845	1013.82	809.806	1217.84	1.50387	0.588676	0.0361433	0.722429	28	1813705	1822211	+	5290	-	-	K02649	T	veNOG05063	-	-	-	-	ko05418(Fluid shear stress and atherosclerosis);ko05417(Lipid and atherosclerosis);ko05415(Diabetic cardiomyopathy);ko05235(PD-L1 expression and PD-1 checkpoint pathway in cancer);ko05231(Choline metabolism in cancer);ko05230(Central carbon metabolism in cancer);ko05226(Gastric cancer);ko05225(Hepatocellular carcinoma);ko05224(Breast cancer);ko05223(Non-small cell lung cancer);ko05222(Small cell …
ENSAPLG00020009858	4.82083	7.94048	1.70119	0.214243	-2.22268	0.0363344	0.722429	13	13874736	14023303	+	3420	CDH8	GO:0005509;GO:0005886;GO:0007155;GO:0007156;GO:0016020;GO:0098609;GO:0005509;GO:0005886;GO:0007155;GO:0007156;GO:0016020;GO:0098609	K06800	S	veNOG01621	cadherin 8 [Source:HGNC Symbol;Acc:HGNC:1767]	GO:0007155//cell adhesion;GO:0007156//homophilic cell adhesion via plasma membrane adhesion molecules;GO:0098609//cell-cell adhesion;GO:0007155//cell adhesion;GO:0007156//homophilic cell adhesion via plasma membrane adhesion molecules;GO:0098609//cell-cell adhesion;	GO:0005886//plasma membrane;GO:0016020//membrane;GO:0005886//plasma membrane;GO:0016020//membrane;	GO:0005509//calcium ion binding;GO:0005509//calcium ion binding;	-
ENSAPLG00020004393	87.222	57.6473	116.797	2.02606	1.01868	0.0363568	0.722429	VSDN01001116.1	21	51227	-	3357	-	-	K10058	TV	veNOG12220;veNOG08839;veNOG30848;veNOG16786	-	-	-	-	ko04625(C-type lectin receptor signaling pathway)
ENSAPLG00020015482	725.928	607.029	844.826	1.39174	0.476888	0.0364058	0.722429	10	8988698	8994009	-	3396	TUSC2	-	-	R	veNOG22967	tumor suppressor 2, mitochondrial calcium regulator [Source:NCBI gene;Acc:101795414]	-	-	-	-
ENSAPLG00020007243	551.669	642.05	461.287	0.718459	-0.477022	0.0364655	0.722429	4	20070843	20224423	+	6184	SORBS2	GO:0005515;GO:0007015;GO:0005515;GO:0007015;GO:0005515;GO:0007015;GO:0005515;GO:0007015;GO:0005515;GO:0007015;GO:0005515;GO:0007015;GO:0005515;GO:0007015	-	T	veNOG11901	sorbin and SH3 domain containing 2 [Source:HGNC Symbol;Acc:HGNC:24098]	GO:0007015//actin filament organization;GO:0007015//actin filament organization;GO:0007015//actin filament organization;GO:0007015//actin filament organization;GO:0007015//actin filament organization;GO:0007015//actin filament organization;GO:0007015//actin filament organization;	-	GO:0005515//protein binding;GO:0005515//protein binding;GO:0005515//protein binding;GO:0005515//protein binding;GO:0005515//protein binding;GO:0005515//protein binding;GO:0005515//protein binding;	-
ENSAPLG00020006615	1200.76	913.352	1488.16	1.62934	0.704286	0.0364966	0.722429	30	1012067	1023279	-	2219	TAP1	GO:0002479;GO:0005524;GO:0015433;GO:0016021;GO:0016887;GO:0030176;GO:0042287;GO:0042626;GO:0042825;GO:0046979;GO:0055085;GO:0002479;GO:0005524;GO:0015433;GO:0016021;GO:0016887;GO:0030176;GO:0042287;GO:0042626;GO:0042825;GO:0046979;GO:0055085;GO:0002479;GO:0005524;GO:0015433;GO:0016021;GO:0016887;GO:0030176;GO:0042287;GO:0042626;GO:0042825;GO:0046979;GO:0055085	K05653	U	spriNOG05050;veNOG06227	transporter 1, ATP binding cassette subfamily B member [Source:HGNC Symbol;Acc:HGNC:43]	GO:0002479//antigen processing and presentation of exogenous peptide antigen via MHC class I, TAP-dependent;GO:0055085//transmembrane transport;GO:0002479//antigen processing and presentation of exogenous peptide antigen via MHC class I, TAP-dependent;GO:0055085//transmembrane transport;GO:0002479//antigen processing and presentation of exogenous peptide antigen via MHC class I, TAP-dependent;GO:…	GO:0016021//integral component of membrane;GO:0030176//integral component of endoplasmic reticulum membrane;GO:0042825//TAP complex;GO:0016021//integral component of membrane;GO:0030176//integral component of endoplasmic reticulum membrane;GO:0042825//TAP complex;GO:0016021//integral component of membrane;GO:0030176//integral component of endoplasmic reticulum membrane;GO:0042825//TAP complex;	GO:0005524//ATP binding;GO:0015433//ABC-type peptide antigen transporter activity;GO:0016887//ATP hydrolysis activity;GO:0042287//MHC protein binding;GO:0042626//ATPase-coupled transmembrane transporter activity;GO:0046979//TAP2 binding;GO:0005524//ATP binding;GO:0015433//ABC-type peptide antigen transporter activity;GO:0016887//ATP hydrolysis activity;GO:0042287//MHC protein binding;GO:0042626//…	ko05340(Primary immunodeficiency);ko05170(Human immunodeficiency virus 1 infection);ko05169(Epstein-Barr virus infection);ko05168(Herpes simplex virus 1 infection);ko05163(Human cytomegalovirus infection);ko04612(Antigen processing and presentation);ko04145(Phagosome);ko02010(ABC transporters)
ENSAPLG00020004373	157.935	190.232	125.637	0.660442	-0.598496	0.036537	0.722429	1	44938934	44970966	+	4717	HEBP1	-	-	R	veNOG11102	heme binding protein 1 [Source:HGNC Symbol;Acc:HGNC:17176]	-	-	-	-
ENSAPLG00020006100	34.2817	43.6116	24.9518	0.572138	-0.805566	0.036543	0.722429	3	93117383	93272896	-	5326	FMN2	GO:0035556	K02184	ZT	veNOG03944;veNOG33885	formin 2 [Source:HGNC Symbol;Acc:HGNC:14074]	GO:0035556//intracellular signal transduction;	-	-	ko04320(Dorso-ventral axis formation)
ENSAPLG00020017790	69.2726	84.1569	54.3883	0.646273	-0.629785	0.0365632	0.722429	3	95737714	95896626	-	3380	SLC35F3	GO:0016020;GO:0016021;GO:0016020;GO:0016021	K15288	R	veNOG07813	solute carrier family 35 member F3 [Source:NCBI gene;Acc:101803717]	-	GO:0016020//membrane;GO:0016021//integral component of membrane;GO:0016020//membrane;GO:0016021//integral component of membrane;	-	-
ENSAPLG00020004222	424.411	495.871	352.951	0.711779	-0.490499	0.0366559	0.722429	Z	65373038	65525164	-	1513	COMMD10	-	-	S	veNOG02510	COMM domain containing 10 [Source:NCBI gene;Acc:101796612]	-	-	-	-
ENSAPLG00020009213	7150.54	8760.67	5540.41	0.632418	-0.661049	0.0366865	0.722429	Z	27079254	27194309	-	2085	PGM5	GO:0005975;GO:0016868;GO:0071704;GO:0005975;GO:0016868;GO:0071704	K15636	G	veNOG12675	phosphoglucomutase 5 [Source:NCBI gene;Acc:101795379]	GO:0005975//carbohydrate metabolic process;GO:0071704//organic substance metabolic process;GO:0005975//carbohydrate metabolic process;GO:0071704//organic substance metabolic process;	-	GO:0016868//intramolecular transferase activity, phosphotransferases;GO:0016868//intramolecular transferase activity, phosphotransferases;	-
ENSAPLG00020012421	419.333	489.609	349.058	0.712934	-0.48816	0.0366882	0.722429	10	12397850	12410801	-	3282	KLF15	GO:0003676	K09210	K	veNOG08270	Kruppel like factor 15 [Source:NCBI gene;Acc:101794506]	-	-	GO:0003676//nucleic acid binding;	-
ENSAPLG00020008439	223.71	183.471	263.949	1.43865	0.524712	0.0367236	0.722429	1	188931173	188977406	-	3665	IFT88	GO:0005515	K16474	R	veNOG14400	intraflagellar transport 88 [Source:HGNC Symbol;Acc:HGNC:20606]	-	-	GO:0005515//protein binding;	-
ENSAPLG00020003222	182.286	131.791	232.781	1.76629	0.820721	0.0367259	0.722429	5	29909113	29912916	-	2623	-	-	K16295	C	veNOG06560	-	-	-	-	-
ENSAPLG00020007810	234.163	275.919	192.406	0.69733	-0.520086	0.0367415	0.722429	32	533896	548024	-	4029	SYT11	GO:0016020	K19911	TU	veNOG00193	synaptotagmin 11 [Source:HGNC Symbol;Acc:HGNC:19239]	-	GO:0016020//membrane;	-	-
ENSAPLG00020012033	1850.39	2148.57	1552.21	0.722435	-0.46906	0.0368034	0.722736	2	108986330	109050945	-	3388	CAP2	GO:0000902;GO:0003779;GO:0007010	K17261	ZT	veNOG03130	cyclase associated actin cytoskeleton regulatory protein 2 [Source:HGNC Symbol;Acc:HGNC:20039]	GO:0000902//cell morphogenesis;GO:0007010//cytoskeleton organization;	-	GO:0003779//actin binding;	-
ENSAPLG00020008294	18.2741	11.98	24.5681	2.05076	1.03616	0.0368574	0.722886	Z	10070634	10074707	-	1565	-	GO:0005515	-	T	veNOG30039	-	-	-	GO:0005515//protein binding;	-
ENSAPLG00020004063	2.84819	5.111	0.585388	0.114535	-3.12614	0.0372519	0.729006	26	6295116	6296615	-	1500	KCNA2	GO:0005216;GO:0005249;GO:0005515;GO:0006811;GO:0006813;GO:0008076;GO:0016020;GO:0051260;GO:0055085	K04875	P	veNOG08757;spriNOG09309	potassium voltage-gated channel subfamily A member 2 [Source:HGNC Symbol;Acc:HGNC:6220]	GO:0006811//ion transport;GO:0006813//potassium ion transport;GO:0051260//protein homooligomerization;GO:0055085//transmembrane transport;	GO:0008076//voltage-gated potassium channel complex;GO:0016020//membrane;	GO:0005216//ion channel activity;GO:0005249//voltage-gated potassium channel activity;GO:0005515//protein binding;	-
ENSAPLG00020011747	18.8235	12.3723	25.2746	2.04284	1.03058	0.0372628	0.729006	2	161890437	161893674	-	3026	-	GO:0005515	-	T	veNOG10699	-	-	-	GO:0005515//protein binding;	-
ENSAPLG00020013307	4.48398	1.53864	7.42931	4.8285	2.27157	0.0374688	0.73212	25	7221621	7222752	+	375	-	-	-	R	veNOG27195;veNOG23275;veNOG25070	-	-	-	-	-
ENSAPLG00020010070	143.661	106.003	181.32	1.71052	0.774438	0.0375232	0.732266	19	7793100	7804353	-	2039	AIF1L	GO:0005509;GO:0051015	K18617	T	veNOG04406	allograft inflammatory factor 1 like [Source:NCBI gene;Acc:101794534]	-	-	GO:0005509//calcium ion binding;GO:0051015//actin filament binding;	-
ENSAPLG00020003614	169.689	137.927	201.45	1.46055	0.546516	0.0376546	0.733148	Z	60984126	61024452	-	2312	-	GO:0003824;GO:0004661;GO:0005953;GO:0018344;GO:0003824;GO:0004661;GO:0005953;GO:0018344	K11713	O	veNOG08603	-	GO:0018344//protein geranylgeranylation;GO:0018344//protein geranylgeranylation;	GO:0005953//CAAX-protein geranylgeranyltransferase complex;GO:0005953//CAAX-protein geranylgeranyltransferase complex;	GO:0003824//catalytic activity;GO:0004661//protein geranylgeranyltransferase activity;GO:0003824//catalytic activity;GO:0004661//protein geranylgeranyltransferase activity;	-
ENSAPLG00020017017	356.835	416.884	296.786	0.711915	-0.490224	0.0376773	0.733148	9	9044508	9056051	+	1600	RFC4	GO:0003677;GO:0005524;GO:0006260	K10755	L	veNOG02926	replication factor C subunit 4 [Source:HGNC Symbol;Acc:HGNC:9972]	GO:0006260//DNA replication;	-	GO:0003677//DNA binding;GO:0005524//ATP binding;	ko03430(Mismatch repair);ko03420(Nucleotide excision repair);ko03030(DNA replication)
ENSAPLG00020004594	493.732	414.95	572.514	1.37972	0.464374	0.0377187	0.733148	15	1423526	1425674	+	915	PGP	GO:0016791	K19269	P	veNOG09151	phosphoglycolate phosphatase [Source:HGNC Symbol;Acc:HGNC:8909]	-	-	GO:0016791//phosphatase activity;	ko00630(Glyoxylate and dicarboxylate metabolism)
ENSAPLG00020007244	915.016	1065.68	764.353	0.717246	-0.479461	0.0377998	0.733148	1	88621311	88660859	-	3403	BOC	GO:0005515;GO:0005887;GO:0007224;GO:0007411;GO:0045663	K20020	T	veNOG01439	BOC cell adhesion associated, oncogene regulated [Source:HGNC Symbol;Acc:HGNC:17173]	GO:0007224//smoothened signaling pathway;GO:0007411//axon guidance;GO:0045663//positive regulation of myoblast differentiation;	GO:0005887//integral component of plasma membrane;	GO:0005515//protein binding;	ko04360(Axon guidance);ko04340(Hedgehog signaling pathway)
ENSAPLG00020017023	294.112	346.426	241.798	0.69798	-0.518743	0.0378033	0.733148	20	3722789	3724675	+	780	TLCD3A	GO:0016021	-	T	veNOG15223	TLC domain containing 3A [Source:HGNC Symbol;Acc:HGNC:29646]	-	GO:0016021//integral component of membrane;	-	-
ENSAPLG00020005844	25.4312	33.5484	17.3141	0.516093	-0.954298	0.0379491	0.735064	7	6480274	6481045	-	681	NANOS1	GO:0003723;GO:0008270	K18741	R	veNOG14552;maNOG15387	nanos C2HC-type zinc finger 1 [Source:HGNC Symbol;Acc:HGNC:23044]	-	-	GO:0003723//RNA binding;GO:0008270//zinc ion binding;	-
ENSAPLG00020005655	1306.46	1096.46	1516.46	1.38305	0.467856	0.0381934	0.73832	18	3931517	3970343	+	2465	ACSF2	GO:0003824;GO:0003824;GO:0003824	K00666	I	veNOG06781	acyl-CoA synthetase family member 2 [Source:HGNC Symbol;Acc:HGNC:26101]	-	-	GO:0003824//catalytic activity;GO:0003824//catalytic activity;GO:0003824//catalytic activity;	-
ENSAPLG00020011192	75.1867	91.2829	59.0905	0.647333	-0.627419	0.038217	0.73832	3	117232779	117308409	-	2076	CCDC85A	-	-	S	veNOG03575	coiled-coil domain containing 85A [Source:HGNC Symbol;Acc:HGNC:29400]	-	-	-	-
ENSAPLG00020017919	232.871	183.67	282.072	1.53575	0.618944	0.0382591	0.73832	11	15595757	15599750	+	2294	-	GO:0003682;GO:0007219;GO:0045892	-	S	veNOG00031	-	GO:0007219//Notch signaling pathway;GO:0045892//negative regulation of transcription, DNA-templated;	-	GO:0003682//chromatin binding;	-
ENSAPLG00020006746	318.105	265.692	370.517	1.39454	0.479787	0.0383821	0.739549	5	12788678	12805805	-	2466	HHIPL1	GO:0003824;GO:0005044;GO:0016020;GO:0003824;GO:0005044;GO:0016020;GO:0003824;GO:0005044;GO:0016020	-	R	veNOG02374	HHIP like 1 [Source:HGNC Symbol;Acc:HGNC:19710]	-	GO:0016020//membrane;GO:0016020//membrane;GO:0016020//membrane;	GO:0003824//catalytic activity;GO:0005044//scavenger receptor activity;GO:0003824//catalytic activity;GO:0005044//scavenger receptor activity;GO:0003824//catalytic activity;GO:0005044//scavenger receptor activity;	-
ENSAPLG00020004664	229.586	187.583	271.59	1.44784	0.533905	0.0384911	0.739549	18	949649	953443	-	942	AFMID	GO:0016787	K01432	E	veNOG01826	arylformamidase [Source:HGNC Symbol;Acc:HGNC:20910]	-	-	GO:0016787//hydrolase activity;	ko00630(Glyoxylate and dicarboxylate metabolism);ko00380(Tryptophan metabolism)
ENSAPLG00020001793	2.20177	4.40355	0	0	-Inf	0.0385123	0.739549	1	181537189	181539672	+	2484	-	-	-	RL	COG2801;veNOG22086	-	-	-	-	-
ENSAPLG00020007471	913.421	1054.46	772.385	0.732497	-0.449106	0.0385125	0.739549	9	3717950	3749639	-	2582	BCHE	GO:0004104;GO:0004104;GO:0004104	K01050	T	veNOG01255	butyrylcholinesterase [Source:HGNC Symbol;Acc:HGNC:983]	-	-	GO:0004104//cholinesterase activity;GO:0004104//cholinesterase activity;GO:0004104//cholinesterase activity;	-
ENSAPLG00020012730	64.2233	79.4943	48.9523	0.615796	-0.699475	0.0385596	0.739549	5	23994126	23998682	+	1165	PGF	GO:0008083;GO:0016020	K16859	T	veNOG16939	placental growth factor [Source:NCBI gene;Acc:101800933]	-	GO:0016020//membrane;	GO:0008083//growth factor activity;	ko05200(Pathways in cancer);ko04510(Focal adhesion);ko04151(PI3K-Akt signaling pathway);ko04015(Rap1 signaling pathway);ko04014(Ras signaling pathway);ko04010(MAPK signaling pathway)
ENSAPLG00020008030	2424.86	1941.59	2908.13	1.49781	0.582853	0.0387604	0.741845	Z	71079795	71087076	+	949	TXN	GO:0006662;GO:0015035;GO:0045454;GO:0045454	K03671	K	veNOG22969	thioredoxin [Source:NCBI gene;Acc:101804092]	GO:0006662//glycerol ether metabolic process;GO:0045454//cell redox homeostasis;GO:0045454//cell redox homeostasis;	-	GO:0015035//protein-disulfide reductase activity;	ko05418(Fluid shear stress and atherosclerosis);ko05132(Salmonella infection);ko05012(Parkinson disease);ko04621(NOD-like receptor signaling pathway)
ENSAPLG00020005466	114.405	136.682	92.1285	0.674036	-0.569102	0.0387948	0.741845	3	82239781	82243798	-	1853	SIX2	GO:0000976;GO:0003677;GO:0003700;GO:0006355;GO:0043565;GO:0045892	K19472	K	veNOG01448	homeobox protein SIX2 [Source:NCBI gene;Acc:101799424]	GO:0006355//regulation of transcription, DNA-templated;GO:0045892//negative regulation of transcription, DNA-templated;	-	GO:0000976//transcription cis-regulatory region binding;GO:0003677//DNA binding;GO:0003700//DNA-binding transcription factor activity;GO:0043565//sequence-specific DNA binding;	-
ENSAPLG00020008103	193.103	157.22	228.987	1.45647	0.54248	0.0388219	0.741845	13	20577953	20578479	-	330	CHTF8	GO:0007064;GO:0031390	K11270	L	veNOG21808	chromosome transmission fidelity factor 8 [Source:HGNC Symbol;Acc:HGNC:24353]	GO:0007064//mitotic sister chromatid cohesion;	GO:0031390//Ctf18 RFC-like complex;	-	-
ENSAPLG00020014042	48.271	60.3506	36.1914	0.599686	-0.737721	0.0390043	0.744419	1	81162876	81211103	-	1941	RIMKLB	GO:0005524;GO:0006464;GO:0046872	K18310	HJ	veNOG06312;COG0189	ribosomal modification protein rimK like family member B [Source:HGNC Symbol;Acc:HGNC:29228]	GO:0006464//cellular protein modification process;	-	GO:0005524//ATP binding;GO:0046872//metal ion binding;	ko00250(Alanine, aspartate and glutamate metabolism)
ENSAPLG00020013918	7.21134	11.0996	3.32308	0.299387	-1.73992	0.0390826	0.745003	1	173045414	173046103	-	303	-	-	-	-	-	-	-	-	-	-
ENSAPLG00020011429	131.265	155.718	106.812	0.685935	-0.543857	0.0392516	0.747312	2	83901279	83948923	-	2500	CDH6	GO:0005509;GO:0005886;GO:0007155;GO:0007156;GO:0016020;GO:0098609	K06798	S	KOG3594;veNOG03927	cadherin-6 [Source:NCBI gene;Acc:101793646]	GO:0007155//cell adhesion;GO:0007156//homophilic cell adhesion via plasma membrane adhesion molecules;GO:0098609//cell-cell adhesion;	GO:0005886//plasma membrane;GO:0016020//membrane;	GO:0005509//calcium ion binding;	-
ENSAPLG00020015960	222.614	168.079	277.149	1.64892	0.72152	0.0394055	0.747399	32	3464030	3468323	+	1708	-	-	-	R	veNOG25729;opiNOG44776;veNOG26034	-	-	-	-	-
ENSAPLG00020015189	283.84	332.281	235.4	0.708435	-0.497293	0.0394299	0.747399	VSDN01000121.1	195227	199396	-	1493	QTRT1	GO:0006400;GO:0016763;GO:0006400;GO:0008479;GO:0016763;GO:0101030	K00773	A	veNOG08438	queuine tRNA-ribosyltransferase catalytic subunit 1 [Source:HGNC Symbol;Acc:HGNC:23797]	GO:0006400//tRNA modification;GO:0006400//tRNA modification;GO:0101030//tRNA-guanine transglycosylation;	-	GO:0016763//pentosyltransferase activity;GO:0008479//queuine tRNA-ribosyltransferase activity;GO:0016763//pentosyltransferase activity;	-
ENSAPLG00020006143	7.99615	3.17155	12.8208	4.04243	2.01522	0.0395311	0.747399	VSDN01001252.1	111620	113165	+	1440	-	-	K06856	R	veNOG24595;veNOG22917	-	-	-	-	ko05416(Viral myocarditis);ko05414(Dilated cardiomyopathy);ko05340(Primary immunodeficiency);ko05330(Allograft rejection);ko05323(Rheumatoid arthritis);ko05322(Systemic lupus erythematosus);ko05320(Autoimmune thyroid disease);ko05310(Asthma);ko05202(Transcriptional misregulation in cancer);ko05171(Coronavirus disease - COVID-19);ko05169(Epstein-Barr virus infection);ko05152(Tuberculosis);ko05150(…
ENSAPLG00020012515	11.3117	18.0852	4.53812	0.250929	-1.99465	0.0395584	0.747399	2	117040412	117266295	+	2156	CPNE4	-	-	T	veNOG00048	copine 4 [Source:NCBI gene;Acc:101796635]	-	-	-	-
ENSAPLG00020014123	47.6781	35.9572	59.3991	1.65194	0.724161	0.039575	0.747399	19	9151452	9152825	+	276	-	-	-	S	veNOG01743	-	-	-	-	-
ENSAPLG00020015951	90.6537	113.262	68.0452	0.600776	-0.735102	0.0396076	0.747399	16	7153982	7172182	-	3063	GGT7	GO:0006751;GO:0036374	K00681	E	COG0405;veNOG14966	gamma-glutamyltransferase 7 [Source:HGNC Symbol;Acc:HGNC:4259]	GO:0006751//glutathione catabolic process;	-	GO:0036374//glutathione hydrolase activity;	ko00480(Glutathione metabolism);ko00460(Cyanoamino acid metabolism);ko00430(Taurine and hypotaurine metabolism)
ENSAPLG00020017908	801.25	673.813	928.686	1.37825	0.462843	0.0397041	0.747399	7	4303645	4374552	+	3807	CPXM2	GO:0004181;GO:0006508;GO:0008270	K08639	R	veNOG06401	carboxypeptidase X, M14 family member 2 [Source:HGNC Symbol;Acc:HGNC:26977]	GO:0006508//proteolysis;	-	GO:0004181//metallocarboxypeptidase activity;GO:0008270//zinc ion binding;	-
ENSAPLG00020016025	139.373	170.97	107.776	0.630381	-0.665705	0.0397814	0.747399	2	97851343	97855798	+	1777	EDN1	GO:0005576;GO:0019229	K16366	T	veNOG05014	endothelin 1 [Source:NCBI gene;Acc:101803012]	GO:0019229//regulation of vasoconstriction;	GO:0005576//extracellular region;	-	ko05418(Fluid shear stress and atherosclerosis);ko05410(Hypertrophic cardiomyopathy);ko05200(Pathways in cancer);ko04933(AGE-RAGE signaling pathway in diabetic complications);ko04926(Relaxin signaling pathway);ko04924(Renin secretion);ko04916(Melanogenesis);ko04668(TNF signaling pathway);ko04270(Vascular smooth muscle contraction);ko04080(Neuroactive ligand-receptor interaction);ko04066(HIF-1 sig…
ENSAPLG00020003216	2771.01	2342.97	3199.04	1.36538	0.449299	0.0398222	0.747399	18	176786	205368	+	3087	SLC38A10	-	K14996	E	veNOG13128;opiNOG70051	solute carrier family 38 member 10 [Source:HGNC Symbol;Acc:HGNC:28237]	-	-	-	-
ENSAPLG00020017745	26.7427	18.8792	34.6062	1.83303	0.874231	0.0398352	0.747399	3	74556677	74564191	-	2721	TBXT	GO:0003700;GO:0005634;GO:0006355	K10172	K	veNOG08238	T-box transcription factor T [Source:NCBI gene;Acc:101795162]	GO:0006355//regulation of transcription, DNA-templated;	GO:0005634//nucleus;	GO:0003700//DNA-binding transcription factor activity;	-
ENSAPLG00020007537	4.18923	1.31675	7.06172	5.36301	2.42304	0.0399614	0.747399	17	8243367	8245901	+	1690	-	-	-	S	veNOG02950;veNOG12925;meNOG03170	-	-	-	-	-
ENSAPLG00020000246	182.333	248.126	116.54	0.46968	-1.09025	0.0399734	0.747399	1	199500247	199611016	-	2000	NOX4	GO:0016020;GO:0016491;GO:0055114;GO:0016020;GO:0016491;GO:0055114;GO:0016491;GO:0055114;GO:0016491;GO:0055114	-	QP	veNOG06719	NADPH oxidase 4 [Source:HGNC Symbol;Acc:HGNC:7891]	GO:0055114//obsolete oxidation-reduction process;GO:0055114//obsolete oxidation-reduction process;GO:0055114//obsolete oxidation-reduction process;GO:0055114//obsolete oxidation-reduction process;	GO:0016020//membrane;GO:0016020//membrane;	GO:0016491//oxidoreductase activity;GO:0016491//oxidoreductase activity;GO:0016491//oxidoreductase activity;GO:0016491//oxidoreductase activity;	-
ENSAPLG00020014121	8.75172	12.8851	4.61838	0.358429	-1.48024	0.0399847	0.747399	31	2139771	2143434	+	1242	-	GO:0006508;GO:0007267;GO:0007275;GO:0008233	K11990	T	veNOG08201	-	GO:0006508//proteolysis;GO:0007267//cell-cell signaling;GO:0007275//multicellular organism development;	-	GO:0008233//peptidase activity;	ko04340(Hedgehog signaling pathway)
ENSAPLG00020000680	8.7484	12.8991	4.59773	0.356439	-1.48827	0.0400121	0.747399	1	136656418	136672126	+	1561	-	GO:0005515	-	TR	veNOG06727;veNOG30633	-	-	-	GO:0005515//protein binding;	-
ENSAPLG00020016985	180.306	147.766	212.846	1.44042	0.526494	0.040056	0.747399	26	5888695	5912051	+	9895	-	GO:0004888;GO:0004930;GO:0005509;GO:0005886;GO:0007155;GO:0007156;GO:0007166;GO:0007186;GO:0016020;GO:0016021;GO:0004888;GO:0004930;GO:0005509;GO:0005886;GO:0007155;GO:0007156;GO:0007166;GO:0007186;GO:0016020;GO:0016021;GO:0004888;GO:0004930;GO:0005509;GO:0005886;GO:0007155;GO:0007156;GO:0007166;GO:0007186;GO:0016020;GO:0016021;GO:0004888;GO:0004930;GO:0005509;GO:0005886;GO:0007155;GO:0007156;GO:…	K04601	T	veNOG02804	-	GO:0007155//cell adhesion;GO:0007156//homophilic cell adhesion via plasma membrane adhesion molecules;GO:0007166//cell surface receptor signaling pathway;GO:0007186//G protein-coupled receptor signaling pathway;GO:0007155//cell adhesion;GO:0007156//homophilic cell adhesion via plasma membrane adhesion molecules;GO:0007166//cell surface receptor signaling pathway;GO:0007186//G protein-coupled rece…	GO:0005886//plasma membrane;GO:0016020//membrane;GO:0016021//integral component of membrane;GO:0005886//plasma membrane;GO:0016020//membrane;GO:0016021//integral component of membrane;GO:0005886//plasma membrane;GO:0016020//membrane;GO:0016021//integral component of membrane;GO:0005886//plasma membrane;GO:0016020//membrane;GO:0016021//integral component of membrane;	GO:0004888//transmembrane signaling receptor activity;GO:0004930//G protein-coupled receptor activity;GO:0005509//calcium ion binding;GO:0004888//transmembrane signaling receptor activity;GO:0004930//G protein-coupled receptor activity;GO:0005509//calcium ion binding;GO:0004888//transmembrane signaling receptor activity;GO:0004930//G protein-coupled receptor activity;GO:0005509//calcium ion bindi…	-
ENSAPLG00020006693	18.6524	29.7511	7.55367	0.253896	-1.97769	0.0400809	0.747399	2	27976200	27990365	-	1394	-	GO:0004089;GO:0005737;GO:0008270	K01672	R	veNOG07415	carbonic anhydrase 3 [Source:NCBI gene;Acc:101802933]	-	GO:0005737//cytoplasm;	GO:0004089//carbonate dehydratase activity;GO:0008270//zinc ion binding;	ko00910(Nitrogen metabolism)
ENSAPLG00020013919	249.07	291.229	206.91	0.710471	-0.493152	0.0400827	0.747399	2	50208252	50217183	+	1182	MPPE1	GO:0005793;GO:0006506;GO:0006888;GO:0008081;GO:0016787	-	L	veNOG04580	metallophosphoesterase 1 [Source:HGNC Symbol;Acc:HGNC:15988]	GO:0006506//GPI anchor biosynthetic process;GO:0006888//endoplasmic reticulum to Golgi vesicle-mediated transport;	GO:0005793//endoplasmic reticulum-Golgi intermediate compartment;	GO:0008081//phosphoric diester hydrolase activity;GO:0016787//hydrolase activity;	-
ENSAPLG00020018435	622.086	499.309	744.863	1.49179	0.577042	0.0401389	0.747399	10	7016000	7022934	-	3167	-	GO:0006464;GO:0008641;GO:0006464;GO:0008641	K10698	O	veNOG11888	-	GO:0006464//cellular protein modification process;GO:0006464//cellular protein modification process;	-	GO:0008641//ubiquitin-like modifier activating enzyme activity;GO:0008641//ubiquitin-like modifier activating enzyme activity;	ko05022(Pathways of neurodegeneration - multiple diseases);ko05012(Parkinson disease);ko04120(Ubiquitin mediated proteolysis)
ENSAPLG00020004591	157.517	126.476	188.559	1.49087	0.576155	0.0401903	0.747399	20	5608943	5612343	+	1146	RILP	-	K13883	Z	veNOG10469	Rab interacting lysosomal protein [Source:HGNC Symbol;Acc:HGNC:30266]	-	-	-	ko05132(Salmonella infection);ko04145(Phagosome)
ENSAPLG00020007552	170.485	202.449	138.521	0.684228	-0.547452	0.0402136	0.747399	Z	9295945	9317624	+	3490	-	GO:0004896;GO:0005515;GO:0016020;GO:0004896;GO:0005515;GO:0016020;GO:0004896;GO:0005515;GO:0016020;GO:0004896;GO:0005515;GO:0016020;GO:0004896;GO:0005515;GO:0016020	K05056	T	veNOG04732	-	-	GO:0016020//membrane;GO:0016020//membrane;GO:0016020//membrane;GO:0016020//membrane;GO:0016020//membrane;	GO:0004896//cytokine receptor activity;GO:0005515//protein binding;GO:0004896//cytokine receptor activity;GO:0005515//protein binding;GO:0004896//cytokine receptor activity;GO:0005515//protein binding;GO:0004896//cytokine receptor activity;GO:0005515//protein binding;GO:0004896//cytokine receptor activity;GO:0005515//protein binding;	ko04640(Hematopoietic cell lineage);ko04630(JAK-STAT signaling pathway);ko04060(Cytokine-cytokine receptor interaction)
ENSAPLG00020009141	176.927	114.694	239.16	2.08521	1.06019	0.0404706	0.749978	30	1391757	1395861	+	1413	-	GO:0005515	K06712	R	opiNOG50040;veNOG05912	-	-	-	GO:0005515//protein binding;	-
ENSAPLG00020007009	64.643	79.4329	49.8531	0.627613	-0.672054	0.0405238	0.749978	1	86173334	86198996	-	3254	-	GO:0015018;GO:0016020	K00735	O	KOG1476;veNOG11765	-	-	GO:0016020//membrane;	GO:0015018//galactosylgalactosylxylosylprotein 3-beta-glucuronosyltransferase activity;	ko00515(Mannose type O-glycan biosynthesis)
ENSAPLG00020012930	112.716	136.341	89.0903	0.653437	-0.61388	0.0405311	0.749978	15	8823824	8827094	+	414	-	-	-	S	veNOG14514	-	-	-	-	-
ENSAPLG00020010853	84.5271	44.216	124.838	2.82337	1.49742	0.0405957	0.749978	37	1544329	1548043	+	762	-	-	K06712	R	veNOG08357;veNOG31920	-	-	-	-	-
ENSAPLG00020000137	110.229	89.9989	130.46	1.44957	0.535623	0.040602	0.749978	2	1236638	1238461	-	1629	TIGD5	GO:0003676;GO:0003677	-	SR	NOG35073;veNOG16434	tigger transposable element derived 5 [Source:HGNC Symbol;Acc:HGNC:18336]	-	-	GO:0003676//nucleic acid binding;GO:0003677//DNA binding;	-
ENSAPLG00020002507	215.619	259.486	171.752	0.661896	-0.595324	0.0406406	0.749978	2	158380012	158516242	+	2390	ADCYAP1R1	GO:0004888;GO:0004930;GO:0004999;GO:0007166;GO:0007186;GO:0016020;GO:0016021;GO:0004888;GO:0004930;GO:0004999;GO:0007166;GO:0007186;GO:0016020;GO:0016021;GO:0004888;GO:0004930;GO:0004999;GO:0007166;GO:0007186;GO:0016020;GO:0016021	K04587	T	opiNOG22054;veNOG12060	ADCYAP receptor type I [Source:NCBI gene;Acc:101805135]	GO:0007166//cell surface receptor signaling pathway;GO:0007186//G protein-coupled receptor signaling pathway;GO:0007166//cell surface receptor signaling pathway;GO:0007186//G protein-coupled receptor signaling pathway;GO:0007166//cell surface receptor signaling pathway;GO:0007186//G protein-coupled receptor signaling pathway;	GO:0016020//membrane;GO:0016021//integral component of membrane;GO:0016020//membrane;GO:0016021//integral component of membrane;GO:0016020//membrane;GO:0016021//integral component of membrane;	GO:0004888//transmembrane signaling receptor activity;GO:0004930//G protein-coupled receptor activity;GO:0004999//vasoactive intestinal polypeptide receptor activity;GO:0004888//transmembrane signaling receptor activity;GO:0004930//G protein-coupled receptor activity;GO:0004999//vasoactive intestinal polypeptide receptor activity;GO:0004888//transmembrane signaling receptor activity;GO:0004930//G…	ko04924(Renin secretion);ko04911(Insulin secretion);ko04713(Circadian entrainment);ko04080(Neuroactive ligand-receptor interaction);ko04024(cAMP signaling pathway)
ENSAPLG00020018109	223.546	182.833	264.259	1.44536	0.531429	0.0407367	0.750863	25	2321973	2333474	+	4898	-	GO:0005524;GO:0005524;GO:0003779;GO:0005524	K02213	L	veNOG11442	-	-	-	GO:0005524//ATP binding;GO:0005524//ATP binding;GO:0003779//actin binding;GO:0005524//ATP binding;	ko05207(Chemical carcinogenesis - receptor activation);ko04113(Meiosis - yeast);ko04111(Cell cycle - yeast);ko04110(Cell cycle)
ENSAPLG00020017041	470.225	386.46	553.991	1.4335	0.519546	0.040883	0.752073	26	5937882	5948903	-	1031	-	GO:0004175;GO:0004298;GO:0005839;GO:0006511;GO:0019773;GO:0043161;GO:0051603	K02729	O	COG0638;veNOG05608	-	GO:0006511//ubiquitin-dependent protein catabolic process;GO:0043161//proteasome-mediated ubiquitin-dependent protein catabolic process;GO:0051603//proteolysis involved in cellular protein catabolic process;	GO:0005839//proteasome core complex;GO:0019773//proteasome core complex, alpha-subunit complex;	GO:0004175//endopeptidase activity;GO:0004298//threonine-type endopeptidase activity;	ko05022(Pathways of neurodegeneration - multiple diseases);ko05020(Prion disease);ko05017(Spinocerebellar ataxia);ko05016(Huntington disease);ko05014(Amyotrophic lateral sclerosis);ko05012(Parkinson disease);ko05010(Alzheimer disease);ko03050(Proteasome)
ENSAPLG00020006701	625.885	524.369	727.401	1.38719	0.472167	0.0409459	0.752073	24	4195784	4224001	-	2057	WASF2	GO:0003779;GO:0005856;GO:0030036	K05748	Z	veNOG11160	WASP family member 2 [Source:HGNC Symbol;Acc:HGNC:12733]	GO:0030036//actin cytoskeleton organization;	GO:0005856//cytoskeleton;	GO:0003779//actin binding;	ko05231(Choline metabolism in cancer);ko05135(Yersinia infection);ko05131(Shigellosis);ko05130(Pathogenic Escherichia coli infection);ko05100(Bacterial invasion of epithelial cells);ko04810(Regulation of actin cytoskeleton);ko04666(Fc gamma R-mediated phagocytosis);ko04520(Adherens junction)
ENSAPLG00020005208	59.5457	45.7637	73.3277	1.60231	0.680154	0.0409468	0.752073	7	37633408	37638685	+	1152	-	GO:0004806;GO:0016788	K00308	I	veNOG19021;veNOG06821	-	-	-	GO:0004806//triglyceride lipase activity;GO:0016788//hydrolase activity, acting on ester bonds;	ko04146(Peroxisome)
ENSAPLG00020014587	7.20252	12.4058	1.99926	0.161155	-2.63348	0.041138	0.754695	22	15443253	15480133	-	2969	-	GO:0005524;GO:0016787	K13525	O	veNOG12076;prNOG00408	transitional endoplasmic reticulum ATPase [Source:NCBI gene;Acc:101793310]	-	-	GO:0005524//ATP binding;GO:0016787//hydrolase activity;	ko05134(Legionellosis);ko05022(Pathways of neurodegeneration - multiple diseases);ko05014(Amyotrophic lateral sclerosis);ko04141(Protein processing in endoplasmic reticulum)
ENSAPLG00020002371	12.693	18.1402	7.24574	0.39943	-1.32398	0.0413206	0.755882	30	260837	263104	-	633	-	GO:0003676	-	RK	veNOG04540;veNOG06686	-	-	-	GO:0003676//nucleic acid binding;	-
ENSAPLG00020002809	1.41979	0	2.83958	Inf	Inf	0.0413285	0.755882	VSDN01001010.1	11802	14053	-	2252	-	GO:0003676;GO:0004523	-	RL	COG2801;veNOG22086;veNOG33279	-	-	-	GO:0003676//nucleic acid binding;GO:0004523//RNA-DNA hybrid ribonuclease activity;	-
ENSAPLG00020017981	688.869	581.022	796.715	1.37123	0.45547	0.0413479	0.755882	1	56065735	56072146	-	1630	HMOX1	GO:0004392;GO:0006788;GO:0055114	K00510	P	veNOG15532	heme oxygenase 1 [Source:NCBI gene;Acc:101805057]	GO:0006788//heme oxidation;GO:0055114//obsolete oxidation-reduction process;	-	GO:0004392//heme oxygenase (decyclizing) activity;	ko05418(Fluid shear stress and atherosclerosis);ko05225(Hepatocellular carcinoma);ko05208(Chemical carcinogenesis - reactive oxygen species);ko05206(MicroRNAs in cancer);ko05200(Pathways in cancer);ko04978(Mineral absorption);ko04216(Ferroptosis);ko04066(HIF-1 signaling pathway);ko00860(Porphyrin metabolism)
ENSAPLG00020009845	133.964	160.791	107.137	0.666316	-0.585721	0.0414554	0.756696	13	12332796	12384353	-	1022	-	GO:0005515	K19324	S	veNOG08845	brain expressed associated with NEDD4 1 [Source:NCBI gene;Acc:101792517]	-	-	GO:0005515//protein binding;	ko05017(Spinocerebellar ataxia)
ENSAPLG00020013098	20934	24205.8	17662.2	0.729668	-0.454688	0.0414894	0.756696	6	24125165	24329920	+	6592	MYLK	GO:0004672;GO:0005515;GO:0005524;GO:0006468;GO:0004672;GO:0005515;GO:0005524;GO:0006468;GO:0004672;GO:0005515;GO:0005524;GO:0006468;GO:0004672;GO:0005515;GO:0005524;GO:0006468;GO:0004672;GO:0005515;GO:0005524;GO:0006468	K00907	Z	veNOG11355	myosin light chain kinase [Source:HGNC Symbol;Acc:HGNC:7590]	GO:0006468//protein phosphorylation;GO:0006468//protein phosphorylation;GO:0006468//protein phosphorylation;GO:0006468//protein phosphorylation;GO:0006468//protein phosphorylation;	-	GO:0004672//protein kinase activity;GO:0005515//protein binding;GO:0005524//ATP binding;GO:0004672//protein kinase activity;GO:0005515//protein binding;GO:0005524//ATP binding;GO:0004672//protein kinase activity;GO:0005515//protein binding;GO:0005524//ATP binding;GO:0004672//protein kinase activity;GO:0005515//protein binding;GO:0005524//ATP binding;GO:0004672//protein kinase activity;GO:0005515/…	ko04971(Gastric acid secretion);ko04921(Oxytocin signaling pathway);ko04810(Regulation of actin cytoskeleton);ko04611(Platelet activation);ko04510(Focal adhesion);ko04371(Apelin signaling pathway);ko04270(Vascular smooth muscle contraction);ko04022(cGMP-PKG signaling pathway);ko04020(Calcium signaling pathway)
ENSAPLG00020005019	14.5435	20.2979	8.7892	0.433011	-1.20752	0.0416287	0.7575	7	5804943	5863527	-	1562	PLPP4	GO:0008195;GO:0046839	-	I	veNOG03324	phospholipid phosphatase 4 [Source:NCBI gene;Acc:101795006]	GO:0046839//phospholipid dephosphorylation;	-	GO:0008195//phosphatidate phosphatase activity;	-
ENSAPLG00020006506	467.39	541.352	393.428	0.726751	-0.460467	0.0416305	0.7575	7	34681170	34704787	-	6154	ADAMTS14	GO:0004222;GO:0006508;GO:0008233;GO:0008237;GO:0004222;GO:0006508;GO:0008233;GO:0008237;GO:0004222;GO:0006508;GO:0008233;GO:0008237	K08628	O	veNOG03942	ADAM metallopeptidase with thrombospondin type 1 motif 14 [Source:HGNC Symbol;Acc:HGNC:14899]	GO:0006508//proteolysis;GO:0006508//proteolysis;GO:0006508//proteolysis;	-	GO:0004222//metalloendopeptidase activity;GO:0008233//peptidase activity;GO:0008237//metallopeptidase activity;GO:0004222//metalloendopeptidase activity;GO:0008233//peptidase activity;GO:0008237//metallopeptidase activity;GO:0004222//metalloendopeptidase activity;GO:0008233//peptidase activity;GO:0008237//metallopeptidase activity;	-
ENSAPLG00020008070	58.0703	71.1483	44.9923	0.632374	-0.661151	0.0416986	0.757857	28	244226	245477	-	1092	C2CD4C	-	-	R	veNOG09958	C2 calcium dependent domain containing 4C [Source:HGNC Symbol;Acc:HGNC:29417]	-	-	-	-
ENSAPLG00020015740	151.335	177.194	125.476	0.70813	-0.497913	0.0420919	0.763423	2	122817877	122982999	+	3155	ZNF385D	GO:0003676;GO:0008270;GO:0003676;GO:0008270;GO:0003676;GO:0008270;GO:0003676;GO:0008270	-	R	NOG131935;veNOG01079	zinc finger protein 385D [Source:HGNC Symbol;Acc:HGNC:26191]	-	-	GO:0003676//nucleic acid binding;GO:0008270//zinc ion binding;GO:0003676//nucleic acid binding;GO:0008270//zinc ion binding;GO:0003676//nucleic acid binding;GO:0008270//zinc ion binding;GO:0003676//nucleic acid binding;GO:0008270//zinc ion binding;	-
ENSAPLG00020013260	133.985	160.277	107.693	0.671919	-0.57364	0.0421493	0.763423	3	54376591	54457163	-	5211	TBC1D32	-	-	S	veNOG09490	TBC1 domain family member 32 [Source:HGNC Symbol;Acc:HGNC:21485]	-	-	-	-
ENSAPLG00020018382	302.429	358.286	246.573	0.688202	-0.539097	0.0421516	0.763423	6	11358383	11406419	-	1885	FAM207A	GO:0000462;GO:0005730;GO:0030686;GO:0030688	-	S	veNOG11228	family with sequence similarity 207 member A [Source:HGNC Symbol;Acc:HGNC:15811]	GO:0000462//maturation of SSU-rRNA from tricistronic rRNA transcript (SSU-rRNA, 5.8S rRNA, LSU-rRNA);	GO:0005730//nucleolus;GO:0030686//90S preribosome;GO:0030688//preribosome, small subunit precursor;	-	-
ENSAPLG00020014188	4793.1	3751.98	5834.23	1.55497	0.636888	0.0422816	0.764742	1	81505497	81520121	+	1900	FKBP4	GO:0000413;GO:0003755;GO:0005515;GO:0005528;GO:0031072	K09571	O	veNOG02645	FKBP prolyl isomerase 4 [Source:NCBI gene;Acc:101799954]	GO:0000413//protein peptidyl-prolyl isomerization;	-	GO:0003755//peptidyl-prolyl cis-trans isomerase activity;GO:0005515//protein binding;GO:0005528//FK506 binding;GO:0031072//heat shock protein binding;	ko04915(Estrogen signaling pathway)
ENSAPLG00020009864	261.645	309.126	214.163	0.692802	-0.529485	0.0423224	0.764742	1	34313274	34356480	-	3759	LRIG3	GO:0005515	-	T	veNOG10269	leucine rich repeats and immunoglobulin like domains 3 [Source:HGNC Symbol;Acc:HGNC:30991]	-	-	GO:0005515//protein binding;	-
ENSAPLG00020016624	486.029	406.383	565.675	1.39197	0.477133	0.0425277	0.766933	13	8318216	8357939	-	642	CBFB	GO:0003713;GO:0005634	-	K	veNOG08887	core-binding factor subunit beta [Source:HGNC Symbol;Acc:HGNC:1539]	-	GO:0005634//nucleus;	GO:0003713//transcription coactivator activity;	-
ENSAPLG00020016882	20.3784	27.2493	13.5074	0.495696	-1.01247	0.0425651	0.766933	2	101885466	101886115	-	372	-	-	-	R	veNOG30393;veNOG13611;maNOG19520;veNOG26143;veNOG24606	-	-	-	-	-
ENSAPLG00020004546	659.302	552.799	765.805	1.38532	0.470222	0.042591	0.766933	20	5549150	5557347	-	3755	WDR81	GO:0005515	K17601	R	veNOG09210	WD repeat domain 81 [Source:HGNC Symbol;Acc:HGNC:26600]	-	-	GO:0005515//protein binding;	-
ENSAPLG00020008616	14.6478	8.96663	20.329	2.26719	1.1809	0.0426486	0.767086	13	10578407	10592114	-	3111	DRC7	-	-	S	veNOG07498	dynein regulatory complex subunit 7 [Source:HGNC Symbol;Acc:HGNC:25289]	-	-	-	-
ENSAPLG00020007307	23.4133	15.603	31.2237	2.00113	1.00082	0.0428514	0.769347	17	7775647	7823188	-	1671	BICDL1	-	K16756	S	veNOG02861	BICD family like cargo adaptor 1 [Source:HGNC Symbol;Acc:HGNC:28095]	-	-	-	-
ENSAPLG00020016741	67.9385	84.4826	51.3943	0.608342	-0.717044	0.0428729	0.769347	2	98811196	98812532	-	873	-	GO:0004930;GO:0007186;GO:0016021	-	R	veNOG13677	-	GO:0007186//G protein-coupled receptor signaling pathway;	GO:0016021//integral component of membrane;	GO:0004930//G protein-coupled receptor activity;	-
ENSAPLG00020006715	399.263	466.396	332.13	0.712119	-0.489809	0.0429605	0.770033	4	18265799	18290793	-	3652	-	-	-	Z	veNOG10860	-	-	-	-	-
ENSAPLG00020011117	112.343	81.9838	142.703	1.74062	0.799605	0.0432128	0.773667	7	37779576	37797391	+	7033	CDH23	GO:0005509;GO:0005886;GO:0007155;GO:0007156;GO:0007605;GO:0007626;GO:0016020;GO:0032420;GO:0060122;GO:0005509;GO:0005886;GO:0007155;GO:0007156;GO:0007605;GO:0007626;GO:0016020;GO:0032420;GO:0060122	K06813	S	veNOG05360	cadherin related 23 [Source:HGNC Symbol;Acc:HGNC:13733]	GO:0007155//cell adhesion;GO:0007156//homophilic cell adhesion via plasma membrane adhesion molecules;GO:0007605//sensory perception of sound;GO:0007626//locomotory behavior;GO:0060122//inner ear receptor cell stereocilium organization;GO:0007155//cell adhesion;GO:0007156//homophilic cell adhesion via plasma membrane adhesion molecules;GO:0007605//sensory perception of sound;GO:0007626//locomotor…	GO:0005886//plasma membrane;GO:0016020//membrane;GO:0032420//stereocilium;GO:0005886//plasma membrane;GO:0016020//membrane;GO:0032420//stereocilium;	GO:0005509//calcium ion binding;GO:0005509//calcium ion binding;	-
ENSAPLG00020015914	260.793	304.717	216.869	0.711706	-0.490646	0.0432678	0.773764	28	2284838	2334272	+	5712	CPAMD8	GO:0004866;GO:0005515;GO:0005576;GO:0005615;GO:0004866;GO:0005515;GO:0005576;GO:0005615	-	O	veNOG05292	C3 and PZP like alpha-2-macroglobulin domain containing 8 [Source:NCBI gene;Acc:101798474]	-	GO:0005576//extracellular region;GO:0005615//extracellular space;GO:0005576//extracellular region;GO:0005615//extracellular space;	GO:0004866//endopeptidase inhibitor activity;GO:0005515//protein binding;GO:0004866//endopeptidase inhibitor activity;GO:0005515//protein binding;	-
ENSAPLG00020003906	84.6214	66.4814	102.761	1.54572	0.628277	0.0436664	0.780001	Z	51919991	51932572	-	3104	FUT10	GO:0000139;GO:0006486;GO:0008417;GO:0016020;GO:0046920	K09669	GE	veNOG02454;opiNOG01654	fucosyltransferase 10 [Source:HGNC Symbol;Acc:HGNC:19234]	GO:0006486//protein glycosylation;	GO:0000139//Golgi membrane;GO:0016020//membrane;	GO:0008417//fucosyltransferase activity;GO:0046920//alpha-(1->3)-fucosyltransferase activity;	-
ENSAPLG00020016140	184.342	149.262	219.423	1.47005	0.555863	0.0438481	0.781768	12	9521245	9525151	-	1023	NEIL1	GO:0003676;GO:0003684;GO:0003906;GO:0006284;GO:0008270;GO:0016799	K10567	L	veNOG14046	nei like DNA glycosylase 1 [Source:HGNC Symbol;Acc:HGNC:18448]	GO:0006284//base-excision repair;	-	GO:0003676//nucleic acid binding;GO:0003684//damaged DNA binding;GO:0003906//DNA-(apurinic or apyrimidinic site) endonuclease activity;GO:0008270//zinc ion binding;GO:0016799//hydrolase activity, hydrolyzing N-glycosyl compounds;	ko03410(Base excision repair)
ENSAPLG00020010848	1258.86	1478.81	1038.91	0.702535	-0.509359	0.0438656	0.781768	1	93687686	93738702	+	4261	PHLDB2	-	-	Z	veNOG02630	pleckstrin homology like domain family B member 2 [Source:HGNC Symbol;Acc:HGNC:29573]	-	-	-	-
ENSAPLG00020002732	1347.18	1843.18	851.189	0.461805	-1.11464	0.0439944	0.781978	1	193080528	193086249	+	2680	MMP7	GO:0004222;GO:0006508;GO:0008237;GO:0008270;GO:0031012	K01397	O	veNOG10878;veNOG02880	matrix metallopeptidase 7 [Source:NCBI gene;Acc:101793749]	GO:0006508//proteolysis;	GO:0031012//extracellular matrix;	GO:0004222//metalloendopeptidase activity;GO:0008237//metallopeptidase activity;GO:0008270//zinc ion binding;	ko05166(Human T-cell leukemia virus 1 infection);ko04310(Wnt signaling pathway)
ENSAPLG00020014886	7.09857	11.6691	2.52808	0.216648	-2.20657	0.0440253	0.781978	28	1942652	1945012	-	1490	-	GO:0007605;GO:0016020;GO:0045216;GO:0061689;GO:0007605;GO:0016020;GO:0045216;GO:0061689;GO:0007605;GO:0016020;GO:0045216;GO:0061689	K17291	K	veNOG07784;veNOG09843	-	GO:0007605//sensory perception of sound;GO:0045216//cell-cell junction organization;GO:0007605//sensory perception of sound;GO:0045216//cell-cell junction organization;GO:0007605//sensory perception of sound;GO:0045216//cell-cell junction organization;	GO:0016020//membrane;GO:0061689//tricellular tight junction;GO:0016020//membrane;GO:0061689//tricellular tight junction;GO:0016020//membrane;GO:0061689//tricellular tight junction;	-	ko04530(Tight junction)
ENSAPLG00020017172	1999.21	2315.17	1683.26	0.727055	-0.459863	0.0440276	0.781978	20	4123527	4134318	-	2662	TRPV2	GO:0005216;GO:0005886;GO:0006811;GO:0009408;GO:0016020;GO:0016021;GO:0055085;GO:0070588;GO:0005216;GO:0005515;GO:0005886;GO:0006811;GO:0009408;GO:0016020;GO:0016021;GO:0055085;GO:0070588;GO:0005216;GO:0005515;GO:0005886;GO:0006811;GO:0009408;GO:0016020;GO:0016021;GO:0055085;GO:0070588	K04971	P	veNOG01228	transient receptor potential cation channel subfamily V member 2 [Source:HGNC Symbol;Acc:HGNC:18082]	GO:0006811//ion transport;GO:0009408//response to heat;GO:0055085//transmembrane transport;GO:0070588//calcium ion transmembrane transport;GO:0006811//ion transport;GO:0009408//response to heat;GO:0055085//transmembrane transport;GO:0070588//calcium ion transmembrane transport;GO:0006811//ion transport;GO:0009408//response to heat;GO:0055085//transmembrane transport;GO:0070588//calcium ion transm…	GO:0005886//plasma membrane;GO:0016020//membrane;GO:0016021//integral component of membrane;GO:0005886//plasma membrane;GO:0016020//membrane;GO:0016021//integral component of membrane;GO:0005886//plasma membrane;GO:0016020//membrane;GO:0016021//integral component of membrane;	GO:0005216//ion channel activity;GO:0005216//ion channel activity;GO:0005515//protein binding;GO:0005216//ion channel activity;GO:0005515//protein binding;	ko04750(Inflammatory mediator regulation of TRP channels);ko04621(NOD-like receptor signaling pathway)
ENSAPLG00020013511	1462.26	1693.78	1230.75	0.726629	-0.460709	0.0440846	0.7821	9	17431005	17447382	-	1053	LIMS2	-	-	T	veNOG01883	LIM zinc finger domain containing 2 [Source:HGNC Symbol;Acc:HGNC:16084]	-	-	-	-
ENSAPLG00020009939	53.4043	66.1745	40.6342	0.614046	-0.703582	0.0443849	0.784924	17	11655966	11658606	+	963	CCDC92	-	K16452	S	veNOG02113	coiled-coil domain containing 92 [Source:HGNC Symbol;Acc:HGNC:29563]	-	-	-	-
ENSAPLG00020000852	164.585	130.583	198.586	1.52076	0.604792	0.044426	0.784924	2	143469852	143470856	+	1005	OTUD1	-	K13716	OT	veNOG08020	OTU deubiquitinase 1 [Source:HGNC Symbol;Acc:HGNC:27346]	-	-	-	-
ENSAPLG00020003670	5.09208	8.2429	1.94126	0.235507	-2.08616	0.0444662	0.784924	2	160424247	160455192	+	1520	-	-	-	S	veNOG19742	transmembrane inner ear [Source:NCBI gene;Acc:113842608]	-	-	-	-
ENSAPLG00020008428	5838.65	6709.97	4967.33	0.740291	-0.433835	0.0444705	0.784924	2	146225551	146329559	+	7935	SVIL	GO:0003779;GO:0007010;GO:0051015;GO:0003779;GO:0007010;GO:0051015;GO:0003779;GO:0007010;GO:0051015;GO:0003779;GO:0007010;GO:0051015;GO:0003779;GO:0007010;GO:0051015	K10369	Z	veNOG14479	supervillin [Source:HGNC Symbol;Acc:HGNC:11480]	GO:0007010//cytoskeleton organization;GO:0007010//cytoskeleton organization;GO:0007010//cytoskeleton organization;GO:0007010//cytoskeleton organization;GO:0007010//cytoskeleton organization;	-	GO:0003779//actin binding;GO:0051015//actin filament binding;GO:0003779//actin binding;GO:0051015//actin filament binding;GO:0003779//actin binding;GO:0051015//actin filament binding;GO:0003779//actin binding;GO:0051015//actin filament binding;GO:0003779//actin binding;GO:0051015//actin filament binding;	-
ENSAPLG00020006940	1616.55	1370.4	1862.69	1.35923	0.442787	0.0445629	0.784924	5	22853320	22858951	-	1260	AHSA1	GO:0001671;GO:0051087;GO:0051879	-	S	veNOG04381	activator of HSP90 ATPase activity 1 [Source:HGNC Symbol;Acc:HGNC:1189]	-	-	GO:0001671//ATPase activator activity;GO:0051087//chaperone binding;GO:0051879//Hsp90 protein binding;	-
ENSAPLG00020002647	1214.29	1026.86	1401.71	1.36504	0.448946	0.0445695	0.784924	17	15264642	15275552	+	5661	-	GO:0005515;GO:0006886;GO:0016192;GO:0030117;GO:0005515;GO:0006886;GO:0015031;GO:0016192;GO:0030117;GO:0030131;GO:0030276;GO:0005515;GO:0006886;GO:0016192;GO:0030117;GO:0030131;GO:0005515;GO:0006886;GO:0015031;GO:0016192;GO:0030117;GO:0030131;GO:0030276	K12392	U	veNOG09981	-	GO:0006886//intracellular protein transport;GO:0016192//vesicle-mediated transport;GO:0006886//intracellular protein transport;GO:0015031//protein transport;GO:0016192//vesicle-mediated transport;GO:0006886//intracellular protein transport;GO:0016192//vesicle-mediated transport;GO:0006886//intracellular protein transport;GO:0015031//protein transport;GO:0016192//vesicle-mediated transport;	GO:0030117//membrane coat;GO:0030117//membrane coat;GO:0030131//clathrin adaptor complex;GO:0030117//membrane coat;GO:0030131//clathrin adaptor complex;GO:0030117//membrane coat;GO:0030131//clathrin adaptor complex;	GO:0005515//protein binding;GO:0005515//protein binding;GO:0030276//clathrin binding;GO:0005515//protein binding;GO:0005515//protein binding;GO:0030276//clathrin binding;	ko05170(Human immunodeficiency virus 1 infection);ko04142(Lysosome)
ENSAPLG00020003409	210.131	252.647	167.614	0.663431	-0.591981	0.0445957	0.784924	Z	49209968	49300367	-	4904	MEGF10	GO:0005515	-	T	veNOG04942	multiple EGF like domains 10 [Source:HGNC Symbol;Acc:HGNC:29634]	-	-	GO:0005515//protein binding;	-
ENSAPLG00020013259	208.003	171.659	244.346	1.42344	0.509385	0.0447251	0.786316	9	22934573	22963140	+	3706	RHBDD1	GO:0004252;GO:0016021	K09651	T	veNOG02496	rhomboid domain containing 1 [Source:NCBI gene;Acc:101797073]	-	GO:0016021//integral component of membrane;	GO:0004252//serine-type endopeptidase activity;	-
ENSAPLG00020000382	15.671	21.3842	9.95779	0.46566	-1.10265	0.0448518	0.787655	3	2324292	2329072	+	1461	STMN4	GO:0031110	-	S	veNOG10367	stathmin 4 [Source:HGNC Symbol;Acc:HGNC:16078]	GO:0031110//regulation of microtubule polymerization or depolymerization;	-	-	-
ENSAPLG00020003176	508.404	428.101	588.708	1.37516	0.459603	0.0450468	0.790076	11	14754566	14769326	+	3205	-	GO:0005506;GO:0016491;GO:0045329;GO:0050353;GO:0055114	K00474	I	veNOG08186	-	GO:0045329//carnitine biosynthetic process;GO:0055114//obsolete oxidation-reduction process;	-	GO:0005506//iron ion binding;GO:0016491//oxidoreductase activity;GO:0050353//trimethyllysine dioxygenase activity;	ko00310(Lysine degradation)
ENSAPLG00020014114	315.04	257.783	372.298	1.44423	0.530301	0.0451012	0.790076	4	67417303	67543205	-	5783	-	GO:0008270;GO:0008270;GO:0008270	-	O	KOG0802;veNOG17632	-	-	-	GO:0008270//zinc ion binding;GO:0008270//zinc ion binding;GO:0008270//zinc ion binding;	-
ENSAPLG00020008341	159.685	196.736	122.634	0.623343	-0.681902	0.0451414	0.790076	28	354434	363595	+	1855	FSTL3	GO:0005515	-	W	veNOG08484	follistatin like 3 [Source:HGNC Symbol;Acc:HGNC:3973]	-	-	GO:0005515//protein binding;	-
ENSAPLG00020015398	194.995	160.186	229.803	1.4346	0.520648	0.0452141	0.790461	3	1223454	1233576	+	3046	AGBL5	GO:0004181;GO:0006508;GO:0008270	-	O	veNOG05387	ATP/GTP binding protein like 5 [Source:HGNC Symbol;Acc:HGNC:26147]	GO:0006508//proteolysis;	-	GO:0004181//metallocarboxypeptidase activity;GO:0008270//zinc ion binding;	-
ENSAPLG00020006400	31.9334	40.2094	23.6574	0.588355	-0.765242	0.0453806	0.792485	5	5420428	5427173	-	1859	L3HYPDH	-	K18384	S	veNOG12492	trans-L-3-hydroxyproline dehydratase [Source:HGNC Symbol;Acc:HGNC:20488]	-	-	-	ko00330(Arginine and proline metabolism)
ENSAPLG00020006870	145.87	173.501	118.24	0.681491	-0.553234	0.0455139	0.793505	9	9441802	9443574	+	240	CAMK2N2	GO:0004860	-	T	veNOG24888;NOG75513	calcium/calmodulin dependent protein kinase II inhibitor 2 [Source:NCBI gene;Acc:113844458]	-	-	GO:0004860//protein kinase inhibitor activity;	-
ENSAPLG00020010480	203.004	240.044	165.964	0.691388	-0.532434	0.0455407	0.793505	16	1721159	1721536	-	378	-	GO:0030314	K19530	R	veNOG01771;veNOG02800	-	-	GO:0030314//junctional membrane complex;	-	-
ENSAPLG00020006436	54.4056	67.2077	41.6034	0.619027	-0.691925	0.0457103	0.795573	1	74783415	74839291	-	2063	MPPED1	GO:0016787;GO:0016787	-	R	veNOG09691	metallophosphoesterase domain containing 1 [Source:NCBI gene;Acc:101798476]	-	-	GO:0016787//hydrolase activity;GO:0016787//hydrolase activity;	-
ENSAPLG00020009005	47.696	59.0411	36.3509	0.615688	-0.699729	0.0458333	0.796826	30	1293169	1299516	+	2344	-	GO:0003676	K09228	-	-	-	-	-	GO:0003676//nucleic acid binding;	ko05168(Herpes simplex virus 1 infection)
ENSAPLG00020001242	11.3405	15.8958	6.78517	0.426855	-1.22818	0.0460157	0.799106	5	34070690	34088718	-	2022	-	GO:0004620;GO:0009395	K16342	I	veNOG03248	-	GO:0009395//phospholipid catabolic process;	-	GO:0004620//phospholipase activity;	ko05231(Choline metabolism in cancer);ko04921(Oxytocin signaling pathway);ko04913(Ovarian steroidogenesis);ko04912(GnRH signaling pathway);ko04750(Inflammatory mediator regulation of TRP channels);ko04730(Long-term depression);ko04726(Serotonergic synapse);ko04724(Glutamatergic synapse);ko04666(Fc gamma R-mediated phagocytosis);ko04664(Fc epsilon RI signaling pathway);ko04611(Platelet activation)…
ENSAPLG00020006266	72.8392	26.6173	119.061	4.47308	2.16127	0.0461386	0.800351	6	6794714	6813110	-	1422	MYL1	GO:0005509;GO:0005509;GO:0005509	K05738	Z	veNOG05395	Anas platyrhynchos myosin light chain 1 (MYL1), mRNA. [Source:RefSeq mRNA;Acc:NM_001310359]	-	-	GO:0005509//calcium ion binding;GO:0005509//calcium ion binding;GO:0005509//calcium ion binding;	-
ENSAPLG00020005530	521.498	606.707	436.289	0.71911	-0.475716	0.0462557	0.801027	4	16322919	16325353	+	1008	RBPMS	GO:0003676;GO:0003676	-	A	veNOG10950	RNA binding protein, mRNA processing factor [Source:HGNC Symbol;Acc:HGNC:19097]	-	-	GO:0003676//nucleic acid binding;GO:0003676//nucleic acid binding;	-
ENSAPLG00020012329	12.7934	7.52633	18.0605	2.39964	1.26282	0.0463182	0.801027	1	163779037	163785804	-	1471	ACOD1	GO:0016829	K17724	T	veNOG01808	aconitate decarboxylase 1 [Source:HGNC Symbol;Acc:HGNC:33904]	-	-	GO:0016829//lyase activity;	ko00660(C5-Branched dibasic acid metabolism)
ENSAPLG00020006989	296.092	345.993	246.19	0.711546	-0.490971	0.0463315	0.801027	2	30388907	30425547	-	1334	STMN2	GO:0031110;GO:0031110	-	ZR	veNOG16425;opiNOG20006	stathmin 2 [Source:NCBI gene;Acc:101801570]	GO:0031110//regulation of microtubule polymerization or depolymerization;GO:0031110//regulation of microtubule polymerization or depolymerization;	-	-	-
ENSAPLG00020000569	417.259	484.807	349.711	0.721341	-0.471247	0.0464519	0.802221	4	26434838	26472926	+	4399	NEK1	GO:0004672;GO:0005524;GO:0006468;GO:0004672;GO:0005524;GO:0006468;GO:0004672;GO:0005524;GO:0006468;GO:0004672;GO:0005524;GO:0006468;GO:0004672;GO:0005524;GO:0006468;GO:0004672;GO:0005524;GO:0006468;GO:0004672;GO:0005524;GO:0006468	K08857	T	veNOG12291	NIMA related kinase 1 [Source:HGNC Symbol;Acc:HGNC:7744]	GO:0006468//protein phosphorylation;GO:0006468//protein phosphorylation;GO:0006468//protein phosphorylation;GO:0006468//protein phosphorylation;GO:0006468//protein phosphorylation;GO:0006468//protein phosphorylation;GO:0006468//protein phosphorylation;	-	GO:0004672//protein kinase activity;GO:0005524//ATP binding;GO:0004672//protein kinase activity;GO:0005524//ATP binding;GO:0004672//protein kinase activity;GO:0005524//ATP binding;GO:0004672//protein kinase activity;GO:0005524//ATP binding;GO:0004672//protein kinase activity;GO:0005524//ATP binding;GO:0004672//protein kinase activity;GO:0005524//ATP binding;GO:0004672//protein kinase activity;GO:…	-
ENSAPLG00020015695	67.7012	85.2773	50.1252	0.58779	-0.766627	0.0465827	0.80353	2	121242638	121248933	-	1759	OXSM	GO:0003824;GO:0006633;GO:0016747	K09458	QI	veNOG14505	3-oxoacyl-ACP synthase, mitochondrial [Source:HGNC Symbol;Acc:HGNC:26063]	GO:0006633//fatty acid biosynthetic process;	-	GO:0003824//catalytic activity;GO:0016747//acyltransferase activity, transferring groups other than amino-acyl groups;	ko00780(Biotin metabolism);ko00061(Fatty acid biosynthesis)
ENSAPLG00020004338	747.031	631.065	862.998	1.36753	0.451568	0.0466307	0.80353	5	30279237	30282025	+	1993	UNC93B1	-	-	S	veNOG07358	unc-93 homolog B1, TLR signaling regulator [Source:NCBI gene;Acc:101798408]	-	-	-	-
ENSAPLG00020001996	28.9411	37.0981	20.7842	0.560252	-0.835853	0.0467116	0.804037	9	26568870	26572117	-	2714	-	GO:0016757	K08098	G	veNOG10613	-	-	-	GO:0016757//glycosyltransferase activity;	ko00563(Glycosylphosphatidylinositol (GPI)-anchor biosynthesis)
ENSAPLG00020003138	210.962	258.169	163.755	0.634294	-0.656776	0.0468	0.804672	10	15171388	15367074	-	4711	-	GO:0016079;GO:1990504;GO:0016079;GO:1990504;GO:0016079;GO:1990504;GO:0016079;GO:1990504;GO:0016079;GO:1990504;GO:0016079;GO:1990504;GO:0016079;GO:1990504	K19933	T	veNOG07163	-	GO:0016079//synaptic vesicle exocytosis;GO:1990504//dense core granule exocytosis;GO:0016079//synaptic vesicle exocytosis;GO:1990504//dense core granule exocytosis;GO:0016079//synaptic vesicle exocytosis;GO:1990504//dense core granule exocytosis;GO:0016079//synaptic vesicle exocytosis;GO:1990504//dense core granule exocytosis;GO:0016079//synaptic vesicle exocytosis;GO:1990504//dense core granule …	-	-	-
ENSAPLG00020008935	115.629	138.134	93.1228	0.674148	-0.568863	0.04688	0.805161	13	11534728	11577008	+	1482	KCTD15	GO:0005515;GO:0051260	-	R	veNOG12245	potassium channel tetramerization domain containing 15 [Source:NCBI gene;Acc:101805203]	GO:0051260//protein homooligomerization;	-	GO:0005515//protein binding;	-
ENSAPLG00020017499	8.85273	12.7946	4.91085	0.383822	-1.38149	0.0469695	0.805166	6	19896393	19897373	-	981	B3GALT1	GO:0006486;GO:0008378;GO:0016020	K07819	G	veNOG04833	beta-1,3-galactosyltransferase 1 [Source:HGNC Symbol;Acc:HGNC:916]	GO:0006486//protein glycosylation;	GO:0016020//membrane;	GO:0008378//galactosyltransferase activity;	ko00601(Glycosphingolipid biosynthesis - lacto and neolacto series)
ENSAPLG00020015602	3139.39	3601.18	2677.6	0.743534	-0.427529	0.0469835	0.805166	26	2791933	2819134	-	3570	-	GO:0019901;GO:0019901	K12329	OT	veNOG04933	protein phosphatase 1 regulatory subunit 12B [Source:NCBI gene;Acc:101797997]	-	-	GO:0019901//protein kinase binding;GO:0019901//protein kinase binding;	ko05205(Proteoglycans in cancer);ko04921(Oxytocin signaling pathway);ko04810(Regulation of actin cytoskeleton);ko04510(Focal adhesion);ko04270(Vascular smooth muscle contraction)
ENSAPLG00020008438	51.9406	64.4557	39.4255	0.611668	-0.70918	0.0470372	0.805202	Z	35955815	36029927	-	4866	FXN	GO:0004322;GO:0005739;GO:0008199;GO:0016226;GO:0055114	K19054	P	homNOG16384;veNOG13714	frataxin [Source:HGNC Symbol;Acc:HGNC:3951]	GO:0016226//iron-sulfur cluster assembly;GO:0055114//obsolete oxidation-reduction process;	GO:0005739//mitochondrion;	GO:0004322//ferroxidase activity;GO:0008199//ferric iron binding;	ko00860(Porphyrin metabolism)
ENSAPLG00020005955	27.7146	38.2059	17.2234	0.450805	-1.14943	0.047183	0.805731	1	206978473	206983224	+	1470	PHOX2A	GO:0003677;GO:0006355;GO:0043565	K09330	K	veNOG07087	paired like homeobox 2A [Source:NCBI gene;Acc:113844817]	GO:0006355//regulation of transcription, DNA-templated;	-	GO:0003677//DNA binding;GO:0043565//sequence-specific DNA binding;	-
ENSAPLG00020017198	72.8232	26.6554	118.991	4.46405	2.15835	0.0471922	0.805731	18	12445350	12465592	+	6274	-	GO:0003774;GO:0005515;GO:0005524;GO:0016459;GO:0051015;GO:0003774;GO:0005515;GO:0005524;GO:0016459;GO:0051015;GO:0003774;GO:0005515;GO:0005524;GO:0016459;GO:0051015;GO:0003774;GO:0005515;GO:0005524;GO:0016459;GO:0051015;GO:0003774;GO:0005515;GO:0005524;GO:0016459;GO:0051015;GO:0003774;GO:0005515;GO:0005524;GO:0016459;GO:0051015;GO:0003774;GO:0005515;GO:0005524;GO:0016459;GO:0051015;GO:0003774;GO:…	K10352	Z	veNOG00003	-	-	GO:0016459//myosin complex;GO:0016459//myosin complex;GO:0016459//myosin complex;GO:0016459//myosin complex;GO:0016459//myosin complex;GO:0016459//myosin complex;GO:0016459//myosin complex;GO:0016459//myosin complex;GO:0016459//myosin complex;GO:0016459//myosin complex;	GO:0003774//cytoskeletal motor activity;GO:0005515//protein binding;GO:0005524//ATP binding;GO:0051015//actin filament binding;GO:0003774//cytoskeletal motor activity;GO:0005515//protein binding;GO:0005524//ATP binding;GO:0051015//actin filament binding;GO:0003774//cytoskeletal motor activity;GO:0005515//protein binding;GO:0005524//ATP binding;GO:0051015//actin filament binding;GO:0003774//cytosk…	ko05130(Pathogenic Escherichia coli infection);ko04810(Regulation of actin cytoskeleton);ko04530(Tight junction);ko04270(Vascular smooth muscle contraction)
ENSAPLG00020009312	6.08038	9.53224	2.62853	0.275752	-1.85856	0.0472229	0.805731	3	67334017	67407139	+	858	RGS17	-	K16449	T	veNOG02466	regulator of G protein signaling 17 [Source:NCBI gene;Acc:101803254]	-	-	-	-
ENSAPLG00020015774	107.227	88.0163	126.438	1.43653	0.522584	0.0473607	0.807149	26	4935933	4941374	-	1491	FANCE	GO:0036297;GO:0043240	K10892	S	veNOG03721	FA complementation group E [Source:HGNC Symbol;Acc:HGNC:3586]	GO:0036297//interstrand cross-link repair;	GO:0043240//Fanconi anaemia nuclear complex;	-	ko03460(Fanconi anemia pathway)
ENSAPLG00020008763	14.2154	8.85459	19.5762	2.21085	1.1446	0.0474094	0.807149	Z	10227446	10228519	+	710	-	GO:0009374;GO:0009374	-	R	veNOG25521	-	-	-	GO:0009374//biotin binding;GO:0009374//biotin binding;	-
ENSAPLG00020015419	120.495	95.7727	145.217	1.51627	0.600528	0.0474778	0.807434	10	8359611	8361957	-	804	-	GO:0016757	-	G	veNOG06003	-	-	-	GO:0016757//glycosyltransferase activity;	-
ENSAPLG00020014666	2132.2	2459.8	1804.61	0.733643	-0.44685	0.0477007	0.810341	7	28609149	28635085	+	1981	-	GO:0006520;GO:0016491;GO:0016639;GO:0055114	K00261	E	veNOG00895	glutamate dehydrogenase 1 [Source:NCBI gene;Acc:101797377]	GO:0006520//cellular amino acid metabolic process;GO:0055114//obsolete oxidation-reduction process;	-	GO:0016491//oxidoreductase activity;GO:0016639//oxidoreductase activity, acting on the CH-NH2 group of donors, NAD or NADP as acceptor;	ko04964(Proximal tubule bicarbonate reclamation);ko04217(Necroptosis);ko00910(Nitrogen metabolism);ko00250(Alanine, aspartate and glutamate metabolism);ko00220(Arginine biosynthesis)
ENSAPLG00020016865	351.037	292.076	409.997	1.40373	0.489268	0.0479605	0.813868	17	15011146	15015728	+	1547	CCDC117	-	-	S	veNOG16861	coiled-coil domain containing 117 [Source:HGNC Symbol;Acc:HGNC:26599]	-	-	-	-
ENSAPLG00020016639	577.536	668.62	486.452	0.727546	-0.458889	0.0480516	0.81453	1	130689787	130710190	-	1569	MSL3	GO:0005634;GO:0006325;GO:0006355	K18403	K	veNOG09719	MSL complex subunit 3 [Source:HGNC Symbol;Acc:HGNC:7370]	GO:0006325//chromatin organization;GO:0006355//regulation of transcription, DNA-templated;	GO:0005634//nucleus;	-	-
ENSAPLG00020010949	1429.27	1146.43	1712.1	1.49341	0.578614	0.0481344	0.8148	27	5554303	5564137	+	1179	PLEKHA2	-	-	T	veNOG06414	pleckstrin homology domain containing A2 [Source:HGNC Symbol;Acc:HGNC:14336]	-	-	-	-
ENSAPLG00020006268	24.9878	32.4989	17.4768	0.537768	-0.894945	0.048172	0.8148	2	25082371	25092348	+	517	TRIQK	GO:0005789	-	S	spriNOG18433;veNOG24662	triple QxxK/R motif containing [Source:HGNC Symbol;Acc:HGNC:27828]	-	GO:0005789//endoplasmic reticulum membrane;	-	-
ENSAPLG00020001546	444.237	513.522	374.951	0.730156	-0.453724	0.0483423	0.816797	1	180559379	180610624	-	3040	COG6	GO:0006891;GO:0017119	K20293	U	veNOG04487;opiNOG01724	component of oligomeric golgi complex 6 [Source:HGNC Symbol;Acc:HGNC:18621]	GO:0006891//intra-Golgi vesicle-mediated transport;	GO:0017119//Golgi transport complex;	-	-
ENSAPLG00020005706	311.014	261.213	360.815	1.38131	0.466035	0.0484729	0.818118	3	84117335	84145917	+	1667	-	-	-	S	opiNOG38591;veNOG15611	-	-	-	-	-
ENSAPLG00020014933	786.273	934.662	637.884	0.682476	-0.55115	0.0487924	0.820877	28	2021797	2030949	-	2705	-	GO:0005515;GO:0007165	K02649	T	veNOG05063;meNOG01588	-	GO:0007165//signal transduction;	-	GO:0005515//protein binding;	ko05418(Fluid shear stress and atherosclerosis);ko05417(Lipid and atherosclerosis);ko05415(Diabetic cardiomyopathy);ko05235(PD-L1 expression and PD-1 checkpoint pathway in cancer);ko05231(Choline metabolism in cancer);ko05230(Central carbon metabolism in cancer);ko05226(Gastric cancer);ko05225(Hepatocellular carcinoma);ko05224(Breast cancer);ko05223(Non-small cell lung cancer);ko05222(Small cell …
ENSAPLG00020014015	240.798	282.405	199.191	0.70534	-0.50361	0.0489793	0.820877	19	8983130	8987313	-	1157	EGFL7	GO:0005509;GO:0005515;GO:0005509;GO:0005515	-	T	veNOG07167	EGF like domain multiple 7 [Source:HGNC Symbol;Acc:HGNC:20594]	-	-	GO:0005509//calcium ion binding;GO:0005515//protein binding;GO:0005509//calcium ion binding;GO:0005515//protein binding;	-
ENSAPLG00020013248	301.246	252.822	349.669	1.38307	0.467871	0.0490028	0.820877	23	7403078	7406048	+	1615	FOXRED1	GO:0016491;GO:0055114;GO:0016491;GO:0055114	K18166	R	veNOG05508	FAD dependent oxidoreductase domain containing 1 [Source:HGNC Symbol;Acc:HGNC:26927]	GO:0055114//obsolete oxidation-reduction process;GO:0055114//obsolete oxidation-reduction process;	-	GO:0016491//oxidoreductase activity;GO:0016491//oxidoreductase activity;	-
ENSAPLG00020014271	8.28623	12.1236	4.44884	0.366956	-1.44632	0.0490586	0.820877	12	18053940	18091365	-	934	-	-	-	S	veNOG14433	-	-	-	-	-
ENSAPLG00020010664	79.0284	95.4755	62.5813	0.655469	-0.6094	0.0490667	0.820877	12	10936021	10937042	+	450	SNX22	GO:0035091	K17941	U	veNOG15397	sorting nexin 22 [Source:HGNC Symbol;Acc:HGNC:16315]	-	-	GO:0035091//phosphatidylinositol binding;	-
ENSAPLG00020012997	225.696	263.311	188.081	0.714292	-0.485413	0.0490919	0.820877	28	4218063	4221825	+	2001	-	GO:0005515;GO:0005515	-	T	veNOG31975	CD320 molecule [Source:NCBI gene;Acc:110354058]	-	-	GO:0005515//protein binding;GO:0005515//protein binding;	-
ENSAPLG00020007399	239.346	200.902	277.79	1.38271	0.467502	0.0490966	0.820877	6	32157250	32163477	-	3538	-	-	-	R	veNOG04077	-	-	-	-	-
ENSAPLG00020007131	1275.63	1038.93	1512.33	1.45566	0.541677	0.0490976	0.820877	5	53559946	53579511	+	1397	SPI1	GO:0003700;GO:0006355;GO:0043565;GO:0003700;GO:0006355;GO:0043565	K09438	K	veNOG02843	Spi-1 proto-oncogene [Source:NCBI gene;Acc:101804780]	GO:0006355//regulation of transcription, DNA-templated;GO:0006355//regulation of transcription, DNA-templated;	-	GO:0003700//DNA-binding transcription factor activity;GO:0043565//sequence-specific DNA binding;GO:0003700//DNA-binding transcription factor activity;GO:0043565//sequence-specific DNA binding;	ko05221(Acute myeloid leukemia);ko05202(Transcriptional misregulation in cancer);ko05200(Pathways in cancer);ko05166(Human T-cell leukemia virus 1 infection);ko04380(Osteoclast differentiation)
ENSAPLG00020014765	101.653	69.5114	133.794	1.92478	0.944691	0.0491207	0.820877	32	3288269	3290980	-	2290	-	GO:0005515	K10278	R	veNOG00757	-	-	-	GO:0005515//protein binding;	-
ENSAPLG00020005656	51.9736	39.6712	64.276	1.62022	0.696188	0.0491622	0.820877	12	10593148	10603028	+	1862	-	GO:0003676;GO:0003723;GO:0003676;GO:0003723;GO:0003676;GO:0003723	K13207	A	veNOG04952	-	-	-	GO:0003676//nucleic acid binding;GO:0003723//RNA binding;GO:0003676//nucleic acid binding;GO:0003723//RNA binding;GO:0003676//nucleic acid binding;GO:0003723//RNA binding;	-
ENSAPLG00020004874	618.49	714.339	522.642	0.731644	-0.450786	0.0494045	0.824042	1	207725722	207773517	-	10077	-	GO:0005509;GO:0005886;GO:0007155;GO:0007156;GO:0016020	K16507	S	veNOG01618	-	GO:0007155//cell adhesion;GO:0007156//homophilic cell adhesion via plasma membrane adhesion molecules;	GO:0005886//plasma membrane;GO:0016020//membrane;	GO:0005509//calcium ion binding;	ko04392(Hippo signaling pathway - multiple species);ko04391(Hippo signaling pathway - fly)
ENSAPLG00020010800	180.168	212.688	147.648	0.694201	-0.526575	0.0495432	0.825474	27	5400760	5403187	-	1272	PLPP5	GO:0008195;GO:0046839	-	I	veNOG03324	phospholipid phosphatase 5 [Source:NCBI gene;Acc:101797560]	GO:0046839//phospholipid dephosphorylation;	-	GO:0008195//phosphatidate phosphatase activity;	-
ENSAPLG00020010511	862.628	1000.79	724.468	0.723897	-0.466143	0.0497186	0.827161	3	102476421	102501474	+	2559	COQ8A	GO:0005739;GO:0006744;GO:0005739;GO:0006744;GO:0005739;GO:0006744;GO:0005739;GO:0006744;GO:0005739;GO:0006744	K08869	R	veNOG06613	coenzyme Q8A [Source:HGNC Symbol;Acc:HGNC:16812]	GO:0006744//ubiquinone biosynthetic process;GO:0006744//ubiquinone biosynthetic process;GO:0006744//ubiquinone biosynthetic process;GO:0006744//ubiquinone biosynthetic process;GO:0006744//ubiquinone biosynthetic process;	GO:0005739//mitochondrion;GO:0005739//mitochondrion;GO:0005739//mitochondrion;GO:0005739//mitochondrion;GO:0005739//mitochondrion;	-	-
ENSAPLG00020009080	20.2667	27.5463	12.9871	0.471464	-1.08478	0.0498239	0.827161	15	8377493	8435430	+	12751	DNAH3	GO:0003777;GO:0005524;GO:0007018;GO:0030286;GO:0003777;GO:0005524;GO:0007018;GO:0030286;GO:0003777;GO:0005524;GO:0007018;GO:0030286;GO:0003777;GO:0005524;GO:0007018;GO:0030286;GO:0003777;GO:0005524;GO:0007018;GO:0030286	K10408	Z	veNOG02998	dynein axonemal heavy chain 3 [Source:HGNC Symbol;Acc:HGNC:2949]	GO:0007018//microtubule-based movement;GO:0007018//microtubule-based movement;GO:0007018//microtubule-based movement;GO:0007018//microtubule-based movement;GO:0007018//microtubule-based movement;	GO:0030286//dynein complex;GO:0030286//dynein complex;GO:0030286//dynein complex;GO:0030286//dynein complex;GO:0030286//dynein complex;	GO:0003777//microtubule motor activity;GO:0005524//ATP binding;GO:0003777//microtubule motor activity;GO:0005524//ATP binding;GO:0003777//microtubule motor activity;GO:0005524//ATP binding;GO:0003777//microtubule motor activity;GO:0005524//ATP binding;GO:0003777//microtubule motor activity;GO:0005524//ATP binding;	ko05022(Pathways of neurodegeneration - multiple diseases);ko05016(Huntington disease);ko05014(Amyotrophic lateral sclerosis)
ENSAPLG00020004856	2470.76	1975.02	2966.49	1.502	0.586884	0.0498364	0.827161	17	5932752	6017357	-	2971	-	-	-	R	meNOG43548;veNOG23147;veNOG17572	-	-	-	-	-
ENSAPLG00020017766	1518.41	1297.93	1738.89	1.33973	0.421947	0.0498564	0.827161	14	5729587	5748723	-	3746	CSF1R	GO:0004672;GO:0004713;GO:0004714;GO:0005524;GO:0006468;GO:0007169;GO:0019221;GO:0019955	K05090	T	veNOG00664	colony stimulating factor 1 receptor [Source:HGNC Symbol;Acc:HGNC:2433]	GO:0006468//protein phosphorylation;GO:0007169//transmembrane receptor protein tyrosine kinase signaling pathway;GO:0019221//cytokine-mediated signaling pathway;	-	GO:0004672//protein kinase activity;GO:0004713//protein tyrosine kinase activity;GO:0004714//transmembrane receptor protein tyrosine kinase activity;GO:0005524//ATP binding;GO:0019955//cytokine binding;	ko05221(Acute myeloid leukemia);ko05202(Transcriptional misregulation in cancer);ko05200(Pathways in cancer);ko04640(Hematopoietic cell lineage);ko04380(Osteoclast differentiation);ko04151(PI3K-Akt signaling pathway);ko04061(Viral protein interaction with cytokine and cytokine receptor);ko04060(Cytokine-cytokine receptor interaction);ko04015(Rap1 signaling pathway);ko04014(Ras signaling pathway);…
ENSAPLG00020007533	4314.95	5309.71	3320.19	0.625306	-0.677366	0.0499502	0.827838	30	1027981	1052162	-	5373	-	-	K06751	S	veNOG06179	-	-	-	-	ko05416(Viral myocarditis);ko05332(Graft-versus-host disease);ko05330(Allograft rejection);ko05320(Autoimmune thyroid disease);ko05203(Viral carcinogenesis);ko05170(Human immunodeficiency virus 1 infection);ko05169(Epstein-Barr virus infection);ko05168(Herpes simplex virus 1 infection);ko05167(Kaposi sarcoma-associated herpesvirus infection);ko05166(Human T-cell leukemia virus 1 infection);ko0516…
ENSAPLG00020014345	91.8193	110.622	73.017	0.660061	-0.599329	0.0500948	0.828158	31	2271015	2284407	-	3227	POU6F1	GO:0003677;GO:0003700;GO:0006355	K09368	K	veNOG03077	POU class 6 homeobox 1 [Source:HGNC Symbol;Acc:HGNC:9224]	GO:0006355//regulation of transcription, DNA-templated;	-	GO:0003677//DNA binding;GO:0003700//DNA-binding transcription factor activity;	-
ENSAPLG00020009504	30.2088	15.5422	44.8754	2.88733	1.52973	0.0500981	0.828158	17	10980117	10995657	-	1301	LRRC74B	GO:0005515	-	S	opiNOG06303;euNOG24665;veNOG15134	leucine rich repeat containing 74B [Source:HGNC Symbol;Acc:HGNC:34301]	-	-	GO:0005515//protein binding;	-
ENSAPLG00020000009	583.628	673.494	493.761	0.733133	-0.447852	0.0501564	0.828158	1	123991164	124049040	-	2479	-	GO:0016491;GO:0055114	K00274	Q	veNOG04063	amine oxidase [flavin-containing] B [Source:NCBI gene;Acc:101792808]	GO:0055114//obsolete oxidation-reduction process;	-	GO:0016491//oxidoreductase activity;	ko05034(Alcoholism);ko05031(Amphetamine addiction);ko05030(Cocaine addiction);ko05012(Parkinson disease);ko04728(Dopaminergic synapse);ko04726(Serotonergic synapse);ko00982(Drug metabolism - cytochrome P450);ko00950(Isoquinoline alkaloid biosynthesis);ko00380(Tryptophan metabolism);ko00360(Phenylalanine metabolism);ko00350(Tyrosine metabolism);ko00340(Histidine metabolism);ko00330(Arginine and pr…
ENSAPLG00020011710	41.4867	30.7255	52.2479	1.70047	0.765935	0.0502308	0.828158	2	161742380	161743745	+	924	-	GO:0005525	-	R	veNOG09902;veNOG12224;veNOG13342	-	-	-	GO:0005525//GTP binding;	-
ENSAPLG00020012078	10.531	17.8945	3.16752	0.17701	-2.4981	0.0502958	0.828158	9	11845765	11859285	+	1144	OSTN	-	-	R	opiNOG33826;veNOG21466	osteocrin [Source:HGNC Symbol;Acc:HGNC:29961]	-	-	-	-
ENSAPLG00020000792	756.113	874.265	637.961	0.729712	-0.454602	0.0503274	0.828158	2	72347321	72733292	-	5092	FHOD3	GO:0007015;GO:0007015;GO:0007015;GO:0007015	-	ZT	veNOG11953	formin homology 2 domain containing 3 [Source:HGNC Symbol;Acc:HGNC:26178]	GO:0007015//actin filament organization;GO:0007015//actin filament organization;GO:0007015//actin filament organization;GO:0007015//actin filament organization;	-	-	-
ENSAPLG00020009252	160.164	131.125	189.202	1.44292	0.528988	0.0503516	0.828158	Z	38884470	38897947	+	801	C9orf85	-	-	S	veNOG20062	chromosome 9 open reading frame 85 [Source:HGNC Symbol;Acc:HGNC:28784]	-	-	-	-
ENSAPLG00020002046	51.9956	66.7916	37.1996	0.556951	-0.844378	0.0504438	0.828158	15	5723425	5725815	-	2391	ELFN1	GO:0005515	K17567	R	veNOG13962	extracellular leucine rich repeat and fibronectin type III domain containing 1 [Source:NCBI gene;Acc:101795340]	-	-	GO:0005515//protein binding;	-
ENSAPLG00020001722	146.54	177.855	115.226	0.647861	-0.626243	0.050483	0.828158	2	78267728	78791733	-	5019	CTNND2	GO:0005515;GO:0098609;GO:0005515;GO:0098609;GO:0005515;GO:0098609;GO:0005515;GO:0098609	-	WT	veNOG01533	catenin delta 2 [Source:HGNC Symbol;Acc:HGNC:2516]	GO:0098609//cell-cell adhesion;GO:0098609//cell-cell adhesion;GO:0098609//cell-cell adhesion;GO:0098609//cell-cell adhesion;	-	GO:0005515//protein binding;GO:0005515//protein binding;GO:0005515//protein binding;GO:0005515//protein binding;	-
ENSAPLG00020018407	2136.33	2513.59	1759.07	0.699823	-0.514939	0.0505001	0.828158	10	6022588	6329134	-	4523	ATP2B2	GO:0000166;GO:0005388;GO:0005524;GO:0016020;GO:0016021;GO:0070588;GO:0000166;GO:0005388;GO:0005524;GO:0016020;GO:0016021;GO:0070588;GO:0000166;GO:0005388;GO:0005524;GO:0016020;GO:0016021;GO:0070588;GO:0000166;GO:0005388;GO:0005524;GO:0016020;GO:0016021;GO:0070588;GO:0000166;GO:0005388;GO:0005524;GO:0016020;GO:0016021;GO:0070588;GO:0000166;GO:0005388;GO:0005524;GO:0016020;GO:0016021;GO:0070588;GO:…	K05850	P	veNOG06926	ATPase plasma membrane Ca2+ transporting 2 [Source:NCBI gene;Acc:101798634]	GO:0070588//calcium ion transmembrane transport;GO:0070588//calcium ion transmembrane transport;GO:0070588//calcium ion transmembrane transport;GO:0070588//calcium ion transmembrane transport;GO:0070588//calcium ion transmembrane transport;GO:0070588//calcium ion transmembrane transport;GO:0070588//calcium ion transmembrane transport;	GO:0016020//membrane;GO:0016021//integral component of membrane;GO:0016020//membrane;GO:0016021//integral component of membrane;GO:0016020//membrane;GO:0016021//integral component of membrane;GO:0016020//membrane;GO:0016021//integral component of membrane;GO:0016020//membrane;GO:0016021//integral component of membrane;GO:0016020//membrane;GO:0016021//integral component of membrane;GO:0016020//mem…	GO:0000166//nucleotide binding;GO:0005388//P-type calcium transporter activity;GO:0005524//ATP binding;GO:0000166//nucleotide binding;GO:0005388//P-type calcium transporter activity;GO:0005524//ATP binding;GO:0000166//nucleotide binding;GO:0005388//P-type calcium transporter activity;GO:0005524//ATP binding;GO:0000166//nucleotide binding;GO:0005388//P-type calcium transporter activity;GO:0005524/…	ko04978(Mineral absorption);ko04972(Pancreatic secretion);ko04970(Salivary secretion);ko04961(Endocrine and other factor-regulated calcium reabsorption);ko04925(Aldosterone synthesis and secretion);ko04261(Adrenergic signaling in cardiomyocytes);ko04024(cAMP signaling pathway);ko04022(cGMP-PKG signaling pathway);ko04020(Calcium signaling pathway)
ENSAPLG00020018101	17.2744	23.2641	11.2846	0.485066	-1.04375	0.0506151	0.828369	21	4724737	4725804	+	624	FNDC10	GO:0005515	-	S	veNOG18753	fibronectin type III domain containing 10 [Source:HGNC Symbol;Acc:HGNC:42951]	-	-	GO:0005515//protein binding;	-
ENSAPLG00020009151	70.9981	47.1143	94.8819	2.01387	1.00997	0.050619	0.828369	30	1410853	1446316	+	1641	-	-	K06712	R	opiNOG50040;euNOG40873;veNOG05912	-	-	-	-	-
ENSAPLG00020002705	15.514	20.9695	10.0586	0.479679	-1.05986	0.0511423	0.836056	11	14316376	14327309	-	2200	-	GO:0004930;GO:0004983;GO:0007186;GO:0016021;GO:0004930;GO:0004983;GO:0007186;GO:0016021	K04210	T	veNOG06580	-	GO:0007186//G protein-coupled receptor signaling pathway;GO:0007186//G protein-coupled receptor signaling pathway;	GO:0016021//integral component of membrane;GO:0016021//integral component of membrane;	GO:0004930//G protein-coupled receptor activity;GO:0004983//neuropeptide Y receptor activity;GO:0004930//G protein-coupled receptor activity;GO:0004983//neuropeptide Y receptor activity;	ko04080(Neuroactive ligand-receptor interaction)
ENSAPLG00020005999	20.5423	14.3908	26.6938	1.85492	0.891358	0.0512881	0.837563	9	9362437	9365656	-	3138	-	GO:0005125;GO:0005576;GO:0008283;GO:0005125;GO:0005576;GO:0008283	K06854	R	veNOG08349;opiNOG03016	-	GO:0008283//cell population proliferation;GO:0008283//cell population proliferation;	GO:0005576//extracellular region;GO:0005576//extracellular region;	GO:0005125//cytokine activity;GO:0005125//cytokine activity;	ko04640(Hematopoietic cell lineage);ko04630(JAK-STAT signaling pathway);ko04060(Cytokine-cytokine receptor interaction)
ENSAPLG00020015916	48.3282	59.4246	37.2317	0.626537	-0.674529	0.0514016	0.837633	2	96508999	96528183	-	842	-	GO:0005515	K10268	R	KOG4341;veNOG03774	-	-	-	GO:0005515//protein binding;	-
ENSAPLG00020012482	13.7156	19.2001	8.2312	0.428707	-1.22194	0.0514437	0.837633	6	39028610	39036255	+	2438	UPP2	GO:0003824;GO:0004850;GO:0005737;GO:0009116;GO:0009166;GO:0016763;GO:0003824;GO:0004850;GO:0005737;GO:0009116;GO:0009166;GO:0016763	K00757	F	veNOG01600	uridine phosphorylase 2 [Source:HGNC Symbol;Acc:HGNC:23061]	GO:0009116//nucleoside metabolic process;GO:0009166//nucleotide catabolic process;GO:0009116//nucleoside metabolic process;GO:0009166//nucleotide catabolic process;	GO:0005737//cytoplasm;GO:0005737//cytoplasm;	GO:0003824//catalytic activity;GO:0004850//uridine phosphorylase activity;GO:0016763//pentosyltransferase activity;GO:0003824//catalytic activity;GO:0004850//uridine phosphorylase activity;GO:0016763//pentosyltransferase activity;	ko00983(Drug metabolism - other enzymes);ko00240(Pyrimidine metabolism)
ENSAPLG00020002830	152.977	128.761	177.194	1.37614	0.460628	0.0514534	0.837633	19	5878538	5883349	+	2393	-	GO:0001522;GO:0009982;GO:0001522;GO:0003723;GO:0006396;GO:0009451;GO:0009982	-	J	veNOG09520	-	GO:0001522//pseudouridine synthesis;GO:0001522//pseudouridine synthesis;GO:0006396//RNA processing;GO:0009451//RNA modification;	-	GO:0009982//pseudouridine synthase activity;GO:0003723//RNA binding;GO:0009982//pseudouridine synthase activity;	-
[truncated: 14,653 more rows]
