# Supplementary material for: Comparative Transcriptome Profiling of Ileal and Cecal Tissues Between Pekin Ducks and Shaoxing Ducks
Source: Genes (Basel). 2025 Apr 25;16(5):488. doi: 10.3390/genes16050488 (PMC12110802; doi:10.3390/genes16050488)
Supplement: Supplementary file 1 [file genes-16-00488-s001.zip › Table S2.DEGs in the caeca between Shaoxing ducks and Pekin ducks .xlsx]

## Sheet: SM VS BM DEGs
id	baseMean	baseMean_SX_M	baseMean_BJ_M	foldChange(BJ_M/SX_M)	log2FoldChange	pval	padj	Chromosome	Start Site	End Site	Direction	Length	Name	GO	KEGG	eggNOG Class	eggNOG	Description	BP	CC	MF	Pathway
ENSAPLG00020001571	47.6048	93.4594	1.7503	0.0187279	-5.73867	4.4672e-16	6.95142e-12	5	29827802	29829488	+	1304	-	GO:0006637;GO:0016790	K00659	I	veNOG00534	acyl-coenzyme A amino acid N-acyltransferase 2 [Source:NCBI gene;Acc:101797844]	GO:0006637//acyl-CoA metabolic process;	-	GO:0016790//thiolester hydrolase activity;	ko04976(Bile secretion);ko04146(Peroxisome);ko01040(Biosynthesis of unsaturated fatty acids);ko00430(Taurine and hypotaurine metabolism);ko00120(Primary bile acid biosynthesis)
ENSAPLG00020002536	511.816	31.5625	992.071	31.432	4.97416	1.86419e-12	1.45043e-08	30	294905	313932	-	819	-	-	K10072	TV	veNOG24843;veNOG20552;KOG4297	-	-	-	-	-
ENSAPLG00020010286	32.95	65.3112	0.588794	0.00901521	-6.79342	5.83289e-12	3.02552e-08	37	344035	345108	-	618	-	GO:0005515	-	R	veNOG29533	-	-	-	GO:0005515//protein binding;	-
ENSAPLG00020002946	55.2652	18.6931	91.8373	4.91289	2.29657	1.31195e-10	5.10382e-07	30	522877	524666	-	721	-	-	K10072	TV	KOG4297;veNOG20552	-	-	-	-	-
ENSAPLG00020008211	389.815	587.178	192.453	0.327759	-1.60929	1.67466e-09	4.63046e-06	2	144968686	144977583	-	3360	PTCHD3	GO:0016021	-	T	veNOG03725	patched domain containing 3 [Source:HGNC Symbol;Acc:HGNC:24776]	-	GO:0016021//integral component of membrane;	-	-
ENSAPLG00020001058	53.8804	19.102	88.6589	4.64135	2.21454	1.78541e-09	4.63046e-06	1	126478895	126486667	+	989	-	GO:0003723;GO:0003743;GO:0006413	K03236	J	COG0361;veNOG16623	-	GO:0006413//translational initiation;	-	GO:0003723//RNA binding;GO:0003743//translation initiation factor activity;	-
ENSAPLG00020018222	59.3642	104.187	14.5417	0.139573	-2.84091	3.65931e-09	8.13464e-06	1	60532409	60557844	+	4481	ATP6V0A4	GO:0000220;GO:0015078;GO:0033179;GO:1902600;GO:0000220;GO:0015078;GO:0033179;GO:1902600;GO:0000220;GO:0015078;GO:0033179;GO:1902600;GO:0000220;GO:0015078;GO:0033179;GO:1902600;GO:0000220;GO:0015078;GO:0033179;GO:1902600;GO:0000220;GO:0015078;GO:0033179;GO:1902600;GO:0000220;GO:0015078;GO:0033179;GO:1902600	K02154	C	veNOG05532	ATPase H+ transporting V0 subunit a4 [Source:HGNC Symbol;Acc:HGNC:866]	GO:1902600//proton transmembrane transport;GO:1902600//proton transmembrane transport;GO:1902600//proton transmembrane transport;GO:1902600//proton transmembrane transport;GO:1902600//proton transmembrane transport;GO:1902600//proton transmembrane transport;GO:1902600//proton transmembrane transport;	GO:0000220//vacuolar proton-transporting V-type ATPase, V0 domain;GO:0033179//proton-transporting V-type ATPase, V0 domain;GO:0000220//vacuolar proton-transporting V-type ATPase, V0 domain;GO:0033179//proton-transporting V-type ATPase, V0 domain;GO:0000220//vacuolar proton-transporting V-type ATPase, V0 domain;GO:0033179//proton-transporting V-type ATPase, V0 domain;GO:0000220//vacuolar proton-tr…	GO:0015078//proton transmembrane transporter activity;GO:0015078//proton transmembrane transporter activity;GO:0015078//proton transmembrane transporter activity;GO:0015078//proton transmembrane transporter activity;GO:0015078//proton transmembrane transporter activity;GO:0015078//proton transmembrane transporter activity;GO:0015078//proton transmembrane transporter activity;	ko05323(Rheumatoid arthritis);ko05165(Human papillomavirus infection);ko05152(Tuberculosis);ko05120(Epithelial cell signaling in Helicobacter pylori infection);ko05110(Vibrio cholerae infection);ko04966(Collecting duct acid secretion);ko04721(Synaptic vesicle cycle);ko04145(Phagosome);ko04142(Lysosome);ko00190(Oxidative phosphorylation)
ENSAPLG00020001137	1237.98	1920.36	555.598	0.28932	-1.78926	1.0511e-08	2.04452e-05	9	16405378	16431318	+	2563	EHHADH	GO:0003824;GO:0003857;GO:0006631;GO:0016491;GO:0055114;GO:0003824;GO:0003857;GO:0006631;GO:0016491;GO:0055114;GO:0003824;GO:0003857;GO:0006631;GO:0016491;GO:0055114;GO:0003824;GO:0003857;GO:0006631;GO:0016491;GO:0055114	K07514	I	veNOG01029	enoyl-CoA hydratase and 3-hydroxyacyl CoA dehydrogenase [Source:HGNC Symbol;Acc:HGNC:3247]	GO:0006631//fatty acid metabolic process;GO:0055114//obsolete oxidation-reduction process;GO:0006631//fatty acid metabolic process;GO:0055114//obsolete oxidation-reduction process;GO:0006631//fatty acid metabolic process;GO:0055114//obsolete oxidation-reduction process;GO:0006631//fatty acid metabolic process;GO:0055114//obsolete oxidation-reduction process;	-	GO:0003824//catalytic activity;GO:0003857//3-hydroxyacyl-CoA dehydrogenase activity;GO:0016491//oxidoreductase activity;GO:0003824//catalytic activity;GO:0003857//3-hydroxyacyl-CoA dehydrogenase activity;GO:0016491//oxidoreductase activity;GO:0003824//catalytic activity;GO:0003857//3-hydroxyacyl-CoA dehydrogenase activity;GO:0016491//oxidoreductase activity;GO:0003824//catalytic activity;GO:00038…	ko04146(Peroxisome);ko03320(PPAR signaling pathway);ko00930(Caprolactam degradation);ko00650(Butanoate metabolism);ko00640(Propanoate metabolism);ko00627(Aminobenzoate degradation);ko00410(beta-Alanine metabolism);ko00380(Tryptophan metabolism);ko00310(Lysine degradation);ko00280(Valine, leucine and isoleucine degradation);ko00071(Fatty acid degradation)
ENSAPLG00020014965	73.905	114.846	32.9641	0.287029	-1.80073	3.70125e-08	6.39945e-05	28	2063168	2067275	+	2508	-	GO:0005515;GO:0005515	K05063	W	veNOG12709	-	-	-	GO:0005515//protein binding;GO:0005515//protein binding;	ko05321(Inflammatory bowel disease);ko05200(Pathways in cancer);ko04659(Th17 cell differentiation);ko04658(Th1 and Th2 cell differentiation);ko04630(JAK-STAT signaling pathway);ko04060(Cytokine-cytokine receptor interaction)
ENSAPLG00020006216	44.3683	15.6971	73.0396	4.65306	2.21818	2.48683e-07	0.000386976	1	72891805	72924767	+	3603	SMC1B	GO:0005515;GO:0005524;GO:0005694;GO:0051276	K06636	D	veNOG05934	structural maintenance of chromosomes 1B [Source:HGNC Symbol;Acc:HGNC:11112]	GO:0051276//chromosome organization;	GO:0005694//chromosome;	GO:0005515//protein binding;GO:0005524//ATP binding;	ko04114(Oocyte meiosis);ko04113(Meiosis - yeast);ko04111(Cell cycle - yeast);ko04110(Cell cycle)
ENSAPLG00020017035	74.5945	26.5569	122.632	4.61771	2.20718	3.53192e-07	0.000473509	26	5915865	5917566	+	604	-	GO:0000413;GO:0003755;GO:0006457	K12733	O	veNOG00886	-	GO:0000413//protein peptidyl-prolyl isomerization;GO:0006457//protein folding;	-	GO:0003755//peptidyl-prolyl cis-trans isomerase activity;	ko03040(Spliceosome)
ENSAPLG00020008574	217.282	353.266	81.2992	0.230136	-2.11944	3.65151e-07	0.000473509	30	1122503	1127454	+	1218	-	GO:0005515	K06712	R	opiNOG50040;veNOG05912	-	-	-	GO:0005515//protein binding;	-
ENSAPLG00020013926	35.4397	7.5076	63.3718	8.44101	3.07742	4.52139e-07	0.000498797	1	175401055	175417577	-	1365	OLFM4	-	-	W	veNOG11363	olfactomedin 4 [Source:HGNC Symbol;Acc:HGNC:17190]	-	-	-	-
ENSAPLG00020004574	95.2855	157.099	33.4717	0.213061	-2.23066	4.59748e-07	0.000498797	VSDN01001125.1	26741	32411	+	1241	-	GO:0006325;GO:0006355;GO:0016887	-	O	veNOG03096	-	GO:0006325//chromatin organization;GO:0006355//regulation of transcription, DNA-templated;	-	GO:0016887//ATP hydrolysis activity;	-
ENSAPLG00020008704	506.273	701.995	310.552	0.442385	-1.17662	4.80814e-07	0.000498797	Z	36723539	36819399	+	6728	TRPM6	GO:0004674;GO:0005216;GO:0005261;GO:0005524;GO:0006468;GO:0006811;GO:0006812;GO:0016020;GO:0016021;GO:0051262;GO:0055085	K04981	P	veNOG04283	transient receptor potential cation channel subfamily M member 6 [Source:HGNC Symbol;Acc:HGNC:17995]	GO:0006468//protein phosphorylation;GO:0006811//ion transport;GO:0006812//cation transport;GO:0051262//protein tetramerization;GO:0055085//transmembrane transport;	GO:0016020//membrane;GO:0016021//integral component of membrane;	GO:0004674//protein serine/threonine kinase activity;GO:0005216//ion channel activity;GO:0005261//cation channel activity;GO:0005524//ATP binding;	ko04978(Mineral absorption)
ENSAPLG00020007470	183.833	341.466	26.1987	0.076724	-3.70418	7.85353e-07	0.000763804	25	3064654	3072152	+	1896	-	GO:0004672	K00898	T	veNOG05927	-	-	-	GO:0004672//protein kinase activity;	ko05415(Diabetic cardiomyopathy)
ENSAPLG00020003054	92.2178	29.8465	154.589	5.17947	2.3728	1.35261e-06	0.00123811	30	529833	530585	-	456	-	-	K10072	TV	veNOG20552	-	-	-	-	-
ENSAPLG00020005587	8.59079	0.370996	16.8106	45.3121	5.50182	1.79482e-06	0.00155163	14	12297068	12300744	+	2451	-	GO:0005509;GO:0005886;GO:0007155;GO:0007156;GO:0016020	K16495	S	veNOG00220	-	GO:0007155//cell adhesion;GO:0007156//homophilic cell adhesion via plasma membrane adhesion molecules;	GO:0005886//plasma membrane;GO:0016020//membrane;	GO:0005509//calcium ion binding;	-
ENSAPLG00020002766	117.508	23.5336	211.483	8.9864	3.16774	2.13682e-06	0.00175006	25	198657	226643	-	1775	IGF2BP1	GO:0003676;GO:0003723;GO:0003676;GO:0003723	K17391	A	veNOG05452	insulin like growth factor 2 mRNA binding protein 1 [Source:NCBI gene;Acc:101800326]	-	-	GO:0003676//nucleic acid binding;GO:0003723//RNA binding;GO:0003676//nucleic acid binding;GO:0003723//RNA binding;	ko05206(MicroRNAs in cancer)
ENSAPLG00020002423	116.667	66.289	167.045	2.51995	1.3334	2.43503e-06	0.00189458	11	13443630	13455829	-	1323	FAM155B	-	-	S	veNOG08673	family with sequence similarity 155 member B [Source:HGNC Symbol;Acc:HGNC:30701]	-	-	-	-
ENSAPLG00020010292	22.3111	44.1531	0.469061	0.0106235	-6.5566	3.28599e-06	0.00243492	37	535760	538564	-	723	-	-	-	R	veNOG08357;veNOG31920	-	-	-	-	-
ENSAPLG00020007048	1236.97	794.261	1679.67	2.11476	1.08049	3.76762e-06	0.00266491	2	136922981	136925377	+	666	TFPI2	GO:0004867;GO:0005576;GO:0010466;GO:0030414	-	O	veNOG16161;opiNOG29583	tissue factor pathway inhibitor 2 [Source:HGNC Symbol;Acc:HGNC:11761]	GO:0010466//negative regulation of peptidase activity;	GO:0005576//extracellular region;	GO:0004867//serine-type endopeptidase inhibitor activity;GO:0030414//peptidase inhibitor activity;	-
ENSAPLG00020005311	65.0146	32.6276	97.4016	2.98525	1.57785	4.98093e-06	0.00336992	3	81797345	81812504	+	2372	SLC3A1	GO:0003824;GO:0005975	K14210	G	veNOG10241	solute carrier family 3 member 1 [Source:HGNC Symbol;Acc:HGNC:11025]	GO:0005975//carbohydrate metabolic process;	-	GO:0003824//catalytic activity;	ko04974(Protein digestion and absorption)
ENSAPLG00020003572	450.049	743.256	156.841	0.211019	-2.24455	5.35811e-06	0.00347407	5	29042908	29048773	-	4393	-	-	K20456	TU	veNOG09361;spriNOG07206	-	-	-	-	-
ENSAPLG00020010819	21.2639	35.2848	7.24297	0.205272	-2.28439	7.11389e-06	0.00442797	1	92846372	92874461	-	933	GUCA1C	GO:0005509;GO:0007601;GO:0008048;GO:0031282	K08328	T	veNOG13323	guanylate cyclase activator 1C [Source:HGNC Symbol;Acc:HGNC:4680]	GO:0007601//visual perception;GO:0031282//regulation of guanylate cyclase activity;	-	GO:0005509//calcium ion binding;GO:0008048//calcium sensitive guanylate cyclase activator activity;	ko04744(Phototransduction)
ENSAPLG00020002467	60.8052	90.5317	31.0787	0.34329	-1.5425	7.57715e-06	0.00453492	8	33277323	33302248	+	2831	MSH4	GO:0005524;GO:0006298;GO:0030983;GO:0005524;GO:0006298;GO:0030983;GO:0005524;GO:0006298;GO:0030983	K08740	L	veNOG06139	mutS homolog 4 [Source:HGNC Symbol;Acc:HGNC:7327]	GO:0006298//mismatch repair;GO:0006298//mismatch repair;GO:0006298//mismatch repair;	-	GO:0005524//ATP binding;GO:0030983//mismatched DNA binding;GO:0005524//ATP binding;GO:0030983//mismatched DNA binding;GO:0005524//ATP binding;GO:0030983//mismatched DNA binding;	-
ENSAPLG00020010350	154.502	92.1649	216.838	2.35272	1.23433	9.09507e-06	0.00524179	23	4058030	4059340	-	1311	-	-	K15693	O	veNOG15685	-	-	-	-	-
ENSAPLG00020014869	96.0386	159.867	32.2101	0.20148	-2.31129	9.61192e-06	0.00534182	28	1896173	1897187	-	794	-	GO:0003735;GO:0005840;GO:0006412	K02914	J	veNOG25061	-	GO:0006412//translation;	GO:0005840//ribosome;	GO:0003735//structural constituent of ribosome;	ko03010(Ribosome)
ENSAPLG00020000989	419.909	271.798	568.02	2.08987	1.06341	1.08991e-05	0.00573608	5	30887550	30887996	+	447	INAFM2	-	-	S	veNOG26187	InaF motif containing 2 [Source:NCBI gene;Acc:113843822]	-	-	-	-
ENSAPLG00020014038	278.584	177.632	379.536	2.13664	1.09534	1.10649e-05	0.00573608	4	67360843	67368699	-	3007	-	GO:0005737;GO:0006886;GO:0007033;GO:0005737;GO:0006886;GO:0007033	K20180	U	veNOG06244	-	GO:0006886//intracellular protein transport;GO:0007033//vacuole organization;GO:0006886//intracellular protein transport;GO:0007033//vacuole organization;	GO:0005737//cytoplasm;GO:0005737//cytoplasm;	-	ko05132(Salmonella infection);ko04138(Autophagy - yeast)
ENSAPLG00020011745	523.325	308.825	737.826	2.38914	1.25649	1.14272e-05	0.00573608	1	38332107	38335712	+	864	LYZ	GO:0003796;GO:0042742;GO:0003796;GO:0042742	K13915	O	veNOG19154	lysozyme [Source:HGNC Symbol;Acc:HGNC:6740]	GO:0042742//defense response to bacterium;GO:0042742//defense response to bacterium;	-	GO:0003796//lysozyme activity;GO:0003796//lysozyme activity;	ko04970(Salivary secretion)
ENSAPLG00020018215	745.918	270.686	1221.15	4.51132	2.17355	1.29867e-05	0.00631521	25	2922987	2923565	+	579	-	-	-	O	veNOG26752	-	-	-	-	-
ENSAPLG00020010620	49.0497	14.3532	83.7461	5.83467	2.54465	1.48633e-05	0.00700871	30	1594881	1604635	+	2538	-	GO:0005515;GO:0008270	K12000	O	veNOG01728	E3 ubiquitin-protein ligase TRIM7 [Source:NCBI gene;Acc:101789720]	-	-	GO:0005515//protein binding;GO:0008270//zinc ion binding;	-
ENSAPLG00020001477	751.472	481.106	1021.84	2.12394	1.08674	1.55846e-05	0.00713271	5	29794872	29799750	-	3408	-	-	K20456	TU	veNOG09361;spriNOG07206	-	-	-	-	-
ENSAPLG00020003936	403.879	577.975	229.784	0.397569	-1.33072	1.62697e-05	0.00723353	32	3035753	3038265	-	998	-	GO:0000813	K12186	S	veNOG14279	-	-	GO:0000813//ESCRT I complex;	-	ko04144(Endocytosis)
ENSAPLG00020015971	45.1918	80.5536	9.82994	0.12203	-3.03469	1.89189e-05	0.00817771	33	5151	11784	-	2881	-	GO:0003824;GO:0003824	-	I	KOG4178;veNOG09008	-	-	-	GO:0003824//catalytic activity;GO:0003824//catalytic activity;	-
ENSAPLG00020001495	194.298	87.5226	301.073	3.43994	1.78239	1.99182e-05	0.00837694	5	29800017	29804702	-	2714	-	GO:0000290	K12617	S	veNOG08301	PAT1 homolog 1, processing body mRNA decay factor [Source:NCBI gene;Acc:101799434]	GO:0000290//deadenylation-dependent decapping of nuclear-transcribed mRNA;	-	-	ko03018(RNA degradation)
ENSAPLG00020003586	297.591	428.904	166.279	0.387684	-1.36705	2.83396e-05	0.0116051	5	29048620	29053054	-	2405	-	GO:0000290	K12617	S	veNOG08301	-	GO:0000290//deadenylation-dependent decapping of nuclear-transcribed mRNA;	-	-	ko03018(RNA degradation)
ENSAPLG00020012482	20.3617	33.2519	7.47144	0.224692	-2.15398	3.37712e-05	0.0134747	6	39028610	39036255	+	2438	UPP2	GO:0003824;GO:0004850;GO:0005737;GO:0009116;GO:0009166;GO:0016763;GO:0003824;GO:0004850;GO:0005737;GO:0009116;GO:0009166;GO:0016763	K00757	F	veNOG01600	uridine phosphorylase 2 [Source:HGNC Symbol;Acc:HGNC:23061]	GO:0009116//nucleoside metabolic process;GO:0009166//nucleotide catabolic process;GO:0009116//nucleoside metabolic process;GO:0009166//nucleotide catabolic process;	GO:0005737//cytoplasm;GO:0005737//cytoplasm;	GO:0003824//catalytic activity;GO:0004850//uridine phosphorylase activity;GO:0016763//pentosyltransferase activity;GO:0003824//catalytic activity;GO:0004850//uridine phosphorylase activity;GO:0016763//pentosyltransferase activity;	ko00983(Drug metabolism - other enzymes);ko00240(Pyrimidine metabolism)
ENSAPLG00020002902	38.6851	15.4043	61.9659	4.02263	2.00814	3.65807e-05	0.0142308	30	497972	510400	-	1088	-	-	K10072	TV	veNOG24843;KOG4297;veNOG20552	-	-	-	-	-
ENSAPLG00020012600	10.2117	1.40283	19.0205	13.5587	3.76115	3.90622e-05	0.0145479	8	8104067	8105582	+	892	-	-	K04004	R	veNOG10680;veNOG13937	-	-	-	-	ko05150(Staphylococcus aureus infection);ko04610(Complement and coagulation cascades)
ENSAPLG00020012616	35.8917	15.9287	55.8546	3.50653	1.81005	3.92656e-05	0.0145479	8	8110432	8180202	+	5826	-	-	K04004	R	veNOG10680	-	-	-	-	ko05150(Staphylococcus aureus infection);ko04610(Complement and coagulation cascades)
ENSAPLG00020006939	42.5112	66.2699	18.7525	0.282972	-1.82127	4.09566e-05	0.0148215	2	29775642	29778139	-	391	-	-	K17434	J	veNOG21591	-	-	-	-	-
ENSAPLG00020001027	958.425	1259.18	657.672	0.522303	-0.937041	4.50514e-05	0.0159329	4	11977877	12009436	-	3185	-	GO:0004842;GO:0004842	K10614	O	veNOG01215	probable E3 ubiquitin-protein ligase HERC3 [Source:NCBI gene;Acc:101794869]	-	-	GO:0004842//ubiquitin-protein transferase activity;GO:0004842//ubiquitin-protein transferase activity;	ko04120(Ubiquitin mediated proteolysis)
ENSAPLG00020013543	25.2062	39.9028	10.5097	0.263382	-1.92477	4.74144e-05	0.0163959	12	4558122	4584373	+	1398	AQP9	GO:0015267;GO:0016020;GO:0055085	K09877	G	veNOG04659	aquaporin 9 [Source:HGNC Symbol;Acc:HGNC:643]	GO:0055085//transmembrane transport;	GO:0016020//membrane;	GO:0015267//channel activity;	ko04976(Bile secretion);ko04613(Neutrophil extracellular trap formation)
ENSAPLG00020010693	559.211	780.724	337.698	0.432544	-1.20908	4.92147e-05	0.0166485	12	11206607	11226739	+	2245	SORD	GO:0008270;GO:0016491;GO:0055114	K00008	Q	opiNOG01088;veNOG02511	sorbitol dehydrogenase [Source:NCBI gene;Acc:101800431]	GO:0055114//obsolete oxidation-reduction process;	-	GO:0008270//zinc ion binding;GO:0016491//oxidoreductase activity;	ko00051(Fructose and mannose metabolism);ko00040(Pentose and glucuronate interconversions)
ENSAPLG00020010850	593.625	815.864	371.386	0.455206	-1.13541	5.27892e-05	0.0169517	37	1532677	1534345	-	621	-	-	-	R	veNOG08357;veNOG31920	-	-	-	-	-
ENSAPLG00020013823	26.242	11.1472	41.3367	3.70826	1.89074	5.30706e-05	0.0169517	2	49702333	49721675	-	1325	-	GO:0000045;GO:0000422	K17589	TK	veNOG01993	-	GO:0000045//autophagosome assembly;GO:0000422//autophagy of mitochondrion;	-	-	ko05022(Pathways of neurodegeneration - multiple diseases);ko05017(Spinocerebellar ataxia);ko05016(Huntington disease);ko05014(Amyotrophic lateral sclerosis);ko05010(Alzheimer disease);ko04211(Longevity regulating pathway);ko04140(Autophagy - animal)
ENSAPLG00020012658	396.001	719.84	72.1626	0.100248	-3.31835	5.33792e-05	0.0169517	3	44097904	44103890	+	769	-	-	-	P	veNOG20961	-	-	-	-	-
ENSAPLG00020001892	80.063	124.037	36.0889	0.290953	-1.78114	5.72483e-05	0.0178168	5	31547748	31548463	+	210	-	GO:0004129	-	C	veNOG26420	-	-	-	GO:0004129//cytochrome-c oxidase activity;	-
ENSAPLG00020005104	22.9343	44.9305	0.938121	0.0208794	-5.58178	6.60747e-05	0.0201606	9	9109695	9117458	-	840	FETUB	GO:0004869	-	R	veNOG11053	fetuin B [Source:HGNC Symbol;Acc:HGNC:3658]	-	-	GO:0004869//cysteine-type endopeptidase inhibitor activity;	-
ENSAPLG00020003195	311.587	208.951	414.223	1.98239	0.987242	6.86636e-05	0.0205476	1	206484311	206532764	+	3283	-	GO:0004114;GO:0005515;GO:0007165;GO:0008081;GO:0004114;GO:0005515;GO:0007165;GO:0008081;GO:0004114;GO:0005515;GO:0007165;GO:0008081	K18283	T	veNOG04335	-	GO:0007165//signal transduction;GO:0007165//signal transduction;GO:0007165//signal transduction;	-	GO:0004114//3',5'-cyclic-nucleotide phosphodiesterase activity;GO:0005515//protein binding;GO:0008081//phosphoric diester hydrolase activity;GO:0004114//3',5'-cyclic-nucleotide phosphodiesterase activity;GO:0005515//protein binding;GO:0008081//phosphoric diester hydrolase activity;GO:0004114//3',5'-cyclic-nucleotide phosphodiesterase activity;GO:0005515//protein binding;GO:0008081//phosphoric die…	ko05032(Morphine addiction);ko04925(Aldosterone synthesis and secretion);ko04740(Olfactory transduction);ko04022(cGMP-PKG signaling pathway);ko00230(Purine metabolism)
ENSAPLG00020017845	42.8938	22.6403	63.1473	2.78915	1.47983	7.78636e-05	0.022861	6	8991888	9011499	-	2730	MLPH	GO:0006886;GO:0017137	-	U	veNOG06939	melanophilin [Source:NCBI gene;Acc:101793176]	GO:0006886//intracellular protein transport;	-	-	-
ENSAPLG00020005265	52.0067	89.8599	14.1535	0.157506	-2.66652	8.05844e-05	0.0232217	26	6695632	6697278	+	606	-	GO:0000413;GO:0003755;GO:0006457	K12733	O	veNOG00886	peptidylprolyl isomerase like 1 [Source:NCBI gene;Acc:113839750]	GO:0000413//protein peptidyl-prolyl isomerization;GO:0006457//protein folding;	-	GO:0003755//peptidyl-prolyl cis-trans isomerase activity;	ko03040(Spliceosome)
ENSAPLG00020016047	127.212	81.5771	172.847	2.11882	1.08326	9.0354e-05	0.0255636	26	3705476	3712859	-	3308	FMOD	GO:0005515;GO:0062023	K08121	R	veNOG15501	fibromodulin [Source:NCBI gene;Acc:101789778]	-	GO:0062023//collagen-containing extracellular matrix;	GO:0005515//protein binding;	ko04350(TGF-beta signaling pathway)
ENSAPLG00020006953	74.6083	108.661	40.5555	0.37323	-1.42186	0.000100811	0.0280129	7	35031382	35035765	+	1649	NUDT13	GO:0016787;GO:0046872	-	L	veNOG13563	nudix hydrolase 13 [Source:HGNC Symbol;Acc:HGNC:18827]	-	-	GO:0016787//hydrolase activity;GO:0046872//metal ion binding;	-
ENSAPLG00020006573	62.1247	100.975	23.274	0.230492	-2.11721	0.000127206	0.0347272	30	985430	987027	-	663	-	-	K17270	TR	veNOG16265;veNOG07205	-	-	-	-	-
ENSAPLG00020000090	220.927	310.941	130.913	0.421023	-1.24803	0.000133129	0.0356233	3	6141272	6148628	-	2182	SLC25A27	-	K15112	C	veNOG10178	solute carrier family 25 member 27 [Source:HGNC Symbol;Acc:HGNC:21065]	-	-	-	-
ENSAPLG00020002473	9.13821	1.18301	17.0934	14.449	3.8529	0.000135358	0.0356233	30	292202	300767	+	798	-	-	K06543	TV	veNOG19712;veNOG26441	-	-	-	-	ko05144(Malaria)
ENSAPLG00020008228	139.238	217.737	60.7388	0.278955	-1.84189	0.000137356	0.0356233	2	145002173	145106342	+	12779	-	GO:0003824;GO:0016740;GO:0003824;GO:0016740;GO:0003824;GO:0016740	-	I	veNOG15930	highly reducing polyketide synthase PKS6-like [Source:NCBI gene;Acc:101804178]	-	-	GO:0003824//catalytic activity;GO:0016740//transferase activity;GO:0003824//catalytic activity;GO:0016740//transferase activity;GO:0003824//catalytic activity;GO:0016740//transferase activity;	-
ENSAPLG00020013768	349.776	462.252	237.299	0.513353	-0.961976	0.000145588	0.0371393	18	5651226	5662278	+	2851	PCTP	GO:0008289	-	I	veNOG02124	phosphatidylcholine transfer protein [Source:NCBI gene;Acc:101795049]	-	-	GO:0008289//lipid binding;	-
ENSAPLG00020014739	25.2777	39.9473	10.6081	0.265552	-1.91293	0.000159144	0.0399426	32	3217186	3231292	+	981	-	GO:0003677;GO:0003700;GO:0005634	K15611	K	veNOG03467;veNOG00418	-	-	GO:0005634//nucleus;	GO:0003677//DNA binding;GO:0003700//DNA-binding transcription factor activity;	-
ENSAPLG00020009504	34.8062	17.7229	51.8896	2.92783	1.54983	0.000163377	0.0403542	17	10980117	10995657	-	1301	LRRC74B	GO:0005515	-	S	opiNOG06303;euNOG24665;veNOG15134	leucine rich repeat containing 74B [Source:HGNC Symbol;Acc:HGNC:34301]	-	-	GO:0005515//protein binding;	-
ENSAPLG00020008044	85.5875	52.2306	118.944	2.27729	1.18732	0.000182882	0.044466	7	37692306	37701816	+	2292	ADAM8	GO:0004222;GO:0006508;GO:0008237	K06540	O	veNOG06761	ADAM metallopeptidase domain 8 [Source:HGNC Symbol;Acc:HGNC:215]	GO:0006508//proteolysis;	-	GO:0004222//metalloendopeptidase activity;GO:0008237//metallopeptidase activity;	-
ENSAPLG00020012030	29.7548	14.68	44.8296	3.05379	1.6106	0.000191016	0.0457293	3	108684279	108814671	-	3517	WDPCP	GO:0005515	-	S	veNOG10140	WD repeat containing planar cell polarity effector [Source:HGNC Symbol;Acc:HGNC:28027]	-	-	GO:0005515//protein binding;	-
ENSAPLG00020008045	3.4957	0	6.99139	Inf	Inf	0.000209178	0.0483956	1	55107679	55108713	+	1035	-	GO:0030514;GO:0045596	-	R	veNOG20815	-	GO:0030514//negative regulation of BMP signaling pathway;GO:0045596//negative regulation of cell differentiation;	-	-	-
ENSAPLG00020000236	981.736	653.795	1309.68	2.00319	1.0023	0.000211122	0.0483956	4	76233593	76245985	-	2523	-	GO:0005524;GO:0006457;GO:0051082	K09499	O	veNOG09523	chaperonin containing TCP1 subunit 7 [Source:NCBI gene;Acc:101793908]	GO:0006457//protein folding;	-	GO:0005524//ATP binding;GO:0051082//unfolded protein binding;	-
ENSAPLG00020003923	108.776	69.3177	148.234	2.13847	1.09658	0.000211484	0.0483956	20	5262751	5266350	+	1380	SLC46A1	GO:0055085	K14613	P	veNOG11922	solute carrier family 46 member 1 [Source:HGNC Symbol;Acc:HGNC:30521]	GO:0055085//transmembrane transport;	-	-	ko04978(Mineral absorption);ko04977(Vitamin digestion and absorption);ko01523(Antifolate resistance)
ENSAPLG00020010860	47.4702	3.15876	91.7817	29.0562	4.86078	0.000215165	0.0485245	37	1649331	1651527	-	549	-	GO:0005515	-	OR	veNOG29533;KOG2177	-	-	-	GO:0005515//protein binding;	-
ENSAPLG00020015325	16.0636	2.67078	29.4564	11.0291	3.46325	0.000225101	0.049471	8	10111439	10114919	-	1815	PHGDH	GO:0016616;GO:0051287;GO:0055114	K00058	E	veNOG00937	phosphoglycerate dehydrogenase [Source:NCBI gene;Acc:101800594]	GO:0055114//obsolete oxidation-reduction process;	-	GO:0016616//oxidoreductase activity, acting on the CH-OH group of donors, NAD or NADP as acceptor;GO:0051287//NAD binding;	ko00680(Methane metabolism);ko00270(Cysteine and methionine metabolism);ko00260(Glycine, serine and threonine metabolism)
ENSAPLG00020003637	205.793	272.699	138.887	0.509304	-0.973401	0.000225721	0.049471	2	160344257	160363426	-	2730	SNAP47	-	K18212	U	veNOG09823	synaptosome associated protein 47 [Source:HGNC Symbol;Acc:HGNC:30669]	-	-	-	-
ENSAPLG00020010644	19.1725	5.89461	32.4504	5.5051	2.46077	0.000242206	0.0521778	3	38797818	38815877	+	3149	-	-	-	S	veNOG02621	-	-	-	-	-
ENSAPLG00020003301	740.853	478.006	1003.7	2.09976	1.07023	0.000244777	0.0521778	11	14827082	14938773	-	6668	-	-	-	TR	veNOG25002;veNOG25405;veNOG12561;veNOG33134	-	-	-	-	-
ENSAPLG00020014054	11.3426	3.311	19.3743	5.85149	2.5488	0.000248312	0.052216	4	67370072	67370764	-	693	-	GO:0008080	-	R	veNOG16192	-	-	-	GO:0008080//N-acetyltransferase activity;	-
ENSAPLG00020011630	32.3993	8.19459	56.6041	6.90749	2.78816	0.000259045	0.0537467	5	22991617	22998427	+	2581	ZDHHC22	GO:0016409	K18932	R	veNOG10661	zinc finger DHHC-type palmitoyltransferase 22 [Source:NCBI gene;Acc:101795761]	-	-	GO:0016409//palmitoyltransferase activity;	-
ENSAPLG00020017214	90.8693	124.014	57.725	0.465473	-1.10323	0.000273571	0.0554909	7	793261	800054	-	1817	-	-	-	S	opiNOG11090;veNOG12389	-	-	-	-	-
ENSAPLG00020003741	6.99673	13.7994	0.194045	0.0140618	-6.15207	0.00027615	0.0554909	1	206746741	206747691	-	951	-	GO:0003956;GO:0006471	K06716	O	veNOG02110	-	GO:0006471//protein ADP-ribosylation;	-	GO:0003956//NAD(P)+-protein-arginine ADP-ribosyltransferase activity;	-
ENSAPLG00020004008	162.249	99.0722	225.426	2.27537	1.1861	0.00027815	0.0554909	1	45066932	45067243	+	312	-	GO:0000786;GO:0003677;GO:0005634;GO:0006352;GO:0046982	K11254	B	COG2036	histone H4 [Source:NCBI gene;Acc:110351447]	GO:0006352//DNA-templated transcription, initiation;	GO:0000786//nucleosome;GO:0005634//nucleus;	GO:0003677//DNA binding;GO:0046982//protein heterodimerization activity;	ko05322(Systemic lupus erythematosus);ko05203(Viral carcinogenesis);ko05034(Alcoholism);ko04613(Neutrophil extracellular trap formation)
ENSAPLG00020002409	69.7416	35.9672	103.516	2.87807	1.5251	0.000290815	0.0572832	Z	14897099	14906830	-	1348	-	GO:0005576;GO:0006955;GO:0008009	K05513	R	veNOG23740	-	GO:0006955//immune response;	GO:0005576//extracellular region;	GO:0008009//chemokine activity;	ko04672(Intestinal immune network for IgA production);ko04062(Chemokine signaling pathway);ko04061(Viral protein interaction with cytokine and cytokine receptor);ko04060(Cytokine-cytokine receptor interaction)
ENSAPLG00020017209	58.9176	82.8619	34.9733	0.422068	-1.24445	0.000295256	0.057431	8	23204684	23206928	+	1221	HPDL	GO:0003868;GO:0009072;GO:0016701;GO:0055114	-	E	veNOG03796	4-hydroxyphenylpyruvate dioxygenase like [Source:HGNC Symbol;Acc:HGNC:28242]	GO:0009072//aromatic amino acid family metabolic process;GO:0055114//obsolete oxidation-reduction process;	-	GO:0003868//4-hydroxyphenylpyruvate dioxygenase activity;GO:0016701//oxidoreductase activity, acting on single donors with incorporation of molecular oxygen;	-
ENSAPLG00020010257	12.9021	4.47081	21.3334	4.77171	2.25451	0.000309726	0.0595019	1	207646963	207648612	-	828	-	-	K18977	OW	veNOG10150;KOG1565	-	-	-	-	-
ENSAPLG00020017381	8.23165	0.774973	15.6883	20.2437	4.3394	0.000317623	0.0602748	9	15089646	15091862	+	1221	GAL3ST2	GO:0001733;GO:0005794;GO:0009247;GO:0016021	K09675	R	veNOG13431	galactose-3-O-sulfotransferase 2 [Source:HGNC Symbol;Acc:HGNC:24869]	GO:0009247//glycolipid biosynthetic process;	GO:0005794//Golgi apparatus;GO:0016021//integral component of membrane;	GO:0001733//galactosylceramide sulfotransferase activity;	-
ENSAPLG00020007412	1724.13	1243.96	2204.31	1.77201	0.825389	0.000342944	0.0642957	17	8030088	8033372	-	1478	HSPB8	-	K08879	O	opiNOG23622;veNOG06318	heat shock protein family B (small) member 8 [Source:HGNC Symbol;Acc:HGNC:30171]	-	-	-	-
ENSAPLG00020016526	12.9495	21.3487	4.5503	0.213142	-2.23011	0.000347986	0.0644645	1	128347650	128373173	-	2293	GRPR	GO:0004930;GO:0007186;GO:0008528;GO:0016021	K04169	T	veNOG02084	gastrin releasing peptide receptor [Source:NCBI gene;Acc:101790718]	GO:0007186//G protein-coupled receptor signaling pathway;	GO:0016021//integral component of membrane;	GO:0004930//G protein-coupled receptor activity;GO:0008528//G protein-coupled peptide receptor activity;	ko04080(Neuroactive ligand-receptor interaction);ko04020(Calcium signaling pathway)
ENSAPLG00020000178	91.821	55.5673	128.075	2.30486	1.20468	0.000358458	0.0648617	2	162675385	162676916	-	1278	-	GO:0005515;GO:0030433	-	SO	veNOG03784;veNOG08543	-	GO:0030433//ubiquitin-dependent ERAD pathway;	-	GO:0005515//protein binding;	-
ENSAPLG00020012229	34.009	17.6828	50.3352	2.84656	1.50922	0.000358467	0.0648617	1	154172079	154184031	-	743	CLDN10	GO:0005198;GO:0005923;GO:0016021	K06087	R	veNOG02437	claudin 10 [Source:NCBI gene;Acc:101792303]	-	GO:0005923//bicellular tight junction;GO:0016021//integral component of membrane;	GO:0005198//structural molecule activity;	ko05160(Hepatitis C);ko05130(Pathogenic Escherichia coli infection);ko04670(Leukocyte transendothelial migration);ko04530(Tight junction);ko04514(Cell adhesion molecules)
ENSAPLG00020018129	81.5153	39.8391	123.191	3.09222	1.62865	0.000368705	0.0659474	25	2392170	2399152	+	1846	-	GO:0005520;GO:0005576	-	T	veNOG02990	insulin like growth factor binding protein 4 [Source:NCBI gene;Acc:101789694]	-	GO:0005576//extracellular region;	GO:0005520//insulin-like growth factor binding;	-
ENSAPLG00020003181	251.036	174.047	328.026	1.8847	0.914334	0.000394054	0.0686713	5	32125868	32128444	-	864	MDK	GO:0008083	K06828	T	veNOG21288	midkine [Source:NCBI gene;Acc:101795125]	-	-	GO:0008083//growth factor activity;	-
ENSAPLG00020011423	466.026	679.44	252.612	0.371794	-1.42742	0.000395376	0.0686713	4	77371060	77386482	-	1763	-	GO:0005524;GO:0033180;GO:1902600	K02147	C	veNOG04891	-	GO:1902600//proton transmembrane transport;	GO:0033180//proton-transporting V-type ATPase, V1 domain;	GO:0005524//ATP binding;	ko05323(Rheumatoid arthritis);ko05165(Human papillomavirus infection);ko05120(Epithelial cell signaling in Helicobacter pylori infection);ko05110(Vibrio cholerae infection);ko04966(Collecting duct acid secretion);ko04721(Synaptic vesicle cycle);ko04150(mTOR signaling pathway);ko04145(Phagosome);ko00190(Oxidative phosphorylation)
ENSAPLG00020014925	60.1864	99.7258	20.6469	0.207037	-2.27204	0.000397173	0.0686713	28	2009890	2015946	-	1840	-	GO:0016021	K13348	R	veNOG14920	-	-	GO:0016021//integral component of membrane;	-	ko04146(Peroxisome)
ENSAPLG00020003235	576.511	368.6	784.422	2.12811	1.08958	0.000407089	0.0696123	11	14800586	15001033	+	6269	-	-	-	TR	veNOG32967;veNOG25002;veNOG30297;veNOG33134	-	-	-	-	-
ENSAPLG00020017892	422.182	540.276	304.089	0.56284	-0.829203	0.000428948	0.0725528	11	15371047	15376775	+	2635	-	GO:0005164;GO:0005515;GO:0006955;GO:0016020	-	R	veNOG13532	-	GO:0006955//immune response;	GO:0016020//membrane;	GO:0005164//tumor necrosis factor receptor binding;GO:0005515//protein binding;	-
ENSAPLG00020000821	15.3924	25.6619	5.12284	0.199628	-2.32461	0.000435702	0.0729027	4	26875768	26890338	-	933	ANXA10	GO:0005509;GO:0005544	K17097	U	veNOG11871	annexin A10 [Source:HGNC Symbol;Acc:HGNC:534]	-	-	GO:0005509//calcium ion binding;GO:0005544//calcium-dependent phospholipid binding;	-
ENSAPLG00020015343	428.422	554.861	301.983	0.54425	-0.877657	0.000455592	0.0754199	9	25539308	25544675	-	839	-	GO:0017121;GO:0017128	-	MK	veNOG04198;roNOG14863	-	GO:0017121//plasma membrane phospholipid scrambling;	-	GO:0017128//phospholipid scramblase activity;	-
ENSAPLG00020005473	9.82024	2.46135	17.1791	6.97954	2.80313	0.000487362	0.0798299	14	12220014	12230307	+	2765	-	GO:0005509;GO:0005886;GO:0007155;GO:0007156;GO:0016020	K16494	S	veNOG00220	-	GO:0007155//cell adhesion;GO:0007156//homophilic cell adhesion via plasma membrane adhesion molecules;	GO:0005886//plasma membrane;GO:0016020//membrane;	GO:0005509//calcium ion binding;	-
ENSAPLG00020004125	28.5788	47.8139	9.34362	0.195416	-2.35538	0.000503325	0.0815858	VSDN01000055.1	4736	40388	-	2112	-	GO:0005515;GO:0005515	K15503	R	veNOG14991;veNOG06055	-	-	-	GO:0005515//protein binding;GO:0005515//protein binding;	-
ENSAPLG00020003408	143.761	0	287.522	Inf	Inf	0.00051548	0.0823526	24	2230564	2231705	-	309	-	GO:0016021	-	S	veNOG24596	-	-	GO:0016021//integral component of membrane;	-	-
ENSAPLG00020004044	125.903	167.349	84.4574	0.504678	-0.986566	0.00051864	0.0823526	1	45106948	45107328	-	381	-	GO:0000786;GO:0003677;GO:0046982	K11252	B	veNOG19329;opiNOG33758;opiNOG28312	histone H2B 8 [Source:NCBI gene;Acc:101797338]	-	GO:0000786//nucleosome;	GO:0003677//DNA binding;GO:0046982//protein heterodimerization activity;	ko05322(Systemic lupus erythematosus);ko05203(Viral carcinogenesis);ko05034(Alcoholism);ko04613(Neutrophil extracellular trap formation)
ENSAPLG00020015838	340.75	176.763	504.737	2.85545	1.51372	0.000553327	0.0869729	23	2028409	2112085	+	1929	ZBTB16	GO:0003676;GO:0005515	K10055	R	veNOG06455	zinc finger and BTB domain containing 16 [Source:HGNC Symbol;Acc:HGNC:12930]	-	-	GO:0003676//nucleic acid binding;GO:0005515//protein binding;	ko05221(Acute myeloid leukemia);ko05202(Transcriptional misregulation in cancer);ko05200(Pathways in cancer)
ENSAPLG00020003177	93.9823	50.9378	137.027	2.69008	1.42765	0.000568805	0.0885117	23	437923	459642	+	3566	BCO2	GO:0016702;GO:0055114	K10252	Q	veNOG09079	beta-carotene oxygenase 2 [Source:HGNC Symbol;Acc:HGNC:18503]	GO:0055114//obsolete oxidation-reduction process;	-	GO:0016702//oxidoreductase activity, acting on single donors with incorporation of molecular oxygen, incorporation of two atoms of oxygen;	-
ENSAPLG00020015567	662.806	845.085	480.527	0.568614	-0.81448	0.000587275	0.090481	26	2708913	2714068	-	2046	RNPEP	GO:0004177;GO:0005615;GO:0006508;GO:0008237;GO:0008270	K01260	OIEV	veNOG04235	arginyl aminopeptidase [Source:NCBI gene;Acc:101802986]	GO:0006508//proteolysis;	GO:0005615//extracellular space;	GO:0004177//aminopeptidase activity;GO:0008237//metallopeptidase activity;GO:0008270//zinc ion binding;	-
ENSAPLG00020012861	472.73	630.276	315.185	0.500074	-0.999787	0.000593812	0.0905912	3	25355912	25365633	+	1352	-	GO:0016020;GO:0016020	-	S	veNOG25021	-	-	GO:0016020//membrane;GO:0016020//membrane;	-	-
ENSAPLG00020002517	22.623	34.6645	10.5814	0.305251	-1.71193	0.000630284	0.0952219	18	1430782	1438136	-	2954	-	GO:0016021	-	R	veNOG00179	-	-	GO:0016021//integral component of membrane;	-	-
ENSAPLG00020001379	179.284	258.77	99.7982	0.385663	-1.37459	0.000643378	0.0962654	1	204063712	204074747	-	1312	AQP11	GO:0015267;GO:0016020;GO:0055085	K09870	G	veNOG09666	aquaporin 11 [Source:HGNC Symbol;Acc:HGNC:19940]	GO:0055085//transmembrane transport;	GO:0016020//membrane;	GO:0015267//channel activity;	-
ENSAPLG00020006958	30.4714	15.9014	45.0414	2.83254	1.5021	0.000651518	0.0965549	3	59833203	59838950	-	1527	-	GO:0006807;GO:0016811	K08069	E	veNOG04608	-	GO:0006807//nitrogen compound metabolic process;	-	GO:0016811//hydrolase activity, acting on carbon-nitrogen (but not peptide) bonds, in linear amides;	ko00770(Pantothenate and CoA biosynthesis)
ENSAPLG00020012177	68.9678	101.037	36.8989	0.365203	-1.45323	0.000686376	0.100761	1	1837146	1846174	+	2169	-	GO:0003700;GO:0005515;GO:0006355;GO:0006357;GO:0019221;GO:0044212;GO:0051607	K09446	K	veNOG02524	-	GO:0006355//regulation of transcription, DNA-templated;GO:0006357//regulation of transcription by RNA polymerase II;GO:0019221//cytokine-mediated signaling pathway;GO:0051607//defense response to virus;	-	GO:0003700//DNA-binding transcription factor activity;GO:0005515//protein binding;	ko04620(Toll-like receptor signaling pathway)
ENSAPLG00020011335	3451.24	4324.05	2578.43	0.5963	-0.745889	0.00070184	0.102027	2	137849773	137908651	-	8508	AKAP9	GO:0007165;GO:0060090	K16551	T	veNOG14664	A-kinase anchoring protein 9 [Source:HGNC Symbol;Acc:HGNC:379]	GO:0007165//signal transduction;	-	GO:0060090//molecular adaptor activity;	-
ENSAPLG00020009396	162.624	213.172	112.075	0.525746	-0.927562	0.000708112	0.102027	Z	41453939	41469540	-	1104	GKAP1	GO:0005794;GO:0007165	-	T	veNOG08808	G kinase anchoring protein 1 [Source:HGNC Symbol;Acc:HGNC:17496]	GO:0007165//signal transduction;	GO:0005794//Golgi apparatus;	-	-
ENSAPLG00020002209	17.9406	8.18724	27.694	3.38259	1.75813	0.000722028	0.103078	25	7363576	7365255	+	462	-	-	-	R	veNOG27195;veNOG23275;veNOG23045	-	-	-	-	-
ENSAPLG00020008053	18.6164	8.62795	28.6049	3.31538	1.72917	0.000759739	0.107475	1	83682451	83686548	-	1027	-	GO:0004866;GO:0004869	K13907	S	veNOG23201	-	-	-	GO:0004866//endopeptidase inhibitor activity;GO:0004869//cysteine-type endopeptidase inhibitor activity;	-
ENSAPLG00020004526	190.102	256.649	123.556	0.48142	-1.05463	0.000808222	0.113304	15	1357578	1369902	-	2689	SLC5A11	GO:0016020;GO:0022857;GO:0055085	K14391	P	veNOG07449	solute carrier family 5 member 11 [Source:HGNC Symbol;Acc:HGNC:23091]	GO:0055085//transmembrane transport;	GO:0016020//membrane;	GO:0022857//transmembrane transporter activity;	-
ENSAPLG00020015709	1559.59	1137.63	1981.56	1.74183	0.800602	0.000834266	0.115911	12	8253500	8258950	+	1493	DNAJA4	GO:0005524;GO:0006457;GO:0009408;GO:0031072;GO:0051082	K09505	O	veNOG08729	DnaJ heat shock protein family (Hsp40) member A4 [Source:NCBI gene;Acc:101801226]	GO:0006457//protein folding;GO:0009408//response to heat;	-	GO:0005524//ATP binding;GO:0031072//heat shock protein binding;GO:0051082//unfolded protein binding;	-
ENSAPLG00020017919	214.357	153.242	275.472	1.79762	0.846088	0.000848518	0.116848	11	15595757	15599750	+	2294	-	GO:0003682;GO:0007219;GO:0045892	-	S	veNOG00031	-	GO:0007219//Notch signaling pathway;GO:0045892//negative regulation of transcription, DNA-templated;	-	GO:0003682//chromatin binding;	-
ENSAPLG00020011519	1516.74	1913.7	1119.79	0.585147	-0.77313	0.000880684	0.120213	5	2365082	2370640	-	946	-	GO:0003723;GO:0003735;GO:0005840;GO:0006412;GO:0008270;GO:0015935	K02980	J	veNOG25999	-	GO:0006412//translation;	GO:0005840//ribosome;GO:0015935//small ribosomal subunit;	GO:0003723//RNA binding;GO:0003735//structural constituent of ribosome;GO:0008270//zinc ion binding;	ko05171(Coronavirus disease - COVID-19);ko03010(Ribosome)
ENSAPLG00020002350	1791.63	1307.19	2276.07	1.7412	0.800082	0.000938221	0.126954	30	253252	259114	+	1683	-	GO:0005515;GO:0008270	K12000	O	veNOG01728;veNOG07778	-	-	-	GO:0005515//protein binding;GO:0008270//zinc ion binding;	-
ENSAPLG00020000852	168.384	118.084	218.684	1.85193	0.889033	0.000964036	0.129322	2	143469852	143470856	+	1005	OTUD1	-	K13716	OT	veNOG08020	OTU deubiquitinase 1 [Source:HGNC Symbol;Acc:HGNC:27346]	-	-	-	-
ENSAPLG00020013646	49.9152	30.0878	69.7425	2.31797	1.21286	0.00101574	0.135093	15	4100437	4269699	-	1790	-	GO:0000045;GO:0000407;GO:0005515;GO:0006914;GO:0032266;GO:0080025;GO:0000045;GO:0000407;GO:0005515;GO:0006914;GO:0032266;GO:0080025;GO:0000045;GO:0000407;GO:0005515;GO:0006914;GO:0032266;GO:0080025	K17908	R	veNOG00482	WD repeat domain, phosphoinositide interacting 2 [Source:NCBI gene;Acc:101790231]	GO:0000045//autophagosome assembly;GO:0006914//autophagy;GO:0000045//autophagosome assembly;GO:0006914//autophagy;GO:0000045//autophagosome assembly;GO:0006914//autophagy;	GO:0000407//phagophore assembly site;GO:0000407//phagophore assembly site;GO:0000407//phagophore assembly site;	GO:0005515//protein binding;GO:0032266//phosphatidylinositol-3-phosphate binding;GO:0080025//phosphatidylinositol-3,5-bisphosphate binding;GO:0005515//protein binding;GO:0032266//phosphatidylinositol-3-phosphate binding;GO:0080025//phosphatidylinositol-3,5-bisphosphate binding;GO:0005515//protein binding;GO:0032266//phosphatidylinositol-3-phosphate binding;GO:0080025//phosphatidylinositol-3,5-bis…	ko05131(Shigellosis);ko05022(Pathways of neurodegeneration - multiple diseases);ko05017(Spinocerebellar ataxia);ko05016(Huntington disease);ko05014(Amyotrophic lateral sclerosis);ko05010(Alzheimer disease);ko04140(Autophagy - animal);ko04138(Autophagy - yeast);ko04136(Autophagy - other)
ENSAPLG00020005160	34.3411	54.5424	14.1397	0.259243	-1.94762	0.00104212	0.137427	4	16094608	16096060	+	327	-	GO:0005153;GO:0005576;GO:0006935;GO:0006952;GO:0006955;GO:0008009;GO:0030593;GO:0042119	K10032	S	veNOG26197;veNOG31069	-	GO:0006935//chemotaxis;GO:0006952//defense response;GO:0006955//immune response;GO:0030593//neutrophil chemotaxis;GO:0042119//neutrophil activation;	GO:0005576//extracellular region;	GO:0005153//interleukin-8 receptor binding;GO:0008009//chemokine activity;	ko04062(Chemokine signaling pathway);ko04061(Viral protein interaction with cytokine and cytokine receptor);ko04060(Cytokine-cytokine receptor interaction)
ENSAPLG00020010306	55.1057	110.211	0	0	-Inf	0.00114847	0.150179	37	697430	699781	-	657	-	GO:0005515	-	OR	veNOG29533;KOG2177	-	-	-	GO:0005515//protein binding;	-
ENSAPLG00020010070	185.473	106.378	264.568	2.48706	1.31444	0.00117086	0.151831	19	7793100	7804353	-	2039	AIF1L	GO:0005509;GO:0051015	K18617	T	veNOG04406	allograft inflammatory factor 1 like [Source:NCBI gene;Acc:101794534]	-	-	GO:0005509//calcium ion binding;GO:0051015//actin filament binding;	-
ENSAPLG00020017588	422.679	533.577	311.781	0.584323	-0.775163	0.00120559	0.155043	4	6923648	6967724	+	2761	MANBA	GO:0004553;GO:0005975;GO:0004553;GO:0005975;GO:0004553;GO:0005975;GO:0004553;GO:0005975	K01192	G	veNOG00607	mannosidase beta [Source:HGNC Symbol;Acc:HGNC:6831]	GO:0005975//carbohydrate metabolic process;GO:0005975//carbohydrate metabolic process;GO:0005975//carbohydrate metabolic process;GO:0005975//carbohydrate metabolic process;	-	GO:0004553//hydrolase activity, hydrolyzing O-glycosyl compounds;GO:0004553//hydrolase activity, hydrolyzing O-glycosyl compounds;GO:0004553//hydrolase activity, hydrolyzing O-glycosyl compounds;GO:0004553//hydrolase activity, hydrolyzing O-glycosyl compounds;	ko04142(Lysosome);ko00511(Other glycan degradation)
ENSAPLG00020002938	104.504	55.1303	153.878	2.79117	1.48087	0.00127221	0.162269	VSDN01001394.1	4623	11667	-	1937	-	GO:0003824	-	I	veNOG09008	-	-	-	GO:0003824//catalytic activity;	-
ENSAPLG00020006043	52.5248	33.3679	71.6816	2.14822	1.10314	0.00132955	0.168205	27	471073	473642	-	1688	-	GO:0005515	-	R	veNOG16017	-	-	-	GO:0005515//protein binding;	-
ENSAPLG00020000823	35.702	51.9201	19.4838	0.375265	-1.41402	0.001356	0.170167	2	125421459	125447020	+	2893	SCRN1	GO:0006508;GO:0016805	K14358	R	veNOG04822	secernin 1 [Source:HGNC Symbol;Acc:HGNC:22192]	GO:0006508//proteolysis;	-	GO:0016805//dipeptidase activity;	-
ENSAPLG00020009560	915.436	565.85	1265.02	2.23562	1.16067	0.00138077	0.171889	Z	42507253	42508266	-	1014	GAS1	GO:0007050	K06232	T	veNOG05025	growth arrest specific 1 [Source:NCBI gene;Acc:113840156]	-	-	-	ko04340(Hedgehog signaling pathway)
ENSAPLG00020004135	121.035	173.467	68.6028	0.395479	-1.33833	0.00147103	0.180781	Z	52229502	52266288	-	3196	SLC26A1	GO:0005887;GO:0006821;GO:0008271;GO:0008272;GO:0015108;GO:0015116;GO:0016020;GO:0016021;GO:0019531;GO:0019532;GO:0055085	K14700	P	COG0659;veNOG11129	solute carrier family 26 member 1 [Source:HGNC Symbol;Acc:HGNC:10993]	GO:0006821//chloride transport;GO:0008272//sulfate transport;GO:0019532//oxalate transport;GO:0055085//transmembrane transport;	GO:0005887//integral component of plasma membrane;GO:0016020//membrane;GO:0016021//integral component of membrane;	GO:0008271//secondary active sulfate transmembrane transporter activity;GO:0015108//chloride transmembrane transporter activity;GO:0015116//sulfate transmembrane transporter activity;GO:0019531//oxalate transmembrane transporter activity;	ko05208(Chemical carcinogenesis - reactive oxygen species)
ENSAPLG00020005007	117.018	152.519	81.5173	0.534472	-0.903815	0.00148099	0.180781	1	207905762	207912180	-	1057	-	GO:0046872	K15698	O	veNOG02187	-	-	-	GO:0046872//metal ion binding;	-
ENSAPLG00020002663	90.0433	61.1688	118.918	1.9441	0.959099	0.00150104	0.180781	40	535220	542703	+	2554	TGM1	GO:0003810;GO:0018149;GO:0003810;GO:0018149	K05619	O	veNOG14071	transglutaminase 1 [Source:HGNC Symbol;Acc:HGNC:11777]	GO:0018149//peptide cross-linking;GO:0018149//peptide cross-linking;	-	GO:0003810//protein-glutamine gamma-glutamyltransferase activity;GO:0003810//protein-glutamine gamma-glutamyltransferase activity;	-
ENSAPLG00020001843	182.215	110.992	253.438	2.28339	1.19118	0.00151308	0.180781	1	144306590	144537872	+	3095	SH3RF3	GO:0005515;GO:0006915;GO:0046328;GO:0046872	K12171	O	veNOG00068	SH3 domain containing ring finger 3 [Source:HGNC Symbol;Acc:HGNC:24699]	GO:0006915//apoptotic process;GO:0046328//regulation of JNK cascade;	-	GO:0005515//protein binding;GO:0046872//metal ion binding;	-
ENSAPLG00020013512	15.5527	27.1559	3.94941	0.145435	-2.78156	0.00152233	0.180781	3	71693486	71705963	+	1510	PNLDC1	GO:0003676	-	A	veNOG06169	PARN like, ribonuclease domain containing 1 [Source:HGNC Symbol;Acc:HGNC:21185]	-	-	GO:0003676//nucleic acid binding;	-
ENSAPLG00020015197	7.24907	12.5497	1.94844	0.155258	-2.68726	0.00152489	0.180781	VSDN01000834.1	74	27250	-	1218	EYA4	GO:0004725;GO:0007605;GO:0004725;GO:0007605;GO:0004725;GO:0007605;GO:0004725;GO:0007605	K17622	K	NOG08779;veNOG02214	EYA transcriptional coactivator and phosphatase 4 [Source:HGNC Symbol;Acc:HGNC:3522]	GO:0007605//sensory perception of sound;GO:0007605//sensory perception of sound;GO:0007605//sensory perception of sound;GO:0007605//sensory perception of sound;	-	GO:0004725//protein tyrosine phosphatase activity;GO:0004725//protein tyrosine phosphatase activity;GO:0004725//protein tyrosine phosphatase activity;GO:0004725//protein tyrosine phosphatase activity;	-
ENSAPLG00020003763	140.303	183.03	97.5757	0.533112	-0.907489	0.00153352	0.180781	19	6834197	6840192	-	928	CACFD1	GO:0016021	-	S	veNOG13287	calcium channel flower domain containing 1 [Source:HGNC Symbol;Acc:HGNC:1365]	-	GO:0016021//integral component of membrane;	-	-
ENSAPLG00020005573	27.3059	39.6848	14.927	0.376139	-1.41066	0.00156242	0.182804	24	4048816	4049944	+	558	-	GO:0003677;GO:0005634;GO:0042127	-	K	veNOG21582	-	GO:0042127//regulation of cell population proliferation;	GO:0005634//nucleus;	GO:0003677//DNA binding;	-
ENSAPLG00020001034	297.622	173.228	422.017	2.4362	1.28463	0.0016214	0.188288	2	126749936	126751900	+	1463	HOXA4	GO:0003677;GO:0003700;GO:0005634;GO:0006355;GO:0043565	K09304	K	opiNOG22629;veNOG00946	homeobox A4 [Source:HGNC Symbol;Acc:HGNC:5105]	GO:0006355//regulation of transcription, DNA-templated;	GO:0005634//nucleus;	GO:0003677//DNA binding;GO:0003700//DNA-binding transcription factor activity;GO:0043565//sequence-specific DNA binding;	-
ENSAPLG00020004515	286.648	198.147	375.148	1.89328	0.920885	0.00165557	0.18983	12	2021898	2050443	+	1492	FGF7	GO:0005104;GO:0005576;GO:0008083;GO:0008543	K04358	T	veNOG05859	fibroblast growth factor 7 [Source:NCBI gene;Acc:101795837]	GO:0008543//fibroblast growth factor receptor signaling pathway;	GO:0005576//extracellular region;	GO:0005104//fibroblast growth factor receptor binding;GO:0008083//growth factor activity;	ko05226(Gastric cancer);ko05224(Breast cancer);ko05218(Melanoma);ko05207(Chemical carcinogenesis - receptor activation);ko05200(Pathways in cancer);ko04810(Regulation of actin cytoskeleton);ko04151(PI3K-Akt signaling pathway);ko04020(Calcium signaling pathway);ko04015(Rap1 signaling pathway);ko04014(Ras signaling pathway);ko04010(MAPK signaling pathway)
ENSAPLG00020007723	33.8231	57.0499	10.5962	0.185735	-2.42868	0.00167028	0.18983	37	3086554	3096333	+	3444	-	GO:0003824;GO:0004467;GO:0006699;GO:0015245;GO:0016021;GO:0031957	K08746	I	veNOG00406;KOG1179	-	GO:0006699//bile acid biosynthetic process;	GO:0016021//integral component of membrane;	GO:0003824//catalytic activity;GO:0004467//long-chain fatty acid-CoA ligase activity;GO:0015245//fatty acid transmembrane transporter activity;GO:0031957//very long-chain fatty acid-CoA ligase activity;	ko04931(Insulin resistance);ko04146(Peroxisome);ko03320(PPAR signaling pathway)
ENSAPLG00020012039	181.364	232.652	130.075	0.559097	-0.838831	0.00167128	0.18983	2	109426483	109458199	-	1347	GMPR	GO:0003824;GO:0003920;GO:0009117;GO:0016491;GO:0055114;GO:1902560	K00364	F	veNOG11980	guanosine monophosphate reductase [Source:HGNC Symbol;Acc:HGNC:4376]	GO:0009117//nucleotide metabolic process;GO:0055114//obsolete oxidation-reduction process;	GO:1902560//GMP reductase complex;	GO:0003824//catalytic activity;GO:0003920//GMP reductase activity;GO:0016491//oxidoreductase activity;	ko00230(Purine metabolism)
ENSAPLG00020006928	8.68335	2.57721	14.7895	5.73857	2.52069	0.00170199	0.191917	2	29654468	29665939	+	365	-	-	K17407	J	veNOG04016	-	-	-	-	-
ENSAPLG00020010959	33.5898	13.0545	54.125	4.14607	2.05174	0.0017212	0.192687	9	10024328	10025892	+	372	NPPC	GO:0005179;GO:0005576	K12336	T	veNOG21360	natriuretic peptide C [Source:HGNC Symbol;Acc:HGNC:7941]	-	GO:0005576//extracellular region;	GO:0005179//hormone activity;	ko05418(Fluid shear stress and atherosclerosis);ko04270(Vascular smooth muscle contraction);ko04022(cGMP-PKG signaling pathway)
ENSAPLG00020010114	570.651	346.563	794.738	2.2932	1.19736	0.00177043	0.196783	19	7997772	8022165	-	1686	ASS1	GO:0004055;GO:0005524;GO:0006526	K01940	E	veNOG04969	argininosuccinate synthase 1 [Source:NCBI gene;Acc:101794186]	GO:0006526//arginine biosynthetic process;	-	GO:0004055//argininosuccinate synthase activity;GO:0005524//ATP binding;	ko05418(Fluid shear stress and atherosclerosis);ko00250(Alanine, aspartate and glutamate metabolism);ko00220(Arginine biosynthesis)
ENSAPLG00020004418	2258.61	1470.24	3046.98	2.07243	1.05133	0.00183002	0.201177	1	184944588	184967010	+	3107	HSPH1	-	K09485	O	veNOG11718	heat shock protein family H (Hsp110) member 1 [Source:HGNC Symbol;Acc:HGNC:16969]	-	-	-	ko04141(Protein processing in endoplasmic reticulum)
ENSAPLG00020017022	14.0418	21.8814	6.20215	0.283444	-1.81886	0.00184767	0.201177	20	3721265	3721785	+	294	-	-	-	T	veNOG15223	-	-	-	-	-
ENSAPLG00020003542	254.103	373.595	134.61	0.360311	-1.47269	0.00184874	0.201177	30	636082	637915	+	1155	-	GO:0006955;GO:0016020;GO:0019882;GO:0042613;GO:0006955;GO:0016020;GO:0019882;GO:0042613	K06752	O	veNOG02272	-	GO:0006955//immune response;GO:0019882//antigen processing and presentation;GO:0006955//immune response;GO:0019882//antigen processing and presentation;	GO:0016020//membrane;GO:0042613//MHC class II protein complex;GO:0016020//membrane;GO:0042613//MHC class II protein complex;	-	ko05416(Viral myocarditis);ko05332(Graft-versus-host disease);ko05330(Allograft rejection);ko05323(Rheumatoid arthritis);ko05322(Systemic lupus erythematosus);ko05321(Inflammatory bowel disease);ko05320(Autoimmune thyroid disease);ko05310(Asthma);ko05169(Epstein-Barr virus infection);ko05168(Herpes simplex virus 1 infection);ko05166(Human T-cell leukemia virus 1 infection);ko05164(Influenza A);ko…
ENSAPLG00020002656	36.5177	16.8361	56.1993	3.33803	1.739	0.0018956	0.204843	30	346448	348333	-	624	-	-	K10072	TV	veNOG24843;veNOG20552	-	-	-	-	-
ENSAPLG00020003309	319.804	402.599	237.009	0.588699	-0.764399	0.00195659	0.209976	2	159458319	159464557	-	738	GUK1	-	K00942	F	veNOG10336	guanylate kinase 1 [Source:HGNC Symbol;Acc:HGNC:4693]	-	-	-	ko00230(Purine metabolism)
ENSAPLG00020000772	1059.94	1376.87	743.01	0.539637	-0.88994	0.00206139	0.21899	4	9813717	9846788	+	1477	HPGDS	GO:0005515;GO:0005515	K04097	O	veNOG04549	hematopoietic prostaglandin D synthase [Source:NCBI gene;Acc:101796320]	-	-	GO:0005515//protein binding;GO:0005515//protein binding;	ko05204(Chemical carcinogenesis - DNA adducts);ko00982(Drug metabolism - cytochrome P450);ko00980(Metabolism of xenobiotics by cytochrome P450);ko00590(Arachidonic acid metabolism);ko00480(Glutathione metabolism)
ENSAPLG00020013301	29.8354	42.3601	17.3107	0.408656	-1.29104	0.00206873	0.21899	9	23237435	23255538	+	1228	-	GO:0005515	K19760	A	opiNOG08625;veNOG09460	-	-	-	GO:0005515//protein binding;	-
ENSAPLG00020017561	817.162	594.424	1039.9	1.74943	0.806881	0.00208307	0.219018	5	39712461	39713015	-	555	GREM1	-	-	W	veNOG05945	gremlin 1, DAN family BMP antagonist [Source:NCBI gene;Acc:101789702]	-	-	-	-
ENSAPLG00020017868	89.6561	147.769	31.5427	0.213459	-2.22797	0.00210211	0.219173	6	10227215	10237210	-	1071	-	GO:0016758	K00699	CG	veNOG15544;veNOG04121	-	-	-	GO:0016758//hexosyltransferase activity;	ko05207(Chemical carcinogenesis - receptor activation);ko05204(Chemical carcinogenesis - DNA adducts);ko04976(Bile secretion);ko00983(Drug metabolism - other enzymes);ko00982(Drug metabolism - cytochrome P450);ko00980(Metabolism of xenobiotics by cytochrome P450);ko00860(Porphyrin metabolism);ko00830(Retinol metabolism);ko00140(Steroid hormone biosynthesis);ko00053(Ascorbate and aldarate metaboli…
ENSAPLG00020017128	20.7941	10.6672	30.9209	2.89868	1.5354	0.00211271	0.219173	7	117795	142928	+	3166	-	GO:0035082;GO:0060294	-	S	veNOG33821	-	GO:0035082//axoneme assembly;GO:0060294//cilium movement involved in cell motility;	-	-	-
ENSAPLG00020004161	23.1234	34.3451	11.9016	0.346529	-1.52895	0.00213842	0.219302	Z	52292988	52315437	+	4124	PDE6B	GO:0004114;GO:0005515;GO:0007165;GO:0008081	K13756	T	veNOG11569	phosphodiesterase 6B [Source:HGNC Symbol;Acc:HGNC:8786]	GO:0007165//signal transduction;	-	GO:0004114//3',5'-cyclic-nucleotide phosphodiesterase activity;GO:0005515//protein binding;GO:0008081//phosphoric diester hydrolase activity;	ko04744(Phototransduction);ko00230(Purine metabolism)
ENSAPLG00020003078	194.027	247.354	140.701	0.568824	-0.813946	0.00214215	0.219302	11	18739511	18752331	-	3116	-	GO:0005506;GO:0016491;GO:0045329;GO:0050353;GO:0055114	K00474	I	veNOG08186	-	GO:0045329//carnitine biosynthetic process;GO:0055114//obsolete oxidation-reduction process;	-	GO:0005506//iron ion binding;GO:0016491//oxidoreductase activity;GO:0050353//trimethyllysine dioxygenase activity;	ko00310(Lysine degradation)
ENSAPLG00020013659	14.2137	22.1551	6.27229	0.283108	-1.82058	0.00219097	0.22202	11	7369230	7372132	-	594	-	-	K07620	T	veNOG06531	-	-	-	-	-
ENSAPLG00020010414	149.886	108.219	191.553	1.77005	0.823794	0.00219723	0.22202	32	2393665	2396822	+	1776	DUSP23	GO:0004725;GO:0008138;GO:0016311;GO:0016791	K14165	V	veNOG06189	dual specificity phosphatase 23 [Source:HGNC Symbol;Acc:HGNC:21480]	GO:0016311//dephosphorylation;	-	GO:0004725//protein tyrosine phosphatase activity;GO:0008138//protein tyrosine/serine/threonine phosphatase activity;GO:0016791//phosphatase activity;	-
ENSAPLG00020011456	184.204	233.522	134.887	0.577622	-0.791802	0.00221209	0.22208	2	138726831	138741045	-	2302	STEAP2	-	K14738	R	veNOG02204	STEAP2 metalloreductase [Source:NCBI gene;Acc:101795589]	-	-	-	ko04978(Mineral absorption)
ENSAPLG00020005555	4.7103	0.786452	8.63415	10.9786	3.45662	0.0022653	0.225964	14	12255292	12258124	+	2538	-	GO:0005509;GO:0005886;GO:0007155;GO:0007156;GO:0016020	K16495	S	veNOG00220	-	GO:0007155//cell adhesion;GO:0007156//homophilic cell adhesion via plasma membrane adhesion molecules;	GO:0005886//plasma membrane;GO:0016020//membrane;	GO:0005509//calcium ion binding;	-
ENSAPLG00020000579	3452.27	5091.51	1813.04	0.356092	-1.48968	0.00230433	0.228393	4	7841852	7852325	+	1704	-	GO:0008270;GO:0016491;GO:0055114	K13951	Q	veNOG02419	-	GO:0055114//obsolete oxidation-reduction process;	-	GO:0008270//zinc ion binding;GO:0016491//oxidoreductase activity;	ko04936(Alcoholic liver disease);ko00982(Drug metabolism - cytochrome P450);ko00980(Metabolism of xenobiotics by cytochrome P450);ko00830(Retinol metabolism);ko00620(Pyruvate metabolism);ko00350(Tyrosine metabolism);ko00071(Fatty acid degradation);ko00010(Glycolysis / Gluconeogenesis)
ENSAPLG00020017110	27528.6	21362.3	33694.9	1.5773	0.65746	0.00239808	0.236181	23	2768652	2779666	+	2570	HSPA8	-	K03283	O	veNOG06961;NOG01021	heat shock protein family A (Hsp70) member 8 [Source:NCBI gene;Acc:101801738]	-	-	-	ko05417(Lipid and atherosclerosis);ko05162(Measles);ko05145(Toxoplasmosis);ko05134(Legionellosis);ko05020(Prion disease);ko04915(Estrogen signaling pathway);ko04612(Antigen processing and presentation);ko04213(Longevity regulating pathway - multiple species);ko04144(Endocytosis);ko04141(Protein processing in endoplasmic reticulum);ko04010(MAPK signaling pathway);ko03040(Spliceosome)
ENSAPLG00020011408	305.069	228.294	381.844	1.6726	0.742091	0.00243346	0.236965	17	13639115	13662348	+	7899	ACACB	GO:0003989;GO:0005524;GO:0006633;GO:0016874;GO:0046872;GO:0003989;GO:0005524;GO:0006633;GO:0016874;GO:0046872;GO:0003989;GO:0005524;GO:0006633;GO:0016874;GO:0046872	K01946	I	veNOG03006	acetyl-CoA carboxylase beta [Source:HGNC Symbol;Acc:HGNC:85]	GO:0006633//fatty acid biosynthetic process;GO:0006633//fatty acid biosynthetic process;GO:0006633//fatty acid biosynthetic process;	-	GO:0003989//acetyl-CoA carboxylase activity;GO:0005524//ATP binding;GO:0016874//ligase activity;GO:0046872//metal ion binding;GO:0003989//acetyl-CoA carboxylase activity;GO:0005524//ATP binding;GO:0016874//ligase activity;GO:0046872//metal ion binding;GO:0003989//acetyl-CoA carboxylase activity;GO:0005524//ATP binding;GO:0016874//ligase activity;GO:0046872//metal ion binding;	ko04936(Alcoholic liver disease);ko04931(Insulin resistance);ko04922(Glucagon signaling pathway);ko04920(Adipocytokine signaling pathway);ko04910(Insulin signaling pathway);ko04152(AMPK signaling pathway);ko00640(Propanoate metabolism);ko00620(Pyruvate metabolism);ko00254(Aflatoxin biosynthesis);ko00061(Fatty acid biosynthesis)
ENSAPLG00020010767	4.87723	8.93383	0.820621	0.0918554	-3.44449	0.0024365	0.236965	30	1665060	1665938	-	183	-	-	K10072	TV	veNOG24262;KOG4297;veNOG20552;veNOG24108	-	-	-	-	-
ENSAPLG00020006635	32.6557	50.594	14.7173	0.290889	-1.78146	0.00246132	0.237892	13	9647027	9649061	-	894	-	-	-	Q	veNOG17188;opiNOG34727	-	-	-	-	-
ENSAPLG00020009878	297.339	417.076	177.603	0.425829	-1.23165	0.00256159	0.245245	3	37233775	37406568	-	2157	ME1	GO:0004470;GO:0004471;GO:0051287;GO:0055114;GO:0004470;GO:0004471;GO:0051287;GO:0055114	K00029	C	veNOG00604	malic enzyme 1 [Source:NCBI gene;Acc:101803853]	GO:0055114//obsolete oxidation-reduction process;GO:0055114//obsolete oxidation-reduction process;	-	GO:0004470//malic enzyme activity;GO:0004471//malate dehydrogenase (decarboxylating) (NAD+) activity;GO:0051287//NAD binding;GO:0004470//malic enzyme activity;GO:0004471//malate dehydrogenase (decarboxylating) (NAD+) activity;GO:0051287//NAD binding;	ko03320(PPAR signaling pathway);ko00710(Carbon fixation in photosynthetic organisms);ko00620(Pyruvate metabolism)
ENSAPLG00020008048	289.529	394.639	184.419	0.467311	-1.09755	0.00256892	0.245245	1	55109386	55112877	-	1218	GCAT	GO:0003824;GO:0006567;GO:0008890;GO:0009058;GO:0016740;GO:0030170	K00639	E	veNOG00010	glycine C-acetyltransferase [Source:HGNC Symbol;Acc:HGNC:4188]	GO:0006567//threonine catabolic process;GO:0009058//biosynthetic process;	-	GO:0003824//catalytic activity;GO:0008890//glycine C-acetyltransferase activity;GO:0016740//transferase activity;GO:0030170//pyridoxal phosphate binding;	ko00260(Glycine, serine and threonine metabolism)
ENSAPLG00020017092	62.5176	42.0529	82.9823	1.97328	0.980598	0.00258749	0.245512	8	22535493	22536969	+	333	-	GO:0003676	K17845	K	veNOG14649	-	-	-	GO:0003676//nucleic acid binding;	ko05418(Fluid shear stress and atherosclerosis);ko04371(Apelin signaling pathway);ko04068(FoxO signaling pathway)
ENSAPLG00020012374	119.989	46.7681	193.21	4.13122	2.04657	0.00263251	0.248269	VSDN01000572.1	38754	44040	+	2370	-	-	-	WV	veNOG28054;veNOG09439	-	-	-	-	-
ENSAPLG00020009608	896.042	1107.81	684.271	0.617677	-0.695075	0.00275722	0.257664	1	16486174	16586414	+	6758	KIF21A	GO:0003777;GO:0005515;GO:0005524;GO:0007018;GO:0008017;GO:0003777;GO:0005515;GO:0005524;GO:0007018;GO:0008017;GO:0003777;GO:0005515;GO:0005524;GO:0007018;GO:0008017;GO:0003777;GO:0005515;GO:0005524;GO:0007018;GO:0008017;GO:0003777;GO:0005515;GO:0005524;GO:0007018;GO:0008017;GO:0003777;GO:0005515;GO:0005524;GO:0007018;GO:0008017;GO:0003777;GO:0005515;GO:0005524;GO:0007018;GO:0008017;GO:0003777;GO:…	K10395	Z	veNOG04376	kinesin family member 21A [Source:HGNC Symbol;Acc:HGNC:19349]	GO:0007018//microtubule-based movement;GO:0007018//microtubule-based movement;GO:0007018//microtubule-based movement;GO:0007018//microtubule-based movement;GO:0007018//microtubule-based movement;GO:0007018//microtubule-based movement;GO:0007018//microtubule-based movement;GO:0007018//microtubule-based movement;	-	GO:0003777//microtubule motor activity;GO:0005515//protein binding;GO:0005524//ATP binding;GO:0008017//microtubule binding;GO:0003777//microtubule motor activity;GO:0005515//protein binding;GO:0005524//ATP binding;GO:0008017//microtubule binding;GO:0003777//microtubule motor activity;GO:0005515//protein binding;GO:0005524//ATP binding;GO:0008017//microtubule binding;GO:0003777//microtubule motor …	-
ENSAPLG00020018111	661.899	492.133	831.665	1.68992	0.756954	0.0027711	0.257664	21	4809297	4815753	-	1778	VWA1	GO:0005515;GO:0005515;GO:0005515;GO:0005515;GO:0005515	-	W	veNOG09859	von Willebrand factor A domain containing 1 [Source:HGNC Symbol;Acc:HGNC:30910]	-	-	GO:0005515//protein binding;GO:0005515//protein binding;GO:0005515//protein binding;GO:0005515//protein binding;GO:0005515//protein binding;	-
ENSAPLG00020003814	49.852	32.4325	67.2716	2.0742	1.05256	0.0027818	0.257664	19	6868719	6880812	-	2777	STKLD1	GO:0004672;GO:0005524;GO:0006468	K17546	T	veNOG03518	serine/threonine kinase like domain containing 1 [Source:HGNC Symbol;Acc:HGNC:28669]	GO:0006468//protein phosphorylation;	-	GO:0004672//protein kinase activity;GO:0005524//ATP binding;	-
ENSAPLG00020007365	117.727	83.9651	151.489	1.80419	0.851352	0.00280142	0.257946	1	54913052	54916894	-	645	KDELR3	GO:0006621;GO:0016021;GO:0046923	K10949	U	veNOG11180	KDEL endoplasmic reticulum protein retention receptor 3 [Source:HGNC Symbol;Acc:HGNC:6306]	GO:0006621//protein retention in ER lumen;	GO:0016021//integral component of membrane;	GO:0046923//ER retention sequence binding;	ko05110(Vibrio cholerae infection)
ENSAPLG00020002779	22.8753	8.37383	37.3768	4.46353	2.15818	0.00284487	0.260406	1	205971301	205975684	+	979	DNAJB13	GO:0006457;GO:0051082	K09519	O	veNOG03630	DnaJ heat shock protein family (Hsp40) member B13 [Source:HGNC Symbol;Acc:HGNC:30718]	GO:0006457//protein folding;	-	GO:0051082//unfolded protein binding;	-
ENSAPLG00020008923	118.966	78.9791	158.952	2.01259	1.00905	0.00287345	0.26137	16	13705981	13722520	+	2253	-	GO:0005515;GO:0032007;GO:0035556;GO:0032007;GO:0035556	K20402	R	veNOG06556	-	GO:0032007//negative regulation of TOR signaling;GO:0035556//intracellular signal transduction;GO:0032007//negative regulation of TOR signaling;GO:0035556//intracellular signal transduction;	-	GO:0005515//protein binding;	ko04150(mTOR signaling pathway);ko04140(Autophagy - animal)
ENSAPLG00020010651	1025.53	1442.08	608.986	0.422297	-1.24367	0.00289658	0.26137	30	1639265	1645059	+	1666	-	GO:0005515;GO:0008270	K12000	O	veNOG01728;veNOG07778	-	-	-	GO:0005515//protein binding;GO:0008270//zinc ion binding;	-
ENSAPLG00020016932	136.282	174.169	98.3947	0.564937	-0.823838	0.00290579	0.26137	2	102797968	103280489	+	1992	SUGCT	GO:0008410;GO:0008410;GO:0008410;GO:0008410	K18703	I	veNOG04802	succinyl-CoA:glutarate-CoA transferase [Source:NCBI gene;Acc:101795646]	-	-	GO:0008410//CoA-transferase activity;GO:0008410//CoA-transferase activity;GO:0008410//CoA-transferase activity;GO:0008410//CoA-transferase activity;	-
ENSAPLG00020016263	283.656	209.07	358.243	1.71351	0.776954	0.00297885	0.266401	1	24690300	24724576	+	4191	AASS	GO:0016491;GO:0055114;GO:0016491;GO:0055114;GO:0016491;GO:0055114;GO:0016491;GO:0055114	K14157	E	veNOG04368	aminoadipate-semialdehyde synthase [Source:HGNC Symbol;Acc:HGNC:17366]	GO:0055114//obsolete oxidation-reduction process;GO:0055114//obsolete oxidation-reduction process;GO:0055114//obsolete oxidation-reduction process;GO:0055114//obsolete oxidation-reduction process;	-	GO:0016491//oxidoreductase activity;GO:0016491//oxidoreductase activity;GO:0016491//oxidoreductase activity;GO:0016491//oxidoreductase activity;	ko00310(Lysine degradation)
ENSAPLG00020015845	7.37245	2.07509	12.6698	6.10565	2.61014	0.00300936	0.266542	10	10004038	10013439	-	2631	-	GO:0003341;GO:0003777;GO:0005858;GO:0007018;GO:0016887;GO:0030286	K10408	Z	veNOG02998	-	GO:0003341//cilium movement;GO:0007018//microtubule-based movement;	GO:0005858//axonemal dynein complex;GO:0030286//dynein complex;	GO:0003777//microtubule motor activity;GO:0016887//ATP hydrolysis activity;	ko05022(Pathways of neurodegeneration - multiple diseases);ko05016(Huntington disease);ko05014(Amyotrophic lateral sclerosis)
ENSAPLG00020005208	46.6688	29.9889	63.3486	2.1124	1.07888	0.00301468	0.266542	7	37633408	37638685	+	1152	-	GO:0004806;GO:0016788	K00308	I	veNOG19021;veNOG06821	-	-	-	GO:0004806//triglyceride lipase activity;GO:0016788//hydrolase activity, acting on ester bonds;	ko04146(Peroxisome)
ENSAPLG00020012412	50.0908	32.2465	67.9351	2.10674	1.07502	0.00306976	0.269879	28	1773600	1778880	-	3013	-	GO:0005515	K05063	W	veNOG12709	-	-	-	GO:0005515//protein binding;	ko05321(Inflammatory bowel disease);ko05200(Pathways in cancer);ko04659(Th17 cell differentiation);ko04658(Th1 and Th2 cell differentiation);ko04630(JAK-STAT signaling pathway);ko04060(Cytokine-cytokine receptor interaction)
ENSAPLG00020017478	258.43	358.099	158.761	0.443344	-1.1735	0.00323054	0.278426	8	31628954	31630619	-	333	-	GO:0005179;GO:0005576	K05255	OR	veNOG21286;opiNOG64852;veNOG27061;veNOG20746	-	-	GO:0005576//extracellular region;	GO:0005179//hormone activity;	-
ENSAPLG00020006142	24818.2	16681.7	32954.8	1.9755	0.98222	0.0032341	0.278426	5	11375434	11383618	+	3133	-	GO:0005524;GO:0006457;GO:0051082	K04079	O	veNOG09551	heat shock protein 90 alpha family class A member 1 [Source:NCBI gene;Acc:101800442]	GO:0006457//protein folding;	-	GO:0005524//ATP binding;GO:0051082//unfolded protein binding;	ko05418(Fluid shear stress and atherosclerosis);ko05417(Lipid and atherosclerosis);ko05215(Prostate cancer);ko05207(Chemical carcinogenesis - receptor activation);ko05200(Pathways in cancer);ko05132(Salmonella infection);ko04915(Estrogen signaling pathway);ko04914(Progesterone-mediated oocyte maturation);ko04659(Th17 cell differentiation);ko04657(IL-17 signaling pathway);ko04626(Plant-pathogen in…
ENSAPLG00020014382	55.1898	36.799	73.5805	1.99952	0.999656	0.00323697	0.278426	12	19360231	19430622	-	2307	IGDCC3	GO:0005515	-	T	veNOG01800	immunoglobulin superfamily DCC subclass member 3 [Source:HGNC Symbol;Acc:HGNC:9700]	-	-	GO:0005515//protein binding;	-
ENSAPLG00020016016	431.354	301.598	561.111	1.86046	0.895661	0.00323855	0.278426	16	7534970	7535953	+	984	CEBPB	GO:0003700;GO:0006355	K10048	K	veNOG04629	CCAAT enhancer binding protein beta [Source:NCBI gene;Acc:106019185]	GO:0006355//regulation of transcription, DNA-templated;	-	GO:0003700//DNA-binding transcription factor activity;	ko05202(Transcriptional misregulation in cancer);ko05152(Tuberculosis);ko04668(TNF signaling pathway);ko04657(IL-17 signaling pathway)
ENSAPLG00020006295	146.376	107.577	185.175	1.72133	0.783526	0.00326686	0.279317	1	85010531	85064077	+	7513	POLQ	GO:0003676;GO:0003677;GO:0003887;GO:0005524;GO:0006260;GO:0006261	K02349	L	veNOG11097	DNA polymerase theta [Source:HGNC Symbol;Acc:HGNC:9186]	GO:0006260//DNA replication;GO:0006261//DNA-dependent DNA replication;	-	GO:0003676//nucleic acid binding;GO:0003677//DNA binding;GO:0003887//DNA-directed DNA polymerase activity;GO:0005524//ATP binding;	-
ENSAPLG00020011416	90.2574	59.8819	120.633	2.01451	1.01043	0.00331875	0.282202	27	5847353	5907110	-	7509	ANK1	GO:0005515;GO:0007165;GO:0005515;GO:0007165;GO:0005515;GO:0007165;GO:0005515;GO:0007165;GO:0005515;GO:0007165	K10380	M	veNOG01426	ankyrin 1 [Source:HGNC Symbol;Acc:HGNC:492]	GO:0007165//signal transduction;GO:0007165//signal transduction;GO:0007165//signal transduction;GO:0007165//signal transduction;GO:0007165//signal transduction;	-	GO:0005515//protein binding;GO:0005515//protein binding;GO:0005515//protein binding;GO:0005515//protein binding;GO:0005515//protein binding;	ko05205(Proteoglycans in cancer);ko04624(Toll and Imd signaling pathway)
ENSAPLG00020003418	33.0982	15.2779	50.9185	3.33282	1.73674	0.0033737	0.285316	24	2236912	2238135	-	345	-	GO:0016021	-	S	veNOG31090	-	-	GO:0016021//integral component of membrane;	-	-
ENSAPLG00020003317	707.244	541.537	872.951	1.61199	0.688839	0.00353942	0.296942	Z	17677583	17695246	+	1724	GZMA	GO:0004252;GO:0006508;GO:0004252;GO:0006508;GO:0004252;GO:0006508;GO:0004252;GO:0006508	K01352	E	veNOG15071	granzyme A [Source:HGNC Symbol;Acc:HGNC:4708]	GO:0006508//proteolysis;GO:0006508//proteolysis;GO:0006508//proteolysis;GO:0006508//proteolysis;	-	GO:0004252//serine-type endopeptidase activity;GO:0004252//serine-type endopeptidase activity;GO:0004252//serine-type endopeptidase activity;GO:0004252//serine-type endopeptidase activity;	ko04080(Neuroactive ligand-receptor interaction)
ENSAPLG00020017612	344.919	108.763	581.075	5.34258	2.41754	0.00354933	0.296942	5	41673107	41677679	+	1333	ACTC1	-	K12314	Z	COG5277;veNOG08692	actin alpha cardiac muscle 1 [Source:NCBI gene;Acc:101792025]	-	-	-	ko05414(Dilated cardiomyopathy);ko05410(Hypertrophic cardiomyopathy);ko04261(Adrenergic signaling in cardiomyocytes);ko04260(Cardiac muscle contraction)
ENSAPLG00020007325	5064.88	2945.7	7184.06	2.43883	1.28619	0.00357113	0.297168	16	15480126	15490052	-	2803	-	GO:0001530;GO:0005615;GO:0006953;GO:0008289;GO:0045087;GO:0050829	-	V	veNOG05732	-	GO:0006953//acute-phase response;GO:0045087//innate immune response;GO:0050829//defense response to Gram-negative bacterium;	GO:0005615//extracellular space;	GO:0001530//lipopolysaccharide binding;GO:0008289//lipid binding;	-
ENSAPLG00020000387	148.511	107.809	189.213	1.75508	0.811538	0.00360254	0.298021	2	141129239	141163445	+	5187	-	-	K06560	TR	veNOG05118;opiNOG62728	macrophage mannose receptor 1 [Source:NCBI gene;Acc:101803217]	-	-	-	ko05152(Tuberculosis);ko04145(Phagosome)
ENSAPLG00020012623	10.7008	2.77466	18.6269	6.71324	2.74701	0.00364357	0.298021	VSDN01000316.1	36056	41366	+	590	-	GO:0003777;GO:0005524;GO:0007018;GO:0008017	K11498	Z	veNOG03812	-	GO:0007018//microtubule-based movement;	-	GO:0003777//microtubule motor activity;GO:0005524//ATP binding;GO:0008017//microtubule binding;	-
ENSAPLG00020003855	145.492	101.113	189.871	1.87781	0.909054	0.00364867	0.298021	Z	51540876	51832074	+	4507	NRG1	GO:0005102;GO:0007399;GO:0005102;GO:0007399;GO:0005102;GO:0007399;GO:0005102;GO:0007399;GO:0005102;GO:0007399;GO:0005102;GO:0007399	K05455	T	veNOG08217	neuregulin 1 [Source:HGNC Symbol;Acc:HGNC:7997]	GO:0007399//nervous system development;GO:0007399//nervous system development;GO:0007399//nervous system development;GO:0007399//nervous system development;GO:0007399//nervous system development;GO:0007399//nervous system development;	-	GO:0005102//signaling receptor binding;GO:0005102//signaling receptor binding;GO:0005102//signaling receptor binding;GO:0005102//signaling receptor binding;GO:0005102//signaling receptor binding;GO:0005102//signaling receptor binding;	ko05014(Amyotrophic lateral sclerosis);ko04012(ErbB signaling pathway);ko01521(EGFR tyrosine kinase inhibitor resistance)
ENSAPLG00020001599	429.075	652.253	205.896	0.315669	-1.66351	0.00365799	0.298021	5	29835389	29839728	-	2056	-	GO:0000398;GO:0000974;GO:0004842;GO:0005515;GO:0006281;GO:0016567;GO:0061630	K10599	A	veNOG07135	-	GO:0000398//mRNA splicing, via spliceosome;GO:0006281//DNA repair;GO:0016567//protein ubiquitination;	GO:0000974//Prp19 complex;	GO:0004842//ubiquitin-protein transferase activity;GO:0005515//protein binding;GO:0061630//ubiquitin protein ligase activity;	ko04120(Ubiquitin mediated proteolysis);ko03040(Spliceosome)
ENSAPLG00020011882	65.1215	43.5718	86.6713	1.98916	0.992161	0.00374647	0.30364	2	162360409	162395043	+	1917	-	GO:0008080	K17972	R	COG0456;veNOG00133	-	-	-	GO:0008080//N-acetyltransferase activity;	-
ENSAPLG00020015960	67.8169	33.2649	102.369	3.07738	1.6217	0.00391144	0.314185	32	3464030	3468323	+	1708	-	-	-	R	veNOG25729;opiNOG44776;veNOG26034	-	-	-	-	-
ENSAPLG00020007414	11.5728	18.6707	4.47493	0.239677	-2.06084	0.00391696	0.314185	21	2404633	2405925	-	453	PLA2G2E	GO:0004623;GO:0005509;GO:0006644;GO:0016042;GO:0050482	K01047	I	veNOG20164	phospholipase A2 group IIE [Source:HGNC Symbol;Acc:HGNC:13414]	GO:0006644//phospholipid metabolic process;GO:0016042//lipid catabolic process;GO:0050482//arachidonic acid secretion;	-	GO:0004623//phospholipase A2 activity;GO:0005509//calcium ion binding;	ko04975(Fat digestion and absorption);ko04972(Pancreatic secretion);ko04270(Vascular smooth muscle contraction);ko04014(Ras signaling pathway);ko00592(alpha-Linolenic acid metabolism);ko00591(Linoleic acid metabolism);ko00590(Arachidonic acid metabolism);ko00565(Ether lipid metabolism);ko00564(Glycerophospholipid metabolism)
ENSAPLG00020014447	2.39614	4.79229	0	0	-Inf	0.00396384	0.316315	25	4703817	4708350	-	408	-	-	-	TR	veNOG22234;opiNOG40109;veNOG25301;veNOG23928	-	-	-	-	-
ENSAPLG00020004994	58.63	79.5244	37.7356	0.474516	-1.07547	0.0039996	0.3174	4	15962461	15964488	-	2028	SOWAHB	GO:0005515	-	R	veNOG05222	sosondowah ankyrin repeat domain family member B [Source:HGNC Symbol;Acc:HGNC:32958]	-	-	GO:0005515//protein binding;	-
ENSAPLG00020004373	253.333	315.898	190.769	0.603894	-0.727633	0.00401824	0.3174	1	44938934	44970966	+	4717	HEBP1	-	-	R	veNOG11102	heme binding protein 1 [Source:HGNC Symbol;Acc:HGNC:17176]	-	-	-	-
ENSAPLG00020013389	3470.56	5156.78	1784.35	0.346021	-1.53107	0.00405624	0.318784	23	7640597	7648942	-	2357	SLC37A2	GO:0016021;GO:0022857;GO:0055085;GO:0016021;GO:0022857;GO:0055085;GO:0016021;GO:0022857;GO:0055085;GO:0016021;GO:0022857;GO:0055085	K13783	P	veNOG02263	solute carrier family 37 member 2 [Source:NCBI gene;Acc:101797606]	GO:0055085//transmembrane transport;GO:0055085//transmembrane transport;GO:0055085//transmembrane transport;GO:0055085//transmembrane transport;	GO:0016021//integral component of membrane;GO:0016021//integral component of membrane;GO:0016021//integral component of membrane;GO:0016021//integral component of membrane;	GO:0022857//transmembrane transporter activity;GO:0022857//transmembrane transporter activity;GO:0022857//transmembrane transporter activity;GO:0022857//transmembrane transporter activity;	-
ENSAPLG00020018314	6429.63	8455.44	4403.83	0.520828	-0.941122	0.00412775	0.320347	1	60751383	60786323	+	2469	AKR1D1	GO:0016491;GO:0055114	K00251	C	veNOG04701	aldo-keto reductase family 1 member D1 [Source:NCBI gene;Acc:101802488]	GO:0055114//obsolete oxidation-reduction process;	-	GO:0016491//oxidoreductase activity;	ko00140(Steroid hormone biosynthesis);ko00120(Primary bile acid biosynthesis)
ENSAPLG00020015420	61.2289	34.4405	88.0174	2.55564	1.35368	0.00413767	0.320347	10	8364108	8367024	+	1178	-	GO:0005787;GO:0006465;GO:0008233;GO:0016021	K12946	U	veNOG21198	-	GO:0006465//signal peptide processing;	GO:0005787//signal peptidase complex;GO:0016021//integral component of membrane;	GO:0008233//peptidase activity;	ko03060(Protein export)
ENSAPLG00020014444	14.3339	26.3732	2.29466	0.0870073	-3.52272	0.00413929	0.320347	25	4655663	4659684	-	2346	-	-	K06856	R	veNOG25617;veNOG13552	-	-	-	-	ko05416(Viral myocarditis);ko05414(Dilated cardiomyopathy);ko05340(Primary immunodeficiency);ko05330(Allograft rejection);ko05323(Rheumatoid arthritis);ko05322(Systemic lupus erythematosus);ko05320(Autoimmune thyroid disease);ko05310(Asthma);ko05202(Transcriptional misregulation in cancer);ko05171(Coronavirus disease - COVID-19);ko05169(Epstein-Barr virus infection);ko05152(Tuberculosis);ko05150(…
ENSAPLG00020007462	1283.12	2327.78	238.463	0.102442	-3.28712	0.00415848	0.320347	13	9762971	9765011	+	780	-	-	-	Q	veNOG17188;opiNOG34727	-	-	-	-	-
ENSAPLG00020017329	1709.59	1343.93	2075.25	1.54417	0.62683	0.00420079	0.321852	5	2793081	2801455	-	2707	PYGL	GO:0004645;GO:0005975;GO:0008184;GO:0030170	K00688	G	veNOG00325	glycogen phosphorylase L [Source:NCBI gene;Acc:101800491]	GO:0005975//carbohydrate metabolic process;	-	GO:0004645//1,4-alpha-oligoglucan phosphorylase activity;GO:0008184//glycogen phosphorylase activity;GO:0030170//pyridoxal phosphate binding;	ko04931(Insulin resistance);ko04922(Glucagon signaling pathway);ko04910(Insulin signaling pathway);ko04217(Necroptosis);ko02026(Biofilm formation - Escherichia coli);ko00500(Starch and sucrose metabolism)
ENSAPLG00020015120	284.432	202.192	366.671	1.81348	0.858758	0.00421938	0.321852	9	803877	818014	-	8161	IGSF10	GO:0005515;GO:0005515	-	T	veNOG00495	immunoglobulin superfamily member 10 [Source:HGNC Symbol;Acc:HGNC:26384]	-	-	GO:0005515//protein binding;GO:0005515//protein binding;	-
ENSAPLG00020014281	900.251	1101.06	699.442	0.635245	-0.654616	0.00444999	0.337787	7	22326890	22605299	+	2719	ADK	GO:0004001;GO:0006166;GO:0016773;GO:0004001;GO:0006166;GO:0016773	K00856	F	veNOG06207	adenosine kinase [Source:NCBI gene;Acc:101805450]	GO:0006166//purine ribonucleoside salvage;GO:0006166//purine ribonucleoside salvage;	-	GO:0004001//adenosine kinase activity;GO:0016773//phosphotransferase activity, alcohol group as acceptor;GO:0004001//adenosine kinase activity;GO:0016773//phosphotransferase activity, alcohol group as acceptor;	ko00230(Purine metabolism)
ENSAPLG00020009567	366.657	239.947	493.368	2.05616	1.03995	0.00451625	0.338083	Z	14160627	14185693	-	3913	C6	GO:0005515;GO:0005579;GO:0006955;GO:0006956	K03995	W	veNOG14852	complement C6 [Source:NCBI gene;Acc:101800292]	GO:0006955//immune response;GO:0006956//complement activation;	GO:0005579//membrane attack complex;	GO:0005515//protein binding;	ko05322(Systemic lupus erythematosus);ko05171(Coronavirus disease - COVID-19);ko05020(Prion disease);ko04610(Complement and coagulation cascades)
ENSAPLG00020007834	23.8154	37.7251	9.90561	0.262573	-1.92921	0.00453451	0.338083	1	114136135	114152235	-	2004	LCA5L	-	-	S	veNOG08829	lebercilin LCA5 like [Source:NCBI gene;Acc:101793505]	-	-	-	-
ENSAPLG00020010281	14.2647	27.5592	0.970223	0.035205	-4.82808	0.00453681	0.338083	37	332175	426927	+	636	-	GO:0005515	-	R	veNOG29533	-	-	-	GO:0005515//protein binding;	-
ENSAPLG00020005135	65.5221	104.749	26.2949	0.251027	-1.99409	0.0045408	0.338083	9	12446912	12448596	+	411	-	-	-	WV	veNOG09439	-	-	-	-	-
ENSAPLG00020017043	22.648	37.141	8.15502	0.219569	-2.18725	0.00465184	0.344702	26	5954162	5961019	+	2778	-	-	K11318	B	veNOG02761	-	-	-	-	-
ENSAPLG00020004612	24.2151	13.5152	34.9151	2.58339	1.36927	0.00469745	0.344892	VSDN01000151.1	77080	96381	+	2503	-	GO:0003924;GO:0005525	K14754	U	veNOG03887	-	-	-	GO:0003924//GTPase activity;GO:0005525//GTP binding;	ko05171(Coronavirus disease - COVID-19);ko05165(Human papillomavirus infection);ko05164(Influenza A);ko05162(Measles);ko05160(Hepatitis C)
ENSAPLG00020000836	329.637	466.42	192.853	0.413475	-1.27413	0.00469874	0.344892	2	125522534	125522995	-	336	-	-	-	-	-	-	-	-	-	-
ENSAPLG00020000258	271.156	107.549	434.763	4.04246	2.01523	0.0047575	0.347566	3	180697	183951	+	1737	-	-	-	P	veNOG20961	-	-	-	-	-
ENSAPLG00020000086	28.9796	10.0828	47.8764	4.74835	2.24743	0.00480996	0.348103	3	2143920	2151407	+	7323	-	GO:0005525	-	R	veNOG02601	-	-	-	GO:0005525//GTP binding;	-
ENSAPLG00020017365	233.794	307.747	159.84	0.519388	-0.945115	0.00486	0.348103	8	12757600	12762312	+	985	-	GO:0016491;GO:0055114;GO:0016491;GO:0055114;GO:0016491;GO:0055114	-	C	veNOG12451	-	GO:0055114//obsolete oxidation-reduction process;GO:0055114//obsolete oxidation-reduction process;GO:0055114//obsolete oxidation-reduction process;	-	GO:0016491//oxidoreductase activity;GO:0016491//oxidoreductase activity;GO:0016491//oxidoreductase activity;	-
ENSAPLG00020012550	74.0231	49.6799	98.3662	1.98	0.9855	0.00486591	0.348103	11	21027232	21027507	-	276	SERTM2	-	-	-	-	serine rich and transmembrane domain containing 2 [Source:HGNC Symbol;Acc:HGNC:48576]	-	-	-	-
ENSAPLG00020003732	99.552	151.06	48.0437	0.318043	-1.65271	0.00487502	0.348103	30	656449	661116	-	2698	-	GO:0005515;GO:0005515;GO:0005515	K06712	R	veNOG05912	-	-	-	GO:0005515//protein binding;GO:0005515//protein binding;GO:0005515//protein binding;	-
ENSAPLG00020000056	154.575	113.326	195.823	1.72795	0.789064	0.0048767	0.348103	2	162647393	162651761	-	1920	-	GO:0004672;GO:0005524;GO:0006468	K02090	TD	veNOG10685;NOG01965	-	GO:0006468//protein phosphorylation;	-	GO:0004672//protein kinase activity;GO:0005524//ATP binding;	ko05030(Cocaine addiction);ko05022(Pathways of neurodegeneration - multiple diseases);ko05010(Alzheimer disease);ko04360(Axon guidance)
ENSAPLG00020016671	1541.12	2290.17	792.071	0.345857	-1.53175	0.00495834	0.352314	13	8623433	8624358	+	365	-	GO:0046872	-	-	-	Metallothionein [Source:UniProtKB/Swiss- Prot;Acc:P68494]	-	-	GO:0046872//metal ion binding;	-
ENSAPLG00020012489	141.021	255.662	26.379	0.103179	-3.27678	0.00499438	0.353261	10	12840870	12896672	-	3554	GRIP2	GO:0005515;GO:0030159;GO:0005515;GO:0030159	K20251	T	veNOG01792	glutamate receptor interacting protein 2 [Source:HGNC Symbol;Acc:HGNC:23841]	-	-	GO:0005515//protein binding;GO:0030159//signaling receptor complex adaptor activity;GO:0005515//protein binding;GO:0030159//signaling receptor complex adaptor activity;	-
ENSAPLG00020017627	124.637	156.488	92.7854	0.592923	-0.754083	0.00502778	0.354015	11	6788127	6832817	-	5148	HTR2C	GO:0004930;GO:0004993;GO:0005887;GO:0007186;GO:0007626;GO:0007631;GO:0016021	K04157	T	veNOG03316	5-hydroxytryptamine receptor 2C [Source:NCBI gene;Acc:101792508]	GO:0007186//G protein-coupled receptor signaling pathway;GO:0007626//locomotory behavior;GO:0007631//feeding behavior;	GO:0005887//integral component of plasma membrane;GO:0016021//integral component of membrane;	GO:0004930//G protein-coupled receptor activity;GO:0004993//G protein-coupled serotonin receptor activity;	ko04750(Inflammatory mediator regulation of TRP channels);ko04726(Serotonergic synapse);ko04540(Gap junction);ko04080(Neuroactive ligand-receptor interaction);ko04020(Calcium signaling pathway)
ENSAPLG00020017596	15.1701	7.33017	23.0101	3.13909	1.65035	0.00513868	0.360194	14	3608734	3613398	-	1058	-	-	-	R	veNOG12776	myeloid protein 1 [Source:NCBI gene;Acc:101795398]	-	-	-	-
ENSAPLG00020018415	13.1451	5.54556	20.7447	3.74077	1.90333	0.00548894	0.38302	10	6652176	6658969	-	2177	OMD	GO:0005515;GO:0030500;GO:0062023	K08124	R	veNOG04082	osteomodulin [Source:NCBI gene;Acc:101796706]	GO:0030500//regulation of bone mineralization;	GO:0062023//collagen-containing extracellular matrix;	GO:0005515//protein binding;	-
ENSAPLG00020017400	217.759	151.198	284.319	1.88044	0.911071	0.00552943	0.384007	9	15271884	15286899	+	4169	-	GO:0005576;GO:0005615;GO:0005576;GO:0005615	K14736	P	veNOG01926	transferrin [Source:NCBI gene;Acc:101795303]	-	GO:0005576//extracellular region;GO:0005615//extracellular space;GO:0005576//extracellular region;GO:0005615//extracellular space;	-	ko04978(Mineral absorption);ko04216(Ferroptosis);ko04066(HIF-1 signaling pathway)
ENSAPLG00020014587	10.5793	18.5952	2.56347	0.137857	-2.85876	0.00555244	0.384007	22	15443253	15480133	-	2969	-	GO:0005524;GO:0016787	K13525	O	veNOG12076;prNOG00408	transitional endoplasmic reticulum ATPase [Source:NCBI gene;Acc:101793310]	-	-	GO:0005524//ATP binding;GO:0016787//hydrolase activity;	ko05134(Legionellosis);ko05022(Pathways of neurodegeneration - multiple diseases);ko05014(Amyotrophic lateral sclerosis);ko04141(Protein processing in endoplasmic reticulum)
ENSAPLG00020003867	8159.28	9847.42	6471.14	0.657141	-0.605724	0.00561909	0.386897	30	695821	697749	-	1286	HLA-DRA	GO:0006955;GO:0016020;GO:0019882;GO:0042613;GO:0006955;GO:0016020;GO:0019882;GO:0042613	K06752	R	veNOG06468	major histocompatibility complex, class II, DR alpha [Source:HGNC Symbol;Acc:HGNC:4947]	GO:0006955//immune response;GO:0019882//antigen processing and presentation;GO:0006955//immune response;GO:0019882//antigen processing and presentation;	GO:0016020//membrane;GO:0042613//MHC class II protein complex;GO:0016020//membrane;GO:0042613//MHC class II protein complex;	-	ko05416(Viral myocarditis);ko05332(Graft-versus-host disease);ko05330(Allograft rejection);ko05323(Rheumatoid arthritis);ko05322(Systemic lupus erythematosus);ko05321(Inflammatory bowel disease);ko05320(Autoimmune thyroid disease);ko05310(Asthma);ko05169(Epstein-Barr virus infection);ko05168(Herpes simplex virus 1 infection);ko05166(Human T-cell leukemia virus 1 infection);ko05164(Influenza A);ko…
ENSAPLG00020014978	312.274	392.25	232.299	0.592221	-0.755792	0.00567056	0.38872	28	2096032	2097801	+	1770	-	GO:0005515	K10462	T	veNOG02842	ectoderm-neural cortex protein 1-like [Source:NCBI gene;Acc:101796579]	-	-	GO:0005515//protein binding;	-
ENSAPLG00020006962	680.535	828.944	532.126	0.641932	-0.639507	0.00572859	0.390976	1	75582310	75631759	-	1988	ARNTL2	GO:0003700;GO:0005634;GO:0005667;GO:0005737;GO:0006355;GO:0046983;GO:0003700;GO:0005634;GO:0005667;GO:0005737;GO:0006355;GO:0046983;GO:0003700;GO:0005634;GO:0005667;GO:0005737;GO:0006355;GO:0046983	K09099	K	veNOG09870	aryl hydrocarbon receptor nuclear translocator like 2 [Source:NCBI gene;Acc:101789554]	GO:0006355//regulation of transcription, DNA-templated;GO:0006355//regulation of transcription, DNA-templated;GO:0006355//regulation of transcription, DNA-templated;	GO:0005634//nucleus;GO:0005667//transcription regulator complex;GO:0005737//cytoplasm;GO:0005634//nucleus;GO:0005667//transcription regulator complex;GO:0005737//cytoplasm;GO:0005634//nucleus;GO:0005667//transcription regulator complex;GO:0005737//cytoplasm;	GO:0003700//DNA-binding transcription factor activity;GO:0046983//protein dimerization activity;GO:0003700//DNA-binding transcription factor activity;GO:0046983//protein dimerization activity;GO:0003700//DNA-binding transcription factor activity;GO:0046983//protein dimerization activity;	-
ENSAPLG00020001666	95.6769	57.0959	134.258	2.35144	1.23355	0.00584867	0.397429	5	29842792	29847519	+	3356	-	-	K17599	S	veNOG04297	-	-	-	-	-
ENSAPLG00020007747	2623.87	3169.88	2077.87	0.655503	-0.609325	0.00596407	0.402624	2	63173991	63181575	-	572	CYB5A	GO:0020037	-	C	veNOG19297	cytochrome b5 type A [Source:HGNC Symbol;Acc:HGNC:2570]	-	-	GO:0020037//heme binding;	-
ENSAPLG00020010646	39.4393	57.8571	21.0214	0.363332	-1.46064	0.00597803	0.402624	30	1631280	1635639	-	2645	-	GO:0003676;GO:0006355	-	RK	veNOG00499;KOG1721;veNOG04298	-	GO:0006355//regulation of transcription, DNA-templated;	-	GO:0003676//nucleic acid binding;	-
ENSAPLG00020003369	336.288	452.241	220.334	0.487205	-1.0374	0.00600275	0.402624	4	28046435	28047774	-	1091	-	-	-	S	veNOG31941	-	-	-	-	-
ENSAPLG00020005640	22.1415	12.3886	31.8944	2.5745	1.36429	0.0061787	0.412647	9	12759982	12761298	-	798	-	GO:0005515	-	R	veNOG18384;veNOG10271	-	-	-	GO:0005515//protein binding;	-
ENSAPLG00020016453	10.0619	15.8457	4.27816	0.269988	-1.88903	0.00635698	0.421752	20	6234998	6236386	-	1041	-	GO:0005576;GO:0006955;GO:0008009	-	OTR	veNOG30439;NOG154095;veNOG23180;veNOG30938	-	GO:0006955//immune response;	GO:0005576//extracellular region;	GO:0008009//chemokine activity;	-
ENSAPLG00020005858	380.257	275.982	484.532	1.75566	0.812017	0.00640736	0.421752	6	6337505	6352974	+	1548	FRZB	GO:0005515;GO:0005515	-	T	veNOG06578	frizzled related protein [Source:HGNC Symbol;Acc:HGNC:3959]	-	-	GO:0005515//protein binding;GO:0005515//protein binding;	-
ENSAPLG00020005278	756.155	1096.66	415.646	0.379009	-1.39969	0.00642195	0.421752	4	62745513	62748745	-	423	FABP1	GO:0005504;GO:0008289	K08750	I	veNOG21424	fatty acid binding protein 1 [Source:NCBI gene;Acc:101800641]	-	-	GO:0005504//fatty acid binding;GO:0008289//lipid binding;	ko04975(Fat digestion and absorption);ko04936(Alcoholic liver disease);ko03320(PPAR signaling pathway)
ENSAPLG00020007682	15.3247	7.69971	22.9497	2.98059	1.5756	0.00642376	0.421752	32	501993	509488	-	2878	-	-	-	R	veNOG14245	-	-	-	-	-
ENSAPLG00020017274	238.087	183.528	292.646	1.59456	0.673158	0.00645779	0.421752	8	12057640	12066147	-	2782	QSOX1	GO:0016971;GO:0016972;GO:0045454;GO:0055114	K10758	O	veNOG01345	quiescin sulfhydryl oxidase 1 [Source:HGNC Symbol;Acc:HGNC:9756]	GO:0045454//cell redox homeostasis;GO:0055114//obsolete oxidation-reduction process;	-	GO:0016971//flavin-linked sulfhydryl oxidase activity;GO:0016972//thiol oxidase activity;	-
ENSAPLG00020008159	274.04	202.081	346	1.71219	0.775839	0.0065019	0.421752	13	10141447	10148926	-	1808	ARL2BP	-	K16742	T	veNOG10145	ADP ribosylation factor like GTPase 2 binding protein [Source:NCBI gene;Acc:101795719]	-	-	-	-
ENSAPLG00020001565	99.7124	164.212	35.2126	0.214433	-2.2214	0.00650475	0.421752	5	29824846	29825817	+	572	-	-	K14822	S	aveNOG16364;veNOG16504	-	-	-	-	-
ENSAPLG00020007911	71.8775	94.4023	49.3528	0.522792	-0.93569	0.00663835	0.428365	9	4910499	4920179	-	1264	LRRC34	GO:0005515	-	S	veNOG10857	leucine rich repeat containing 34 [Source:NCBI gene;Acc:101799555]	-	-	GO:0005515//protein binding;	-
ENSAPLG00020001784	739.765	913.215	566.314	0.620132	-0.689353	0.00666703	0.428365	5	31404989	31443896	-	2573	PTDSS2	GO:0006659;GO:0006659;GO:0006659;GO:0006659	K08730	I	veNOG10976	phosphatidylserine synthase 2 [Source:HGNC Symbol;Acc:HGNC:15463]	GO:0006659//phosphatidylserine biosynthetic process;GO:0006659//phosphatidylserine biosynthetic process;GO:0006659//phosphatidylserine biosynthetic process;GO:0006659//phosphatidylserine biosynthetic process;	-	-	ko00564(Glycerophospholipid metabolism)
ENSAPLG00020014610	313.476	204.684	422.268	2.06303	1.04476	0.00668933	0.428365	25	40506	47746	+	1913	-	GO:0004672	K00898	T	veNOG05927	-	-	-	GO:0004672//protein kinase activity;	ko05415(Diabetic cardiomyopathy)
ENSAPLG00020001462	5.99358	1.82234	10.1648	5.57788	2.47972	0.00679216	0.432816	3	4366015	4385712	+	596	bd2	GO:0005576;GO:0006952;GO:0005576;GO:0006952	-	R	veNOG31626	antimicrobial peptide THP2 [Source:NCBI gene;Acc:101795872]	GO:0006952//defense response;GO:0006952//defense response;	GO:0005576//extracellular region;GO:0005576//extracellular region;	-	-
ENSAPLG00020008140	414.688	325.525	503.85	1.54781	0.630225	0.00681447	0.432816	1	55151415	55154636	-	770	LGALS1	GO:0030246	K06830	W	veNOG19153	galectin 1 [Source:HGNC Symbol;Acc:HGNC:6561]	-	-	GO:0030246//carbohydrate binding;	-
ENSAPLG00020010166	78.041	56.2263	99.8558	1.77596	0.828602	0.00698947	0.439953	32	947291	949104	-	1482	-	GO:0043066;GO:0043066	K16220	S	veNOG14049	-	GO:0043066//negative regulation of apoptotic process;GO:0043066//negative regulation of apoptotic process;	-	-	-
ENSAPLG00020012548	146.543	181.742	111.344	0.61265	-0.706865	0.00699326	0.439953	28	3280780	3284462	-	1473	MPND	GO:0005515	-	O	veNOG11030	MPN domain containing [Source:HGNC Symbol;Acc:HGNC:25934]	-	-	GO:0005515//protein binding;	-
ENSAPLG00020004494	107.353	78.3501	136.356	1.74034	0.799367	0.00701166	0.439953	3	79221373	79223247	-	501	-	GO:0007023;GO:0015631	-	O	veNOG09772	-	GO:0007023//post-chaperonin tubulin folding pathway;	-	GO:0015631//tubulin binding;	-
ENSAPLG00020005424	57.104	35.6981	78.5098	2.19927	1.13702	0.0071093	0.444288	30	843671	847693	-	1107	-	GO:0005515	K06712	R	veNOG05912	-	-	-	GO:0005515//protein binding;	-
ENSAPLG00020002615	20.6571	11.6592	29.655	2.54348	1.3468	0.00718007	0.446916	5	29849741	29852158	+	1257	CD6	GO:0005044;GO:0016020	K06456	R	veNOG11948	CD6 molecule [Source:HGNC Symbol;Acc:HGNC:1691]	-	GO:0016020//membrane;	GO:0005044//scavenger receptor activity;	ko04514(Cell adhesion molecules)
ENSAPLG00020016882	12.1723	18.5576	5.78699	0.311839	-1.68113	0.00725483	0.44977	2	101885466	101886115	-	372	-	-	-	R	veNOG30393;veNOG13611;maNOG19520;veNOG26143;veNOG24606	-	-	-	-	-
ENSAPLG00020002316	7.40904	2.32184	12.4962	5.38204	2.42815	0.00732409	0.450659	25	7426523	7427123	+	363	-	-	K06856	R	veNOG25617	-	-	-	-	ko05416(Viral myocarditis);ko05414(Dilated cardiomyopathy);ko05340(Primary immunodeficiency);ko05330(Allograft rejection);ko05323(Rheumatoid arthritis);ko05322(Systemic lupus erythematosus);ko05320(Autoimmune thyroid disease);ko05310(Asthma);ko05202(Transcriptional misregulation in cancer);ko05171(Coronavirus disease - COVID-19);ko05169(Epstein-Barr virus infection);ko05152(Tuberculosis);ko05150(…
ENSAPLG00020016820	449.299	350.089	548.509	1.56677	0.647793	0.00732708	0.450659	17	14658504	14762368	-	4913	MN1	GO:0006355;GO:0006355	-	S	veNOG04073	MN1 proto-oncogene, transcriptional regulator [Source:HGNC Symbol;Acc:HGNC:7180]	GO:0006355//regulation of transcription, DNA-templated;GO:0006355//regulation of transcription, DNA-templated;	-	-	-
ENSAPLG00020002692	219.066	158.263	279.869	1.76838	0.822426	0.00738467	0.452413	30	371363	372048	+	288	-	-	K10072	TV	veNOG24843;veNOG24262;veNOG20552;veNOG24108	-	-	-	-	-
ENSAPLG00020015615	219.301	322.589	116.013	0.359629	-1.47542	0.00748357	0.454328	14	19256266	19257285	+	312	-	-	-	D	veNOG10058	-	-	-	-	-
ENSAPLG00020015398	152.327	115.231	189.424	1.64387	0.717093	0.00752837	0.454328	3	1223454	1233576	+	3046	AGBL5	GO:0004181;GO:0006508;GO:0008270	-	O	veNOG05387	ATP/GTP binding protein like 5 [Source:HGNC Symbol;Acc:HGNC:26147]	GO:0006508//proteolysis;	-	GO:0004181//metallocarboxypeptidase activity;GO:0008270//zinc ion binding;	-
ENSAPLG00020005825	3.66666	6.6884	0.644912	0.0964224	-3.37449	0.00754307	0.454328	17	6162710	6172006	+	2070	-	GO:0016021;GO:0022857;GO:0055085;GO:0016020;GO:0016021;GO:0022857;GO:0055085;GO:0016021;GO:0022857;GO:0055085	-	G	opiNOG11864;veNOG11880	-	GO:0055085//transmembrane transport;GO:0055085//transmembrane transport;GO:0055085//transmembrane transport;	GO:0016021//integral component of membrane;GO:0016020//membrane;GO:0016021//integral component of membrane;GO:0016021//integral component of membrane;	GO:0022857//transmembrane transporter activity;GO:0022857//transmembrane transporter activity;GO:0022857//transmembrane transporter activity;	-
ENSAPLG00020001869	7.90873	1.62908	14.1884	8.70944	3.12258	0.00754938	0.454328	5	31525440	31526443	+	496	IFITM5	GO:0016021	K06566	S	veNOG21145	Anas platyrhynchos interferon induced transmembrane protein 5 (IFITM5), mRNA. [Source:RefSeq mRNA;Acc:NM_001310780]	-	GO:0016021//integral component of membrane;	-	-
ENSAPLG00020014667	122.874	158.687	87.0599	0.548625	-0.866107	0.00761379	0.454328	8	9511352	9514311	-	1209	HTATIP2	GO:0016620;GO:0051287;GO:0055114	K17290	T	veNOG12623	HIV-1 Tat interactive protein 2 [Source:NCBI gene;Acc:101803409]	GO:0055114//obsolete oxidation-reduction process;	-	GO:0016620//oxidoreductase activity, acting on the aldehyde or oxo group of donors, NAD or NADP as acceptor;GO:0051287//NAD binding;	-
ENSAPLG00020006382	611.705	747.503	475.906	0.636662	-0.651401	0.00761812	0.454328	2	26220901	26237282	-	1135	DECR1	-	K13236	Q	veNOG10028	2,4-dienoyl-CoA reductase 1 [Source:NCBI gene;Acc:101800525]	-	-	-	-
ENSAPLG00020014692	239.572	184.719	294.425	1.59391	0.672569	0.00762032	0.454328	9	24150042	24194811	-	1468	TFDP2	GO:0000278;GO:0003700;GO:0003712;GO:0005667;GO:0006355;GO:0008134;GO:0051726	K09392	K	veNOG02361	transcription factor Dp-2 [Source:HGNC Symbol;Acc:HGNC:11751]	GO:0000278//mitotic cell cycle;GO:0006355//regulation of transcription, DNA-templated;GO:0051726//regulation of cell cycle;	GO:0005667//transcription regulator complex;	GO:0003700//DNA-binding transcription factor activity;GO:0003712//transcription coregulator activity;GO:0008134//transcription factor binding;	ko04110(Cell cycle)
ENSAPLG00020001063	13602.5	10788.6	16416.4	1.52165	0.605635	0.00773731	0.459543	5	38632563	38647945	-	6105	THBS1	GO:0005509;GO:0005515;GO:0005576;GO:0005615;GO:0006954;GO:0007155;GO:0008201;GO:0016525;GO:0050840	K16857	W	veNOG11367	thrombospondin 1 [Source:NCBI gene;Acc:101793322]	GO:0006954//inflammatory response;GO:0007155//cell adhesion;GO:0016525//negative regulation of angiogenesis;	GO:0005576//extracellular region;GO:0005615//extracellular space;	GO:0005509//calcium ion binding;GO:0005515//protein binding;GO:0008201//heparin binding;GO:0050840//extracellular matrix binding;	ko05219(Bladder cancer);ko05206(MicroRNAs in cancer);ko05205(Proteoglycans in cancer);ko05165(Human papillomavirus infection);ko05144(Malaria);ko04512(ECM-receptor interaction);ko04510(Focal adhesion);ko04350(TGF-beta signaling pathway);ko04151(PI3K-Akt signaling pathway);ko04145(Phagosome);ko04115(p53 signaling pathway);ko04015(Rap1 signaling pathway)
ENSAPLG00020000246	58.1505	75.7579	40.5432	0.535168	-0.901935	0.00785709	0.464883	1	199500247	199611016	-	2000	NOX4	GO:0016020;GO:0016491;GO:0055114;GO:0016020;GO:0016491;GO:0055114;GO:0016491;GO:0055114;GO:0016491;GO:0055114	-	QP	veNOG06719	NADPH oxidase 4 [Source:HGNC Symbol;Acc:HGNC:7891]	GO:0055114//obsolete oxidation-reduction process;GO:0055114//obsolete oxidation-reduction process;GO:0055114//obsolete oxidation-reduction process;GO:0055114//obsolete oxidation-reduction process;	GO:0016020//membrane;GO:0016020//membrane;	GO:0016491//oxidoreductase activity;GO:0016491//oxidoreductase activity;GO:0016491//oxidoreductase activity;GO:0016491//oxidoreductase activity;	-
ENSAPLG00020005656	42.407	28.4647	56.3492	1.97962	0.985221	0.00790812	0.46613	12	10593148	10603028	+	1862	-	GO:0003676;GO:0003723;GO:0003676;GO:0003723;GO:0003676;GO:0003723	K13207	A	veNOG04952	-	-	-	GO:0003676//nucleic acid binding;GO:0003723//RNA binding;GO:0003676//nucleic acid binding;GO:0003723//RNA binding;GO:0003676//nucleic acid binding;GO:0003723//RNA binding;	-
ENSAPLG00020002901	472.799	575.127	370.472	0.644157	-0.634516	0.00795171	0.46693	3	106440498	106454457	+	1426	SNX5	GO:0006886;GO:0006907;GO:0035091;GO:0006886;GO:0006907;GO:0035091	K17920	U	veNOG13279	sorting nexin 5 [Source:NCBI gene;Acc:101794996]	GO:0006886//intracellular protein transport;GO:0006907//pinocytosis;GO:0006886//intracellular protein transport;GO:0006907//pinocytosis;	-	GO:0035091//phosphatidylinositol binding;GO:0035091//phosphatidylinositol binding;	ko04144(Endocytosis)
ENSAPLG00020009753	119.241	150.09	88.3926	0.58893	-0.763832	0.0080847	0.472721	32	2179191	2181554	-	651	-	GO:0003899;GO:0006383;GO:0003899;GO:0006383	K03024	K	veNOG06765	-	GO:0006383//transcription by RNA polymerase III;GO:0006383//transcription by RNA polymerase III;	-	GO:0003899//DNA-directed 5'-3' RNA polymerase activity;GO:0003899//DNA-directed 5'-3' RNA polymerase activity;	ko04623(Cytosolic DNA-sensing pathway);ko03020(RNA polymerase)
ENSAPLG00020006910	7.65112	12.463	2.83926	0.227816	-2.13406	0.00813496	0.472721	1	85852568	85865498	-	2025	MAB21L3	-	-	T	veNOG07704	mab-21 like 3 [Source:HGNC Symbol;Acc:HGNC:26787]	-	-	-	-
ENSAPLG00020012519	10.5916	4.59703	16.5861	3.60801	1.8512	0.00814146	0.472721	2	117350610	117420466	-	2446	NEK11	GO:0004672;GO:0005524;GO:0006468;GO:0004672;GO:0005524;GO:0006468	K08857	T	veNOG12722	NIMA related kinase 11 [Source:HGNC Symbol;Acc:HGNC:18593]	GO:0006468//protein phosphorylation;GO:0006468//protein phosphorylation;	-	GO:0004672//protein kinase activity;GO:0005524//ATP binding;GO:0004672//protein kinase activity;GO:0005524//ATP binding;	-
ENSAPLG00020014124	542.775	428.188	657.362	1.53522	0.618445	0.0083184	0.48068	19	9154022	9167163	+	3834	SNAPC4	GO:0003677	K09453	K	veNOG09033	small nuclear RNA activating complex polypeptide 4 [Source:HGNC Symbol;Acc:HGNC:11137]	-	-	GO:0003677//DNA binding;	-
ENSAPLG00020010836	5945.36	3529.31	8361.4	2.36913	1.24436	0.0083403	0.48068	30	1708670	1809595	+	4182	-	-	K10072	T	veNOG24843	-	-	-	-	-
ENSAPLG00020006970	218.238	268.274	168.202	0.62698	-0.673509	0.0084773	0.483788	1	151992989	152020153	+	624	GGACT	GO:0061929	K19761	S	veNOG19298	gamma-glutamylamine cyclotransferase [Source:NCBI gene;Acc:101797829]	-	-	GO:0061929//gamma-glutamylaminecyclotransferase activity;	-
ENSAPLG00020017044	37.0712	51.5974	22.5449	0.436939	-1.1945	0.00848452	0.483788	26	5961968	5963425	-	1458	-	GO:0005515;GO:0005887;GO:0007155;GO:0007413;GO:0042552	-	T	veNOG06989	-	GO:0007155//cell adhesion;GO:0007413//axonal fasciculation;GO:0042552//myelination;	GO:0005887//integral component of plasma membrane;	GO:0005515//protein binding;	-
ENSAPLG00020012877	19.4817	11.0678	27.8955	2.52041	1.33366	0.0084875	0.483788	21	3690289	3693856	+	1140	-	GO:0001867;GO:0004252;GO:0006508;GO:0001867;GO:0004252;GO:0006508	K03993	O	veNOG01713	-	GO:0001867//complement activation, lectin pathway;GO:0006508//proteolysis;GO:0001867//complement activation, lectin pathway;GO:0006508//proteolysis;	-	GO:0004252//serine-type endopeptidase activity;GO:0004252//serine-type endopeptidase activity;	ko05171(Coronavirus disease - COVID-19);ko05150(Staphylococcus aureus infection);ko04610(Complement and coagulation cascades)
ENSAPLG00020007371	339.4	253.185	425.614	1.68104	0.749353	0.00859243	0.487981	1	76865523	76870803	-	1572	KCNJ8	GO:0005242;GO:0006813;GO:0015272;GO:0016020;GO:0016021	K05001	P	veNOG00414	potassium inwardly rectifying channel subfamily J member 8 [Source:NCBI gene;Acc:101795349]	GO:0006813//potassium ion transport;	GO:0016020//membrane;GO:0016021//integral component of membrane;	GO:0005242//inward rectifier potassium channel activity;GO:0015272//ATP-activated inward rectifier potassium channel activity;	ko04022(cGMP-PKG signaling pathway)
ENSAPLG00020011624	220.938	168.755	273.122	1.61846	0.694619	0.00870274	0.492124	5	22955045	22979394	-	3079	TMEM63C	GO:0016020;GO:0016020	-	S	veNOG01301	transmembrane protein 63C [Source:HGNC Symbol;Acc:HGNC:23787]	-	GO:0016020//membrane;GO:0016020//membrane;	-	-
ENSAPLG00020001596	161.155	121.873	200.437	1.64464	0.717772	0.00872862	0.492124	1	109861814	109865988	+	708	N6AMT1	GO:0003676;GO:0008168;GO:0032259	K19589	L	veNOG14363	N-6 adenine-specific DNA methyltransferase 1 [Source:HGNC Symbol;Acc:HGNC:16021]	GO:0032259//methylation;	-	GO:0003676//nucleic acid binding;GO:0008168//methyltransferase activity;	-
ENSAPLG00020009229	164.689	205.034	124.344	0.606455	-0.721528	0.00877959	0.492324	27	5381653	5385514	-	2227	LSM1	GO:0000956	K12620	A	veNOG19389	LSM1 homolog, mRNA degradation associated [Source:HGNC Symbol;Acc:HGNC:20472]	GO:0000956//nuclear-transcribed mRNA catabolic process;	-	-	ko03018(RNA degradation)
ENSAPLG00020003196	152.95	114.849	191.051	1.6635	0.734218	0.00879546	0.492324	30	588290	593551	+	987	-	GO:0005515	-	O	veNOG01728;veNOG16305	-	-	-	GO:0005515//protein binding;	-
ENSAPLG00020000963	1735.64	2133.14	1338.14	0.627311	-0.672748	0.00883461	0.492743	7	30934434	31091636	-	6811	ANK3	GO:0005515;GO:0007165;GO:0005515;GO:0007165;GO:0005515;GO:0007165;GO:0005515;GO:0007165;GO:0005515;GO:0007165;GO:0005515;GO:0007165	K10380	T	veNOG01923	ankyrin 3 [Source:HGNC Symbol;Acc:HGNC:494]	GO:0007165//signal transduction;GO:0007165//signal transduction;GO:0007165//signal transduction;GO:0007165//signal transduction;GO:0007165//signal transduction;GO:0007165//signal transduction;	-	GO:0005515//protein binding;GO:0005515//protein binding;GO:0005515//protein binding;GO:0005515//protein binding;GO:0005515//protein binding;GO:0005515//protein binding;	ko05205(Proteoglycans in cancer);ko04624(Toll and Imd signaling pathway)
ENSAPLG00020007824	52.7608	35.9347	69.5869	1.93648	0.953436	0.00888406	0.493045	19	8296258	8313095	-	672	PRRX2	GO:0003677;GO:0006355;GO:0043565	K09329	K	veNOG14341	paired related homeobox 2 [Source:HGNC Symbol;Acc:HGNC:21338]	GO:0006355//regulation of transcription, DNA-templated;	-	GO:0003677//DNA binding;GO:0043565//sequence-specific DNA binding;	-
ENSAPLG00020001267	933.535	724.056	1143.01	1.57863	0.658671	0.0089072	0.493045	7	16787650	16858863	-	6743	MYOF	GO:0007520;GO:0016021;GO:0007520;GO:0016021;GO:0007520;GO:0016021;GO:0007520;GO:0016021;GO:0007520;GO:0016021;GO:0007520;GO:0016021;GO:0007520	-	M	opiNOG03970;veNOG00317	myoferlin [Source:HGNC Symbol;Acc:HGNC:3656]	GO:0007520//myoblast fusion;GO:0007520//myoblast fusion;GO:0007520//myoblast fusion;GO:0007520//myoblast fusion;GO:0007520//myoblast fusion;GO:0007520//myoblast fusion;GO:0007520//myoblast fusion;	GO:0016021//integral component of membrane;GO:0016021//integral component of membrane;GO:0016021//integral component of membrane;GO:0016021//integral component of membrane;GO:0016021//integral component of membrane;GO:0016021//integral component of membrane;	-	-
ENSAPLG00020015335	290.742	355.339	226.145	0.63642	-0.651948	0.00893507	0.493045	9	25523887	25526971	-	1078	-	GO:0017121;GO:0017128;GO:0017121;GO:0017128;GO:0017121;GO:0017128;GO:0017121;GO:0017128	-	M	veNOG04198	-	GO:0017121//plasma membrane phospholipid scrambling;GO:0017121//plasma membrane phospholipid scrambling;GO:0017121//plasma membrane phospholipid scrambling;GO:0017121//plasma membrane phospholipid scrambling;	-	GO:0017128//phospholipid scramblase activity;GO:0017128//phospholipid scramblase activity;GO:0017128//phospholipid scramblase activity;GO:0017128//phospholipid scramblase activity;	-
ENSAPLG00020001808	761.393	917.112	605.674	0.660414	-0.598557	0.00917609	0.504555	1	144112951	144148217	+	11797	-	GO:0000413;GO:0003755;GO:0005515;GO:0006457;GO:0046907;GO:0000413;GO:0003755;GO:0005515;GO:0006457;GO:0046907	K12172	U	veNOG10136	-	GO:0000413//protein peptidyl-prolyl isomerization;GO:0006457//protein folding;GO:0046907//intracellular transport;GO:0000413//protein peptidyl-prolyl isomerization;GO:0006457//protein folding;GO:0046907//intracellular transport;	-	GO:0003755//peptidyl-prolyl cis-trans isomerase activity;GO:0005515//protein binding;GO:0003755//peptidyl-prolyl cis-trans isomerase activity;GO:0005515//protein binding;	ko05014(Amyotrophic lateral sclerosis);ko03013(Nucleocytoplasmic transport)
ENSAPLG00020006921	949.639	1181.37	717.913	0.607697	-0.718576	0.00923593	0.504563	7	34876019	34944986	+	1152	MCU	GO:0051560;GO:0051560	-	R	veNOG00684	mitochondrial calcium uniporter [Source:HGNC Symbol;Acc:HGNC:23526]	GO:0051560//mitochondrial calcium ion homeostasis;GO:0051560//mitochondrial calcium ion homeostasis;	-	-	-
ENSAPLG00020005151	485.531	683.931	287.131	0.419825	-1.25214	0.00924107	0.504563	9	12454171	12455856	+	411	-	-	-	WV	veNOG09439	-	-	-	-	-
ENSAPLG00020008810	352.62	276.155	429.084	1.55378	0.635781	0.00933415	0.504984	18	9500503	9528002	+	4245	HID1	-	-	S	veNOG06747	HID1 domain containing [Source:HGNC Symbol;Acc:HGNC:15736]	-	-	-	-
ENSAPLG00020003757	91.4147	127.432	55.3969	0.434716	-1.20185	0.00937016	0.504984	5	29091007	29095775	+	3274	-	-	K17599	S	veNOG04297	-	-	-	-	-
ENSAPLG00020012829	49.935	33.6891	66.1809	1.96446	0.974132	0.0093804	0.504984	21	3341178	3354585	-	2500	DRAXIN	GO:0005576;GO:0007411;GO:0016055	-	T	veNOG10780	dorsal inhibitory axon guidance protein [Source:HGNC Symbol;Acc:HGNC:25054]	GO:0007411//axon guidance;GO:0016055//Wnt signaling pathway;	GO:0005576//extracellular region;	-	-
ENSAPLG00020008452	69.6648	49.7942	89.5354	1.79811	0.846482	0.00938712	0.504984	2	379676	406705	-	1453	-	GO:0003677;GO:0003700;GO:0005634;GO:0006355;GO:0043565;GO:0003700;GO:0005634;GO:0006355;GO:0043565	K09414	K	veNOG02882	-	GO:0006355//regulation of transcription, DNA-templated;GO:0006355//regulation of transcription, DNA-templated;	GO:0005634//nucleus;GO:0005634//nucleus;	GO:0003677//DNA binding;GO:0003700//DNA-binding transcription factor activity;GO:0043565//sequence-specific DNA binding;GO:0003700//DNA-binding transcription factor activity;GO:0043565//sequence-specific DNA binding;	ko05134(Legionellosis);ko04212(Longevity regulating pathway - worm)
ENSAPLG00020005729	4.33159	0.591506	8.07167	13.646	3.7704	0.00943032	0.504984	14	12344137	12346914	+	2778	-	GO:0005509;GO:0005886;GO:0007155;GO:0007156;GO:0016020	K16495	S	veNOG00220	-	GO:0007155//cell adhesion;GO:0007156//homophilic cell adhesion via plasma membrane adhesion molecules;	GO:0005886//plasma membrane;GO:0016020//membrane;	GO:0005509//calcium ion binding;	-
ENSAPLG00020012228	59.9982	41.9678	78.0286	1.85925	0.89472	0.00944351	0.504984	1	154160549	154170648	+	1655	-	-	K16470	Z	veNOG09438	-	-	-	-	-
ENSAPLG00020017568	24.9456	15.2108	34.6804	2.27999	1.18903	0.00952624	0.507664	4	6353165	6438872	+	3648	CXXC4	GO:0003677;GO:0008270;GO:0003677;GO:0008270;GO:0003677;GO:0008270;GO:0003677;GO:0008270;GO:0003677;GO:0008270	K03344	R	veNOG04360	CXXC finger protein 4 [Source:HGNC Symbol;Acc:HGNC:24593]	-	-	GO:0003677//DNA binding;GO:0008270//zinc ion binding;GO:0003677//DNA binding;GO:0008270//zinc ion binding;GO:0003677//DNA binding;GO:0008270//zinc ion binding;GO:0003677//DNA binding;GO:0008270//zinc ion binding;GO:0003677//DNA binding;GO:0008270//zinc ion binding;	ko04310(Wnt signaling pathway)
ENSAPLG00020001575	21.6656	12.4805	30.8506	2.4719	1.30562	0.00956838	0.508169	2	129805519	129824198	+	2258	TMEM196	-	-	S	veNOG02192	transmembrane protein 196 [Source:NCBI gene;Acc:101803162]	-	-	-	-
ENSAPLG00020008772	191.514	235.264	147.764	0.628078	-0.670984	0.00963198	0.509351	18	6731154	6748081	+	1616	CEP95	GO:0000922;GO:0005813;GO:0000922;GO:0005813	K16544	S	veNOG07209	centrosomal protein 95 [Source:HGNC Symbol;Acc:HGNC:25141]	-	GO:0000922//spindle pole;GO:0005813//centrosome;GO:0000922//spindle pole;GO:0005813//centrosome;	-	-
ENSAPLG00020015419	137.643	105.208	170.079	1.61659	0.692958	0.00965611	0.509351	10	8359611	8361957	-	804	-	GO:0016757	-	G	veNOG06003	-	-	-	GO:0016757//glycosyltransferase activity;	-
ENSAPLG00020012444	7.0328	11.625	2.44063	0.209948	-2.2519	0.0097231	0.511152	26	1503389	1509528	+	893	GUCA1B	GO:0005509	K08328	T	veNOG07824	guanylate cyclase activator 1B [Source:NCBI gene;Acc:101790159]	-	-	GO:0005509//calcium ion binding;	ko04744(Phototransduction)
ENSAPLG00020000041	109.575	136.37	82.7794	0.60702	-0.720183	0.00986241	0.514183	1	141449820	141462230	+	2262	IL1R2	GO:0004908;GO:0004910	K04387	T	veNOG03419	interleukin 1 receptor type 2 [Source:HGNC Symbol;Acc:HGNC:5994]	-	-	GO:0004908//interleukin-1 receptor activity;GO:0004910//interleukin-1, type II, blocking receptor activity;	ko05418(Fluid shear stress and atherosclerosis);ko05215(Prostate cancer);ko05202(Transcriptional misregulation in cancer);ko05166(Human T-cell leukemia virus 1 infection);ko05146(Amoebiasis);ko04640(Hematopoietic cell lineage);ko04060(Cytokine-cytokine receptor interaction)
ENSAPLG00020004571	666.886	530.184	803.588	1.51568	0.599964	0.00986306	0.514183	1	198224878	198239620	+	1478	CHORDC1	-	K16729	T	veNOG06098	cysteine and histidine rich domain containing 1 [Source:NCBI gene;Acc:101791022]	-	-	-	-
ENSAPLG00020007651	163.35	102.701	223.999	2.18107	1.12504	0.00987987	0.514183	28	1071050	1071960	+	710	-	GO:0003735;GO:0005840;GO:0006412	K02914	J	veNOG25061	-	GO:0006412//translation;	GO:0005840//ribosome;	GO:0003735//structural constituent of ribosome;	ko03010(Ribosome)
ENSAPLG00020009615	5.49049	9.93683	1.04415	0.105079	-3.25046	0.00998461	0.517902	32	1927650	1929462	-	1005	-	-	-	-	-	-	-	-	-	-
ENSAPLG00020014845	1004.72	761.073	1248.37	1.64028	0.71394	0.0100491	0.519516	28	1813705	1822211	+	5290	-	-	K02649	T	veNOG05063	-	-	-	-	ko05418(Fluid shear stress and atherosclerosis);ko05417(Lipid and atherosclerosis);ko05415(Diabetic cardiomyopathy);ko05235(PD-L1 expression and PD-1 checkpoint pathway in cancer);ko05231(Choline metabolism in cancer);ko05230(Central carbon metabolism in cancer);ko05226(Gastric cancer);ko05225(Hepatocellular carcinoma);ko05224(Breast cancer);ko05223(Non-small cell lung cancer);ko05222(Small cell …
ENSAPLG00020015596	329.397	398.495	260.3	0.653206	-0.61439	0.0101544	0.523219	1	97654773	97662503	-	1938	ACP6	-	K14395	I	veNOG00514	acid phosphatase 6, lysophosphatidic [Source:HGNC Symbol;Acc:HGNC:29609]	-	-	-	-
ENSAPLG00020000544	188.211	239.962	136.46	0.568674	-0.814327	0.0102683	0.526739	2	155507816	155589205	+	2040	XYLB	GO:0004856;GO:0005975;GO:0016773;GO:0042732;GO:0004856;GO:0005975;GO:0016773;GO:0042732	K00854	G	veNOG01869	xylulokinase [Source:NCBI gene;Acc:101791428]	GO:0005975//carbohydrate metabolic process;GO:0042732//D-xylose metabolic process;GO:0005975//carbohydrate metabolic process;GO:0042732//D-xylose metabolic process;	-	GO:0004856//xylulokinase activity;GO:0016773//phosphotransferase activity, alcohol group as acceptor;GO:0004856//xylulokinase activity;GO:0016773//phosphotransferase activity, alcohol group as acceptor;	ko00040(Pentose and glucuronate interconversions)
ENSAPLG00020002593	46.1956	31.6141	60.7771	1.92247	0.942961	0.0102904	0.526739	1	144648533	144655126	-	2157	-	GO:0000184;GO:0000184	K14328	A	veNOG11935	-	GO:0000184//nuclear-transcribed mRNA catabolic process, nonsense-mediated decay;GO:0000184//nuclear-transcribed mRNA catabolic process, nonsense-mediated decay;	-	-	ko03015(mRNA surveillance pathway);ko03013(Nucleocytoplasmic transport)
ENSAPLG00020014286	5955.07	7848.88	4061.26	0.517432	-0.95056	0.0103344	0.52726	4	15166476	15171905	-	2320	-	GO:0008146;GO:0006805;GO:0008146;GO:0042403;GO:0051923;GO:0008146	K01025	R	veNOG00889	-	GO:0006805//xenobiotic metabolic process;GO:0042403//thyroid hormone metabolic process;GO:0051923//sulfation;	-	GO:0008146//sulfotransferase activity;GO:0008146//sulfotransferase activity;GO:0008146//sulfotransferase activity;	-
ENSAPLG00020001900	14.4927	21.4136	7.57184	0.3536	-1.49981	0.0104454	0.531181	1	62887632	62921591	+	1863	SYT10	GO:0016020;GO:0016021;GO:0017158	K19910	TU	veNOG06129	synaptotagmin 10 [Source:NCBI gene;Acc:101796435]	GO:0017158//regulation of calcium ion-dependent exocytosis;	GO:0016020//membrane;GO:0016021//integral component of membrane;	-	-
ENSAPLG00020010695	86.8115	64.0958	109.527	1.7088	0.772988	0.0106004	0.533771	16	2821448	2844187	+	1845	NECAB3	GO:0005509	-	T	veNOG01124	N-terminal EF-hand calcium binding protein 3 [Source:HGNC Symbol;Acc:HGNC:15851]	-	-	GO:0005509//calcium ion binding;	-
ENSAPLG00020007985	49.751	31.845	67.6569	2.12457	1.08717	0.0106143	0.533771	1	83500553	83505192	-	2034	FBXO40	GO:0005515;GO:0008270;GO:0061630	K10315	R	veNOG12230	F-box protein 40 [Source:HGNC Symbol;Acc:HGNC:29816]	-	-	GO:0005515//protein binding;GO:0008270//zinc ion binding;GO:0061630//ubiquitin protein ligase activity;	-
ENSAPLG00020003941	491.183	328.02	654.347	1.99484	0.996273	0.0106171	0.533771	2	23025116	23051426	-	2574	-	GO:0005509	-	T	veNOG03215	-	-	-	GO:0005509//calcium ion binding;	-
ENSAPLG00020003736	14.5033	21.3422	7.66444	0.359121	-1.47746	0.0106336	0.533771	5	29088730	29089804	+	891	-	GO:0060548;GO:0071480	-	S	aveNOG16358;veNOG03779	-	GO:0060548//negative regulation of cell death;GO:0071480//cellular response to gamma radiation;	-	-	-
ENSAPLG00020012455	86.7897	64.3378	109.242	1.69794	0.763784	0.0107478	0.535759	6	38879076	38884004	+	864	-	-	K00710	O	veNOG09066	-	-	-	-	ko00514(Other types of O-glycan biosynthesis);ko00512(Mucin type O-glycan biosynthesis)
ENSAPLG00020009809	57.3485	74.0135	40.6835	0.549677	-0.863345	0.0107896	0.535759	3	36909145	36910404	+	684	TPBG	GO:0005515	-	R	veNOG09202	trophoblast glycoprotein [Source:HGNC Symbol;Acc:HGNC:12004]	-	-	GO:0005515//protein binding;	-
ENSAPLG00020010267	20.9623	12.2944	29.6302	2.41006	1.26907	0.0108218	0.535759	31	722959	734266	-	6579	-	-	K11154	Q	veNOG00524	-	-	-	-	ko00830(Retinol metabolism)
ENSAPLG00020003861	1.97658	0	3.95317	Inf	Inf	0.0108573	0.535759	1	145002091	145006076	+	1092	ATP4B	GO:0005890;GO:0006813;GO:0006814	K01543	P	veNOG08759	ATPase H+/K+ transporting subunit beta [Source:HGNC Symbol;Acc:HGNC:820]	GO:0006813//potassium ion transport;GO:0006814//sodium ion transport;	GO:0005890//sodium:potassium-exchanging ATPase complex;	-	ko04971(Gastric acid secretion);ko04966(Collecting duct acid secretion);ko00190(Oxidative phosphorylation)
ENSAPLG00020010365	21.1056	30.0929	12.1184	0.402699	-1.31223	0.0108592	0.535759	37	1489106	1498940	-	2098	-	GO:0046872;GO:0046872;GO:0046872;GO:0046872	-	R	veNOG07121	-	-	-	GO:0046872//metal ion binding;GO:0046872//metal ion binding;GO:0046872//metal ion binding;GO:0046872//metal ion binding;	-
ENSAPLG00020008890	1919.97	2303.19	1536.75	0.667227	-0.58375	0.0108798	0.535759	28	729908	733470	+	1791	CIRBP	GO:0003676	K13195	R	veNOG20333	cold inducible RNA binding protein [Source:NCBI gene;Acc:101803979]	-	-	GO:0003676//nucleic acid binding;	-
ENSAPLG00020010354	619.973	480.707	759.239	1.57942	0.659395	0.0109862	0.539294	23	4064055	4070890	+	2052	-	-	K06534	T	veNOG01980	-	-	-	-	-
ENSAPLG00020007190	11.5992	4.47482	18.7236	4.18423	2.06496	0.0110636	0.539679	4	19652284	19696659	+	1062	MTNR1A	GO:0004930;GO:0007186;GO:0008502;GO:0016021	K04285	T	veNOG06459	melatonin receptor 1A [Source:NCBI gene;Acc:101797746]	GO:0007186//G protein-coupled receptor signaling pathway;	GO:0016021//integral component of membrane;	GO:0004930//G protein-coupled receptor activity;GO:0008502//melatonin receptor activity;	ko04713(Circadian entrainment);ko04080(Neuroactive ligand-receptor interaction)
ENSAPLG00020005497	8.68055	3.68501	13.6761	3.71128	1.89192	0.0110823	0.539679	VSDN01000390.1	68095	76391	+	645	-	GO:0005509;GO:0005576	-	R	veNOG01039	-	-	GO:0005576//extracellular region;	GO:0005509//calcium ion binding;	-
ENSAPLG00020005545	246.197	320.009	172.385	0.538687	-0.89248	0.0111143	0.539679	5	10698357	10718009	-	4157	EXOC3L4	GO:0000145;GO:0006887	-	U	veNOG08435	exocyst complex component 3 like 4 [Source:HGNC Symbol;Acc:HGNC:20120]	GO:0006887//exocytosis;	GO:0000145//exocyst;	-	-
ENSAPLG00020016205	485.268	386.53	584.006	1.51089	0.595402	0.0111639	0.539679	12	9650577	9655583	-	2295	UBL7	GO:0005515	-	O	veNOG02634	ubiquitin like 7 [Source:NCBI gene;Acc:101793625]	-	-	GO:0005515//protein binding;	-
ENSAPLG00020011765	27.8582	40.8416	14.8748	0.364208	-1.45717	0.0112472	0.539679	1	153635768	153636799	+	1032	-	GO:0004930;GO:0007186;GO:0016021	K08419	T	veNOG09731	-	GO:0007186//G protein-coupled receptor signaling pathway;	GO:0016021//integral component of membrane;	GO:0004930//G protein-coupled receptor activity;	-
ENSAPLG00020002179	36.5163	62.9815	10.051	0.159586	-2.64759	0.0112796	0.539679	11	22083071	22087143	-	825	-	GO:0003682;GO:0007219;GO:0045892	-	S	veNOG00031	-	GO:0007219//Notch signaling pathway;GO:0045892//negative regulation of transcription, DNA-templated;	-	GO:0003682//chromatin binding;	-
ENSAPLG00020014559	2.6273	5.06055	0.194045	0.0383445	-4.70484	0.0113614	0.539679	22	14365709	14367154	+	1446	-	-	-	R	veNOG28938	-	-	-	-	-
ENSAPLG00020011427	446.709	353.679	539.739	1.52607	0.609822	0.0113783	0.539679	18	8696048	8716599	+	2529	-	GO:0000145;GO:0006887;GO:0000145;GO:0006887;GO:0000145;GO:0006887;GO:0000145;GO:0006887;GO:0000145;GO:0006887;GO:0000145;GO:0006887	K07195	U	veNOG06122	exocyst complex component 7 [Source:NCBI gene;Acc:101800988]	GO:0006887//exocytosis;GO:0006887//exocytosis;GO:0006887//exocytosis;GO:0006887//exocytosis;GO:0006887//exocytosis;GO:0006887//exocytosis;	GO:0000145//exocyst;GO:0000145//exocyst;GO:0000145//exocyst;GO:0000145//exocyst;GO:0000145//exocyst;GO:0000145//exocyst;	-	ko05132(Salmonella infection);ko04910(Insulin signaling pathway)
ENSAPLG00020001083	58.0366	74.9721	41.1012	0.54822	-0.867174	0.011383	0.539679	5	31127523	31131109	+	1451	-	GO:0004719;GO:0006464	K00573	O	veNOG10565	-	GO:0006464//cellular protein modification process;	-	GO:0004719//protein-L-isoaspartate (D-aspartate) O-methyltransferase activity;	-
ENSAPLG00020007544	91.415	114.752	68.0776	0.593257	-0.753272	0.0113962	0.539679	1	77115113	77248463	-	1638	ST8SIA1	GO:0006486;GO:0008373	K03371	G	veNOG12565	ST8 alpha-N-acetyl-neuraminide alpha-2,8- sialyltransferase 1 [Source:NCBI gene;Acc:101797310]	GO:0006486//protein glycosylation;	-	GO:0008373//sialyltransferase activity;	ko00604(Glycosphingolipid biosynthesis - ganglio series);ko00603(Glycosphingolipid biosynthesis - globo and isoglobo series);ko00601(Glycosphingolipid biosynthesis - lacto and neolacto series)
ENSAPLG00020012563	635.463	507.513	763.414	1.50423	0.589021	0.0114253	0.539679	17	12321671	12329698	-	2146	-	GO:0004672;GO:0005524;GO:0006468	K07359	T	veNOG06565	-	GO:0006468//protein phosphorylation;	-	GO:0004672//protein kinase activity;GO:0005524//ATP binding;	ko05034(Alcoholism);ko04936(Alcoholic liver disease);ko04921(Oxytocin signaling pathway);ko04920(Adipocytokine signaling pathway);ko04211(Longevity regulating pathway);ko04152(AMPK signaling pathway);ko04140(Autophagy - animal)
ENSAPLG00020003176	501.141	383.145	619.138	1.61594	0.692372	0.0114755	0.539679	11	14754566	14769326	+	3205	-	GO:0005506;GO:0016491;GO:0045329;GO:0050353;GO:0055114	K00474	I	veNOG08186	-	GO:0045329//carnitine biosynthetic process;GO:0055114//obsolete oxidation-reduction process;	-	GO:0005506//iron ion binding;GO:0016491//oxidoreductase activity;GO:0050353//trimethyllysine dioxygenase activity;	ko00310(Lysine degradation)
ENSAPLG00020011910	28.6081	16.5065	40.7097	2.46629	1.30234	0.011485	0.539679	2	162534755	162565668	-	384	-	GO:0005525	-	-	-	-	-	-	GO:0005525//GTP binding;	-
ENSAPLG00020000792	585.619	443.324	727.913	1.64195	0.715407	0.0115003	0.539679	2	72347321	72733292	-	5092	FHOD3	GO:0007015;GO:0007015;GO:0007015;GO:0007015	-	ZT	veNOG11953	formin homology 2 domain containing 3 [Source:HGNC Symbol;Acc:HGNC:26178]	GO:0007015//actin filament organization;GO:0007015//actin filament organization;GO:0007015//actin filament organization;GO:0007015//actin filament organization;	-	-	-
ENSAPLG00020016787	277.75	209.522	345.977	1.65127	0.723573	0.011541	0.539679	2	100171068	100337195	-	3424	BMPER	GO:0005515;GO:0005515;GO:0005515	-	WV	veNOG02585	BMP binding endothelial regulator [Source:HGNC Symbol;Acc:HGNC:24154]	-	-	GO:0005515//protein binding;GO:0005515//protein binding;GO:0005515//protein binding;	-
ENSAPLG00020006956	277.931	337.259	218.602	0.648173	-0.62555	0.011561	0.539679	1	86090103	86104562	+	3128	-	GO:0004040	-	JI	opiNOG08655;veNOG04014	-	-	-	GO:0004040//amidase activity;	-
ENSAPLG00020003248	8183.71	6414.94	9952.47	1.55145	0.633618	0.0115836	0.539679	19	11127076	11131090	-	2293	HSPA5	-	K09490	O	veNOG10207	heat shock protein family A (Hsp70) member 5 [Source:HGNC Symbol;Acc:HGNC:5238]	-	-	-	ko05417(Lipid and atherosclerosis);ko05022(Pathways of neurodegeneration - multiple diseases);ko05020(Prion disease);ko05014(Amyotrophic lateral sclerosis);ko05012(Parkinson disease);ko04918(Thyroid hormone synthesis);ko04612(Antigen processing and presentation);ko04141(Protein processing in endoplasmic reticulum);ko03060(Protein export)
ENSAPLG00020000804	139.79	106.749	172.83	1.61903	0.695129	0.0116352	0.540462	5	30626955	30630400	-	1327	TMEM80	-	-	S	veNOG23834	transmembrane protein 80 [Source:HGNC Symbol;Acc:HGNC:27453]	-	-	-	-
ENSAPLG00020002331	24.8757	15.2868	34.4646	2.25454	1.17283	0.0117485	0.543581	30	242708	244330	+	1623	-	GO:0003676	K09228	-	-	-	-	-	GO:0003676//nucleic acid binding;	ko05168(Herpes simplex virus 1 infection)
ENSAPLG00020013798	9.82703	15.1091	4.54495	0.300809	-1.73308	0.0117722	0.543581	2	48652524	48666102	-	2985	-	GO:0005509;GO:0005886;GO:0007155;GO:0007156;GO:0016020	K07599	S	opiNOG11550;veNOG00793	-	GO:0007155//cell adhesion;GO:0007156//homophilic cell adhesion via plasma membrane adhesion molecules;	GO:0005886//plasma membrane;GO:0016020//membrane;	GO:0005509//calcium ion binding;	-
ENSAPLG00020000884	95.514	70.9955	120.033	1.69071	0.757628	0.0119152	0.545758	9	15544507	15548301	+	3444	-	GO:0038023	K06557	T	veNOG14833	-	-	-	GO:0038023//signaling receptor activity;	ko04610(Complement and coagulation cascades)
ENSAPLG00020003810	344.846	260.012	429.68	1.65254	0.724687	0.0119369	0.545758	15	6843963	6900655	-	1929	FAM20C	-	-	S	veNOG01977	FAM20C golgi associated secretory pathway kinase [Source:HGNC Symbol;Acc:HGNC:22140]	-	-	-	-
ENSAPLG00020017706	1873.64	2294.21	1453.07	0.633363	-0.658896	0.0119463	0.545758	5	47115236	47151311	-	3221	CPT1A	GO:0016746	K08765	I	veNOG04225	carnitine palmitoyltransferase 1A [Source:HGNC Symbol;Acc:HGNC:2328]	-	-	GO:0016746//acyltransferase activity;	ko04936(Alcoholic liver disease);ko04931(Insulin resistance);ko04922(Glucagon signaling pathway);ko04920(Adipocytokine signaling pathway);ko04714(Thermogenesis);ko04152(AMPK signaling pathway);ko03320(PPAR signaling pathway);ko00071(Fatty acid degradation)
ENSAPLG00020007801	8.50339	13.9515	3.05529	0.218993	-2.19104	0.0119596	0.545758	16	15664424	15668499	+	2611	-	GO:0005576;GO:0030414;GO:0005576;GO:0030414	-	W	maNOG20093;veNOG26342;veNOG04710	-	-	GO:0005576//extracellular region;GO:0005576//extracellular region;	GO:0030414//peptidase inhibitor activity;GO:0030414//peptidase inhibitor activity;	-
ENSAPLG00020005439	1663.46	1978.08	1348.85	0.6819	-0.552368	0.012045	0.547823	4	62901269	62942226	-	4425	EIF2AK3	GO:0004672;GO:0005524;GO:0006468	K08860	J	veNOG03579	eukaryotic translation initiation factor 2 alpha kinase 3 [Source:NCBI gene;Acc:101800258]	GO:0006468//protein phosphorylation;	-	GO:0004672//protein kinase activity;GO:0005524//ATP binding;	ko05417(Lipid and atherosclerosis);ko05168(Herpes simplex virus 1 infection);ko05162(Measles);ko05160(Hepatitis C);ko05022(Pathways of neurodegeneration - multiple diseases);ko05020(Prion disease);ko05014(Amyotrophic lateral sclerosis);ko05012(Parkinson disease);ko05010(Alzheimer disease);ko04932(Non-alcoholic fatty liver disease);ko04214(Apoptosis - fly);ko04210(Apoptosis);ko04141(Protein proces…
ENSAPLG00020000479	1294.54	1546.31	1042.78	0.674368	-0.568392	0.0120906	0.547823	1	78843762	78863948	-	1355	CD9	GO:0016021	K06460	R	veNOG03497	CD9 molecule [Source:NCBI gene;Acc:101800613]	-	GO:0016021//integral component of membrane;	-	ko04640(Hematopoietic cell lineage)
ENSAPLG00020004608	7.80235	3.18762	12.4171	3.89541	1.96178	0.0121105	0.547823	15	1429204	1431577	+	822	BRICD5	-	-	S	veNOG12763	BRICHOS domain containing 5 [Source:HGNC Symbol;Acc:HGNC:28309]	-	-	-	-
ENSAPLG00020017849	177.678	136.903	218.454	1.59569	0.674179	0.0122467	0.552377	3	97570914	97596003	-	3158	CAPN2	GO:0004198;GO:0005509;GO:0006508;GO:0051493;GO:0004198;GO:0005509;GO:0006508;GO:0051493;GO:0004198;GO:0005509;GO:0006508;GO:0051493;GO:0004198;GO:0005509;GO:0006508;GO:0051493;GO:0004198;GO:0005509;GO:0006508;GO:0051493;GO:0004198;GO:0005509;GO:0006508;GO:0051493	K03853	OT	veNOG04361	calpain 2 [Source:HGNC Symbol;Acc:HGNC:1479]	GO:0006508//proteolysis;GO:0051493//regulation of cytoskeleton organization;GO:0006508//proteolysis;GO:0051493//regulation of cytoskeleton organization;GO:0006508//proteolysis;GO:0051493//regulation of cytoskeleton organization;GO:0006508//proteolysis;GO:0051493//regulation of cytoskeleton organization;GO:0006508//proteolysis;GO:0051493//regulation of cytoskeleton organization;GO:0006508//proteol…	-	GO:0004198//calcium-dependent cysteine-type endopeptidase activity;GO:0005509//calcium ion binding;GO:0004198//calcium-dependent cysteine-type endopeptidase activity;GO:0005509//calcium ion binding;GO:0004198//calcium-dependent cysteine-type endopeptidase activity;GO:0005509//calcium ion binding;GO:0004198//calcium-dependent cysteine-type endopeptidase activity;GO:0005509//calcium ion binding;GO:…	ko05131(Shigellosis);ko05022(Pathways of neurodegeneration - multiple diseases);ko05010(Alzheimer disease);ko04510(Focal adhesion);ko04218(Cellular senescence);ko04217(Necroptosis);ko04210(Apoptosis);ko04141(Protein processing in endoplasmic reticulum)
ENSAPLG00020001398	88.618	58.2577	118.978	2.04228	1.03018	0.0124267	0.557569	1	204175432	204203243	+	2948	GDPD4	GO:0006629;GO:0008081	-	C	veNOG00876	glycerophosphodiester phosphodiesterase domain containing 4 [Source:NCBI gene;Acc:101795921]	GO:0006629//lipid metabolic process;	-	GO:0008081//phosphoric diester hydrolase activity;	-
ENSAPLG00020009324	5606.81	6889.79	4323.82	0.62757	-0.672152	0.0124334	0.557569	17	13153606	13161111	+	1407	-	GO:0016491;GO:0016620;GO:0055114	K00128	C	veNOG07631	-	GO:0055114//obsolete oxidation-reduction process;	-	GO:0016491//oxidoreductase activity;GO:0016620//oxidoreductase activity, acting on the aldehyde or oxo group of donors, NAD or NADP as acceptor;	ko04936(Alcoholic liver disease);ko00981(Insect hormone biosynthesis);ko00903(Limonene and pinene degradation);ko00770(Pantothenate and CoA biosynthesis);ko00625(Chloroalkane and chloroalkene degradation);ko00620(Pyruvate metabolism);ko00561(Glycerolipid metabolism);ko00410(beta-Alanine metabolism);ko00380(Tryptophan metabolism);ko00340(Histidine metabolism);ko00330(Arginine and proline metabolis…
ENSAPLG00020010817	128.037	194.494	61.5797	0.316615	-1.6592	0.0127029	0.566346	1	36724657	36763818	-	1828	WIF1	-	K01691	T	veNOG08049	WNT inhibitory factor 1 [Source:NCBI gene;Acc:101791290]	-	-	-	ko04310(Wnt signaling pathway)
ENSAPLG00020017380	21.1751	12.5151	29.8351	2.38393	1.25334	0.0127182	0.566346	8	12888911	12900231	-	4225	BRINP2	GO:0045666;GO:0045930	-	S	veNOG04967	BMP/retinoic acid inducible neural specific 2 [Source:NCBI gene;Acc:101798618]	GO:0045666//positive regulation of neuron differentiation;GO:0045930//negative regulation of mitotic cell cycle;	-	-	-
ENSAPLG00020008764	232.025	282.396	181.655	0.643262	-0.636521	0.0127447	0.566346	28	571680	573422	+	878	-	GO:0004602;GO:0006979;GO:0055114	K05361	O	veNOG07147;veNOG26917	-	GO:0006979//response to oxidative stress;GO:0055114//obsolete oxidation-reduction process;	-	GO:0004602//glutathione peroxidase activity;	ko04216(Ferroptosis);ko00480(Glutathione metabolism)
ENSAPLG00020016191	109.001	82.0799	135.921	1.65597	0.727673	0.0127747	0.566346	3	1766955	1772098	+	1993	SCARA3	-	-	T	veNOG11826	scavenger receptor class A member 3 [Source:HGNC Symbol;Acc:HGNC:19000]	-	-	-	-
ENSAPLG00020018262	241.903	181.36	302.445	1.66765	0.737813	0.0131163	0.579839	10	3092745	3193001	+	5952	WNK2	GO:0004672;GO:0004674;GO:0005524;GO:0006468	K08867	T	veNOG04312	WNK lysine deficient protein kinase 2 [Source:HGNC Symbol;Acc:HGNC:14542]	GO:0006468//protein phosphorylation;	-	GO:0004672//protein kinase activity;GO:0004674//protein serine/threonine kinase activity;GO:0005524//ATP binding;	-
ENSAPLG00020007019	875.529	1044.21	706.853	0.67693	-0.562922	0.0132349	0.583422	2	136831132	136901711	-	1223	-	GO:0003995;GO:0016627;GO:0050660;GO:0055114	K11731	I	veNOG13352	-	GO:0055114//obsolete oxidation-reduction process;	-	GO:0003995//acyl-CoA dehydrogenase activity;GO:0016627//oxidoreductase activity, acting on the CH-CH group of donors;GO:0050660//flavin adenine dinucleotide binding;	ko00281(Geraniol degradation)
ENSAPLG00020009961	339.382	408.4	270.363	0.662006	-0.595084	0.0132936	0.584354	2	116814793	116842360	+	2455	ACAD11	GO:0016627;GO:0050660;GO:0055114;GO:0016627;GO:0050660;GO:0055114;GO:0016627;GO:0050660;GO:0055114;GO:0016627;GO:0050660;GO:0055114;GO:0016627;GO:0050660;GO:0055114	K11730	I	opiNOG03673;veNOG06045	acyl-CoA dehydrogenase family member 11 [Source:HGNC Symbol;Acc:HGNC:30211]	GO:0055114//obsolete oxidation-reduction process;GO:0055114//obsolete oxidation-reduction process;GO:0055114//obsolete oxidation-reduction process;GO:0055114//obsolete oxidation-reduction process;GO:0055114//obsolete oxidation-reduction process;	-	GO:0016627//oxidoreductase activity, acting on the CH-CH group of donors;GO:0050660//flavin adenine dinucleotide binding;GO:0016627//oxidoreductase activity, acting on the CH-CH group of donors;GO:0050660//flavin adenine dinucleotide binding;GO:0016627//oxidoreductase activity, acting on the CH-CH group of donors;GO:0050660//flavin adenine dinucleotide binding;GO:0016627//oxidoreductase activity,…	-
ENSAPLG00020015211	10.769	16.3786	5.15931	0.315003	-1.66656	0.0134959	0.591578	9	1634273	1635171	+	366	-	-	-	S	veNOG15442;veNOG21581	-	-	-	-	-
ENSAPLG00020000530	68.183	90.7691	45.597	0.50234	-0.993263	0.013641	0.594436	2	155493032	155498618	-	1487	-	-	-	S	veNOG35013;veNOG09586	-	-	-	-	-
ENSAPLG00020008779	2.86098	0.370996	5.35096	14.4232	3.85032	0.0136545	0.594436	Z	10231172	10245084	+	2809	-	GO:0009374;GO:0009374;GO:0009374;GO:0009374;GO:0009374;GO:0009374;GO:0009374	-	R	veNOG25521;opiNOG45636	avidin [Source:NCBI gene;Acc:101794086]	-	-	GO:0009374//biotin binding;GO:0009374//biotin binding;GO:0009374//biotin binding;GO:0009374//biotin binding;GO:0009374//biotin binding;GO:0009374//biotin binding;GO:0009374//biotin binding;	-
ENSAPLG00020018164	6.40938	2.23112	10.5876	4.74545	2.24654	0.0136861	0.594436	25	2627710	2630289	-	1323	-	GO:0005198	K07604	S	veNOG11354;meNOG39631	-	-	-	GO:0005198//structural molecule activity;	ko05150(Staphylococcus aureus infection);ko04915(Estrogen signaling pathway)
ENSAPLG00020001859	213.7	97.4821	329.919	3.3844	1.7589	0.0137139	0.594436	5	31520825	31522227	+	487	IFITM1	GO:0016021	K06566	S	veNOG25986;veNOG23812	Anas platyrhynchos interferon-induced transmembrane protein 1 (IFITM1), mRNA. [Source:RefSeq mRNA;Acc:NM_001310823]	-	GO:0016021//integral component of membrane;	-	-
ENSAPLG00020003980	113.045	85.9237	140.166	1.63129	0.70601	0.0139077	0.600176	1	45052784	45053095	+	312	-	GO:0000786;GO:0003677;GO:0005634;GO:0006352;GO:0046982	K11254	B	COG2036	histone H4 [Source:NCBI gene;Acc:110351447]	GO:0006352//DNA-templated transcription, initiation;	GO:0000786//nucleosome;GO:0005634//nucleus;	GO:0003677//DNA binding;GO:0046982//protein heterodimerization activity;	ko05322(Systemic lupus erythematosus);ko05203(Viral carcinogenesis);ko05034(Alcoholism);ko04613(Neutrophil extracellular trap formation)
ENSAPLG00020005574	4.45295	1.11458	7.79132	6.99036	2.80537	0.0139235	0.600176	14	12277258	12281035	+	2592	-	GO:0005509;GO:0005886;GO:0007155;GO:0007156;GO:0016020	K16495	S	veNOG00220	-	GO:0007155//cell adhesion;GO:0007156//homophilic cell adhesion via plasma membrane adhesion molecules;	GO:0005886//plasma membrane;GO:0016020//membrane;	GO:0005509//calcium ion binding;	-
ENSAPLG00020012579	71.0204	97.0377	45.0032	0.46377	-1.10852	0.0140822	0.604037	24	4480595	4488800	-	2648	-	GO:0003700;GO:0005667;GO:0006355;GO:0046983	K09389	K	veNOG11773	-	GO:0006355//regulation of transcription, DNA-templated;	GO:0005667//transcription regulator complex;	GO:0003700//DNA-binding transcription factor activity;GO:0046983//protein dimerization activity;	ko05226(Gastric cancer);ko05225(Hepatocellular carcinoma);ko05224(Breast cancer);ko05223(Non-small cell lung cancer);ko05222(Small cell lung cancer);ko05220(Chronic myeloid leukemia);ko05219(Bladder cancer);ko05218(Melanoma);ko05215(Prostate cancer);ko05214(Glioma);ko05212(Pancreatic cancer);ko05206(MicroRNAs in cancer);ko05200(Pathways in cancer);ko05169(Epstein-Barr virus infection);ko05167(Kap…
ENSAPLG00020009861	140.178	185.694	94.6616	0.509773	-0.972074	0.0141028	0.604037	4	70925453	71064521	-	4203	ABLIM2	GO:0003779;GO:0006351;GO:0007010;GO:0030036;GO:0003779;GO:0006351;GO:0007010;GO:0030036;GO:0003779;GO:0006351;GO:0007010;GO:0030036;GO:0003779;GO:0006351;GO:0007010;GO:0030036;GO:0003779;GO:0006351;GO:0007010;GO:0030036;GO:0003779;GO:0006351;GO:0007010;GO:0030036;GO:0003779;GO:0006351;GO:0007010;GO:0030036;GO:0003779;GO:0006351;GO:0007010;GO:0030036	K07520	Z	veNOG03984	actin binding LIM protein family member 2 [Source:HGNC Symbol;Acc:HGNC:19195]	GO:0006351//transcription, DNA-templated;GO:0007010//cytoskeleton organization;GO:0030036//actin cytoskeleton organization;GO:0006351//transcription, DNA-templated;GO:0007010//cytoskeleton organization;GO:0030036//actin cytoskeleton organization;GO:0006351//transcription, DNA-templated;GO:0007010//cytoskeleton organization;GO:0030036//actin cytoskeleton organization;GO:0006351//transcription, DNA…	-	GO:0003779//actin binding;GO:0003779//actin binding;GO:0003779//actin binding;GO:0003779//actin binding;GO:0003779//actin binding;GO:0003779//actin binding;GO:0003779//actin binding;GO:0003779//actin binding;	ko04360(Axon guidance)
ENSAPLG00020002629	774.476	575.711	973.241	1.6905	0.757452	0.0141594	0.604037	27	757260	778098	+	6634	-	GO:0003676;GO:0005524;GO:0003676;GO:0005524;GO:0003676;GO:0005524	K12854	A	veNOG00647	small nuclear ribonucleoprotein U5 subunit 200 [Source:NCBI gene;Acc:101793534]	-	-	GO:0003676//nucleic acid binding;GO:0005524//ATP binding;GO:0003676//nucleic acid binding;GO:0005524//ATP binding;GO:0003676//nucleic acid binding;GO:0005524//ATP binding;	ko03040(Spliceosome)
ENSAPLG00020011005	103.621	136.149	71.0927	0.522167	-0.937418	0.014232	0.604037	9	10332026	10333015	-	795	-	-	-	S	veNOG16054	-	-	-	-	-
ENSAPLG00020004948	62.9214	84.7131	41.1298	0.485518	-1.0424	0.0142538	0.604037	5	47784214	47787501	-	585	FGF4	GO:0005104;GO:0005576;GO:0008083;GO:0008543	K04358	T	veNOG13072	fibroblast growth factor 4 [Source:NCBI gene;Acc:113843807]	GO:0008543//fibroblast growth factor receptor signaling pathway;	GO:0005576//extracellular region;	GO:0005104//fibroblast growth factor receptor binding;GO:0008083//growth factor activity;	ko05226(Gastric cancer);ko05224(Breast cancer);ko05218(Melanoma);ko05207(Chemical carcinogenesis - receptor activation);ko05200(Pathways in cancer);ko04810(Regulation of actin cytoskeleton);ko04151(PI3K-Akt signaling pathway);ko04020(Calcium signaling pathway);ko04015(Rap1 signaling pathway);ko04014(Ras signaling pathway);ko04010(MAPK signaling pathway)
ENSAPLG00020011953	133.963	163.595	104.331	0.63774	-0.648959	0.0142674	0.604037	2	139697669	139746972	-	2685	RUNDC3B	-	-	T	veNOG07132	RUN domain containing 3B [Source:NCBI gene;Acc:101796550]	-	-	-	-
ENSAPLG00020003643	601.762	479.055	724.47	1.51229	0.596733	0.0142848	0.604037	40	1076066	1092479	-	3102	CHD3	GO:0005524	K11642	RL	veNOG02067;COG0553	chromodomain helicase DNA binding protein 3 [Source:HGNC Symbol;Acc:HGNC:1918]	-	-	GO:0005524//ATP binding;	-
ENSAPLG00020016938	360.316	433.454	287.179	0.662537	-0.593928	0.0143652	0.604135	26	5725669	5736917	+	1036	DRAM2	GO:0010506	-	S	veNOG04985	DNA damage regulated autophagy modulator 2 [Source:NCBI gene;Acc:101802446]	GO:0010506//regulation of autophagy;	-	-	-
ENSAPLG00020012087	27.3726	37.1515	17.5937	0.473566	-1.07836	0.0144246	0.604135	7	13404882	13406663	+	468	-	GO:0031519;GO:0035102;GO:0045892	K11470	O	veNOG01572	-	GO:0045892//negative regulation of transcription, DNA-templated;	GO:0031519//PcG protein complex;GO:0035102//PRC1 complex;	-	ko04550(Signaling pathways regulating pluripotency of stem cells)
ENSAPLG00020016623	56.8094	33.45	80.1689	2.39668	1.26104	0.014435	0.604135	7	21	1756	-	360	-	GO:0008080	K17972	R	COG0456;veNOG00133	-	-	-	GO:0008080//N-acetyltransferase activity;	-
ENSAPLG00020001263	35.1183	17.7541	52.4825	2.95607	1.56368	0.0144424	0.604135	2	157134550	157154444	-	2884	VILL	GO:0003779;GO:0007010;GO:0051015;GO:0005509;GO:0005546;GO:0045010;GO:0051014;GO:0051015;GO:0051693;GO:0005509;GO:0005546;GO:0045010;GO:0051014;GO:0051015;GO:0051693;GO:0005509;GO:0005546;GO:0045010;GO:0051014;GO:0051015;GO:0051693	K05761	Z	veNOG04902	villin like [Source:HGNC Symbol;Acc:HGNC:30906]	GO:0007010//cytoskeleton organization;GO:0045010//actin nucleation;GO:0051014//actin filament severing;GO:0051693//actin filament capping;GO:0045010//actin nucleation;GO:0051014//actin filament severing;GO:0051693//actin filament capping;GO:0045010//actin nucleation;GO:0051014//actin filament severing;GO:0051693//actin filament capping;	-	GO:0003779//actin binding;GO:0051015//actin filament binding;GO:0005509//calcium ion binding;GO:0005546//phosphatidylinositol-4,5-bisphosphate binding;GO:0051015//actin filament binding;GO:0005509//calcium ion binding;GO:0005546//phosphatidylinositol-4,5-bisphosphate binding;GO:0051015//actin filament binding;GO:0005509//calcium ion binding;GO:0005546//phosphatidylinositol-4,5-bisphosphate bindin…	-
ENSAPLG00020015651	269.14	191.588	346.691	1.80957	0.855643	0.0145609	0.607461	1	47652215	47684526	+	2327	NTN4	GO:0005515;GO:0005515	K06845	W	veNOG12093	netrin 4 [Source:HGNC Symbol;Acc:HGNC:13658]	-	-	GO:0005515//protein binding;GO:0005515//protein binding;	ko04360(Axon guidance)
ENSAPLG00020011996	1143.06	1359.57	926.548	0.681503	-0.553209	0.0146196	0.608275	1	122471472	122471972	+	501	MID1IP1	-	-	S	veNOG16805	MID1 interacting protein 1 [Source:NCBI gene;Acc:113842314]	-	-	-	-
ENSAPLG00020013954	17.4839	8.81026	26.1576	2.969	1.56998	0.0147068	0.610274	14	12163413	12165854	+	2442	-	GO:0005509;GO:0005886;GO:0007155;GO:0007156;GO:0016020	K16494	S	veNOG00220	-	GO:0007155//cell adhesion;GO:0007156//homophilic cell adhesion via plasma membrane adhesion molecules;	GO:0005886//plasma membrane;GO:0016020//membrane;	GO:0005509//calcium ion binding;	-
ENSAPLG00020004614	70.1904	30.3796	110.001	3.62088	1.85634	0.0148059	0.611116	12	2274615	2277074	+	2460	-	GO:0003676;GO:0003964;GO:0004523;GO:0006278;GO:0008270;GO:0015074	-	R	opiNOG47002;veNOG23008;veNOG15274	-	GO:0006278//RNA-dependent DNA biosynthetic process;GO:0015074//DNA integration;	-	GO:0003676//nucleic acid binding;GO:0003964//RNA-directed DNA polymerase activity;GO:0004523//RNA-DNA hybrid ribonuclease activity;GO:0008270//zinc ion binding;	-
ENSAPLG00020010366	6.45778	2.41518	10.5004	4.34765	2.12024	0.0148166	0.611116	32	1004117	1007604	+	861	-	-	K14314	YU	veNOG01652	-	-	-	-	ko05014(Amyotrophic lateral sclerosis);ko03013(Nucleocytoplasmic transport)
ENSAPLG00020006706	114.895	88.009	141.781	1.61098	0.687937	0.0148449	0.611116	5	12755014	12761581	-	1392	-	GO:0004672;GO:0004715;GO:0005524;GO:0006468	K17548	T	veNOG12611	-	GO:0006468//protein phosphorylation;	-	GO:0004672//protein kinase activity;GO:0004715//non-membrane spanning protein tyrosine kinase activity;GO:0005524//ATP binding;	-
ENSAPLG00020017063	27.2046	17.5329	36.8762	2.10325	1.07262	0.0149496	0.613802	8	22451626	22454804	+	2593	-	GO:0008083	-	TR	veNOG23231;veNOG19572	-	-	-	GO:0008083//growth factor activity;	-
ENSAPLG00020006001	44.7989	58.246	31.3518	0.538265	-0.893611	0.015075	0.61732	14	1556395	1566098	+	1929	-	GO:0051015	K18625	S	veNOG13996;veNOG35023	-	-	-	GO:0051015//actin filament binding;	-
ENSAPLG00020012966	124.641	153.548	95.7334	0.623474	-0.681598	0.0152692	0.622338	3	52345948	52363810	+	1874	CALHM6	-	-	S	veNOG00358	calcium homeostasis modulator family member 6 [Source:HGNC Symbol;Acc:HGNC:33391]	-	-	-	-
ENSAPLG00020001816	1862.29	1305.64	2418.94	1.85269	0.889623	0.0153241	0.622338	1	181814727	181850357	+	4299	POSTN	GO:0005515;GO:0005515;GO:0005515;GO:0005515;GO:0005515;GO:0005515;GO:0005515;GO:0005515	-	WM	veNOG05507	periostin [Source:HGNC Symbol;Acc:HGNC:16953]	-	-	GO:0005515//protein binding;GO:0005515//protein binding;GO:0005515//protein binding;GO:0005515//protein binding;GO:0005515//protein binding;GO:0005515//protein binding;GO:0005515//protein binding;GO:0005515//protein binding;	-
ENSAPLG00020013076	21.2405	10.9445	31.5366	2.88151	1.52682	0.0153544	0.622338	3	52672470	52748145	-	7583	ROS1	GO:0004672;GO:0004713;GO:0004714;GO:0005515;GO:0005524;GO:0006468;GO:0007169;GO:0016020;GO:0004672;GO:0004713;GO:0004714;GO:0005515;GO:0005524;GO:0006468;GO:0007169;GO:0016020;GO:0004672;GO:0004713;GO:0004714;GO:0005515;GO:0005524;GO:0006468;GO:0007169;GO:0016020;GO:0004672;GO:0004713;GO:0004714;GO:0005515;GO:0005524;GO:0006468;GO:0007169;GO:0016020;GO:0004672;GO:0004713;GO:0004714;GO:0005515;GO:…	K05088	T	veNOG03684	ROS proto-oncogene 1, receptor tyrosine kinase [Source:HGNC Symbol;Acc:HGNC:10261]	GO:0006468//protein phosphorylation;GO:0007169//transmembrane receptor protein tyrosine kinase signaling pathway;GO:0006468//protein phosphorylation;GO:0007169//transmembrane receptor protein tyrosine kinase signaling pathway;GO:0006468//protein phosphorylation;GO:0007169//transmembrane receptor protein tyrosine kinase signaling pathway;GO:0006468//protein phosphorylation;GO:0007169//transmembran…	GO:0016020//membrane;GO:0016020//membrane;GO:0016020//membrane;GO:0016020//membrane;GO:0016020//membrane;	GO:0004672//protein kinase activity;GO:0004713//protein tyrosine kinase activity;GO:0004714//transmembrane receptor protein tyrosine kinase activity;GO:0005515//protein binding;GO:0005524//ATP binding;GO:0004672//protein kinase activity;GO:0004713//protein tyrosine kinase activity;GO:0004714//transmembrane receptor protein tyrosine kinase activity;GO:0005515//protein binding;GO:0005524//ATP bindi…	ko04013(MAPK signaling pathway - fly)
ENSAPLG00020005006	65.0495	83.6114	46.4877	0.555997	-0.846852	0.0154153	0.622338	30	775961	780756	-	2063	-	GO:0005515;GO:0005515;GO:0005515;GO:0005515	K06712	R	veNOG05912	-	-	-	GO:0005515//protein binding;GO:0005515//protein binding;GO:0005515//protein binding;GO:0005515//protein binding;	-
ENSAPLG00020011796	118.696	147.759	89.6332	0.606618	-0.721139	0.015523	0.622338	14	8838085	8840493	+	1940	ARL10	GO:0005525	K07958	R	veNOG10530	ADP ribosylation factor like GTPase 10 [Source:HGNC Symbol;Acc:HGNC:22042]	-	-	GO:0005525//GTP binding;	-
ENSAPLG00020003600	21.0121	29.4342	12.59	0.427733	-1.22522	0.0156583	0.622338	Z	60820945	60993717	-	699	-	GO:0003824	K11713	O	veNOG08603	-	-	-	GO:0003824//catalytic activity;	-
ENSAPLG00020014852	1997.6	2377.92	1617.27	0.680122	-0.556134	0.0156628	0.622338	8	9822969	9824892	-	1444	-	-	-	ZT	veNOG09310;veNOG24631	-	-	-	-	-
ENSAPLG00020006180	444.797	550.665	338.93	0.615491	-0.70019	0.0156719	0.622338	27	484788	506814	+	7983	-	GO:0003676;GO:0005524;GO:0003676;GO:0005524;GO:0003676;GO:0005524;GO:0003676;GO:0005524	K12854	A	veNOG00647	-	-	-	GO:0003676//nucleic acid binding;GO:0005524//ATP binding;GO:0003676//nucleic acid binding;GO:0005524//ATP binding;GO:0003676//nucleic acid binding;GO:0005524//ATP binding;GO:0003676//nucleic acid binding;GO:0005524//ATP binding;	ko03040(Spliceosome)
ENSAPLG00020004230	95.6743	122.365	68.9834	0.56375	-0.826874	0.0157039	0.622338	7	33680130	33693205	-	1263	PBLD	GO:0003824;GO:0009058	-	R	veNOG10108	phenazine biosynthesis like protein domain containing [Source:HGNC Symbol;Acc:HGNC:23301]	GO:0009058//biosynthetic process;	-	GO:0003824//catalytic activity;	-
ENSAPLG00020011471	2147.45	2603.68	1691.21	0.649544	-0.622501	0.015707	0.622338	2	139504004	139511894	+	1541	SRI	GO:0005509	-	T	veNOG06445	sorcin [Source:HGNC Symbol;Acc:HGNC:11292]	-	-	GO:0005509//calcium ion binding;	-
ENSAPLG00020008973	159.51	106.774	212.247	1.98781	0.991181	0.0157193	0.622338	Z	26130027	26258494	-	8271	ARHGEF28	GO:0005085;GO:0035556;GO:0005085;GO:0035556;GO:0005085;GO:0035556;GO:0005085;GO:0035556	-	T	veNOG03162	Rho guanine nucleotide exchange factor 28 [Source:NCBI gene;Acc:101793140]	GO:0035556//intracellular signal transduction;GO:0035556//intracellular signal transduction;GO:0035556//intracellular signal transduction;GO:0035556//intracellular signal transduction;	-	GO:0005085//guanyl-nucleotide exchange factor activity;GO:0005085//guanyl-nucleotide exchange factor activity;GO:0005085//guanyl-nucleotide exchange factor activity;GO:0005085//guanyl-nucleotide exchange factor activity;	-
ENSAPLG00020003719	1248.33	976.321	1520.35	1.55722	0.638974	0.0157234	0.622338	5	29083630	29087993	-	2087	-	GO:0000398;GO:0000974;GO:0004842;GO:0005515;GO:0006281;GO:0016567;GO:0061630	K10599	A	veNOG07135	pre-mRNA processing factor 19 [Source:NCBI gene;Acc:101797655]	GO:0000398//mRNA splicing, via spliceosome;GO:0006281//DNA repair;GO:0016567//protein ubiquitination;	GO:0000974//Prp19 complex;	GO:0004842//ubiquitin-protein transferase activity;GO:0005515//protein binding;GO:0061630//ubiquitin protein ligase activity;	ko04120(Ubiquitin mediated proteolysis);ko03040(Spliceosome)
ENSAPLG00020000917	3.96755	0.183467	7.75163	42.2508	5.40091	0.0157836	0.622338	9	15576627	15582170	+	1459	CRYGS	-	-	S	veNOG13484	crystallin gamma S [Source:HGNC Symbol;Acc:HGNC:2417]	-	-	-	-
ENSAPLG00020004903	10.0105	2.6312	17.3898	6.60907	2.72445	0.0158674	0.622338	25	709493	712350	-	975	LRRC46	GO:0005515	-	T	veNOG08250	leucine rich repeat containing 46 [Source:HGNC Symbol;Acc:HGNC:25047]	-	-	GO:0005515//protein binding;	-
ENSAPLG00020007963	346.363	184.557	508.168	2.75345	1.46124	0.0158861	0.622338	Z	34637445	35112466	+	5593	ADAMTSL1	GO:0008233;GO:0008233;GO:0008233	-	O	veNOG06642	ADAMTS like 1 [Source:HGNC Symbol;Acc:HGNC:14632]	-	-	GO:0008233//peptidase activity;GO:0008233//peptidase activity;GO:0008233//peptidase activity;	-
ENSAPLG00020009052	645.65	490.199	801.102	1.63424	0.70862	0.0158986	0.622338	30	1305667	1331401	-	4566	-	GO:0005515;GO:0005515;GO:0005515;GO:0005515;GO:0005515;GO:0005515	K06712	R	opiNOG50040;veNOG05912	-	-	-	GO:0005515//protein binding;GO:0005515//protein binding;GO:0005515//protein binding;GO:0005515//protein binding;GO:0005515//protein binding;GO:0005515//protein binding;	-
ENSAPLG00020005719	1.76852	0	3.53704	Inf	Inf	0.0159152	0.622338	14	12323996	12324769	+	204	-	-	K16495	S	veNOG00220	-	-	-	-	-
ENSAPLG00020017037	13.4836	6.48607	20.481	3.1577	1.65887	0.0159761	0.622338	26	5921111	5928666	+	2136	-	-	-	T	veNOG02945;opiNOG03246	-	-	-	-	-
ENSAPLG00020008602	103.43	131.753	75.1066	0.570054	-0.81083	0.0159787	0.622338	2	65294767	65320918	+	1534	SCGN	GO:0005509	-	T	veNOG10351	secretagogin, EF-hand calcium binding protein [Source:NCBI gene;Acc:101793623]	-	-	GO:0005509//calcium ion binding;	-
ENSAPLG00020003306	423.871	511.232	336.51	0.658233	-0.603329	0.0159974	0.622338	5	34980773	34994575	-	2580	-	-	K01068	I	veNOG00534	-	-	-	-	ko04913(Ovarian steroidogenesis);ko01040(Biosynthesis of unsaturated fatty acids);ko00062(Fatty acid elongation)
ENSAPLG00020010242	62.0545	87.9805	36.1284	0.410642	-1.28405	0.0161214	0.625598	VSDN01000113.1	26074	33055	+	1848	-	GO:0005520;GO:0005576	-	T	veNOG02990	insulin like growth factor binding protein 4 [Source:NCBI gene;Acc:101789694]	-	GO:0005576//extracellular region;	GO:0005520//insulin-like growth factor binding;	-
ENSAPLG00020012978	166.657	203.218	130.096	0.64018	-0.643451	0.016195	0.626653	28	4092178	4098397	-	1877	-	GO:0005515;GO:0005515;GO:0005515	K12009	O	veNOG01728	-	-	-	GO:0005515//protein binding;GO:0005515//protein binding;GO:0005515//protein binding;	-
ENSAPLG00020011417	34.6613	19.8505	49.472	2.49222	1.31743	0.0162291	0.626653	26	751760	757539	-	3279	-	GO:0005125;GO:0005576;GO:0006955;GO:0005125;GO:0005576;GO:0006955;GO:0005125;GO:0005576;GO:0006955;GO:0005125;GO:0005576;GO:0006955	K05443	W	veNOG00773	-	GO:0006955//immune response;GO:0006955//immune response;GO:0006955//immune response;GO:0006955//immune response;	GO:0005576//extracellular region;GO:0005576//extracellular region;GO:0005576//extracellular region;GO:0005576//extracellular region;	GO:0005125//cytokine activity;GO:0005125//cytokine activity;GO:0005125//cytokine activity;GO:0005125//cytokine activity;	ko05330(Allograft rejection);ko05322(Systemic lupus erythematosus);ko05321(Inflammatory bowel disease);ko05320(Autoimmune thyroid disease);ko05310(Asthma);ko05152(Tuberculosis);ko05150(Staphylococcus aureus infection);ko05146(Amoebiasis);ko05145(Toxoplasmosis);ko05144(Malaria);ko05143(African trypanosomiasis);ko05142(Chagas disease);ko05140(Leishmaniasis);ko05135(Yersinia infection);ko05133(Pertu…
ENSAPLG00020002352	55.1807	33.039	77.3224	2.34034	1.22672	0.0163184	0.627586	25	7437638	7470120	+	2688	-	-	-	R	veNOG25617	-	-	-	-	-
ENSAPLG00020004288	563.46	669.298	457.623	0.683735	-0.54849	0.0163339	0.627586	1	196572996	196581555	-	1282	C11orf54	GO:0005634	-	S	veNOG05711	chromosome 11 open reading frame 54 [Source:HGNC Symbol;Acc:HGNC:30204]	-	GO:0005634//nucleus;	-	-
ENSAPLG00020002069	27.3009	37.7514	16.8503	0.446349	-1.16376	0.016398	0.628497	11	13284056	13286317	-	876	-	GO:0008289	-	I	veNOG13024	-	-	-	GO:0008289//lipid binding;	-
ENSAPLG00020010831	1.79681	3.59362	0	0	-Inf	0.0165108	0.631266	22	4645972	4647266	+	1295	-	GO:0003676;GO:0008270;GO:0016032	-	R	veNOG25799	-	GO:0016032//viral process;	-	GO:0003676//nucleic acid binding;GO:0008270//zinc ion binding;	-
ENSAPLG00020015400	1462.87	1131.12	1794.62	1.58658	0.665921	0.0166357	0.63448	3	1243204	1247211	+	2709	EMILIN1	GO:0005515	-	W	veNOG00471	elastin microfibril interfacer 1 [Source:HGNC Symbol;Acc:HGNC:19880]	-	-	GO:0005515//protein binding;	-
ENSAPLG00020002435	65.9751	82.9424	49.0079	0.590867	-0.759095	0.0167391	0.636865	32	2625762	2627694	+	1182	-	GO:0008380;GO:0008380	-	S	veNOG15705	-	GO:0008380//RNA splicing;GO:0008380//RNA splicing;	-	-	-
ENSAPLG00020016719	137.683	107.046	168.319	1.5724	0.652969	0.0168957	0.640227	11	7594630	7598160	+	1430	TMEM35A	-	-	S	veNOG17359	transmembrane protein 35A [Source:NCBI gene;Acc:101802001]	-	-	-	-
ENSAPLG00020006371	172.644	127.177	218.11	1.71501	0.77822	0.0169105	0.640227	13	20125679	20148635	-	3047	-	GO:0003700;GO:0003714;GO:0006355;GO:0045892	-	K	veNOG02837	-	GO:0006355//regulation of transcription, DNA-templated;GO:0045892//negative regulation of transcription, DNA-templated;	-	GO:0003700//DNA-binding transcription factor activity;GO:0003714//transcription corepressor activity;	-
ENSAPLG00020015851	86.4628	64.4825	108.443	1.68175	0.74996	0.0169841	0.640227	2	140417245	140427101	+	1186	PTER	GO:0008270;GO:0009056;GO:0016788	K07048	R	veNOG11250	phosphotriesterase related [Source:NCBI gene;Acc:101793574]	GO:0009056//catabolic process;	-	GO:0008270//zinc ion binding;GO:0016788//hydrolase activity, acting on ester bonds;	-
ENSAPLG00020009466	48.2959	34.5754	62.0164	1.79366	0.842904	0.0169921	0.640227	VSDN01001655.1	19125	23017	-	1332	-	GO:0003777;GO:0005524;GO:0007018;GO:0008017	K10395	Z	veNOG02207	-	GO:0007018//microtubule-based movement;	-	GO:0003777//microtubule motor activity;GO:0005524//ATP binding;GO:0008017//microtubule binding;	-
ENSAPLG00020000353	140.275	171.826	108.724	0.632756	-0.660279	0.0170511	0.6409	3	7212447	7218799	+	1620	-	-	K11509	S	veNOG07956	-	-	-	-	-
ENSAPLG00020016082	212.278	147.831	276.726	1.87191	0.904514	0.0171616	0.643176	16	9068248	9116262	-	2373	-	-	-	S	veNOG02913	-	-	-	-	-
ENSAPLG00020001469	8.05341	3.54788	12.5589	3.53984	1.82369	0.0172845	0.643176	5	29791050	29793698	+	1644	-	GO:0005246;GO:0005509;GO:0007165;GO:0007601	-	T	veNOG02715	-	GO:0007165//signal transduction;GO:0007601//visual perception;	-	GO:0005246//calcium channel regulator activity;GO:0005509//calcium ion binding;	-
ENSAPLG00020011836	297.277	237.161	357.394	1.50697	0.591651	0.0173036	0.643176	6	36995858	37011634	-	1738	ORC4	GO:0000808;GO:0003677;GO:0005634;GO:0006260	K02606	L	veNOG12232	origin recognition complex subunit 4 [Source:NCBI gene;Acc:101789975]	GO:0006260//DNA replication;	GO:0000808//origin recognition complex;GO:0005634//nucleus;	GO:0003677//DNA binding;	ko04113(Meiosis - yeast);ko04111(Cell cycle - yeast);ko04110(Cell cycle)
ENSAPLG00020004185	30.5318	20.3504	40.7132	2.00061	1.00044	0.0173144	0.643176	19	7337399	7379760	-	1569	NTNG2	-	K16359	T	veNOG03351	netrin G2 [Source:HGNC Symbol;Acc:HGNC:14288]	-	-	-	ko04514(Cell adhesion molecules);ko04360(Axon guidance)
ENSAPLG00020002613	781.734	598.382	965.085	1.61282	0.68959	0.0173183	0.643176	10	1545295	1558322	+	2766	WNT5A	GO:0005102;GO:0005576;GO:0007275;GO:0016055	K00444	T	veNOG08444	Wnt family member 5A [Source:NCBI gene;Acc:101802371]	GO:0007275//multicellular organism development;GO:0016055//Wnt signaling pathway;	GO:0005576//extracellular region;	GO:0005102//signaling receptor binding;	ko05226(Gastric cancer);ko05225(Hepatocellular carcinoma);ko05224(Breast cancer);ko05217(Basal cell carcinoma);ko05205(Proteoglycans in cancer);ko05200(Pathways in cancer);ko05165(Human papillomavirus infection);ko05022(Pathways of neurodegeneration - multiple diseases);ko05010(Alzheimer disease);ko04934(Cushing syndrome);ko04916(Melanogenesis);ko04550(Signaling pathways regulating pluripotency o…
ENSAPLG00020006186	12.095	6.61851	17.5715	2.6549	1.40866	0.0175026	0.648344	14	9684665	9689490	-	1237	MSX2	GO:0003677;GO:0006355;GO:0043565	K09341	K	KOG0492;veNOG00298	msh homeobox 2 [Source:HGNC Symbol;Acc:HGNC:7392]	GO:0006355//regulation of transcription, DNA-templated;	-	GO:0003677//DNA binding;GO:0043565//sequence-specific DNA binding;	ko05166(Human T-cell leukemia virus 1 infection)
ENSAPLG00020003174	87.8407	66.6049	109.077	1.63767	0.711642	0.0175827	0.648344	Z	59688214	59820626	-	2394	EPB41L4A	GO:0005856	-	R	veNOG03947	erythrocyte membrane protein band 4.1 like 4A [Source:HGNC Symbol;Acc:HGNC:13278]	-	GO:0005856//cytoskeleton;	-	-
ENSAPLG00020010951	155.448	72.0261	238.87	3.31644	1.72963	0.01762	0.648344	1	38001350	38004045	-	1206	IL22	GO:0005576	K05445	R	veNOG14112	interleukin 22 [Source:HGNC Symbol;Acc:HGNC:14900]	-	GO:0005576//extracellular region;	-	ko05321(Inflammatory bowel disease);ko04659(Th17 cell differentiation);ko04630(JAK-STAT signaling pathway);ko04060(Cytokine-cytokine receptor interaction)
ENSAPLG00020007848	2554.96	1962.74	3147.18	1.60346	0.68119	0.0176542	0.648344	28	1103772	1106713	-	1758	-	-	K17309	S	veNOG10489	-	-	-	-	-
ENSAPLG00020013777	11.8708	17.4281	6.31362	0.362268	-1.46487	0.0176764	0.648344	9	18503242	18504624	+	1383	-	-	-	R	veNOG28938	-	-	-	-	-
ENSAPLG00020010903	5.41031	1.92466	8.89596	4.62208	2.20854	0.0177897	0.648344	30	1832558	1833543	-	651	-	-	K10072	TV	veNOG20552	-	-	-	-	-
ENSAPLG00020004383	602.001	432.804	771.198	1.78187	0.833388	0.0178329	0.648344	4	31966610	31969860	+	1292	SFRP2	GO:0005515	K02176	T	veNOG11970	secreted frizzled related protein 2 [Source:NCBI gene;Acc:101794947]	-	-	GO:0005515//protein binding;	ko04310(Wnt signaling pathway)
ENSAPLG00020018310	588.525	698.866	478.185	0.68423	-0.547447	0.0178444	0.648344	Z	8607635	8609671	-	2037	-	GO:0004553;GO:0005975	-	G	veNOG05201	-	GO:0005975//carbohydrate metabolic process;	-	GO:0004553//hydrolase activity, hydrolyzing O-glycosyl compounds;	-
ENSAPLG00020012420	9.41706	4.38995	14.4442	3.29028	1.71821	0.0179582	0.648344	VSDN01000584.1	17042	25729	-	1698	-	GO:0003777;GO:0007018	K10395	Z	veNOG02207	-	GO:0007018//microtubule-based movement;	-	GO:0003777//microtubule motor activity;	-
ENSAPLG00020016449	35.0592	20.0414	50.0769	2.49867	1.32116	0.0180245	0.648344	20	6231235	6231973	-	273	-	GO:0005576;GO:0006955;GO:0008009	K12499	R	veNOG26986	-	GO:0006955//immune response;	GO:0005576//extracellular region;	GO:0008009//chemokine activity;	ko05417(Lipid and atherosclerosis);ko05323(Rheumatoid arthritis);ko05168(Herpes simplex virus 1 infection);ko05164(Influenza A);ko05163(Human cytomegalovirus infection);ko05142(Chagas disease);ko05131(Shigellosis);ko05120(Epithelial cell signaling in Helicobacter pylori infection);ko05020(Prion disease);ko04668(TNF signaling pathway);ko04623(Cytosolic DNA-sensing pathway);ko04621(NOD-like recepto…
ENSAPLG00020003849	110.5	77.6378	143.362	1.84655	0.884833	0.0180551	0.648344	18	2837711	2844333	+	1422	FAM20A	-	-	S	veNOG04036	FAM20A golgi associated secretory pathway pseudokinase [Source:HGNC Symbol;Acc:HGNC:23015]	-	-	-	-
ENSAPLG00020002120	31.4994	18.7516	44.2473	2.35966	1.23858	0.0181008	0.648344	25	66360	70836	+	2390	-	GO:0005509;GO:0016012;GO:0016020;GO:0005509;GO:0016012;GO:0016020	K12565	S	veNOG14945	-	-	GO:0016012//sarcoglycan complex;GO:0016020//membrane;GO:0016012//sarcoglycan complex;GO:0016020//membrane;	GO:0005509//calcium ion binding;GO:0005509//calcium ion binding;	ko05416(Viral myocarditis);ko05414(Dilated cardiomyopathy);ko05412(Arrhythmogenic right ventricular cardiomyopathy);ko05410(Hypertrophic cardiomyopathy)
ENSAPLG00020000364	143.854	200.529	87.1786	0.434744	-1.20176	0.0181129	0.648344	3	2315506	2320871	+	2617	TRIM35	GO:0005515;GO:0008270	K12012	O	veNOG01728	tripartite motif containing 35 [Source:HGNC Symbol;Acc:HGNC:16285]	-	-	GO:0005515//protein binding;GO:0008270//zinc ion binding;	-
ENSAPLG00020004879	76.8469	96.3118	57.382	0.595794	-0.747115	0.018113	0.648344	7	34250749	34255917	-	1580	AIFM2	GO:0016491;GO:0055114	-	R	veNOG07715	apoptosis inducing factor mitochondria associated 2 [Source:NCBI gene;Acc:101797745]	GO:0055114//obsolete oxidation-reduction process;	-	GO:0016491//oxidoreductase activity;	-
ENSAPLG00020001103	34.9868	23.5643	46.4093	1.96947	0.977809	0.0181416	0.648344	5	39124210	39128717	+	1399	-	-	-	R	veNOG17952	-	-	-	-	-
ENSAPLG00020001606	35.9389	16.7281	55.1496	3.29681	1.72107	0.0181891	0.648344	3	4497872	4500813	+	1439	-	GO:0005125;GO:0005576;GO:0006954	K05494	R	veNOG20566	Anas platyrhynchos interleukin-17F (LOC101795199), mRNA. [Source:RefSeq mRNA;Acc:NM_001310806]	GO:0006954//inflammatory response;	GO:0005576//extracellular region;	GO:0005125//cytokine activity;	ko05321(Inflammatory bowel disease);ko04659(Th17 cell differentiation);ko04657(IL-17 signaling pathway);ko04060(Cytokine-cytokine receptor interaction)
ENSAPLG00020000730	411.916	592.353	231.478	0.390777	-1.35558	0.0182241	0.648344	3	602519	647956	+	3212	-	GO:0003824;GO:0003857;GO:0006631;GO:0016491;GO:0055114;GO:0003824;GO:0003857;GO:0004300;GO:0005739;GO:0006631;GO:0006635;GO:0016491;GO:0016507;GO:0055114;GO:0003824;GO:0003857;GO:0004300;GO:0005739;GO:0006631;GO:0006635;GO:0016491;GO:0016507;GO:0055114;GO:0003824;GO:0003857;GO:0004300;GO:0005739;GO:0006631;GO:0006635;GO:0016491;GO:0016507;GO:0055114;GO:0003824;GO:0003857;GO:0004300;GO:0005739;GO:…	K07515	I	veNOG11509	-	GO:0006631//fatty acid metabolic process;GO:0055114//obsolete oxidation-reduction process;GO:0006631//fatty acid metabolic process;GO:0006635//fatty acid beta-oxidation;GO:0055114//obsolete oxidation-reduction process;GO:0006631//fatty acid metabolic process;GO:0006635//fatty acid beta-oxidation;GO:0055114//obsolete oxidation-reduction process;GO:0006631//fatty acid metabolic process;GO:0006635//…	GO:0005739//mitochondrion;GO:0016507//mitochondrial fatty acid beta-oxidation multienzyme complex;GO:0005739//mitochondrion;GO:0016507//mitochondrial fatty acid beta-oxidation multienzyme complex;GO:0005739//mitochondrion;GO:0016507//mitochondrial fatty acid beta-oxidation multienzyme complex;GO:0005739//mitochondrion;GO:0016507//mitochondrial fatty acid beta-oxidation multienzyme complex;GO:0005…	GO:0003824//catalytic activity;GO:0003857//3-hydroxyacyl-CoA dehydrogenase activity;GO:0016491//oxidoreductase activity;GO:0003824//catalytic activity;GO:0003857//3-hydroxyacyl-CoA dehydrogenase activity;GO:0004300//enoyl-CoA hydratase activity;GO:0016491//oxidoreductase activity;GO:0003824//catalytic activity;GO:0003857//3-hydroxyacyl-CoA dehydrogenase activity;GO:0004300//enoyl-CoA hydratase ac…	ko00930(Caprolactam degradation);ko00650(Butanoate metabolism);ko00640(Propanoate metabolism);ko00627(Aminobenzoate degradation);ko00410(beta-Alanine metabolism);ko00380(Tryptophan metabolism);ko00310(Lysine degradation);ko00280(Valine, leucine and isoleucine degradation);ko00071(Fatty acid degradation);ko00062(Fatty acid elongation)
ENSAPLG00020003743	4.88071	8.91324	0.848178	0.0951593	-3.39351	0.0183022	0.648344	1	206756767	206757693	+	927	-	GO:0003956;GO:0006471	K06716	O	veNOG02110	-	GO:0006471//protein ADP-ribosylation;	-	GO:0003956//NAD(P)+-protein-arginine ADP-ribosyltransferase activity;	-
ENSAPLG00020003700	282.452	339.243	225.662	0.665193	-0.588155	0.0183038	0.648344	15	13301509	13310892	+	2107	NAGPA	-	K01125	G	veNOG12177	N-acetylglucosamine-1-phosphodiester alpha-N- acetylglucosaminidase [Source:HGNC Symbol;Acc:HGNC:17378]	-	-	-	ko04142(Lysosome)
ENSAPLG00020004943	5.7997	10.038	1.56144	0.155554	-2.68452	0.0183691	0.648344	1	207889741	207891622	-	927	-	GO:0003956;GO:0006471	K06716	O	veNOG02110	-	GO:0006471//protein ADP-ribosylation;	-	GO:0003956//NAD(P)+-protein-arginine ADP-ribosyltransferase activity;	-
ENSAPLG00020001528	80.5168	101.942	59.0913	0.579654	-0.786735	0.0184001	0.648344	6	12638449	12709390	-	3758	ADAM23	GO:0004222;GO:0006508;GO:0008237;GO:0004222;GO:0006508;GO:0008237;GO:0004222;GO:0006508;GO:0008237;GO:0004222;GO:0006508;GO:0008237;GO:0004222;GO:0006508;GO:0008237	K06837	O	veNOG06123	ADAM metallopeptidase domain 23 [Source:HGNC Symbol;Acc:HGNC:202]	GO:0006508//proteolysis;GO:0006508//proteolysis;GO:0006508//proteolysis;GO:0006508//proteolysis;GO:0006508//proteolysis;	-	GO:0004222//metalloendopeptidase activity;GO:0008237//metallopeptidase activity;GO:0004222//metalloendopeptidase activity;GO:0008237//metallopeptidase activity;GO:0004222//metalloendopeptidase activity;GO:0008237//metallopeptidase activity;GO:0004222//metalloendopeptidase activity;GO:0008237//metallopeptidase activity;GO:0004222//metalloendopeptidase activity;GO:0008237//metallopeptidase activity;	-
ENSAPLG00020018433	27.1469	17.6886	36.6052	2.06943	1.04923	0.0184013	0.648344	10	7013763	7015431	+	765	INKA1	GO:0030291	-	S	veNOG13694	inka box actin regulator 1 [Source:HGNC Symbol;Acc:HGNC:32480]	-	-	GO:0030291//protein serine/threonine kinase inhibitor activity;	-
ENSAPLG00020004184	9762.59	7686.85	11838.3	1.54007	0.622999	0.0184158	0.648344	3	33770794	33856301	-	9726	COL12A1	GO:0005515;GO:0005515;GO:0005515	K08132	W	veNOG09307	collagen type XII alpha 1 chain [Source:HGNC Symbol;Acc:HGNC:2188]	-	-	GO:0005515//protein binding;GO:0005515//protein binding;GO:0005515//protein binding;	ko04974(Protein digestion and absorption)
ENSAPLG00020017646	32.0908	42.5139	21.6677	0.509661	-0.97239	0.0185285	0.650839	6	20482340	20583261	-	2432	CSRNP3	-	K17494	K	veNOG08831	cysteine and serine rich nuclear protein 3 [Source:HGNC Symbol;Acc:HGNC:30729]	-	-	-	-
ENSAPLG00020008540	189.392	239.577	139.207	0.581054	-0.783256	0.0186257	0.652735	15	8103026	8121922	-	2301	-	GO:0008643;GO:0015293;GO:0016021	-	S	veNOG12879	-	GO:0008643//carbohydrate transport;	GO:0016021//integral component of membrane;	GO:0015293//symporter activity;	-
ENSAPLG00020006830	13.5065	19.6203	7.39272	0.37679	-1.40817	0.0187038	0.652735	1	75445961	75446683	-	723	REP15	GO:0001881	K20243	S	veNOG05441	RAB15 effector protein [Source:HGNC Symbol;Acc:HGNC:33748]	GO:0001881//receptor recycling;	-	-	-
ENSAPLG00020015167	91.2656	69.0138	113.517	1.64485	0.717956	0.0187083	0.652735	9	1361660	1398689	+	4464	MME	GO:0004222;GO:0006508;GO:0008237;GO:0004222;GO:0006508;GO:0008237;GO:0004222;GO:0006508;GO:0008237;GO:0004222;GO:0006508;GO:0008237;GO:0004222;GO:0006508;GO:0008237	K01389	E	veNOG01866	membrane metalloendopeptidase [Source:HGNC Symbol;Acc:HGNC:7154]	GO:0006508//proteolysis;GO:0006508//proteolysis;GO:0006508//proteolysis;GO:0006508//proteolysis;GO:0006508//proteolysis;	-	GO:0004222//metalloendopeptidase activity;GO:0008237//metallopeptidase activity;GO:0004222//metalloendopeptidase activity;GO:0008237//metallopeptidase activity;GO:0004222//metalloendopeptidase activity;GO:0008237//metallopeptidase activity;GO:0004222//metalloendopeptidase activity;GO:0008237//metallopeptidase activity;GO:0004222//metalloendopeptidase activity;GO:0008237//metallopeptidase activity;	ko05010(Alzheimer disease);ko04974(Protein digestion and absorption);ko04640(Hematopoietic cell lineage);ko04614(Renin-angiotensin system)
ENSAPLG00020008623	63.1994	46.6457	79.753	1.70976	0.773795	0.0188922	0.657561	6	18852501	18878047	-	2332	GAD1	GO:0003824;GO:0016831;GO:0019752;GO:0030170	K01580	E	veNOG01745	glutamate decarboxylase 1 [Source:NCBI gene;Acc:101793835]	GO:0019752//carboxylic acid metabolic process;	-	GO:0003824//catalytic activity;GO:0016831//carboxy-lyase activity;GO:0030170//pyridoxal phosphate binding;	ko04940(Type I diabetes mellitus);ko04727(GABAergic synapse);ko02024(Quorum sensing);ko00650(Butanoate metabolism);ko00430(Taurine and hypotaurine metabolism);ko00410(beta-Alanine metabolism);ko00250(Alanine, aspartate and glutamate metabolism)
ENSAPLG00020016753	242.037	293.042	191.032	0.651891	-0.617298	0.0189311	0.657561	9	6389447	6703534	+	3762	NAALADL2	-	K01301	OP	veNOG09884	N-acetylated alpha-linked acidic dipeptidase like 2 [Source:HGNC Symbol;Acc:HGNC:23219]	-	-	-	-
ENSAPLG00020005417	1531.24	1253.76	1808.72	1.44264	0.528715	0.0193376	0.670182	7	6140145	6157165	-	1508	-	GO:0005515;GO:0051087;GO:0005515;GO:0051087	K09557	OT	veNOG08229	-	-	-	GO:0005515//protein binding;GO:0051087//chaperone binding;GO:0005515//protein binding;GO:0051087//chaperone binding;	-
ENSAPLG00020001525	100.998	58.3393	143.657	2.46243	1.30008	0.0194287	0.670786	5	29808929	29810636	-	768	-	GO:0003735;GO:0005840;GO:0006412;GO:0019843	K02878	J	veNOG04289	-	GO:0006412//translation;	GO:0005840//ribosome;	GO:0003735//structural constituent of ribosome;GO:0019843//rRNA binding;	ko03010(Ribosome)
ENSAPLG00020015102	56.5628	71.6192	41.5063	0.579541	-0.787017	0.0194527	0.670786	21	8332784	8363264	+	3822	CFAP74	-	-	S	veNOG33726;veNOG33712;veNOG32082	cilia and flagella associated protein 74 [Source:HGNC Symbol;Acc:HGNC:29368]	-	-	-	-
ENSAPLG00020002255	1595.58	1254	1937.16	1.54478	0.627402	0.0194843	0.670786	19	5769948	5776838	+	2485	ENG	-	K06526	T	veNOG08362	endoglin [Source:HGNC Symbol;Acc:HGNC:3349]	-	-	-	-
ENSAPLG00020001490	21.7035	30.544	12.863	0.42113	-1.24766	0.0195809	0.672622	1	10213181	10364689	+	4139	SEMA3E	GO:0005515;GO:0030215;GO:0005515;GO:0030215	K06840	T	veNOG00834	semaphorin 3E [Source:HGNC Symbol;Acc:HGNC:10727]	-	-	GO:0005515//protein binding;GO:0030215//semaphorin receptor binding;GO:0005515//protein binding;GO:0030215//semaphorin receptor binding;	ko04360(Axon guidance)
ENSAPLG00020000478	23.1246	31.4318	14.8174	0.471414	-1.08493	0.0197797	0.677822	5	33086408	33100274	-	1514	EXD1	GO:0003676;GO:0006139;GO:0008408	K18740	L	veNOG01050	exonuclease 3'-5' domain containing 1 [Source:HGNC Symbol;Acc:HGNC:28507]	GO:0006139//nucleobase-containing compound metabolic process;	-	GO:0003676//nucleic acid binding;GO:0008408//3'-5' exonuclease activity;	-
ENSAPLG00020007328	49.2927	71.5611	27.0244	0.377641	-1.40491	0.0198194	0.677822	27	547252	553001	+	1296	-	GO:0003676;GO:0005524	K14810	A	veNOG11386	-	-	-	GO:0003676//nucleic acid binding;GO:0005524//ATP binding;	-
ENSAPLG00020017396	115.111	141.273	88.9498	0.629631	-0.667421	0.0199	0.679088	9	15185849	15191790	+	2072	PIGX	GO:0005789;GO:0006506	K07541	G	veNOG09724	phosphatidylinositol glycan anchor biosynthesis class X [Source:HGNC Symbol;Acc:HGNC:26046]	GO:0006506//GPI anchor biosynthetic process;	GO:0005789//endoplasmic reticulum membrane;	-	ko00563(Glycosylphosphatidylinositol (GPI)-anchor biosynthesis)
ENSAPLG00020009762	1.73301	3.46602	0	0	-Inf	0.0200103	0.681359	Z	44297121	44298797	-	1677	-	-	-	S	veNOG28931	-	-	-	-	-
ENSAPLG00020016327	210.072	160.076	260.068	1.62465	0.70013	0.0201275	0.68385	1	27192256	27264748	-	6304	MET	GO:0004672;GO:0004713;GO:0004714;GO:0005515;GO:0005524;GO:0006468;GO:0007169;GO:0016021;GO:0017154;GO:0071526;GO:0004672;GO:0004713;GO:0004714;GO:0005515;GO:0005524;GO:0006468;GO:0007169;GO:0016021;GO:0017154;GO:0071526;GO:0005515;GO:0017154;GO:0071526	K05099	T	veNOG04514	MET proto-oncogene, receptor tyrosine kinase [Source:HGNC Symbol;Acc:HGNC:7029]	GO:0006468//protein phosphorylation;GO:0007169//transmembrane receptor protein tyrosine kinase signaling pathway;GO:0071526//semaphorin-plexin signaling pathway;GO:0006468//protein phosphorylation;GO:0007169//transmembrane receptor protein tyrosine kinase signaling pathway;GO:0071526//semaphorin-plexin signaling pathway;GO:0071526//semaphorin-plexin signaling pathway;	GO:0016021//integral component of membrane;GO:0016021//integral component of membrane;	GO:0004672//protein kinase activity;GO:0004713//protein tyrosine kinase activity;GO:0004714//transmembrane receptor protein tyrosine kinase activity;GO:0005515//protein binding;GO:0005524//ATP binding;GO:0017154//semaphorin receptor activity;GO:0004672//protein kinase activity;GO:0004713//protein tyrosine kinase activity;GO:0004714//transmembrane receptor protein tyrosine kinase activity;GO:00055…	ko05230(Central carbon metabolism in cancer);ko05226(Gastric cancer);ko05225(Hepatocellular carcinoma);ko05223(Non-small cell lung cancer);ko05218(Melanoma);ko05211(Renal cell carcinoma);ko05208(Chemical carcinogenesis - reactive oxygen species);ko05206(MicroRNAs in cancer);ko05205(Proteoglycans in cancer);ko05202(Transcriptional misregulation in cancer);ko05200(Pathways in cancer);ko05144(Malari…
ENSAPLG00020014828	432.323	520.559	344.088	0.660997	-0.597285	0.0202567	0.685919	1	67494020	67546146	+	1679	DERA	GO:0003824;GO:0004139;GO:0005737;GO:0009264;GO:0016829	K01619	F	veNOG11195	deoxyribose-phosphate aldolase [Source:NCBI gene;Acc:101803045]	GO:0009264//deoxyribonucleotide catabolic process;	GO:0005737//cytoplasm;	GO:0003824//catalytic activity;GO:0004139//deoxyribose-phosphate aldolase activity;GO:0016829//lyase activity;	ko00030(Pentose phosphate pathway)
ENSAPLG00020015030	19.9292	12.3398	27.5185	2.23005	1.15708	0.0202765	0.685919	19	10160394	10162495	-	108	-	-	K09375	K	veNOG06484;homNOG12370	-	-	-	-	-
ENSAPLG00020016953	98.9843	75.2452	122.723	1.63098	0.705741	0.0203639	0.687259	26	5850501	5852768	+	1047	-	GO:0005634;GO:0006915	-	KU	veNOG12471;KOG2461;veNOG30021	-	GO:0006915//apoptotic process;	GO:0005634//nucleus;	-	-
ENSAPLG00020011197	985.429	770.802	1200.06	1.55689	0.638669	0.0204118	0.687259	32	2516637	2519628	-	1524	CTSK	GO:0006508;GO:0008234	K01371	O	veNOG06562	cathepsin K [Source:NCBI gene;Acc:101794155]	GO:0006508//proteolysis;	-	GO:0008234//cysteine-type peptidase activity;	ko05323(Rheumatoid arthritis);ko04620(Toll-like receptor signaling pathway);ko04380(Osteoclast differentiation);ko04210(Apoptosis);ko04142(Lysosome)
ENSAPLG00020010608	58.1562	76.3432	39.9692	0.523547	-0.93361	0.0204588	0.687259	30	1566354	1570654	-	1431	-	GO:0005515;GO:0008270	-	O	opiNOG09052;veNOG01728	-	-	-	GO:0005515//protein binding;GO:0008270//zinc ion binding;	-
ENSAPLG00020008681	236.39	185.463	287.317	1.54919	0.631514	0.0205203	0.687259	13	10627118	10633398	-	2447	ADGRG5	GO:0004888;GO:0004930;GO:0007166;GO:0007186;GO:0016021	K08459	T	veNOG01372	adhesion G protein-coupled receptor G5 [Source:HGNC Symbol;Acc:HGNC:19010]	GO:0007166//cell surface receptor signaling pathway;GO:0007186//G protein-coupled receptor signaling pathway;	GO:0016021//integral component of membrane;	GO:0004888//transmembrane signaling receptor activity;GO:0004930//G protein-coupled receptor activity;	-
ENSAPLG00020010219	168.346	133.653	203.038	1.51914	0.603258	0.0205369	0.687259	21	6679830	6684965	-	2332	TAS1R1	GO:0004930;GO:0007186;GO:0016021;GO:0004930;GO:0007186;GO:0016021	K04624	T	meNOG01154;veNOG01052	taste 1 receptor member 1 [Source:HGNC Symbol;Acc:HGNC:14448]	GO:0007186//G protein-coupled receptor signaling pathway;GO:0007186//G protein-coupled receptor signaling pathway;	GO:0016021//integral component of membrane;GO:0016021//integral component of membrane;	GO:0004930//G protein-coupled receptor activity;GO:0004930//G protein-coupled receptor activity;	ko04742(Taste transduction)
ENSAPLG00020010450	26.1628	35.4704	16.8552	0.475191	-1.07342	0.0206943	0.691037	24	1027399	1031504	-	1526	AZIN2	GO:0003824;GO:0006596;GO:0042978;GO:1902269;GO:0003824;GO:0006596;GO:0042978;GO:1902269	K01583	E	veNOG02770	antizyme inhibitor 2 [Source:HGNC Symbol;Acc:HGNC:29957]	GO:0006596//polyamine biosynthetic process;GO:1902269//positive regulation of polyamine transmembrane transport;GO:0006596//polyamine biosynthetic process;GO:1902269//positive regulation of polyamine transmembrane transport;	-	GO:0003824//catalytic activity;GO:0042978//ornithine decarboxylase activator activity;GO:0003824//catalytic activity;GO:0042978//ornithine decarboxylase activator activity;	ko00330(Arginine and proline metabolism)
ENSAPLG00020013660	41.2703	57.133	25.4076	0.444709	-1.16907	0.0208291	0.692693	11	7370851	7371687	+	837	GJB1	GO:0005922;GO:0007154	K07620	T	veNOG06531	gap junction protein beta 1 [Source:NCBI gene;Acc:101794368]	GO:0007154//cell communication;	GO:0005922//connexin complex;	-	-
ENSAPLG00020011893	62.657	79.0128	46.3012	0.585996	-0.771038	0.020842	0.692693	17	1728284	1790064	-	5471	RIMBP2	GO:0005515;GO:0005515;GO:0005515	K17591	T	veNOG11842	RIMS binding protein 2 [Source:HGNC Symbol;Acc:HGNC:30339]	-	-	GO:0005515//protein binding;GO:0005515//protein binding;GO:0005515//protein binding;	-
ENSAPLG00020006258	309.293	403.069	215.517	0.53469	-0.903224	0.0208774	0.692693	6	23363503	23411678	+	2217	SLC12A8	GO:0016020;GO:0055085	K14428	P	veNOG10529	solute carrier family 12 member 8 [Source:HGNC Symbol;Acc:HGNC:15595]	GO:0055085//transmembrane transport;	GO:0016020//membrane;	-	-
ENSAPLG00020014650	16.2731	7.88876	24.6575	3.12564	1.64415	0.0209273	0.692871	10	13310552	13314999	+	1428	CPNE9	-	-	T	veNOG02945	copine family member 9 [Source:HGNC Symbol;Acc:HGNC:24336]	-	-	-	-
ENSAPLG00020015392	91.6834	68.474	114.893	1.6779	0.746658	0.0211443	0.698572	Z	1812629	1815669	-	1101	MAPK4	GO:0004672;GO:0004707;GO:0005524;GO:0006468	K06855	T	veNOG06092	mitogen-activated protein kinase 4 [Source:HGNC Symbol;Acc:HGNC:6878]	GO:0006468//protein phosphorylation;	-	GO:0004672//protein kinase activity;GO:0004707//MAP kinase activity;GO:0005524//ATP binding;	ko04657(IL-17 signaling pathway)
ENSAPLG00020014743	314.804	378.683	250.924	0.662624	-0.593737	0.0213328	0.703303	32	3232573	3235723	+	1029	-	GO:0000444;GO:0007059;GO:0051301	K11544	S	veNOG10894	-	GO:0007059//chromosome segregation;GO:0051301//cell division;	GO:0000444//MIS12/MIND type complex;	-	-
ENSAPLG00020014015	224.342	178.705	269.98	1.51075	0.595269	0.0213867	0.70359	19	8983130	8987313	-	1157	EGFL7	GO:0005509;GO:0005515;GO:0005509;GO:0005515	-	T	veNOG07167	EGF like domain multiple 7 [Source:HGNC Symbol;Acc:HGNC:20594]	-	-	GO:0005509//calcium ion binding;GO:0005515//protein binding;GO:0005509//calcium ion binding;GO:0005515//protein binding;	-
ENSAPLG00020005799	108.734	144.337	73.1319	0.506675	-0.980868	0.0218616	0.717697	2	55693686	55714496	-	2553	ABHD3	-	K13696	R	veNOG00311	abhydrolase domain containing 3 [Source:NCBI gene;Acc:101801886]	-	-	-	-
ENSAPLG00020002493	102.975	126.541	79.4089	0.627537	-0.672228	0.0219425	0.718835	11	16643424	16646771	-	456	VMA21	GO:0070072	-	S	veNOG21760	vacuolar ATPase assembly factor VMA21 [Source:HGNC Symbol;Acc:HGNC:22082]	GO:0070072//vacuolar proton-transporting V-type ATPase complex assembly;	-	-	-
ENSAPLG00020017471	289.328	233.011	345.645	1.48339	0.568894	0.0220839	0.721584	8	23740587	23744774	+	2751	LURAP1	GO:0043123;GO:0043123	-	S	veNOG04148	leucine rich adaptor protein 1 [Source:NCBI gene;Acc:113844293]	GO:0043123//positive regulation of I-kappaB kinase/NF-kappaB signaling;GO:0043123//positive regulation of I-kappaB kinase/NF-kappaB signaling;	-	-	-
ENSAPLG00020010768	395.743	478.195	313.29	0.655151	-0.610101	0.022146	0.721584	26	438317	448808	-	1542	PM20D1	GO:0016787	K13049	E	veNOG03410	peptidase M20 domain containing 1 [Source:HGNC Symbol;Acc:HGNC:26518]	-	-	GO:0016787//hydrolase activity;	-
ENSAPLG00020012874	12.7931	5.71334	19.873	3.47834	1.7984	0.0221823	0.721584	21	3678514	3683384	+	1006	-	GO:0001867;GO:0004252;GO:0005509	K03993	O	veNOG01713;veNOG29950	mannan binding lectin serine peptidase 2 [Source:NCBI gene;Acc:101801331]	GO:0001867//complement activation, lectin pathway;	-	GO:0004252//serine-type endopeptidase activity;GO:0005509//calcium ion binding;	ko05171(Coronavirus disease - COVID-19);ko05150(Staphylococcus aureus infection);ko04610(Complement and coagulation cascades)
ENSAPLG00020002324	2619.6	2012.33	3226.88	1.60355	0.681273	0.0222119	0.721584	1	205470143	205472187	+	1218	SERPINH1	GO:0004867;GO:0005518;GO:0005615	K09501	V	opiNOG09065;veNOG02340	serpin family H member 1 [Source:HGNC Symbol;Acc:HGNC:1546]	-	GO:0005615//extracellular space;	GO:0004867//serine-type endopeptidase inhibitor activity;GO:0005518//collagen binding;	-
ENSAPLG00020007735	67.461	89.8067	45.1153	0.50236	-0.993208	0.0224834	0.728884	27	6247323	6253332	-	1688	-	GO:0005515	-	ZT	veNOG14968	-	-	-	GO:0005515//protein binding;	-
ENSAPLG00020008630	6.06399	2.45	9.67797	3.95019	1.98192	0.0225792	0.730467	30	1171173	1172192	+	530	-	GO:0005506;GO:0016705;GO:0020037;GO:0055114	K00513	Q	veNOG29853;veNOG04389	-	GO:0055114//obsolete oxidation-reduction process;	-	GO:0005506//iron ion binding;GO:0016705//oxidoreductase activity, acting on paired donors, with incorporation or reduction of molecular oxygen;GO:0020037//heme binding;	ko04934(Cushing syndrome);ko04927(Cortisol synthesis and secretion);ko04925(Aldosterone synthesis and secretion);ko00140(Steroid hormone biosynthesis)
ENSAPLG00020007119	109.523	84.8903	134.156	1.58035	0.660241	0.0228438	0.737494	5	53493975	53507079	-	4060	-	GO:0016021	-	S	veNOG13486	-	-	GO:0016021//integral component of membrane;	-	-
ENSAPLG00020016240	555.436	653.321	457.552	0.700348	-0.513856	0.0229946	0.740826	3	1901392	1917013	+	2966	-	-	-	R	opiNOG07613;veNOG10167	nuclear GTPase SLIP-GC-like [Source:NCBI gene;Acc:101803350]	-	-	-	-
ENSAPLG00020003536	311.758	252.245	371.271	1.47187	0.557646	0.0231219	0.743389	11	19425274	19595108	+	4760	ARHGEF9	GO:0005085;GO:0005515;GO:0005085;GO:0005515;GO:0005085;GO:0005515;GO:0005085;GO:0005515;GO:0005085;GO:0005515	-	T	veNOG00457	Cdc42 guanine nucleotide exchange factor 9 [Source:NCBI gene;Acc:101792323]	-	-	GO:0005085//guanyl-nucleotide exchange factor activity;GO:0005515//protein binding;GO:0005085//guanyl-nucleotide exchange factor activity;GO:0005515//protein binding;GO:0005085//guanyl-nucleotide exchange factor activity;GO:0005515//protein binding;GO:0005085//guanyl-nucleotide exchange factor activity;GO:0005515//protein binding;GO:0005085//guanyl-nucleotide exchange factor activity;GO:0005515//…	-
ENSAPLG00020005451	8.13939	2.38757	13.8912	5.81814	2.54056	0.0232917	0.746946	14	12213345	12216983	+	2409	-	GO:0005509;GO:0005886;GO:0007155;GO:0007156;GO:0016020	K16494	S	veNOG00220	-	GO:0007155//cell adhesion;GO:0007156//homophilic cell adhesion via plasma membrane adhesion molecules;	GO:0005886//plasma membrane;GO:0016020//membrane;	GO:0005509//calcium ion binding;	-
ENSAPLG00020015311	18.8375	4.78431	32.8907	6.87469	2.78129	0.0233286	0.746946	23	1080383	1087830	-	3326	-	GO:0004252;GO:0006508	K09635	O	veNOG08960	-	GO:0006508//proteolysis;	-	GO:0004252//serine-type endopeptidase activity;	ko05164(Influenza A)
ENSAPLG00020006539	6.55836	13.1167	0	0	-Inf	0.0234452	0.749139	5	5786862	5788859	+	1998	-	-	-	R	veNOG28938	-	-	-	-	-
ENSAPLG00020004275	45.1443	25.3599	64.9287	2.56029	1.35631	0.0235259	0.749281	4	31399723	31404316	-	1596	NPY2R	GO:0004930;GO:0004983;GO:0007186;GO:0016021	K04205	T	veNOG09304	neuropeptide Y receptor Y2 [Source:NCBI gene;Acc:101794378]	GO:0007186//G protein-coupled receptor signaling pathway;	GO:0016021//integral component of membrane;	GO:0004930//G protein-coupled receptor activity;GO:0004983//neuropeptide Y receptor activity;	ko04080(Neuroactive ligand-receptor interaction)
ENSAPLG00020007592	53.5642	38.982	68.1463	1.74815	0.805827	0.023546	0.749281	27	6086795	6094060	+	2918	-	GO:0003676;GO:0005515;GO:0003676;GO:0005515	K02156	D	veNOG05750	-	-	-	GO:0003676//nucleic acid binding;GO:0005515//protein binding;GO:0003676//nucleic acid binding;GO:0005515//protein binding;	ko04320(Dorso-ventral axis formation)
ENSAPLG00020011318	309.219	239.605	378.834	1.58107	0.660905	0.0235968	0.749366	32	2602019	2611702	+	1379	GABPB2	GO:0005515	K09454	K	veNOG09063	GA binding protein transcription factor subunit beta 2 [Source:NCBI gene;Acc:101795990]	-	-	GO:0005515//protein binding;	-
ENSAPLG00020013068	21.1887	8.2005	34.1769	4.16766	2.05924	0.0236484	0.749476	16	14823341	14825712	+	2266	-	-	K06551	T	veNOG12168	-	-	-	-	ko04380(Osteoclast differentiation)
ENSAPLG00020011786	37.1447	25.7583	48.5312	1.8841	0.913879	0.0238871	0.754015	14	8814745	8815716	+	405	CPLX2	GO:0006836;GO:0019905	K15294	ZU	NOG47768;veNOG19770	complexin 2 [Source:NCBI gene;Acc:113845210]	GO:0006836//neurotransmitter transport;	-	GO:0019905//syntaxin binding;	ko04721(Synaptic vesicle cycle)
ENSAPLG00020000827	216.214	258.647	173.781	0.671885	-0.573714	0.0238885	0.754015	4	11055239	11405979	-	2157	CCSER1	-	-	S	veNOG10742	coiled-coil serine rich protein 1 [Source:HGNC Symbol;Acc:HGNC:29349]	-	-	-	-
ENSAPLG00020017683	255.278	199.731	310.825	1.55622	0.638046	0.0240407	0.756527	5	46220606	46252753	+	2471	CRACR2B	GO:0005509;GO:0005509;GO:0003924;GO:0005509;GO:0005525	K17199	T	veNOG11991	calcium release activated channel regulator 2B [Source:HGNC Symbol;Acc:HGNC:28703]	-	-	GO:0005509//calcium ion binding;GO:0005509//calcium ion binding;GO:0003924//GTPase activity;GO:0005509//calcium ion binding;GO:0005525//GTP binding;	-
ENSAPLG00020011927	370.964	301.981	439.947	1.45687	0.542873	0.0240654	0.756527	3	118306367	118321220	+	2562	-	GO:0005216;GO:0006811;GO:0016020;GO:0055085;GO:0005216;GO:0006811;GO:0016020;GO:0055085;GO:0005216;GO:0006811;GO:0016020;GO:0055085;GO:0005216;GO:0006811;GO:0016020;GO:0055085	K16897	TP	veNOG06446	-	GO:0006811//ion transport;GO:0055085//transmembrane transport;GO:0006811//ion transport;GO:0055085//transmembrane transport;GO:0006811//ion transport;GO:0055085//transmembrane transport;GO:0006811//ion transport;GO:0055085//transmembrane transport;	GO:0016020//membrane;GO:0016020//membrane;GO:0016020//membrane;GO:0016020//membrane;	GO:0005216//ion channel activity;GO:0005216//ion channel activity;GO:0005216//ion channel activity;GO:0005216//ion channel activity;	-
ENSAPLG00020017711	3.05629	5.48732	0.625257	0.113946	-3.13358	0.0241752	0.758448	5	47169672	47182228	-	1507	-	GO:0006629;GO:0016021;GO:0016491;GO:0006629;GO:0016021;GO:0016491	K10224	I	veNOG27699;veNOG04745	-	GO:0006629//lipid metabolic process;GO:0006629//lipid metabolic process;	GO:0016021//integral component of membrane;GO:0016021//integral component of membrane;	GO:0016491//oxidoreductase activity;GO:0016491//oxidoreductase activity;	ko01040(Biosynthesis of unsaturated fatty acids)
ENSAPLG00020017154	809.99	666.785	953.195	1.42954	0.51555	0.0242899	0.759406	9	14917528	14935359	-	4111	SNED1	GO:0005509;GO:0005515;GO:0007160;GO:0005509;GO:0005515;GO:0007160	-	W	veNOG08475	sushi, nidogen and EGF like domains 1 [Source:HGNC Symbol;Acc:HGNC:24696]	GO:0007160//cell-matrix adhesion;GO:0007160//cell-matrix adhesion;	-	GO:0005509//calcium ion binding;GO:0005515//protein binding;GO:0005509//calcium ion binding;GO:0005515//protein binding;	-
ENSAPLG00020010909	2.97739	0.61653	5.33824	8.65852	3.11412	0.0243033	0.759406	30	1846350	1860739	-	465	-	GO:0005515	-	OR	veNOG01728;opiNOG74778;veNOG05912	-	-	-	GO:0005515//protein binding;	-
ENSAPLG00020011049	379.633	307.668	451.599	1.46781	0.553668	0.0243982	0.760842	17	13493826	13495214	-	870	TMEM119	GO:0001503	-	S	veNOG13185	transmembrane protein 119 [Source:HGNC Symbol;Acc:HGNC:27884]	GO:0001503//ossification;	-	-	-
ENSAPLG00020010090	93.6522	114.686	72.618	0.633188	-0.659295	0.0244594	0.761224	13	16615380	16623336	+	1278	CENPN	GO:0007059;GO:0051382	K11506	S	veNOG02295	centromere protein N [Source:NCBI gene;Acc:101797775]	GO:0007059//chromosome segregation;GO:0051382//kinetochore assembly;	-	-	-
ENSAPLG00020014734	35.3426	45.7645	24.9208	0.544544	-0.876881	0.0245219	0.761648	3	30775807	31249109	+	5612	ADGRB3	GO:0004888;GO:0004930;GO:0007166;GO:0007186;GO:0016020;GO:0016021;GO:0016525;GO:0004888;GO:0004930;GO:0007166;GO:0007186;GO:0016020;GO:0016021;GO:0016525;GO:0004888;GO:0004930;GO:0007166;GO:0007186;GO:0016020;GO:0016021;GO:0016525	K04598	W	veNOG04236	adhesion G protein-coupled receptor B3 [Source:NCBI gene;Acc:101797211]	GO:0007166//cell surface receptor signaling pathway;GO:0007186//G protein-coupled receptor signaling pathway;GO:0016525//negative regulation of angiogenesis;GO:0007166//cell surface receptor signaling pathway;GO:0007186//G protein-coupled receptor signaling pathway;GO:0016525//negative regulation of angiogenesis;GO:0007166//cell surface receptor signaling pathway;GO:0007186//G protein-coupled rec…	GO:0016020//membrane;GO:0016021//integral component of membrane;GO:0016020//membrane;GO:0016021//integral component of membrane;GO:0016020//membrane;GO:0016021//integral component of membrane;	GO:0004888//transmembrane signaling receptor activity;GO:0004930//G protein-coupled receptor activity;GO:0004888//transmembrane signaling receptor activity;GO:0004930//G protein-coupled receptor activity;GO:0004888//transmembrane signaling receptor activity;GO:0004930//G protein-coupled receptor activity;	-
ENSAPLG00020015226	16.2542	24.5395	7.96879	0.324733	-1.62268	0.024592	0.762303	10	8259034	8264221	-	825	-	GO:0004672;GO:0005524;GO:0006468	K08857	T	veNOG07186	-	GO:0006468//protein phosphorylation;	-	GO:0004672//protein kinase activity;GO:0005524//ATP binding;	-
ENSAPLG00020001416	13.919	7.94458	19.8933	2.50401	1.32424	0.0246792	0.763001	5	29774018	29778750	+	3371	-	GO:0005524;GO:0016887;GO:0035499;GO:0046872;GO:0047730	K14755	R	veNOG09776	-	GO:0035499//carnosine biosynthetic process;	-	GO:0005524//ATP binding;GO:0016887//ATP hydrolysis activity;GO:0046872//metal ion binding;GO:0047730//carnosine synthase activity;	ko00410(beta-Alanine metabolism);ko00340(Histidine metabolism);ko00330(Arginine and proline metabolism)
ENSAPLG00020014442	6.68379	11.3845	1.98312	0.174195	-2.52123	0.0247529	0.763001	25	4635345	4636393	-	354	-	-	K06856	R	veNOG25617	-	-	-	-	ko05416(Viral myocarditis);ko05414(Dilated cardiomyopathy);ko05340(Primary immunodeficiency);ko05330(Allograft rejection);ko05323(Rheumatoid arthritis);ko05322(Systemic lupus erythematosus);ko05320(Autoimmune thyroid disease);ko05310(Asthma);ko05202(Transcriptional misregulation in cancer);ko05171(Coronavirus disease - COVID-19);ko05169(Epstein-Barr virus infection);ko05152(Tuberculosis);ko05150(…
ENSAPLG00020011311	7.18662	3.08971	11.2835	3.65197	1.86867	0.024779	0.763001	2	137819972	137821358	+	738	-	GO:0005515	-	-	-	-	-	-	GO:0005515//protein binding;	-
ENSAPLG00020011609	46.1179	25.654	66.5818	2.59538	1.37595	0.0248106	0.763001	5	22896057	22903362	+	2037	-	GO:0005515	-	R	veNOG08939	-	-	-	GO:0005515//protein binding;	-
ENSAPLG00020009379	50.2629	34.5755	65.9504	1.90743	0.931632	0.024901	0.764269	Z	41249416	41396701	-	3040	FRMD3	GO:0005856;GO:0008092;GO:0005856	-	R	veNOG03034	FERM domain containing 3 [Source:HGNC Symbol;Acc:HGNC:24125]	-	GO:0005856//cytoskeleton;GO:0005856//cytoskeleton;	GO:0008092//cytoskeletal protein binding;	-
ENSAPLG00020009856	44.5859	31.9625	57.2094	1.78989	0.839871	0.0249983	0.764635	32	909556	913731	-	1579	CHRNB2	GO:0004888;GO:0005216;GO:0005230;GO:0006811;GO:0016021;GO:0022848;GO:0034220;GO:0045211	K04813	T	veNOG01099	cholinergic receptor nicotinic beta 2 subunit [Source:HGNC Symbol;Acc:HGNC:1962]	GO:0006811//ion transport;GO:0034220//ion transmembrane transport;	GO:0016021//integral component of membrane;GO:0045211//postsynaptic membrane;	GO:0004888//transmembrane signaling receptor activity;GO:0005216//ion channel activity;GO:0005230//extracellular ligand-gated ion channel activity;GO:0022848//acetylcholine-gated cation-selective channel activity;	ko05207(Chemical carcinogenesis - receptor activation);ko05033(Nicotine addiction);ko04725(Cholinergic synapse);ko04080(Neuroactive ligand-receptor interaction)
ENSAPLG00020004806	103.4	126.717	80.0825	0.631977	-0.662057	0.0250112	0.764635	Z	22193028	22205316	+	425	-	GO:0000381;GO:0003676	K13165	A	veNOG07931	-	GO:0000381//regulation of alternative mRNA splicing, via spliceosome;	-	GO:0003676//nucleic acid binding;	-
ENSAPLG00020009145	348.744	415.068	282.42	0.680419	-0.555506	0.025105	0.765462	Z	38032948	38061994	-	4330	PTAR1	GO:0008318;GO:0018342	K14137	S	veNOG08830	protein prenyltransferase alpha subunit repeat containing 1 [Source:HGNC Symbol;Acc:HGNC:30449]	GO:0018342//protein prenylation;	-	GO:0008318//protein prenyltransferase activity;	-
ENSAPLG00020017042	78.0724	110.704	45.4405	0.410467	-1.28466	0.0251366	0.765462	26	5949727	5953593	+	1189	-	GO:0008021;GO:0016020	-	R	veNOG13811	-	-	GO:0008021//synaptic vesicle;GO:0016020//membrane;	-	-
ENSAPLG00020001836	88.0731	62.2941	113.852	1.82765	0.869992	0.0251971	0.765804	1	144199847	144270187	-	4263	EDAR	-	K05162	T	veNOG09559	ectodysplasin A receptor [Source:NCBI gene;Acc:101798887]	-	-	-	ko04064(NF-kappa B signaling pathway);ko04060(Cytokine-cytokine receptor interaction)
ENSAPLG00020005110	47.0565	59.4787	34.6342	0.582296	-0.780176	0.0252855	0.766993	1	90376720	90384420	-	1418	-	GO:0038023;GO:0150077	-	T	veNOG09130	cell surface glycoprotein CD200 receptor 2 [Source:NCBI gene;Acc:101797774]	GO:0150077//regulation of neuroinflammatory response;	-	GO:0038023//signaling receptor activity;	-
ENSAPLG00020014707	196.742	158.544	234.94	1.48186	0.567412	0.0256558	0.776021	10	13329904	13332928	-	1283	CAMK1	GO:0004672;GO:0005524;GO:0006468	K08794	T	veNOG06387	calcium/calmodulin dependent protein kinase I [Source:HGNC Symbol;Acc:HGNC:1459]	GO:0006468//protein phosphorylation;	-	GO:0004672//protein kinase activity;GO:0005524//ATP binding;	ko05214(Glioma);ko04925(Aldosterone synthesis and secretion);ko04921(Oxytocin signaling pathway);ko04020(Calcium signaling pathway)
ENSAPLG00020016868	51.0008	37.3389	64.6626	1.73178	0.792253	0.0257146	0.776021	2	113197040	113232939	-	5053	KIAA0319	-	-	S	veNOG08153	KIAA0319 [Source:HGNC Symbol;Acc:HGNC:21580]	-	-	-	-
ENSAPLG00020001793	1.84701	3.69402	0	0	-Inf	0.0257345	0.776021	1	181537189	181539672	+	2484	-	-	-	RL	COG2801;veNOG22086	-	-	-	-	-
ENSAPLG00020015643	687.701	552.262	823.14	1.49049	0.575786	0.0258412	0.776021	4	53363397	53400427	-	3051	KLHL5	GO:0005515	K10442	T	veNOG07365	kelch like family member 5 [Source:HGNC Symbol;Acc:HGNC:6356]	-	-	GO:0005515//protein binding;	-
ENSAPLG00020017023	443.613	525.678	361.548	0.687775	-0.53999	0.0260665	0.776021	20	3722789	3724675	+	780	TLCD3A	GO:0016021	-	T	veNOG15223	TLC domain containing 3A [Source:HGNC Symbol;Acc:HGNC:29646]	-	GO:0016021//integral component of membrane;	-	-
ENSAPLG00020009694	380.759	450.713	310.804	0.689582	-0.536206	0.0261214	0.776021	32	2047390	2067560	-	3070	VPS45	GO:0006904;GO:0016192;GO:0006904;GO:0016192;GO:0006904;GO:0016192	K12479	U	veNOG09462	vacuolar protein sorting 45 homolog [Source:HGNC Symbol;Acc:HGNC:14579]	GO:0006904//vesicle docking involved in exocytosis;GO:0016192//vesicle-mediated transport;GO:0006904//vesicle docking involved in exocytosis;GO:0016192//vesicle-mediated transport;GO:0006904//vesicle docking involved in exocytosis;GO:0016192//vesicle-mediated transport;	-	-	ko04144(Endocytosis);ko04138(Autophagy - yeast)
ENSAPLG00020013942	210.591	252.835	168.347	0.665837	-0.586759	0.0261602	0.776021	1	175542678	175708238	-	5539	DGKH	GO:0003951;GO:0004143;GO:0005515;GO:0007165;GO:0007205;GO:0016301;GO:0035556;GO:0003951;GO:0004143;GO:0005515;GO:0007165;GO:0007205;GO:0016301;GO:0035556;GO:0003951;GO:0004143;GO:0005515;GO:0007165;GO:0007205;GO:0016301;GO:0035556;GO:0003951;GO:0004143;GO:0005515;GO:0007165;GO:0007205;GO:0016301;GO:0035556;GO:0003951;GO:0004143;GO:0007165;GO:0007205;GO:0016301;GO:0035556;GO:0003951;GO:0004143;GO:…	K00901	I	veNOG07157	diacylglycerol kinase eta [Source:HGNC Symbol;Acc:HGNC:2854]	GO:0007165//signal transduction;GO:0007205//protein kinase C-activating G protein-coupled receptor signaling pathway;GO:0035556//intracellular signal transduction;GO:0007165//signal transduction;GO:0007205//protein kinase C-activating G protein-coupled receptor signaling pathway;GO:0035556//intracellular signal transduction;GO:0007165//signal transduction;GO:0007205//protein kinase C-activating G…	-	GO:0003951//NAD+ kinase activity;GO:0004143//diacylglycerol kinase activity;GO:0005515//protein binding;GO:0016301//kinase activity;GO:0003951//NAD+ kinase activity;GO:0004143//diacylglycerol kinase activity;GO:0005515//protein binding;GO:0016301//kinase activity;GO:0003951//NAD+ kinase activity;GO:0004143//diacylglycerol kinase activity;GO:0005515//protein binding;GO:0016301//kinase activity;GO:…	ko05231(Choline metabolism in cancer);ko04361(Axon regeneration);ko04072(Phospholipase D signaling pathway);ko04070(Phosphatidylinositol signaling system);ko00564(Glycerophospholipid metabolism);ko00561(Glycerolipid metabolism)
ENSAPLG00020017403	748.576	611.658	885.494	1.4477	0.533758	0.0262332	0.776021	9	15302736	15332535	-	3336	SLCO2A1	GO:0005515;GO:0016020;GO:0055085	K14345	Q	veNOG05015	solute carrier organic anion transporter family member 2A1 [Source:HGNC Symbol;Acc:HGNC:10955]	GO:0055085//transmembrane transport;	GO:0016020//membrane;	GO:0005515//protein binding;	-
ENSAPLG00020007871	333.435	270.776	396.094	1.46281	0.54874	0.0262507	0.776021	1	89438627	89449483	+	3222	GPR161	GO:0004930;GO:0007186;GO:0016021	K08439	T	veNOG11713	G protein-coupled receptor 161 [Source:NCBI gene;Acc:101803152]	GO:0007186//G protein-coupled receptor signaling pathway;	GO:0016021//integral component of membrane;	GO:0004930//G protein-coupled receptor activity;	ko04340(Hedgehog signaling pathway)
ENSAPLG00020006365	57.2302	42.5703	71.89	1.68874	0.755945	0.0262658	0.776021	7	14851381	14854973	-	2584	PYROXD2	GO:0016491;GO:0055114	-	H	veNOG11051	pyridine nucleotide-disulphide oxidoreductase domain 2 [Source:HGNC Symbol;Acc:HGNC:23517]	GO:0055114//obsolete oxidation-reduction process;	-	GO:0016491//oxidoreductase activity;	-
ENSAPLG00020013915	1269.02	1611.5	926.533	0.574951	-0.79849	0.0262839	0.776021	2	50169891	50189451	-	1605	IMPA2	GO:0008934;GO:0046854;GO:0046855	K01092	G	COG0483;veNOG09482	inositol monophosphatase 2 [Source:HGNC Symbol;Acc:HGNC:6051]	GO:0046854//phosphatidylinositol phosphate biosynthetic process;GO:0046855//inositol phosphate dephosphorylation;	-	GO:0008934//inositol monophosphate 1-phosphatase activity;	ko04070(Phosphatidylinositol signaling system);ko00562(Inositol phosphate metabolism);ko00521(Streptomycin biosynthesis)
ENSAPLG00020002530	1111.6	1325.42	897.792	0.677366	-0.561993	0.0262894	0.776021	23	316833	333022	-	1886	-	GO:0000030;GO:0016757;GO:0000030;GO:0016757	K03846	MU	veNOG00334	-	-	-	GO:0000030//mannosyltransferase activity;GO:0016757//glycosyltransferase activity;GO:0000030//mannosyltransferase activity;GO:0016757//glycosyltransferase activity;	ko00513(Various types of N-glycan biosynthesis);ko00510(N-Glycan biosynthesis)
ENSAPLG00020001390	723.988	893.669	554.308	0.620261	-0.689053	0.0262951	0.776021	5	28723850	28725642	-	1692	-	GO:0004861;GO:0005634;GO:0007050;GO:0007346;GO:0004861;GO:0005634;GO:0007050;GO:0007346	K09993	T	veNOG09197	-	GO:0007346//regulation of mitotic cell cycle;GO:0007346//regulation of mitotic cell cycle;	GO:0005634//nucleus;GO:0005634//nucleus;	GO:0004861//cyclin-dependent protein serine/threonine kinase inhibitor activity;GO:0004861//cyclin-dependent protein serine/threonine kinase inhibitor activity;	ko04110(Cell cycle)
ENSAPLG00020012486	32.9322	44.3198	21.5445	0.486115	-1.04063	0.0263225	0.776021	6	39033967	39100393	-	2672	CCDC148	-	-	S	veNOG07082	coiled-coil domain containing 148 [Source:HGNC Symbol;Acc:HGNC:25191]	-	-	-	-
ENSAPLG00020017905	410.898	326.505	495.291	1.51695	0.601174	0.0263401	0.776021	7	4240402	4259088	+	3251	CHST15	-	K08106	R	veNOG00576	carbohydrate sulfotransferase 15 [Source:NCBI gene;Acc:101792968]	-	-	-	ko00532(Glycosaminoglycan biosynthesis - chondroitin sulfate / dermatan sulfate)
ENSAPLG00020007546	12.286	6.82985	17.7422	2.59775	1.37726	0.026381	0.776021	25	3090339	3094683	+	2734	-	GO:0005509;GO:0016012;GO:0016020;GO:0005509;GO:0016012;GO:0016020	K12565	S	veNOG14945	-	-	GO:0016012//sarcoglycan complex;GO:0016020//membrane;GO:0016012//sarcoglycan complex;GO:0016020//membrane;	GO:0005509//calcium ion binding;GO:0005509//calcium ion binding;	ko05416(Viral myocarditis);ko05414(Dilated cardiomyopathy);ko05412(Arrhythmogenic right ventricular cardiomyopathy);ko05410(Hypertrophic cardiomyopathy)
ENSAPLG00020013707	189.037	137.465	240.609	1.75033	0.807623	0.0265507	0.77821	9	12871739	12872830	+	1092	FAM43A	GO:0005515	-	S	veNOG07213	family with sequence similarity 43 member A [Source:NCBI gene;Acc:106015344]	-	-	GO:0005515//protein binding;	-
ENSAPLG00020008916	603.355	710.487	496.224	0.698428	-0.517817	0.0265597	0.77821	18	7104519	7230554	-	4849	TBCD	GO:0005096;GO:0007021;GO:0007023;GO:0048487;GO:0005096;GO:0007021;GO:0007023;GO:0048487;GO:0005096;GO:0007021;GO:0007023;GO:0048487	-	O	veNOG11315	tubulin folding cofactor D [Source:NCBI gene;Acc:101790205]	GO:0007021//tubulin complex assembly;GO:0007023//post-chaperonin tubulin folding pathway;GO:0007021//tubulin complex assembly;GO:0007023//post-chaperonin tubulin folding pathway;GO:0007021//tubulin complex assembly;GO:0007023//post-chaperonin tubulin folding pathway;	-	GO:0005096//GTPase activator activity;GO:0048487//beta-tubulin binding;GO:0005096//GTPase activator activity;GO:0048487//beta-tubulin binding;GO:0005096//GTPase activator activity;GO:0048487//beta-tubulin binding;	-
ENSAPLG00020007522	371.256	280.128	462.384	1.65062	0.723004	0.0266055	0.77821	25	3080122	3089188	-	3879	-	GO:0003779;GO:0005515;GO:0008157;GO:0042127;GO:0050804	K17551	T	veNOG00550;veNOG34805	-	GO:0042127//regulation of cell population proliferation;GO:0050804//modulation of chemical synaptic transmission;	-	GO:0003779//actin binding;GO:0005515//protein binding;GO:0008157//protein phosphatase 1 binding;	-
ENSAPLG00020014799	6.12957	2.47369	9.78545	3.95582	1.98398	0.02669	0.779049	32	3365496	3366530	+	1035	P2RY11	GO:0004930;GO:0005886;GO:0007186;GO:0016021;GO:0023041;GO:0030594;GO:0045031	K08387	JT	veNOG10485;veNOG10393	purinergic receptor P2Y11 [Source:HGNC Symbol;Acc:HGNC:8540]	GO:0007186//G protein-coupled receptor signaling pathway;GO:0023041//neuronal signal transduction;	GO:0005886//plasma membrane;GO:0016021//integral component of membrane;	GO:0004930//G protein-coupled receptor activity;GO:0030594//neurotransmitter receptor activity;GO:0045031//G protein-coupled ATP receptor activity;	ko04080(Neuroactive ligand-receptor interaction)
ENSAPLG00020012377	21.3856	13.6977	29.0735	2.12251	1.08577	0.0267343	0.779049	16	13945671	13955164	-	2073	SRMS	GO:0004672;GO:0004713;GO:0005515;GO:0005524;GO:0006468;GO:0004672;GO:0004713;GO:0005515;GO:0005524;GO:0006468	K08895	T	veNOG03022	src-related kinase lacking C-terminal regulatory tyrosine and N-terminal myristylation sites [Source:HGNC Symbol;Acc:HGNC:11298]	GO:0006468//protein phosphorylation;GO:0006468//protein phosphorylation;	-	GO:0004672//protein kinase activity;GO:0004713//protein tyrosine kinase activity;GO:0005515//protein binding;GO:0005524//ATP binding;GO:0004672//protein kinase activity;GO:0004713//protein tyrosine kinase activity;GO:0005515//protein binding;GO:0005524//ATP binding;	-
ENSAPLG00020016344	1424.41	1697.78	1151.03	0.677959	-0.560729	0.0268308	0.779062	8	27774610	27780901	-	1293	YIPF1	GO:0005794;GO:0016020;GO:0016192	-	S	veNOG06066	Yip1 domain family member 1 [Source:HGNC Symbol;Acc:HGNC:25231]	GO:0016192//vesicle-mediated transport;	GO:0005794//Golgi apparatus;GO:0016020//membrane;	-	-
ENSAPLG00020005253	487.879	577.369	398.388	0.690006	-0.535318	0.0268693	0.779062	7	37640369	37645866	+	3115	MTG1	GO:0005525	K19828	J	veNOG02047	mitochondrial ribosome associated GTPase 1 [Source:HGNC Symbol;Acc:HGNC:32159]	-	-	GO:0005525//GTP binding;	-
ENSAPLG00020006232	141.895	111.815	171.975	1.53804	0.62109	0.0268849	0.779062	1	72929382	72948360	-	1982	FAM118A	-	-	S	veNOG04357	family with sequence similarity 118 member A [Source:HGNC Symbol;Acc:HGNC:1313]	-	-	-	-
ENSAPLG00020012660	29.2417	20.0824	38.401	1.91217	0.93521	0.0270045	0.781074	VSDN01000345.1	13718	17449	+	663	-	GO:0004866;GO:0004869	K13907	S	veNOG23201	cystatin-B [Source:NCBI gene;Acc:101794964]	-	-	GO:0004866//endopeptidase inhibitor activity;GO:0004869//cysteine-type endopeptidase inhibitor activity;	-
ENSAPLG00020003751	161.208	196.489	125.926	0.640878	-0.641878	0.0270794	0.781785	5	35299619	35459903	+	2316	DPF3	GO:0003676;GO:0008270;GO:0071565;GO:0003676;GO:0008270;GO:0071565	-	K	veNOG03771	double PHD fingers 3 [Source:HGNC Symbol;Acc:HGNC:17427]	-	GO:0071565//nBAF complex;GO:0071565//nBAF complex;	GO:0003676//nucleic acid binding;GO:0008270//zinc ion binding;GO:0003676//nucleic acid binding;GO:0008270//zinc ion binding;	-
ENSAPLG00020017856	347.731	283.452	412.011	1.45355	0.539578	0.0271698	0.782943	7	3558011	3571044	+	1096	UROS	GO:0004852;GO:0006780;GO:0033014	K01719	H	veNOG14000	uroporphyrinogen III synthase [Source:HGNC Symbol;Acc:HGNC:12592]	GO:0006780//uroporphyrinogen III biosynthetic process;GO:0033014//tetrapyrrole biosynthetic process;	-	GO:0004852//uroporphyrinogen-III synthase activity;	ko00860(Porphyrin metabolism)
ENSAPLG00020010183	498.736	369.528	627.944	1.69931	0.764953	0.0273889	0.78755	13	18132182	18141680	+	748	WFDC1	GO:0005576;GO:0030414	-	W	veNOG13332	WAP four-disulfide core domain 1 [Source:HGNC Symbol;Acc:HGNC:15466]	-	GO:0005576//extracellular region;	GO:0030414//peptidase inhibitor activity;	-
ENSAPLG00020013919	262.708	310.141	215.275	0.694121	-0.526742	0.0275093	0.78755	2	50208252	50217183	+	1182	MPPE1	GO:0005793;GO:0006506;GO:0006888;GO:0008081;GO:0016787	-	L	veNOG04580	metallophosphoesterase 1 [Source:HGNC Symbol;Acc:HGNC:15988]	GO:0006506//GPI anchor biosynthetic process;GO:0006888//endoplasmic reticulum to Golgi vesicle-mediated transport;	GO:0005793//endoplasmic reticulum-Golgi intermediate compartment;	GO:0008081//phosphoric diester hydrolase activity;GO:0016787//hydrolase activity;	-
ENSAPLG00020000750	3.01279	5.41983	0.605745	0.111765	-3.16146	0.0275896	0.78755	4	9750105	9771429	-	1824	-	GO:0004930;GO:0007186;GO:0007601;GO:0016021;GO:0004930;GO:0007186;GO:0007601;GO:0016021	K04255	R	veNOG09732	-	GO:0007186//G protein-coupled receptor signaling pathway;GO:0007601//visual perception;GO:0007186//G protein-coupled receptor signaling pathway;GO:0007601//visual perception;	GO:0016021//integral component of membrane;GO:0016021//integral component of membrane;	GO:0004930//G protein-coupled receptor activity;GO:0004930//G protein-coupled receptor activity;	-
ENSAPLG00020000075	15.5695	7.65125	23.4878	3.06979	1.61814	0.0276049	0.78755	2	81979839	82037603	-	1245	MYLK4	GO:0004672;GO:0005524;GO:0006468;GO:0004672;GO:0005524;GO:0006468	K00907	Z	veNOG10324	myosin light chain kinase family member 4 [Source:HGNC Symbol;Acc:HGNC:27972]	GO:0006468//protein phosphorylation;GO:0006468//protein phosphorylation;	-	GO:0004672//protein kinase activity;GO:0005524//ATP binding;GO:0004672//protein kinase activity;GO:0005524//ATP binding;	ko04971(Gastric acid secretion);ko04921(Oxytocin signaling pathway);ko04810(Regulation of actin cytoskeleton);ko04611(Platelet activation);ko04510(Focal adhesion);ko04371(Apelin signaling pathway);ko04270(Vascular smooth muscle contraction);ko04022(cGMP-PKG signaling pathway);ko04020(Calcium signaling pathway)
ENSAPLG00020008278	47.2882	59.7406	34.8357	0.583116	-0.778145	0.027631	0.78755	9	5104521	5114687	-	2215	SLC7A14	GO:0016020;GO:0022857;GO:0055085;GO:0016020;GO:0022857;GO:0055085	K13871	E	veNOG12009	solute carrier family 7 member 14 [Source:HGNC Symbol;Acc:HGNC:29326]	GO:0055085//transmembrane transport;GO:0055085//transmembrane transport;	GO:0016020//membrane;GO:0016020//membrane;	GO:0022857//transmembrane transporter activity;GO:0022857//transmembrane transporter activity;	-
ENSAPLG00020008982	255.904	493.41	18.3983	0.037288	-4.74514	0.0276872	0.78755	13	21643115	21647338	+	1209	-	GO:0000139;GO:0005975;GO:0008146	K04746	O	veNOG10488	-	GO:0005975//carbohydrate metabolic process;	GO:0000139//Golgi membrane;	GO:0008146//sulfotransferase activity;	ko00533(Glycosaminoglycan biosynthesis - keratan sulfate)
ENSAPLG00020014316	490.132	578.666	401.599	0.694007	-0.526977	0.0277243	0.78755	4	15572598	15615210	-	1840	RUFY3	-	-	T	veNOG07863	RUN and FYVE domain containing 3 [Source:HGNC Symbol;Acc:HGNC:30285]	-	-	-	-
ENSAPLG00020010898	30.004	18.5215	41.4866	2.23991	1.16344	0.0277626	0.78755	30	1822202	1838011	-	3200	-	-	K10072	TV	veNOG24843;KOG4297;veNOG20552	-	-	-	-	-
ENSAPLG00020006752	1432.99	1127.61	1738.36	1.54163	0.624459	0.0277852	0.78755	1	33519570	33531600	-	2211	SLC38A2	-	K14207	E	veNOG07368	solute carrier family 38 member 2 [Source:NCBI gene;Acc:101792992]	-	-	-	ko04974(Protein digestion and absorption);ko04727(GABAergic synapse);ko04724(Glutamatergic synapse)
ENSAPLG00020005916	41.3177	22.7891	59.8463	2.62609	1.39292	0.0278728	0.788597	8	7491842	7503431	+	1127	ATP6V1G3	GO:0016471;GO:0042626;GO:1902600	K02152	C	veNOG22928	ATPase H+ transporting V1 subunit G3 [Source:NCBI gene;Acc:101799077]	GO:1902600//proton transmembrane transport;	GO:0016471//vacuolar proton-transporting V-type ATPase complex;	GO:0042626//ATPase-coupled transmembrane transporter activity;	ko05323(Rheumatoid arthritis);ko05165(Human papillomavirus infection);ko05120(Epithelial cell signaling in Helicobacter pylori infection);ko05110(Vibrio cholerae infection);ko04966(Collecting duct acid secretion);ko04721(Synaptic vesicle cycle);ko04150(mTOR signaling pathway);ko04145(Phagosome);ko00190(Oxidative phosphorylation)
ENSAPLG00020014493	12582.3	9893.84	15270.7	1.54345	0.62616	0.0280217	0.791206	19	9782949	9809007	+	2704	GSN	GO:0005509;GO:0045010;GO:0051014;GO:0051015;GO:0051016;GO:0005509;GO:0045010;GO:0051014;GO:0051015;GO:0051016;GO:0005509;GO:0045010;GO:0051014;GO:0051015;GO:0051016;GO:0005509;GO:0045010;GO:0051014;GO:0051015;GO:0051016;GO:0005509;GO:0045010;GO:0051014;GO:0051015;GO:0051016;GO:0005509;GO:0045010;GO:0051014;GO:0051015;GO:0051016	K05768	Z	veNOG01476	gelsolin [Source:HGNC Symbol;Acc:HGNC:4620]	GO:0045010//actin nucleation;GO:0051014//actin filament severing;GO:0051016//barbed-end actin filament capping;GO:0045010//actin nucleation;GO:0051014//actin filament severing;GO:0051016//barbed-end actin filament capping;GO:0045010//actin nucleation;GO:0051014//actin filament severing;GO:0051016//barbed-end actin filament capping;GO:0045010//actin nucleation;GO:0051014//actin filament severing;G…	-	GO:0005509//calcium ion binding;GO:0051015//actin filament binding;GO:0005509//calcium ion binding;GO:0051015//actin filament binding;GO:0005509//calcium ion binding;GO:0051015//actin filament binding;GO:0005509//calcium ion binding;GO:0051015//actin filament binding;GO:0005509//calcium ion binding;GO:0051015//actin filament binding;GO:0005509//calcium ion binding;GO:0051015//actin filament bindi…	ko05203(Viral carcinogenesis);ko04810(Regulation of actin cytoskeleton);ko04666(Fc gamma R-mediated phagocytosis)
ENSAPLG00020012425	3.24491	0.75171	5.73812	7.63342	2.93233	0.0280834	0.791206	VSDN01000584.1	29597	30214	-	477	-	GO:0003777;GO:0005524;GO:0007018;GO:0008017	K10395	Z	veNOG02207	-	GO:0007018//microtubule-based movement;	-	GO:0003777//microtubule motor activity;GO:0005524//ATP binding;GO:0008017//microtubule binding;	-
ENSAPLG00020005399	30.7885	45.5756	16.0014	0.351096	-1.51006	0.0281364	0.791206	9	19573832	19575590	-	1759	-	GO:0016032	-	R	veNOG25799	-	GO:0016032//viral process;	-	-	-
ENSAPLG00020015629	84.1563	119.311	49.0014	0.410703	-1.28383	0.0281684	0.791206	4	53259382	53276701	-	3106	KLB	GO:0004553;GO:0005975;GO:0004553;GO:0005975	-	G	veNOG01833	klotho beta [Source:HGNC Symbol;Acc:HGNC:15527]	GO:0005975//carbohydrate metabolic process;GO:0005975//carbohydrate metabolic process;	-	GO:0004553//hydrolase activity, hydrolyzing O-glycosyl compounds;GO:0004553//hydrolase activity, hydrolyzing O-glycosyl compounds;	-
ENSAPLG00020017898	228.587	183.444	273.73	1.49217	0.577411	0.0283253	0.79418	7	3998299	4061007	-	873	LHPP	GO:0016311;GO:0016791	K11725	R	veNOG06583	phospholysine phosphohistidine inorganic pyrophosphate phosphatase [Source:HGNC Symbol;Acc:HGNC:30042]	GO:0016311//dephosphorylation;	-	GO:0016791//phosphatase activity;	ko00190(Oxidative phosphorylation)
ENSAPLG00020004442	43.53	28.9564	58.1036	2.00659	1.00475	0.0284219	0.795456	4	1232387	1299065	-	3397	NDST3	GO:0008146;GO:0015016;GO:0016787	K02578	O	veNOG03654	N-deacetylase and N-sulfotransferase 3 [Source:HGNC Symbol;Acc:HGNC:7682]	-	-	GO:0008146//sulfotransferase activity;GO:0015016//[heparan sulfate]-glucosamine N-sulfotransferase activity;GO:0016787//hydrolase activity;	ko00534(Glycosaminoglycan biosynthesis - heparan sulfate / heparin)
ENSAPLG00020009443	730.896	607.812	853.98	1.40501	0.490578	0.0285228	0.795885	VSDN01001647.1	3615	11181	+	3036	LIPG	GO:0004465;GO:0005515;GO:0006629;GO:0052689	K01046	G	veNOG00044	lipase G, endothelial type [Source:NCBI gene;Acc:101799752]	GO:0006629//lipid metabolic process;	-	GO:0004465//lipoprotein lipase activity;GO:0005515//protein binding;GO:0052689//carboxylic ester hydrolase activity;	ko00561(Glycerolipid metabolism)
ENSAPLG00020005583	4.26001	1.40493	7.11509	5.06436	2.34038	0.0285395	0.795885	1	113305253	113446683	-	3420	KCNJ6	GO:0005242;GO:0006813;GO:0015467;GO:0016020;GO:0016021	K05000	P	veNOG05963	potassium inwardly rectifying channel subfamily J member 6 [Source:NCBI gene;Acc:101797099]	GO:0006813//potassium ion transport;	GO:0016020//membrane;GO:0016021//integral component of membrane;	GO:0005242//inward rectifier potassium channel activity;GO:0015467//G-protein activated inward rectifier potassium channel activity;	ko05032(Morphine addiction);ko04929(GnRH secretion);ko04921(Oxytocin signaling pathway);ko04915(Estrogen signaling pathway);ko04728(Dopaminergic synapse);ko04727(GABAergic synapse);ko04726(Serotonergic synapse);ko04725(Cholinergic synapse);ko04723(Retrograde endocannabinoid signaling);ko04713(Circadian entrainment)
ENSAPLG00020014324	223.175	330.552	115.799	0.35032	-1.51325	0.0286136	0.796523	13	2592525	2606898	-	1972	NETO2	GO:2000312	-	T	veNOG07803	neuropilin and tolloid like 2 [Source:HGNC Symbol;Acc:HGNC:14644]	GO:2000312//regulation of kainate selective glutamate receptor activity;	-	-	-
ENSAPLG00020010277	62.6451	44.6731	80.6172	1.80461	0.851683	0.0286657	0.796548	1	207659296	207662818	-	1936	-	-	-	ZT	veNOG16202;veNOG18082	-	-	-	-	-
ENSAPLG00020006417	62.3768	46.7691	77.9844	1.66744	0.737631	0.0287428	0.797268	7	14968798	14984665	+	2898	CNNM1	-	K16302	S	veNOG06324	cyclin and CBS domain divalent metal cation transport mediator 1 [Source:HGNC Symbol;Acc:HGNC:102]	-	-	-	-
ENSAPLG00020008934	964.435	1122.52	806.346	0.718333	-0.477276	0.0288424	0.798606	Z	25769497	25786120	-	2104	HEXB	GO:0004553;GO:0004563;GO:0005975	K12373	G	veNOG07934	hexosaminidase subunit beta [Source:HGNC Symbol;Acc:HGNC:4879]	GO:0005975//carbohydrate metabolic process;	-	GO:0004553//hydrolase activity, hydrolyzing O-glycosyl compounds;GO:0004563//beta-N-acetylhexosaminidase activity;	ko04142(Lysosome);ko00604(Glycosphingolipid biosynthesis - ganglio series);ko00603(Glycosphingolipid biosynthesis - globo and isoglobo series);ko00531(Glycosaminoglycan degradation);ko00520(Amino sugar and nucleotide sugar metabolism);ko00513(Various types of N-glycan biosynthesis);ko00511(Other glycan degradation)
ENSAPLG00020006773	3.67334	6.36136	0.985326	0.154892	-2.69066	0.0290774	0.800155	1	151276069	151420945	-	1759	ITGBL1	-	-	WT	veNOG07692	integrin subunit beta like 1 [Source:HGNC Symbol;Acc:HGNC:6164]	-	-	-	-
ENSAPLG00020007166	45.8372	30.9905	60.6839	1.95814	0.969487	0.0290829	0.800155	2	57016012	57016989	+	978	MC5R	GO:0004930;GO:0004977;GO:0007186;GO:0016021	K04203	T	veNOG00979	melanocortin 5 receptor [Source:NCBI gene;Acc:101798376]	GO:0007186//G protein-coupled receptor signaling pathway;	GO:0016021//integral component of membrane;	GO:0004930//G protein-coupled receptor activity;GO:0004977//melanocortin receptor activity;	ko04080(Neuroactive ligand-receptor interaction)
ENSAPLG00020001357	8.08912	12.2583	3.91995	0.31978	-1.64485	0.0290977	0.800155	8	11069053	11085123	+	2132	RXRG	GO:0003677;GO:0003700;GO:0003707;GO:0005634;GO:0006355;GO:0008270;GO:0043565;GO:0003677;GO:0003700;GO:0003707;GO:0005634;GO:0006355;GO:0008270;GO:0043565;GO:0003677;GO:0003700;GO:0003707;GO:0005634;GO:0006355;GO:0008270;GO:0043565	K08526	K	veNOG00722	retinoid X receptor gamma [Source:HGNC Symbol;Acc:HGNC:10479]	GO:0006355//regulation of transcription, DNA-templated;GO:0006355//regulation of transcription, DNA-templated;GO:0006355//regulation of transcription, DNA-templated;	GO:0005634//nucleus;GO:0005634//nucleus;GO:0005634//nucleus;	GO:0003677//DNA binding;GO:0003700//DNA-binding transcription factor activity;GO:0003707//steroid hormone receptor activity;GO:0008270//zinc ion binding;GO:0043565//sequence-specific DNA binding;GO:0003677//DNA binding;GO:0003700//DNA-binding transcription factor activity;GO:0003707//steroid hormone receptor activity;GO:0008270//zinc ion binding;GO:0043565//sequence-specific DNA binding;GO:000367…	ko05417(Lipid and atherosclerosis);ko05226(Gastric cancer);ko05223(Non-small cell lung cancer);ko05222(Small cell lung cancer);ko05216(Thyroid cancer);ko05207(Chemical carcinogenesis - receptor activation);ko05202(Transcriptional misregulation in cancer);ko05200(Pathways in cancer);ko04928(Parathyroid hormone synthesis, secretion and action);ko04920(Adipocytokine signaling pathway);ko04919(Thyroi…
ENSAPLG00020018267	56.6803	42.6313	70.7294	1.6591	0.730398	0.029132	0.800155	6	22879133	22904778	-	4201	SLC4A3	GO:0005452;GO:0006820;GO:0008509;GO:0016020;GO:0016021;GO:0005452;GO:0006820;GO:0008509;GO:0016020;GO:0016021;GO:0005452;GO:0006820;GO:0008509;GO:0016020;GO:0016021;GO:0005452;GO:0006820;GO:0008509;GO:0016020;GO:0016021	K13856	P	KOG1172;veNOG06529	solute carrier family 4 member 3 [Source:HGNC Symbol;Acc:HGNC:11029]	GO:0006820//anion transport;GO:0006820//anion transport;GO:0006820//anion transport;GO:0006820//anion transport;	GO:0016020//membrane;GO:0016021//integral component of membrane;GO:0016020//membrane;GO:0016021//integral component of membrane;GO:0016020//membrane;GO:0016021//integral component of membrane;GO:0016020//membrane;GO:0016021//integral component of membrane;	GO:0005452//inorganic anion exchanger activity;GO:0008509//anion transmembrane transporter activity;GO:0005452//inorganic anion exchanger activity;GO:0008509//anion transmembrane transporter activity;GO:0005452//inorganic anion exchanger activity;GO:0008509//anion transmembrane transporter activity;GO:0005452//inorganic anion exchanger activity;GO:0008509//anion transmembrane transporter activity;	-
ENSAPLG00020009297	4162.03	5370.35	2953.7	0.550002	-0.862491	0.0292194	0.800155	Z	39173277	39210254	-	2185	ALDH1A1	GO:0016491;GO:0016620;GO:0055114	K07249	C	veNOG00562	aldehyde dehydrogenase 1 family member A1 [Source:HGNC Symbol;Acc:HGNC:402]	GO:0055114//obsolete oxidation-reduction process;	-	GO:0016491//oxidoreductase activity;GO:0016620//oxidoreductase activity, acting on the aldehyde or oxo group of donors, NAD or NADP as acceptor;	ko00830(Retinol metabolism)
ENSAPLG00020013877	6999.33	8420.39	5578.27	0.662472	-0.594069	0.0292857	0.800155	1	66528855	66564668	-	4242	-	GO:0016491;GO:0055114;GO:0016491;GO:0055114;GO:0016491;GO:0055114;GO:0016491;GO:0055114;GO:0016491;GO:0055114;GO:0016491;GO:0055114;GO:0016491;GO:0055114;GO:0016491;GO:0055114;GO:0016491;GO:0055114	K00011	C	veNOG02368	aldose reductase-like [Source:NCBI gene;Acc:113839620]	GO:0055114//obsolete oxidation-reduction process;GO:0055114//obsolete oxidation-reduction process;GO:0055114//obsolete oxidation-reduction process;GO:0055114//obsolete oxidation-reduction process;GO:0055114//obsolete oxidation-reduction process;GO:0055114//obsolete oxidation-reduction process;GO:0055114//obsolete oxidation-reduction process;GO:0055114//obsolete oxidation-reduction process;GO:0055…	-	GO:0016491//oxidoreductase activity;GO:0016491//oxidoreductase activity;GO:0016491//oxidoreductase activity;GO:0016491//oxidoreductase activity;GO:0016491//oxidoreductase activity;GO:0016491//oxidoreductase activity;GO:0016491//oxidoreductase activity;GO:0016491//oxidoreductase activity;GO:0016491//oxidoreductase activity;	ko00790(Folate biosynthesis);ko00561(Glycerolipid metabolism);ko00052(Galactose metabolism);ko00051(Fructose and mannose metabolism);ko00040(Pentose and glucuronate interconversions)
ENSAPLG00020018382	286.351	344.447	228.254	0.662668	-0.593641	0.0293071	0.800155	6	11358383	11406419	-	1885	FAM207A	GO:0000462;GO:0005730;GO:0030686;GO:0030688	-	S	veNOG11228	family with sequence similarity 207 member A [Source:HGNC Symbol;Acc:HGNC:15811]	GO:0000462//maturation of SSU-rRNA from tricistronic rRNA transcript (SSU-rRNA, 5.8S rRNA, LSU-rRNA);	GO:0005730//nucleolus;GO:0030686//90S preribosome;GO:0030688//preribosome, small subunit precursor;	-	-
ENSAPLG00020016487	122.723	95.3886	150.058	1.57313	0.653634	0.0293097	0.800155	1	127199533	127279882	-	3313	CDKL5	GO:0004672;GO:0005524;GO:0006468;GO:0004672;GO:0005524;GO:0006468;GO:0004672;GO:0005524;GO:0006468	K08824	R	veNOG01536	cyclin dependent kinase like 5 [Source:NCBI gene;Acc:101803549]	GO:0006468//protein phosphorylation;GO:0006468//protein phosphorylation;GO:0006468//protein phosphorylation;	-	GO:0004672//protein kinase activity;GO:0005524//ATP binding;GO:0004672//protein kinase activity;GO:0005524//ATP binding;GO:0004672//protein kinase activity;GO:0005524//ATP binding;	-
ENSAPLG00020008248	323.039	382.396	263.681	0.689549	-0.536274	0.0293667	0.800308	17	8297196	8301181	-	1992	SLC8B1	GO:0016021;GO:0055085;GO:0016021;GO:0055085;GO:0016021;GO:0055085;GO:0016021;GO:0055085	K13754	P	veNOG11816	solute carrier family 8 member B1 [Source:HGNC Symbol;Acc:HGNC:26175]	GO:0055085//transmembrane transport;GO:0055085//transmembrane transport;GO:0055085//transmembrane transport;GO:0055085//transmembrane transport;	GO:0016021//integral component of membrane;GO:0016021//integral component of membrane;GO:0016021//integral component of membrane;GO:0016021//integral component of membrane;	-	-
ENSAPLG00020009508	32.4486	13.132	51.7652	3.94191	1.9789	0.0294679	0.80166	17	10995656	11009525	+	978	P2RX6	GO:0001614;GO:0004931;GO:0005216;GO:0005524;GO:0005887;GO:0006811;GO:0016020;GO:0033198;GO:0098655	K05221	P	veNOG03494	purinergic receptor P2X 6 [Source:HGNC Symbol;Acc:HGNC:8538]	GO:0006811//ion transport;GO:0033198//response to ATP;GO:0098655//cation transmembrane transport;	GO:0005887//integral component of plasma membrane;GO:0016020//membrane;	GO:0001614//purinergic nucleotide receptor activity;GO:0004931//extracellularly ATP-gated cation channel activity;GO:0005216//ion channel activity;GO:0005524//ATP binding;	ko04080(Neuroactive ligand-receptor interaction);ko04020(Calcium signaling pathway)
ENSAPLG00020007829	298.22	240.901	355.538	1.47587	0.561567	0.0295727	0.803108	4	20404819	20432421	+	2488	CFAP97	-	-	S	veNOG08511	cilia and flagella associated protein 97 [Source:HGNC Symbol;Acc:HGNC:29276]	-	-	-	-
ENSAPLG00020011330	16.0111	9.0914	22.9308	2.52225	1.33471	0.0296344	0.803381	4	48583383	48596909	+	489	-	GO:0006940;GO:0042922	K05249	T	veNOG19785	-	GO:0006940//regulation of smooth muscle contraction;	-	GO:0042922//neuromedin U receptor binding;	ko04080(Neuroactive ligand-receptor interaction)
ENSAPLG00020015188	34.5131	44.4355	24.5907	0.553401	-0.853603	0.0297468	0.803665	1	2674226	2725550	-	3034	-	GO:0005515	-	FT	veNOG14019	leucine rich repeats and guanylate kinase domain containing [Source:NCBI gene;Acc:101789895]	-	-	GO:0005515//protein binding;	-
ENSAPLG00020002819	9.45293	4.24064	14.6652	3.45826	1.79005	0.0298065	0.803665	30	395895	398083	-	648	-	-	K06543	TV	veNOG05510;veNOG19712;veNOG26441	-	-	-	-	ko05144(Malaria)
ENSAPLG00020013621	18.4147	27.3264	9.50307	0.347762	-1.52383	0.0298939	0.803665	16	4325227	4335965	-	1659	-	-	K19681	W	veNOG05973	-	-	-	-	-
ENSAPLG00020010345	51.7507	67.4506	36.0509	0.534479	-0.903796	0.0298942	0.803665	23	4050892	4053552	+	1547	-	GO:0005515	-	W	veNOG10670	C1q and TNF related 5 [Source:NCBI gene;Acc:101791565]	-	-	GO:0005515//protein binding;	-
ENSAPLG00020007635	259.429	305.654	213.204	0.697534	-0.519664	0.0299031	0.803665	13	9793478	9799818	+	2029	LCAT	GO:0006629;GO:0008374;GO:0006629;GO:0008374	K00650	I	veNOG02934	Anas platyrhynchos lecithin-cholesterol acyltransferase (LCAT), mRNA. [Source:RefSeq mRNA;Acc:NM_001310370]	GO:0006629//lipid metabolic process;GO:0006629//lipid metabolic process;	-	GO:0008374//O-acyltransferase activity;GO:0008374//O-acyltransferase activity;	ko04979(Cholesterol metabolism);ko00564(Glycerophospholipid metabolism)
ENSAPLG00020011658	17.838	11.2127	24.4633	2.18176	1.12549	0.030112	0.807884	26	928656	929297	-	324	-	-	-	-	-	-	-	-	-	-
ENSAPLG00020002921	4.36833	1.5053	7.23136	4.80393	2.26422	0.0302052	0.807922	30	514508	515493	-	651	-	-	K10072	TV	veNOG20552	-	-	-	-	-
ENSAPLG00020007023	70.1256	87.041	53.2102	0.611324	-0.709991	0.0302728	0.807922	1	152417627	152599837	-	2825	CLYBL	GO:0003824;GO:0003824;GO:0003824	K11390	C	veNOG01914	citrate lyase beta like [Source:HGNC Symbol;Acc:HGNC:18355]	-	-	GO:0003824//catalytic activity;GO:0003824//catalytic activity;GO:0003824//catalytic activity;	-
ENSAPLG00020017978	1151.1	762.497	1539.71	2.0193	1.01386	0.0303558	0.807922	1	55967138	55971914	+	426	MB	GO:0015671;GO:0019825;GO:0020037	-	P	veNOG19563	myoglobin [Source:HGNC Symbol;Acc:HGNC:6915]	GO:0015671//oxygen transport;	-	GO:0019825//oxygen binding;GO:0020037//heme binding;	-
ENSAPLG00020001025	4093.98	3224.32	4963.65	1.53944	0.622408	0.0303595	0.807922	1	78895283	79043114	+	8865	VWF	GO:0005515;GO:0005515;GO:0005515;GO:0005515;GO:0005515;GO:0005515;GO:0005515;GO:0005515;GO:0005515;GO:0005515	K03900	W	veNOG13891	von Willebrand factor [Source:NCBI gene;Acc:101800806]	-	-	GO:0005515//protein binding;GO:0005515//protein binding;GO:0005515//protein binding;GO:0005515//protein binding;GO:0005515//protein binding;GO:0005515//protein binding;GO:0005515//protein binding;GO:0005515//protein binding;GO:0005515//protein binding;GO:0005515//protein binding;	ko05171(Coronavirus disease - COVID-19);ko05165(Human papillomavirus infection);ko04613(Neutrophil extracellular trap formation);ko04611(Platelet activation);ko04610(Complement and coagulation cascades);ko04512(ECM-receptor interaction);ko04510(Focal adhesion);ko04151(PI3K-Akt signaling pathway)
ENSAPLG00020005927	198.369	160.888	235.849	1.46593	0.551811	0.0304023	0.807922	16	14954872	14961901	+	2278	ANGPT4	GO:0001525;GO:0030971	K05467	R	veNOG00776	angiopoietin 4 [Source:HGNC Symbol;Acc:HGNC:487]	GO:0001525//angiogenesis;	-	GO:0030971//receptor tyrosine kinase binding;	ko04151(PI3K-Akt signaling pathway);ko04066(HIF-1 signaling pathway);ko04015(Rap1 signaling pathway);ko04014(Ras signaling pathway);ko04010(MAPK signaling pathway)
ENSAPLG00020007896	546.35	642.543	450.157	0.700586	-0.513367	0.0304249	0.807922	2	64237725	64297410	-	3492	ZNF516	GO:0003676	-	K	veNOG07181	zinc finger protein 516 [Source:HGNC Symbol;Acc:HGNC:28990]	-	-	GO:0003676//nucleic acid binding;	-
ENSAPLG00020000026	62.0825	47.0082	77.1569	1.64135	0.714885	0.030555	0.809995	1	98221173	98242739	+	1031	VGLL3	GO:0005634;GO:0006355	-	K	veNOG12576	vestigial like family member 3 [Source:HGNC Symbol;Acc:HGNC:24327]	GO:0006355//regulation of transcription, DNA-templated;	GO:0005634//nucleus;	-	-
ENSAPLG00020012582	571.447	674.276	468.618	0.694995	-0.524926	0.0309262	0.817234	24	4495658	4497593	-	1516	ID3	GO:0005634;GO:0005737;GO:0045892;GO:0046983	K17694	K	veNOG21265	inhibitor of DNA binding 3, HLH protein [Source:HGNC Symbol;Acc:HGNC:5362]	GO:0045892//negative regulation of transcription, DNA-templated;	GO:0005634//nucleus;GO:0005737//cytoplasm;	GO:0046983//protein dimerization activity;	ko04550(Signaling pathways regulating pluripotency of stem cells);ko04350(TGF-beta signaling pathway)
ENSAPLG00020005379	412.226	482.688	341.765	0.708045	-0.498087	0.0309332	0.817234	6	16806108	16807529	-	843	HOXD11	GO:0003677;GO:0006355;GO:0043565	K09296	K	veNOG01391	homeobox D11 [Source:NCBI gene;Acc:101802022]	GO:0006355//regulation of transcription, DNA-templated;	-	GO:0003677//DNA binding;GO:0043565//sequence-specific DNA binding;	-
ENSAPLG00020000599	2909.48	4920.44	898.508	0.182607	-2.45319	0.0311675	0.820976	5	33236077	33239606	+	3097	-	GO:0008146;GO:0016021;GO:0016051	-	WM	veNOG09831	-	GO:0016051//carbohydrate biosynthetic process;	GO:0016021//integral component of membrane;	GO:0008146//sulfotransferase activity;	-
ENSAPLG00020002192	18.539	11.7284	25.3496	2.16139	1.11196	0.0311803	0.820976	25	7359580	7361258	+	393	-	-	-	R	opiNOG40109;veNOG25301	-	-	-	-	-
ENSAPLG00020004450	6.73394	3.03136	10.4365	3.44284	1.7836	0.0313542	0.823712	1	45015989	45016536	-	426	-	GO:0000786;GO:0003677;GO:0046982	K11254	B	COG2036	-	-	GO:0000786//nucleosome;	GO:0003677//DNA binding;GO:0046982//protein heterodimerization activity;	ko05322(Systemic lupus erythematosus);ko05203(Viral carcinogenesis);ko05034(Alcoholism);ko04613(Neutrophil extracellular trap formation)
ENSAPLG00020014618	22.235	11.8301	32.6398	2.75904	1.46417	0.0313901	0.823712	5	53917832	53918986	+	824	-	GO:0006955	K10786	TV	veNOG18304;veNOG16313	-	GO:0006955//immune response;	-	-	ko05310(Asthma)
ENSAPLG00020000231	1.52071	0	3.04142	Inf	Inf	0.0315241	0.825837	1	131859876	131874035	+	1550	GPR143	GO:0004930;GO:0007186;GO:0016020;GO:0035240;GO:0072544;GO:0072545	K08470	T	veNOG02725	G protein-coupled receptor 143 [Source:HGNC Symbol;Acc:HGNC:20145]	GO:0007186//G protein-coupled receptor signaling pathway;	GO:0016020//membrane;	GO:0004930//G protein-coupled receptor activity;GO:0035240//dopamine binding;GO:0072544//L-DOPA binding;GO:0072545//tyrosine binding;	-
ENSAPLG00020018332	671.911	785.686	558.135	0.71038	-0.493338	0.0315917	0.826216	15	11543920	11550154	+	1489	ECI1	GO:0003824;GO:0003824	K13238	I	veNOG08273	enoyl-CoA delta isomerase 1 [Source:NCBI gene;Acc:101803526]	-	-	GO:0003824//catalytic activity;GO:0003824//catalytic activity;	ko00071(Fatty acid degradation)
ENSAPLG00020011312	330.071	389.178	270.964	0.696247	-0.522329	0.0317248	0.827038	31	831042	850925	+	4637	ANKRD52	GO:0005515;GO:0005515;GO:0005515;GO:0005515;GO:0005515	K15504	R	veNOG06055	ankyrin repeat domain 52 [Source:HGNC Symbol;Acc:HGNC:26614]	-	-	GO:0005515//protein binding;GO:0005515//protein binding;GO:0005515//protein binding;GO:0005515//protein binding;GO:0005515//protein binding;	-
ENSAPLG00020011723	1.54698	3.09397	0	0	-Inf	0.0317294	0.827038	14	8679589	8690134	-	1685	-	GO:0005515	-	OR	veNOG26102;veNOG13944	ovoinhibitor [Source:NCBI gene;Acc:101798824]	-	-	GO:0005515//protein binding;	-
ENSAPLG00020005893	414.311	553.74	274.882	0.49641	-1.0104	0.0317909	0.827254	14	5978377	5979212	+	219	-	GO:0004602;GO:0006979;GO:0055114	K00432	O	veNOG01161	-	GO:0006979//response to oxidative stress;GO:0055114//obsolete oxidation-reduction process;	-	GO:0004602//glutathione peroxidase activity;	ko05022(Pathways of neurodegeneration - multiple diseases);ko05016(Huntington disease);ko05014(Amyotrophic lateral sclerosis);ko04918(Thyroid hormone synthesis);ko00590(Arachidonic acid metabolism);ko00480(Glutathione metabolism)
ENSAPLG00020011277	22.9576	15.1309	30.7843	2.03454	1.0247	0.0318498	0.827405	12	11436091	11437027	+	447	-	-	-	TR	veNOG02230;veNOG30445	-	-	-	-	-
ENSAPLG00020008522	19.3636	30.9739	7.75338	0.25032	-1.99816	0.0319365	0.828273	30	1102722	1107550	+	1491	-	GO:0005515	K06712	R	veNOG05912	-	-	-	GO:0005515//protein binding;	-
ENSAPLG00020005922	229.191	186.15	272.233	1.46244	0.548381	0.0320081	0.82875	1	71436623	71558093	+	4839	LRP6	GO:0005515;GO:0017147;GO:0042813;GO:0060070;GO:0005515;GO:0017147;GO:0042813;GO:0060070	K03068	T	veNOG10436	LDL receptor related protein 6 [Source:NCBI gene;Acc:101790390]	GO:0060070//canonical Wnt signaling pathway;GO:0060070//canonical Wnt signaling pathway;	-	GO:0005515//protein binding;GO:0017147//Wnt-protein binding;GO:0042813//Wnt-activated receptor activity;GO:0005515//protein binding;GO:0017147//Wnt-protein binding;GO:0042813//Wnt-activated receptor activity;	ko05226(Gastric cancer);ko05225(Hepatocellular carcinoma);ko05224(Breast cancer);ko05200(Pathways in cancer);ko05022(Pathways of neurodegeneration - multiple diseases);ko05010(Alzheimer disease);ko04928(Parathyroid hormone synthesis, secretion and action);ko04310(Wnt signaling pathway);ko04150(mTOR signaling pathway)
ENSAPLG00020001022	74.6137	92.9811	56.2464	0.604922	-0.725178	0.0321625	0.831363	8	10690917	10695403	-	1872	FMO4	GO:0004499;GO:0050660;GO:0050661;GO:0055114;GO:0004499;GO:0050660;GO:0050661;GO:0055114;GO:0004499;GO:0050660;GO:0050661;GO:0055114	K00485	Q	veNOG00104	flavin containing dimethylaniline monoxygenase 4 [Source:HGNC Symbol;Acc:HGNC:3772]	GO:0055114//obsolete oxidation-reduction process;GO:0055114//obsolete oxidation-reduction process;GO:0055114//obsolete oxidation-reduction process;	-	GO:0004499//N,N-dimethylaniline monooxygenase activity;GO:0050660//flavin adenine dinucleotide binding;GO:0050661//NADP binding;GO:0004499//N,N-dimethylaniline monooxygenase activity;GO:0050660//flavin adenine dinucleotide binding;GO:0050661//NADP binding;GO:0004499//N,N-dimethylaniline monooxygenase activity;GO:0050660//flavin adenine dinucleotide binding;GO:0050661//NADP binding;	ko00982(Drug metabolism - cytochrome P450)
ENSAPLG00020012100	367.752	432.887	302.617	0.699067	-0.516498	0.0322594	0.831548	7	13505467	13612873	-	2820	CNNM2	-	K16302	S	veNOG06885	cyclin and CBS domain divalent metal cation transport mediator 2 [Source:HGNC Symbol;Acc:HGNC:103]	-	-	-	-
ENSAPLG00020006151	15.6872	9.38886	21.9855	2.34166	1.22753	0.0322765	0.831548	5	11375625	11378465	+	823	-	GO:0005524;GO:0006457;GO:0051082	K04079	O	veNOG09551;COG0326	-	GO:0006457//protein folding;	-	GO:0005524//ATP binding;GO:0051082//unfolded protein binding;	ko05418(Fluid shear stress and atherosclerosis);ko05417(Lipid and atherosclerosis);ko05215(Prostate cancer);ko05207(Chemical carcinogenesis - receptor activation);ko05200(Pathways in cancer);ko05132(Salmonella infection);ko04915(Estrogen signaling pathway);ko04914(Progesterone-mediated oocyte maturation);ko04659(Th17 cell differentiation);ko04657(IL-17 signaling pathway);ko04626(Plant-pathogen in…
ENSAPLG00020009836	318.182	375.212	261.152	0.69601	-0.52282	0.0323398	0.831687	VSDN01000287.1	39004	61589	-	987	-	GO:0004553;GO:0005975	K12309	G	veNOG02173	-	GO:0005975//carbohydrate metabolic process;	-	GO:0004553//hydrolase activity, hydrolyzing O-glycosyl compounds;	ko04142(Lysosome);ko00604(Glycosphingolipid biosynthesis - ganglio series);ko00600(Sphingolipid metabolism);ko00531(Glycosaminoglycan degradation);ko00511(Other glycan degradation);ko00052(Galactose metabolism)
ENSAPLG00020002924	470.349	552.835	387.864	0.701592	-0.511295	0.0324097	0.831687	25	354611	359059	+	944	HOXB9	GO:0003677;GO:0005634;GO:0006351;GO:0006355;GO:0043565	K09294	K	veNOG11704	homeobox B9 [Source:NCBI gene;Acc:101797496]	GO:0006351//transcription, DNA-templated;GO:0006355//regulation of transcription, DNA-templated;	GO:0005634//nucleus;	GO:0003677//DNA binding;GO:0043565//sequence-specific DNA binding;	-
ENSAPLG00020005276	579.857	679.081	480.634	0.707771	-0.498646	0.0324423	0.831687	7	37646401	37647920	+	840	ECHS1	GO:0003824	K07511	I	veNOG00354	enoyl-CoA hydratase, short chain 1 [Source:HGNC Symbol;Acc:HGNC:3151]	-	-	GO:0003824//catalytic activity;	ko00930(Caprolactam degradation);ko00650(Butanoate metabolism);ko00640(Propanoate metabolism);ko00627(Aminobenzoate degradation);ko00410(beta-Alanine metabolism);ko00380(Tryptophan metabolism);ko00310(Lysine degradation);ko00280(Valine, leucine and isoleucine degradation);ko00071(Fatty acid degradation);ko00062(Fatty acid elongation)
ENSAPLG00020006925	162.456	194.543	130.37	0.670136	-0.577474	0.0325844	0.833956	1	85890278	85918098	-	1800	SLC22A15	GO:0016021;GO:0022857;GO:0055085;GO:0016021;GO:0022857;GO:0055085	K08211	R	veNOG09937	solute carrier family 22 member 15 [Source:HGNC Symbol;Acc:HGNC:20301]	GO:0055085//transmembrane transport;GO:0055085//transmembrane transport;	GO:0016021//integral component of membrane;GO:0016021//integral component of membrane;	GO:0022857//transmembrane transporter activity;GO:0022857//transmembrane transporter activity;	-
ENSAPLG00020008609	59.7443	45.1791	74.3095	1.64477	0.717889	0.0326979	0.835489	17	9620238	9622573	-	1207	TESC	GO:0005509	K17612	TR	veNOG02669;veNOG02840	tescalcin [Source:HGNC Symbol;Acc:HGNC:26065]	-	-	GO:0005509//calcium ion binding;	-
ENSAPLG00020003513	656.212	501.582	810.841	1.61657	0.692934	0.0328092	0.836958	31	1107463	1110094	-	1462	-	GO:0003924;GO:0005200;GO:0005525;GO:0005874;GO:0007017;GO:0003924;GO:0005200;GO:0005525;GO:0005874;GO:0007017	K07374	Z	veNOG02855	-	GO:0007017//microtubule-based process;GO:0007017//microtubule-based process;	GO:0005874//microtubule;GO:0005874//microtubule;	GO:0003924//GTPase activity;GO:0005200//structural constituent of cytoskeleton;GO:0005525//GTP binding;GO:0003924//GTPase activity;GO:0005200//structural constituent of cytoskeleton;GO:0005525//GTP binding;	ko05132(Salmonella infection);ko05130(Pathogenic Escherichia coli infection);ko05022(Pathways of neurodegeneration - multiple diseases);ko05020(Prion disease);ko05016(Huntington disease);ko05014(Amyotrophic lateral sclerosis);ko05012(Parkinson disease);ko05010(Alzheimer disease);ko04540(Gap junction);ko04530(Tight junction);ko04210(Apoptosis);ko04145(Phagosome)
ENSAPLG00020013206	1495.02	1163.23	1826.81	1.57047	0.651193	0.0331454	0.84315	2	8141130	8190435	+	3464	NDRG1	GO:0032287;GO:0042127;GO:0045576;GO:0032287;GO:0042127;GO:0045576;GO:0032287;GO:0042127;GO:0045576	K18266	S	veNOG00454	N-myc downstream regulated 1 [Source:NCBI gene;Acc:101790965]	GO:0032287//peripheral nervous system myelin maintenance;GO:0042127//regulation of cell population proliferation;GO:0045576//mast cell activation;GO:0032287//peripheral nervous system myelin maintenance;GO:0042127//regulation of cell population proliferation;GO:0045576//mast cell activation;GO:0032287//peripheral nervous system myelin maintenance;GO:0042127//regulation of cell population prolifer…	-	-	-
ENSAPLG00020003339	32.8018	3.34863	62.2549	18.5911	4.21654	0.0331603	0.84315	11	19085671	19088596	+	1386	-	GO:0016829	K17724	T	veNOG01808	-	-	-	GO:0016829//lyase activity;	ko00660(C5-Branched dibasic acid metabolism)
ENSAPLG00020000477	311.384	367.266	255.502	0.695686	-0.523492	0.033337	0.845184	2	135486324	135492288	-	671	TAC1	GO:0007217	K05239	W	veNOG20036	tachykinin precursor 1 [Source:NCBI gene;Acc:101797279]	GO:0007217//tachykinin receptor signaling pathway;	-	-	ko04080(Neuroactive ligand-receptor interaction)
ENSAPLG00020004459	4.67766	1.62881	7.72651	4.74365	2.246	0.033349	0.845184	VSDN01001116.1	2450	4791	-	1237	-	-	K10059	-	-	-	-	-	-	ko05152(Tuberculosis);ko04625(C-type lectin receptor signaling pathway)
ENSAPLG00020001026	78.4081	102.49	54.3259	0.530059	-0.915775	0.0335437	0.846813	1	126292964	126312906	-	2503	-	GO:0003924;GO:0005525	K14754	U	veNOG03887	Anas platyrhynchos interferon-induced GTP-binding protein Mx-like (LOC101793492), mRNA. [Source:RefSeq mRNA;Acc:NM_001310409]	-	-	GO:0003924//GTPase activity;GO:0005525//GTP binding;	ko05171(Coronavirus disease - COVID-19);ko05165(Human papillomavirus infection);ko05164(Influenza A);ko05162(Measles);ko05160(Hepatitis C)
ENSAPLG00020009126	115.325	139.863	90.7863	0.649107	-0.623472	0.0335509	0.846813	25	1984189	1987974	+	1433	-	GO:0004672;GO:0005524;GO:0006468;GO:0004672;GO:0005524;GO:0006468	K02090	TD	veNOG10685;NOG01965	-	GO:0006468//protein phosphorylation;GO:0006468//protein phosphorylation;	-	GO:0004672//protein kinase activity;GO:0005524//ATP binding;GO:0004672//protein kinase activity;GO:0005524//ATP binding;	ko05030(Cocaine addiction);ko05022(Pathways of neurodegeneration - multiple diseases);ko05010(Alzheimer disease);ko04360(Axon guidance)
ENSAPLG00020010716	337.874	277.998	397.75	1.43077	0.516788	0.0335765	0.846813	16	2919458	2929204	+	1690	SNTA1	GO:0005198;GO:0005515;GO:0005198;GO:0005515	-	W	veNOG06073	syntrophin alpha 1 [Source:HGNC Symbol;Acc:HGNC:11167]	-	-	GO:0005198//structural molecule activity;GO:0005515//protein binding;GO:0005198//structural molecule activity;GO:0005515//protein binding;	-
ENSAPLG00020010630	59.6055	74.3669	44.8441	0.603011	-0.729743	0.0337135	0.847871	30	1627596	1630841	+	2573	-	GO:0003676;GO:0006355;GO:0003676;GO:0006355	K09228	RK	NOG10871;KOG1721;veNOG16085;veNOG04298	zinc finger protein CKR1-like [Source:NCBI gene;Acc:101792441]	GO:0006355//regulation of transcription, DNA-templated;GO:0006355//regulation of transcription, DNA-templated;	-	GO:0003676//nucleic acid binding;GO:0003676//nucleic acid binding;	ko05168(Herpes simplex virus 1 infection)
ENSAPLG00020012078	16.1796	22.7084	9.65081	0.424989	-1.2345	0.0338792	0.847871	9	11845765	11859285	+	1144	OSTN	-	-	R	opiNOG33826;veNOG21466	osteocrin [Source:HGNC Symbol;Acc:HGNC:29961]	-	-	-	-
ENSAPLG00020005601	174.126	140.293	207.959	1.48232	0.567858	0.0339235	0.847871	26	6741369	6742984	-	1479	-	GO:0005515;GO:0005887;GO:0007155;GO:0007413;GO:0042552	-	T	veNOG06989	-	GO:0007155//cell adhesion;GO:0007413//axonal fasciculation;GO:0042552//myelination;	GO:0005887//integral component of plasma membrane;	GO:0005515//protein binding;	-
ENSAPLG00020011678	49.0944	64.6084	33.5804	0.519753	-0.944103	0.033963	0.847871	2	161692068	161695516	-	999	-	GO:0003676;GO:0006355	K09228	R	veNOG08018;veNOG10036;veNOG09862;NOG51584	-	GO:0006355//regulation of transcription, DNA-templated;	-	GO:0003676//nucleic acid binding;	ko05168(Herpes simplex virus 1 infection)
ENSAPLG00020015695	84.626	102.928	66.3244	0.64438	-0.634017	0.0340032	0.847871	2	121242638	121248933	-	1759	OXSM	GO:0003824;GO:0006633;GO:0016747	K09458	QI	veNOG14505	3-oxoacyl-ACP synthase, mitochondrial [Source:HGNC Symbol;Acc:HGNC:26063]	GO:0006633//fatty acid biosynthetic process;	-	GO:0003824//catalytic activity;GO:0016747//acyltransferase activity, transferring groups other than amino-acyl groups;	ko00780(Biotin metabolism);ko00061(Fatty acid biosynthesis)
ENSAPLG00020015815	55.3704	36.0375	74.7033	2.07293	1.05167	0.034021	0.847871	10	9960955	9965429	+	1236	-	GO:0004930;GO:0007186;GO:0016021	K08414	R	veNOG14592	-	GO:0007186//G protein-coupled receptor signaling pathway;	GO:0016021//integral component of membrane;	GO:0004930//G protein-coupled receptor activity;	-
ENSAPLG00020012510	12.2016	17.4524	6.95076	0.398269	-1.32819	0.0340537	0.847871	16	14026461	14057771	-	4428	MYT1	GO:0003700;GO:0005634;GO:0006355;GO:0008270;GO:0003700;GO:0005634;GO:0006355;GO:0008270;GO:0003700;GO:0005634;GO:0006355;GO:0008270	-	K	NOG28864;veNOG06629	myelin transcription factor 1 [Source:HGNC Symbol;Acc:HGNC:7622]	GO:0006355//regulation of transcription, DNA-templated;GO:0006355//regulation of transcription, DNA-templated;GO:0006355//regulation of transcription, DNA-templated;	GO:0005634//nucleus;GO:0005634//nucleus;GO:0005634//nucleus;	GO:0003700//DNA-binding transcription factor activity;GO:0008270//zinc ion binding;GO:0003700//DNA-binding transcription factor activity;GO:0008270//zinc ion binding;GO:0003700//DNA-binding transcription factor activity;GO:0008270//zinc ion binding;	-
ENSAPLG00020001802	46.8384	34.5688	59.1079	1.70986	0.773881	0.0340543	0.847871	4	13148151	13550424	+	5106	ADGRL3	GO:0004888;GO:0004930;GO:0007166;GO:0007186;GO:0016020;GO:0016021;GO:0030246;GO:0004888;GO:0004930;GO:0007166;GO:0007186;GO:0016020;GO:0016021;GO:0030246;GO:0004888;GO:0004930;GO:0007166;GO:0007186;GO:0016020;GO:0016021;GO:0030246;GO:0004888;GO:0004930;GO:0007166;GO:0007186;GO:0016020;GO:0016021;GO:0030246;GO:0004888;GO:0004930;GO:0007166;GO:0007186;GO:0016020;GO:0016021;GO:0030246;GO:0004888;GO:…	K04594	WT	veNOG04281	adhesion G protein-coupled receptor L3 [Source:HGNC Symbol;Acc:HGNC:20974]	GO:0007166//cell surface receptor signaling pathway;GO:0007186//G protein-coupled receptor signaling pathway;GO:0007166//cell surface receptor signaling pathway;GO:0007186//G protein-coupled receptor signaling pathway;GO:0007166//cell surface receptor signaling pathway;GO:0007186//G protein-coupled receptor signaling pathway;GO:0007166//cell surface receptor signaling pathway;GO:0007186//G protei…	GO:0016020//membrane;GO:0016021//integral component of membrane;GO:0016020//membrane;GO:0016021//integral component of membrane;GO:0016020//membrane;GO:0016021//integral component of membrane;GO:0016020//membrane;GO:0016021//integral component of membrane;GO:0016020//membrane;GO:0016021//integral component of membrane;GO:0016020//membrane;GO:0016021//integral component of membrane;GO:0016020//mem…	GO:0004888//transmembrane signaling receptor activity;GO:0004930//G protein-coupled receptor activity;GO:0030246//carbohydrate binding;GO:0004888//transmembrane signaling receptor activity;GO:0004930//G protein-coupled receptor activity;GO:0030246//carbohydrate binding;GO:0004888//transmembrane signaling receptor activity;GO:0004930//G protein-coupled receptor activity;GO:0030246//carbohydrate bi…	-
ENSAPLG00020001158	174.429	207.705	141.153	0.679585	-0.557275	0.0342084	0.850346	1	178843434	178851734	+	1419	CDADC1	GO:0003824;GO:0008270;GO:0016787	-	F	veNOG09578;opiNOG10900	cytidine and dCMP deaminase domain containing 1 [Source:HGNC Symbol;Acc:HGNC:20299]	-	-	GO:0003824//catalytic activity;GO:0008270//zinc ion binding;GO:0016787//hydrolase activity;	-
ENSAPLG00020011697	170.948	223.033	118.862	0.532936	-0.907967	0.0344603	0.855241	2	161735320	161852033	+	7201	-	GO:0005525;GO:0005525;GO:0005525	-	R	veNOG09902;veNOG12224	-	-	-	GO:0005525//GTP binding;GO:0005525//GTP binding;GO:0005525//GTP binding;	-
ENSAPLG00020009375	473.559	392.761	554.357	1.41144	0.497164	0.0348338	0.860776	18	8387205	8395084	+	1821	JMJD6	-	K11323	K	veNOG04394	jumonji domain containing 6, arginine demethylase and lysine hydroxylase [Source:HGNC Symbol;Acc:HGNC:19355]	-	-	-	-
ENSAPLG00020011747	8.07262	3.88994	12.2553	3.15051	1.65559	0.0349212	0.860776	2	161890437	161893674	-	3026	-	GO:0005515	-	T	veNOG10699	-	-	-	GO:0005515//protein binding;	-
ENSAPLG00020010416	27.1731	35.3362	19.0099	0.537973	-0.894395	0.0349271	0.860776	23	4124508	4132578	-	3602	-	GO:0005524;GO:0016020;GO:0016887;GO:0005524;GO:0016020;GO:0016887;GO:0005524;GO:0016020;GO:0016887	K05680	Q	veNOG01884	-	-	GO:0016020//membrane;GO:0016020//membrane;GO:0016020//membrane;	GO:0005524//ATP binding;GO:0016887//ATP hydrolysis activity;GO:0005524//ATP binding;GO:0016887//ATP hydrolysis activity;GO:0005524//ATP binding;GO:0016887//ATP hydrolysis activity;	ko02010(ABC transporters)
ENSAPLG00020005533	29.119	46.5642	11.6737	0.250701	-1.99596	0.0349591	0.860776	17	6031437	6033158	-	384	VPREB3	-	K06553	R	veNOG21495	V-set pre-B cell surrogate light chain 3 [Source:HGNC Symbol;Acc:HGNC:12710]	-	-	-	-
ENSAPLG00020003731	1.60844	3.21688	0	0	-Inf	0.0349599	0.860776	1	206734960	206735580	-	621	-	GO:0003956;GO:0006471	K06716	O	veNOG02110	-	GO:0006471//protein ADP-ribosylation;	-	GO:0003956//NAD(P)+-protein-arginine ADP-ribosyltransferase activity;	-
ENSAPLG00020002970	173.45	140.546	206.353	1.46822	0.554072	0.0350307	0.861157	25	408104	410288	+	1292	HOXB4	GO:0003677;GO:0003700;GO:0005634;GO:0006355;GO:0043565	K09304	K	veNOG01573	homeobox B4 [Source:NCBI gene;Acc:101799808]	GO:0006355//regulation of transcription, DNA-templated;	GO:0005634//nucleus;	GO:0003677//DNA binding;GO:0003700//DNA-binding transcription factor activity;GO:0043565//sequence-specific DNA binding;	-
ENSAPLG00020013482	62.4839	47.0345	77.9333	1.65694	0.72852	0.035149	0.862703	15	3287825	3289066	+	1012	RASD1	GO:0003924;GO:0005525;GO:0007165;GO:0016020	K07843	R	veNOG01060	ras related dexamethasone induced 1 [Source:HGNC Symbol;Acc:HGNC:15828]	GO:0007165//signal transduction;	GO:0016020//membrane;	GO:0003924//GTPase activity;GO:0005525//GTP binding;	ko04934(Cushing syndrome);ko04713(Circadian entrainment)
ENSAPLG00020003219	33.1289	20.9807	45.277	2.15804	1.10972	0.0353001	0.865047	VSDN01000732.1	515	3275	+	891	-	GO:0003777;GO:0005524;GO:0007018;GO:0008017	K10395	Z	veNOG02207	-	GO:0007018//microtubule-based movement;	-	GO:0003777//microtubule motor activity;GO:0005524//ATP binding;GO:0008017//microtubule binding;	-
ENSAPLG00020007690	15.0638	20.9592	9.1685	0.437446	-1.19282	0.0353857	0.865781	Z	81181977	81186443	-	340	-	GO:0051920;GO:0055114	-	S	veNOG13417	-	GO:0055114//obsolete oxidation-reduction process;	-	GO:0051920//peroxiredoxin activity;	-
ENSAPLG00020009876	591.595	702.771	480.42	0.683608	-0.548758	0.0354597	0.866229	2	153432850	153442948	+	2040	SHH	GO:0006508;GO:0007267;GO:0007275;GO:0008233;GO:0016539	K11988	T	veNOG08201	sonic hedgehog signaling molecule [Source:HGNC Symbol;Acc:HGNC:10848]	GO:0006508//proteolysis;GO:0007267//cell-cell signaling;GO:0007275//multicellular organism development;GO:0016539//intein-mediated protein splicing;	-	GO:0008233//peptidase activity;	ko05226(Gastric cancer);ko05217(Basal cell carcinoma);ko05205(Proteoglycans in cancer);ko05200(Pathways in cancer);ko04360(Axon guidance);ko04340(Hedgehog signaling pathway)
ENSAPLG00020015727	106.119	127.776	84.4619	0.661018	-0.597239	0.0356698	0.869476	2	122009019	122018459	+	1146	NKIRAS1	GO:0003924;GO:0005525;GO:0007249	K17197	T	veNOG10083	NFKB inhibitor interacting Ras like 1 [Source:HGNC Symbol;Acc:HGNC:17899]	GO:0007249//I-kappaB kinase/NF-kappaB signaling;	-	GO:0003924//GTPase activity;GO:0005525//GTP binding;	-
ENSAPLG00020012833	667.344	555.813	778.875	1.40133	0.486793	0.0357043	0.869476	3	60366430	60369833	+	1997	TCF21	GO:0046983	-	K	veNOG11029	transcription factor 21 [Source:NCBI gene;Acc:101802353]	-	-	GO:0046983//protein dimerization activity;	-
ENSAPLG00020012734	42.9337	53.8712	31.9961	0.593937	-0.751617	0.0358794	0.870258	5	24000272	24006269	+	1931	RPS6KL1	GO:0004672;GO:0005524;GO:0006468	-	J	veNOG07327	ribosomal protein S6 kinase like 1 [Source:HGNC Symbol;Acc:HGNC:20222]	GO:0006468//protein phosphorylation;	-	GO:0004672//protein kinase activity;GO:0005524//ATP binding;	-
ENSAPLG00020010705	201.01	163.486	238.535	1.45906	0.545038	0.0359166	0.870258	5	61949280	62069445	+	1857	TUB	-	-	R	veNOG03194	TUB bipartite transcription factor [Source:HGNC Symbol;Acc:HGNC:12406]	-	-	-	-
ENSAPLG00020015750	763.358	529.47	997.246	1.88348	0.913401	0.0359566	0.870258	26	4850308	4861477	+	1652	FKBP5	GO:0000413;GO:0003755;GO:0005515;GO:0005528;GO:0031072;GO:0000413;GO:0003755;GO:0005515;GO:0005528;GO:0031072	K09571	O	veNOG02645	FKBP prolyl isomerase 5 [Source:HGNC Symbol;Acc:HGNC:3721]	GO:0000413//protein peptidyl-prolyl isomerization;GO:0000413//protein peptidyl-prolyl isomerization;	-	GO:0003755//peptidyl-prolyl cis-trans isomerase activity;GO:0005515//protein binding;GO:0005528//FK506 binding;GO:0031072//heat shock protein binding;GO:0003755//peptidyl-prolyl cis-trans isomerase activity;GO:0005515//protein binding;GO:0005528//FK506 binding;GO:0031072//heat shock protein binding;	ko04915(Estrogen signaling pathway)
ENSAPLG00020005196	102.45	124.638	80.2619	0.643962	-0.634953	0.0359602	0.870258	2	104353317	104406731	-	1626	-	-	K18173	S	veNOG21521	-	-	-	-	ko04714(Thermogenesis)
ENSAPLG00020017828	15.6949	9.37666	22.0131	2.34765	1.23122	0.0361182	0.872695	7	3520722	3545570	+	2676	DHX32	GO:0004386;GO:0004386;GO:0004386;GO:0004386;GO:0004386;GO:0004386;GO:0004386;GO:0004386	K18994	A	veNOG04553	DEAH-box helicase 32 (putative) [Source:HGNC Symbol;Acc:HGNC:16717]	-	-	GO:0004386//helicase activity;GO:0004386//helicase activity;GO:0004386//helicase activity;GO:0004386//helicase activity;GO:0004386//helicase activity;GO:0004386//helicase activity;GO:0004386//helicase activity;GO:0004386//helicase activity;	-
ENSAPLG00020010294	139.849	112.379	167.319	1.48888	0.57423	0.036173	0.872695	2	80708996	80711604	+	1839	TUBB2B	GO:0003924;GO:0005200;GO:0005525;GO:0005874;GO:0007017	K07375	Z	veNOG04241	tubulin beta-2 chain [Source:NCBI gene;Acc:101803244]	GO:0007017//microtubule-based process;	GO:0005874//microtubule;	GO:0003924//GTPase activity;GO:0005200//structural constituent of cytoskeleton;GO:0005525//GTP binding;	ko05132(Salmonella infection);ko05130(Pathogenic Escherichia coli infection);ko05022(Pathways of neurodegeneration - multiple diseases);ko05020(Prion disease);ko05016(Huntington disease);ko05014(Amyotrophic lateral sclerosis);ko05012(Parkinson disease);ko05010(Alzheimer disease);ko04540(Gap junction);ko04145(Phagosome)
ENSAPLG00020000829	300.46	400.917	200.003	0.498864	-1.00328	0.0363727	0.876155	2	125450708	125470611	-	1446	WIPF3	GO:0003779	K19475	Z	veNOG03257;veNOG35401	WAS/WASL interacting protein family member 3 [Source:HGNC Symbol;Acc:HGNC:22004]	-	-	GO:0003779//actin binding;	ko05135(Yersinia infection);ko05130(Pathogenic Escherichia coli infection);ko04144(Endocytosis)
ENSAPLG00020013661	33.5095	46.6248	20.3942	0.43741	-1.19294	0.0364931	0.876819	11	7372673	7373569	+	897	-	GO:0005922;GO:0007154	K07612	T	veNOG04731	gap junction alpha-3 protein-like [Source:NCBI gene;Acc:101799667]	GO:0007154//cell communication;	GO:0005922//connexin complex;	-	-
ENSAPLG00020017006	617.066	788.115	446.017	0.565929	-0.821307	0.0365386	0.876819	20	3536924	3563454	+	5368	TEX14	GO:0004672;GO:0005515;GO:0005524;GO:0006468;GO:0007094;GO:0007140;GO:0008608;GO:0043063;GO:0051306;GO:0007094;GO:0007140;GO:0008608;GO:0043063;GO:0051306	K17540	D	veNOG12248	testis expressed 14, intercellular bridge forming factor [Source:HGNC Symbol;Acc:HGNC:11737]	GO:0006468//protein phosphorylation;GO:0007094//mitotic spindle assembly checkpoint signaling;GO:0007140//male meiotic nuclear division;GO:0008608//attachment of spindle microtubules to kinetochore;GO:0043063//intercellular bridge organization;GO:0051306//mitotic sister chromatid separation;GO:0007094//mitotic spindle assembly checkpoint signaling;GO:0007140//male meiotic nuclear division;GO:0008…	-	GO:0004672//protein kinase activity;GO:0005515//protein binding;GO:0005524//ATP binding;	-
ENSAPLG00020000073	35.0171	24.8926	45.1417	1.81346	0.858746	0.0366195	0.876819	1	141536932	141552320	+	2840	IL1R1	GO:0004908;GO:0004909;GO:0005515;GO:0007165	K05172	T	veNOG01232	interleukin 1 receptor type 1 [Source:HGNC Symbol;Acc:HGNC:5993]	GO:0007165//signal transduction;	-	GO:0004908//interleukin-1 receptor activity;GO:0004909//interleukin-1, type I, activating receptor activity;GO:0005515//protein binding;	ko04060(Cytokine-cytokine receptor interaction)
ENSAPLG00020005103	1571.67	1835.94	1307.39	0.712109	-0.489831	0.0366257	0.876819	3	98567557	98576081	-	2238	MTARC2	GO:0003824;GO:0030151;GO:0030170	-	R	veNOG01793	mitochondrial amidoxime reducing component 2 [Source:HGNC Symbol;Acc:HGNC:26064]	-	-	GO:0003824//catalytic activity;GO:0030151//molybdenum ion binding;GO:0030170//pyridoxal phosphate binding;	-
ENSAPLG00020003462	9.63053	5.16633	14.0947	2.72819	1.44794	0.0367188	0.876823	15	13094331	13095731	-	1401	WFIKKN1	GO:0004867;GO:0005515	-	W	veNOG06136	WAP, follistatin/kazal, immunoglobulin, kunitz and netrin domain containing 1 [Source:HGNC Symbol;Acc:HGNC:30912]	-	-	GO:0004867//serine-type endopeptidase inhibitor activity;GO:0005515//protein binding;	-
ENSAPLG00020012274	512.602	600.089	425.116	0.708422	-0.49732	0.0367386	0.876823	1	162363255	162406865	-	969	NDFIP2	GO:0007034;GO:0030001;GO:0007034;GO:0030001	-	R	veNOG12383	Nedd4 family interacting protein 2 [Source:NCBI gene;Acc:101789701]	GO:0007034//vacuolar transport;GO:0030001//metal ion transport;GO:0007034//vacuolar transport;GO:0030001//metal ion transport;	-	-	-
ENSAPLG00020016441	32.5978	20.8397	44.3558	2.12842	1.08978	0.0369587	0.880106	21	1517861	1520217	+	1629	KLHDC7A	GO:0005515	-	R	veNOG15868	kelch domain containing 7A [Source:HGNC Symbol;Acc:HGNC:26791]	-	-	GO:0005515//protein binding;	-
ENSAPLG00020008913	403.303	480.475	326.131	0.678769	-0.559008	0.0369892	0.880106	21	2973129	2997780	+	909	DHRS3	GO:0004745;GO:0042572	K11146	Q	veNOG03880	dehydrogenase/reductase 3 [Source:NCBI gene;Acc:101792259]	GO:0042572//retinol metabolic process;	-	GO:0004745//NAD-retinol dehydrogenase activity;	ko00830(Retinol metabolism)
ENSAPLG00020016670	264.425	357.274	171.576	0.480237	-1.05818	0.0371117	0.880417	13	8619639	8620841	+	367	MT1	GO:0046872	-	-	-	metallothionein-1 [Source:NCBI gene;Acc:113844859]	-	-	GO:0046872//metal ion binding;	-
ENSAPLG00020003871	1136.82	950.243	1323.4	1.3927	0.477885	0.0371155	0.880417	4	30123406	30138423	+	2490	GASK1B	-	-	S	veNOG02594	golgi associated kinase 1B [Source:HGNC Symbol;Acc:HGNC:25312]	-	-	-	-
ENSAPLG00020004747	371.87	306.486	437.254	1.42667	0.512649	0.0371966	0.880999	4	45603181	45618132	-	2353	KLHL8	GO:0005515;GO:0016567;GO:0031463	K10446	T	veNOG07900	kelch like family member 8 [Source:NCBI gene;Acc:101793817]	GO:0016567//protein ubiquitination;	GO:0031463//Cul3-RING ubiquitin ligase complex;	GO:0005515//protein binding;	-
ENSAPLG00020018307	266.09	313.271	218.908	0.698781	-0.517087	0.0372541	0.88102	Z	8576110	8592670	-	3415	-	GO:0005886;GO:0015721;GO:0022857;GO:0046982	-	O	veNOG26577;veNOG24761	uncharacterized LOC101789852 [Source:NCBI gene;Acc:101789852]	GO:0015721//bile acid and bile salt transport;	GO:0005886//plasma membrane;	GO:0022857//transmembrane transporter activity;GO:0046982//protein heterodimerization activity;	-
ENSAPLG00020005846	22.901	15.2474	30.5545	2.00391	1.00282	0.0373828	0.882119	3	34670024	34671163	-	1140	HTR1B	GO:0004930;GO:0004993;GO:0005887;GO:0007186;GO:0007268;GO:0016021;GO:0042310;GO:0046849;GO:0050795	K04153	T	veNOG04059	5-hydroxytryptamine receptor 1B [Source:HGNC Symbol;Acc:HGNC:5287]	GO:0007186//G protein-coupled receptor signaling pathway;GO:0007268//chemical synaptic transmission;GO:0042310//vasoconstriction;GO:0046849//bone remodeling;GO:0050795//regulation of behavior;	GO:0005887//integral component of plasma membrane;GO:0016021//integral component of membrane;	GO:0004930//G protein-coupled receptor activity;GO:0004993//G protein-coupled serotonin receptor activity;	ko04742(Taste transduction);ko04726(Serotonergic synapse);ko04080(Neuroactive ligand-receptor interaction);ko04024(cAMP signaling pathway)
ENSAPLG00020003934	1162.47	1352.87	972.079	0.718532	-0.476876	0.037414	0.882119	3	78486065	78594082	-	5723	SIPA1L2	GO:0005096;GO:0005515;GO:0051056;GO:0005096;GO:0005515;GO:0051056;GO:0005096;GO:0005515;GO:0051056;GO:0005096;GO:0005515;GO:0051056;GO:0005096;GO:0005515;GO:0051056;GO:0005096;GO:0005515;GO:0051056	K17702	T	veNOG05084	signal induced proliferation associated 1 like 2 [Source:HGNC Symbol;Acc:HGNC:23800]	GO:0051056//regulation of small GTPase mediated signal transduction;GO:0051056//regulation of small GTPase mediated signal transduction;GO:0051056//regulation of small GTPase mediated signal transduction;GO:0051056//regulation of small GTPase mediated signal transduction;GO:0051056//regulation of small GTPase mediated signal transduction;GO:0051056//regulation of small GTPase mediated signal tran…	-	GO:0005096//GTPase activator activity;GO:0005515//protein binding;GO:0005096//GTPase activator activity;GO:0005515//protein binding;GO:0005096//GTPase activator activity;GO:0005515//protein binding;GO:0005096//GTPase activator activity;GO:0005515//protein binding;GO:0005096//GTPase activator activity;GO:0005515//protein binding;GO:0005096//GTPase activator activity;GO:0005515//protein binding;	ko04015(Rap1 signaling pathway)
ENSAPLG00020009837	1983.02	2296.55	1669.49	0.726956	-0.460061	0.0375334	0.883146	3	37169203	37221515	+	8576	DOP1A	GO:0006895;GO:0006895;GO:0006895;GO:0006895;GO:0006895	-	K	veNOG06362	DOP1 leucine zipper like protein A [Source:HGNC Symbol;Acc:HGNC:21194]	GO:0006895//Golgi to endosome transport;GO:0006895//Golgi to endosome transport;GO:0006895//Golgi to endosome transport;GO:0006895//Golgi to endosome transport;GO:0006895//Golgi to endosome transport;	-	-	-
ENSAPLG00020007633	45.4105	34.0723	56.7488	1.66554	0.735992	0.037571	0.883146	VSDN01001608.1	254	2911	+	1412	PRRG3	GO:0005509;GO:0005576;GO:0005509;GO:0005576	-	S	veNOG08503	proline rich and Gla domain 3 [Source:HGNC Symbol;Acc:HGNC:30798]	-	GO:0005576//extracellular region;GO:0005576//extracellular region;	GO:0005509//calcium ion binding;GO:0005509//calcium ion binding;	-
ENSAPLG00020015988	114.533	137.679	91.3875	0.663775	-0.591234	0.0377221	0.88536	2	97223087	97239066	+	1414	CX3CR1	GO:0004930;GO:0004950;GO:0006935;GO:0007186;GO:0016021	K04192	T	veNOG06816	C-X3-C motif chemokine receptor 1 [Source:NCBI gene;Acc:101794421]	GO:0006935//chemotaxis;GO:0007186//G protein-coupled receptor signaling pathway;	GO:0016021//integral component of membrane;	GO:0004930//G protein-coupled receptor activity;GO:0004950//chemokine receptor activity;	ko04062(Chemokine signaling pathway);ko04061(Viral protein interaction with cytokine and cytokine receptor);ko04060(Cytokine-cytokine receptor interaction)
ENSAPLG00020012392	27.7554	13.7796	41.7311	3.02848	1.59859	0.0380242	0.89052	6	38122057	38122600	-	366	RPRM	GO:0007050;GO:0007346	K10128	S	veNOG21395	reprimo, TP53 dependent G2 arrest mediator homolog [Source:HGNC Symbol;Acc:HGNC:24201]	GO:0007346//regulation of mitotic cell cycle;	-	-	ko04115(p53 signaling pathway)
ENSAPLG00020010604	98.9077	77.2045	120.611	1.56223	0.643604	0.0380564	0.89052	1	92582678	92602956	-	2582	IFT57	-	K04638	T	veNOG00663	intraflagellar transport 57 [Source:HGNC Symbol;Acc:HGNC:17367]	-	-	-	ko05022(Pathways of neurodegeneration - multiple diseases);ko05016(Huntington disease)
ENSAPLG00020009106	81.3193	63.6538	98.9848	1.55505	0.636961	0.0381834	0.891136	21	392402	407098	+	1162	WNT4	GO:0005102;GO:0005576;GO:0007275;GO:0016055	K00408	T	veNOG04605	Wnt family member 4 [Source:NCBI gene;Acc:101791711]	GO:0007275//multicellular organism development;GO:0016055//Wnt signaling pathway;	GO:0005576//extracellular region;	GO:0005102//signaling receptor binding;	ko05226(Gastric cancer);ko05225(Hepatocellular carcinoma);ko05224(Breast cancer);ko05217(Basal cell carcinoma);ko05205(Proteoglycans in cancer);ko05200(Pathways in cancer);ko05165(Human papillomavirus infection);ko05022(Pathways of neurodegeneration - multiple diseases);ko05010(Alzheimer disease);ko04934(Cushing syndrome);ko04919(Thyroid hormone signaling pathway);ko04916(Melanogenesis);ko04550(S…
ENSAPLG00020007213	119.144	143.376	94.9133	0.661991	-0.595117	0.0381973	0.891136	1	88540260	88541369	+	1110	GPR15	GO:0004930;GO:0007186;GO:0016021	K08403	T	veNOG15160	G protein-coupled receptor 15 [Source:NCBI gene;Acc:101797907]	GO:0007186//G protein-coupled receptor signaling pathway;	GO:0016021//integral component of membrane;	GO:0004930//G protein-coupled receptor activity;	-
ENSAPLG00020000119	26.5361	34.5063	18.5658	0.538041	-0.894211	0.0383415	0.892819	3	6151549	6174625	+	2210	CYP39A1	GO:0004497;GO:0005506;GO:0016705;GO:0020037;GO:0055114	K07439	Q	veNOG13250	cytochrome P450 family 39 subfamily A member 1 [Source:HGNC Symbol;Acc:HGNC:17449]	GO:0055114//obsolete oxidation-reduction process;	-	GO:0004497//monooxygenase activity;GO:0005506//iron ion binding;GO:0016705//oxidoreductase activity, acting on paired donors, with incorporation or reduction of molecular oxygen;GO:0020037//heme binding;	ko00120(Primary bile acid biosynthesis)
ENSAPLG00020006032	2509.05	1928.4	3089.71	1.60222	0.680072	0.0384285	0.892819	20	6844750	6847019	+	1552	HSPB1	-	K04455	O	veNOG01438	heat shock protein family B (small) member 1 [Source:HGNC Symbol;Acc:HGNC:5246]	-	-	-	ko05146(Amoebiasis);ko04370(VEGF signaling pathway);ko04010(MAPK signaling pathway)
ENSAPLG00020002389	38.7377	28.1117	49.3637	1.75598	0.812279	0.0384415	0.892819	30	264789	268809	-	1008	-	-	-	K	KOG1721;veNOG06686	-	-	-	-	-
ENSAPLG00020016178	125.603	100.277	150.929	1.50512	0.589879	0.0386183	0.895506	20	8726113	8846299	-	1503	-	-	-	S	veNOG07676	cytosolic arginine sensor for mTORC1 subunit 2 [Source:NCBI gene;Acc:101803229]	-	-	-	-
ENSAPLG00020001194	36.4391	26.3581	46.5201	1.76493	0.819609	0.0386723	0.895506	5	27765367	27767901	+	1474	SYT8	GO:0006887;GO:0016020;GO:0006887;GO:0016020	K19908	U	veNOG14959	synaptotagmin 8 [Source:HGNC Symbol;Acc:HGNC:19264]	GO:0006887//exocytosis;GO:0006887//exocytosis;	GO:0016020//membrane;GO:0016020//membrane;	-	-
ENSAPLG00020016219	33.4244	23.1643	43.6845	1.88585	0.915218	0.038871	0.898768	10	22411349	22412973	+	795	-	GO:0000786;GO:0003677;GO:0005634;GO:0006334	-	B	veNOG08507;opiNOG41932	-	GO:0006334//nucleosome assembly;	GO:0000786//nucleosome;GO:0005634//nucleus;	GO:0003677//DNA binding;	-
ENSAPLG00020001975	1173.26	1387.56	958.962	0.691115	-0.533002	0.0390316	0.900368	3	77285261	77313030	-	2583	COG2	GO:0007030;GO:0015031;GO:0016020	K20289	U	veNOG07514	component of oligomeric golgi complex 2 [Source:HGNC Symbol;Acc:HGNC:6546]	GO:0007030//Golgi organization;GO:0015031//protein transport;	GO:0016020//membrane;	-	-
ENSAPLG00020011463	3.05503	5.52662	0.583453	0.105571	-3.24371	0.0391418	0.900368	2	139056942	139086142	-	3978	ZNF804B	GO:0003676	-	R	veNOG10650	zinc finger protein 804B [Source:HGNC Symbol;Acc:HGNC:21958]	-	-	GO:0003676//nucleic acid binding;	-
ENSAPLG00020001179	295.794	359.661	231.927	0.644849	-0.632967	0.0391631	0.900368	6	31813257	31819253	+	3900	ABCB6	GO:0005524;GO:0016021;GO:0016887;GO:0042626;GO:0055085;GO:0005524;GO:0016021;GO:0016887;GO:0042626;GO:0055085;GO:0005524;GO:0016021;GO:0016887;GO:0042626;GO:0055085	K05661	Q	veNOG00302	ATP binding cassette subfamily B member 6 (Langereis blood group) [Source:HGNC Symbol;Acc:HGNC:47]	GO:0055085//transmembrane transport;GO:0055085//transmembrane transport;GO:0055085//transmembrane transport;	GO:0016021//integral component of membrane;GO:0016021//integral component of membrane;GO:0016021//integral component of membrane;	GO:0005524//ATP binding;GO:0016887//ATP hydrolysis activity;GO:0042626//ATPase-coupled transmembrane transporter activity;GO:0005524//ATP binding;GO:0016887//ATP hydrolysis activity;GO:0042626//ATPase-coupled transmembrane transporter activity;GO:0005524//ATP binding;GO:0016887//ATP hydrolysis activity;GO:0042626//ATPase-coupled transmembrane transporter activity;	ko02010(ABC transporters)
ENSAPLG00020012914	30.4288	42.9272	17.9303	0.417692	-1.25949	0.0391716	0.900368	28	3805730	3812535	+	870	-	GO:0003677;GO:0006355;GO:0016021;GO:0043565	K04710	U	opiNOG11871;veNOG06216	-	GO:0006355//regulation of transcription, DNA-templated;	GO:0016021//integral component of membrane;	GO:0003677//DNA binding;GO:0043565//sequence-specific DNA binding;	ko04071(Sphingolipid signaling pathway);ko00600(Sphingolipid metabolism)
ENSAPLG00020002123	58.7277	44.1457	73.3098	1.66063	0.731733	0.0393944	0.903348	15	12787277	12963114	-	3765	-	GO:0005515;GO:0005515;GO:0005515;GO:0005515;GO:0005515	-	R	veNOG01469	-	-	-	GO:0005515//protein binding;GO:0005515//protein binding;GO:0005515//protein binding;GO:0005515//protein binding;GO:0005515//protein binding;	-
ENSAPLG00020006799	323.443	264.056	382.829	1.4498	0.535855	0.03961	0.903348	24	4293702	4299785	-	2304	FGR	GO:0004672;GO:0004713;GO:0005515;GO:0005524;GO:0006468;GO:0004672;GO:0004713;GO:0005515;GO:0005524;GO:0006468;GO:0004672;GO:0004713;GO:0005515;GO:0005524;GO:0006468;GO:0004672;GO:0004713;GO:0005515;GO:0005524;GO:0006468	K17511	T	opiNOG00484;veNOG11297;opiNOG04477;veNOG11147	FGR proto-oncogene, Src family tyrosine kinase [Source:HGNC Symbol;Acc:HGNC:3697]	GO:0006468//protein phosphorylation;GO:0006468//protein phosphorylation;GO:0006468//protein phosphorylation;GO:0006468//protein phosphorylation;	-	GO:0004672//protein kinase activity;GO:0004713//protein tyrosine kinase activity;GO:0005515//protein binding;GO:0005524//ATP binding;GO:0004672//protein kinase activity;GO:0004713//protein tyrosine kinase activity;GO:0005515//protein binding;GO:0005524//ATP binding;GO:0004672//protein kinase activity;GO:0004713//protein tyrosine kinase activity;GO:0005515//protein binding;GO:0005524//ATP binding;…	-
ENSAPLG00020003713	532.776	622.283	443.27	0.712328	-0.489386	0.0396369	0.903348	2	160989872	161008273	-	555	CCDC12	-	K12871	S	veNOG10669	coiled-coil domain containing 12 [Source:HGNC Symbol;Acc:HGNC:28332]	-	-	-	ko03040(Spliceosome)
ENSAPLG00020003738	15.6711	23.1555	8.18661	0.353549	-1.50002	0.0396375	0.903348	1	206744954	206746481	-	1009	-	GO:0003956;GO:0006471	K06716	O	veNOG02110	-	GO:0006471//protein ADP-ribosylation;	-	GO:0003956//NAD(P)+-protein-arginine ADP-ribosyltransferase activity;	-
ENSAPLG00020001655	8.55945	2.50024	14.6187	5.84692	2.54768	0.0396442	0.903348	3	5776337	5787403	+	1396	CRISP3	GO:0005576	K19919	S	veNOG08793	cysteine rich secretory protein 3 [Source:HGNC Symbol;Acc:HGNC:16904]	-	GO:0005576//extracellular region;	-	-
ENSAPLG00020002304	11.1231	3.77125	18.475	4.89891	2.29246	0.0397316	0.903348	2	157967796	157986215	+	1254	GHRHR	GO:0004888;GO:0004930;GO:0007166;GO:0007186;GO:0016020;GO:0016021;GO:0004888;GO:0004930;GO:0007166;GO:0007186;GO:0016020;GO:0016021	K04584	T	KOG4564;veNOG09723	growth hormone releasing hormone receptor [Source:HGNC Symbol;Acc:HGNC:4266]	GO:0007166//cell surface receptor signaling pathway;GO:0007186//G protein-coupled receptor signaling pathway;GO:0007166//cell surface receptor signaling pathway;GO:0007186//G protein-coupled receptor signaling pathway;	GO:0016020//membrane;GO:0016021//integral component of membrane;GO:0016020//membrane;GO:0016021//integral component of membrane;	GO:0004888//transmembrane signaling receptor activity;GO:0004930//G protein-coupled receptor activity;GO:0004888//transmembrane signaling receptor activity;GO:0004930//G protein-coupled receptor activity;	ko04935(Growth hormone synthesis, secretion and action);ko04080(Neuroactive ligand-receptor interaction)
ENSAPLG00020002647	1133.1	947.325	1318.88	1.39222	0.477387	0.0397917	0.903348	17	15264642	15275552	+	5661	-	GO:0005515;GO:0006886;GO:0016192;GO:0030117;GO:0005515;GO:0006886;GO:0015031;GO:0016192;GO:0030117;GO:0030131;GO:0030276;GO:0005515;GO:0006886;GO:0016192;GO:0030117;GO:0030131;GO:0005515;GO:0006886;GO:0015031;GO:0016192;GO:0030117;GO:0030131;GO:0030276	K12392	U	veNOG09981	-	GO:0006886//intracellular protein transport;GO:0016192//vesicle-mediated transport;GO:0006886//intracellular protein transport;GO:0015031//protein transport;GO:0016192//vesicle-mediated transport;GO:0006886//intracellular protein transport;GO:0016192//vesicle-mediated transport;GO:0006886//intracellular protein transport;GO:0015031//protein transport;GO:0016192//vesicle-mediated transport;	GO:0030117//membrane coat;GO:0030117//membrane coat;GO:0030131//clathrin adaptor complex;GO:0030117//membrane coat;GO:0030131//clathrin adaptor complex;GO:0030117//membrane coat;GO:0030131//clathrin adaptor complex;	GO:0005515//protein binding;GO:0005515//protein binding;GO:0030276//clathrin binding;GO:0005515//protein binding;GO:0005515//protein binding;GO:0030276//clathrin binding;	ko05170(Human immunodeficiency virus 1 infection);ko04142(Lysosome)
ENSAPLG00020003681	8.17504	13.4005	2.94957	0.220109	-2.18371	0.0398508	0.903348	1	206616445	206733814	-	1312	-	GO:0003956;GO:0006471;GO:0003956;GO:0006471	K06716	O	veNOG02110	-	GO:0006471//protein ADP-ribosylation;GO:0006471//protein ADP-ribosylation;	-	GO:0003956//NAD(P)+-protein-arginine ADP-ribosyltransferase activity;GO:0003956//NAD(P)+-protein-arginine ADP-ribosyltransferase activity;	-
ENSAPLG00020012313	470.127	344.239	596.016	1.7314	0.791942	0.0398799	0.903348	4	75331128	75384059	+	1912	SPON2	-	-	W	veNOG08917	spondin 2 [Source:NCBI gene;Acc:101804078]	-	-	-	-
ENSAPLG00020017194	30.3978	21.5023	39.2933	1.8274	0.869794	0.0398817	0.903348	9	14942204	14947230	+	1617	-	-	-	S	veNOG05841	-	-	-	-	-
ENSAPLG00020012910	35.0721	45.2122	24.9319	0.551443	-0.858717	0.0400359	0.905522	3	26639799	26659411	-	1522	-	-	K16629	W	veNOG00949;veNOG34028	-	-	-	-	ko04974(Protein digestion and absorption)
ENSAPLG00020013402	158.597	188.731	128.462	0.680664	-0.554986	0.040169	0.905939	6	1554623	1585356	+	3161	PGAP1	GO:0016788;GO:0016788	K05294	U	veNOG08094	post-GPI attachment to proteins inositol deacylase 1 [Source:HGNC Symbol;Acc:HGNC:25712]	-	-	GO:0016788//hydrolase activity, acting on ester bonds;GO:0016788//hydrolase activity, acting on ester bonds;	ko00563(Glycosylphosphatidylinositol (GPI)-anchor biosynthesis)
ENSAPLG00020013295	225.998	267.739	184.257	0.688199	-0.539103	0.0401758	0.905939	3	55074654	55077787	+	739	FABP7	GO:0008289;GO:0008289	K08756	I	veNOG19996	fatty acid binding protein 7 [Source:HGNC Symbol;Acc:HGNC:3562]	-	-	GO:0008289//lipid binding;GO:0008289//lipid binding;	ko03320(PPAR signaling pathway)
ENSAPLG00020010086	252.466	297.678	207.253	0.696233	-0.522357	0.040229	0.905939	13	16603233	16612474	-	824	CMC2	-	K18172	S	veNOG24794	C-X9-C motif containing 2 [Source:NCBI gene;Acc:101797232]	-	-	-	-
ENSAPLG00020007384	2.00078	3.81199	0.189559	0.0497269	-4.32983	0.0404536	0.906183	7	8987884	9005420	-	3180	TDRD1	-	K18405	K	veNOG02824	tudor domain containing 1 [Source:HGNC Symbol;Acc:HGNC:11712]	-	-	-	-
ENSAPLG00020011307	39.93	28.4622	51.3977	1.80582	0.852657	0.0404809	0.906183	12	11631361	11636171	+	2016	-	GO:0017048;GO:0035023	-	ZR	veNOG23238;veNOG30873	CDC42 small effector protein 2-B-like [Source:NCBI gene;Acc:113844845]	GO:0035023//regulation of Rho protein signal transduction;	-	-	-
ENSAPLG00020003714	369.413	306.711	432.115	1.40887	0.494537	0.040524	0.906183	31	1435202	1449616	-	4399	RAPGEF3	GO:0005085;GO:0007264;GO:0035556;GO:0005085;GO:0007264;GO:0035556;GO:0005085;GO:0007264;GO:0035556	K08014	T	veNOG01460	Rap guanine nucleotide exchange factor 3 [Source:HGNC Symbol;Acc:HGNC:16629]	GO:0007264//small GTPase mediated signal transduction;GO:0035556//intracellular signal transduction;GO:0007264//small GTPase mediated signal transduction;GO:0035556//intracellular signal transduction;GO:0007264//small GTPase mediated signal transduction;GO:0035556//intracellular signal transduction;	-	GO:0005085//guanyl-nucleotide exchange factor activity;GO:0005085//guanyl-nucleotide exchange factor activity;GO:0005085//guanyl-nucleotide exchange factor activity;	ko04726(Serotonergic synapse);ko04720(Long-term potentiation);ko04670(Leukocyte transendothelial migration);ko04261(Adrenergic signaling in cardiomyocytes);ko04072(Phospholipase D signaling pathway);ko04024(cAMP signaling pathway);ko04015(Rap1 signaling pathway)
ENSAPLG00020013831	26.3238	34.5055	18.1421	0.525775	-0.927482	0.0406303	0.906183	15	5352228	5352398	-	171	-	GO:0006281;GO:0008413	K17816	L	COG0494;veNOG13768	-	GO:0006281//DNA repair;	-	GO:0008413//8-oxo-7,8-dihydroguanosine triphosphate pyrophosphatase activity;	-
ENSAPLG00020014296	300.705	248.462	352.947	1.42053	0.506429	0.0407414	0.906183	7	23169305	23173159	-	2762	ZNF503	GO:0003676	-	K	spriNOG12002;veNOG00120	zinc finger protein 503 [Source:NCBI gene;Acc:101801840]	-	-	GO:0003676//nucleic acid binding;	-
ENSAPLG00020015194	135.748	164.938	106.558	0.64605	-0.630282	0.0408223	0.906183	9	1427556	1489695	-	5277	PLCH1	GO:0004435;GO:0005509;GO:0006629;GO:0007165;GO:0008081;GO:0035556;GO:0048015;GO:0050429;GO:0004435;GO:0005509;GO:0006629;GO:0007165;GO:0008081;GO:0035556;GO:0048015;GO:0050429	K19006	I	veNOG02160	phospholipase C eta 1 [Source:HGNC Symbol;Acc:HGNC:29185]	GO:0006629//lipid metabolic process;GO:0007165//signal transduction;GO:0035556//intracellular signal transduction;GO:0048015//phosphatidylinositol-mediated signaling;GO:0006629//lipid metabolic process;GO:0007165//signal transduction;GO:0035556//intracellular signal transduction;GO:0048015//phosphatidylinositol-mediated signaling;	-	GO:0004435//phosphatidylinositol phospholipase C activity;GO:0005509//calcium ion binding;GO:0008081//phosphoric diester hydrolase activity;GO:0050429//calcium-dependent phospholipase C activity;GO:0004435//phosphatidylinositol phospholipase C activity;GO:0005509//calcium ion binding;GO:0008081//phosphoric diester hydrolase activity;GO:0050429//calcium-dependent phospholipase C activity;	ko00562(Inositol phosphate metabolism)
ENSAPLG00020006205	6.18602	2.73199	9.64005	3.52858	1.81909	0.0408694	0.906183	5	21180032	21244086	-	2390	TSHR	GO:0004930;GO:0004996;GO:0007186;GO:0016021;GO:0016500;GO:0004930;GO:0004996;GO:0005515;GO:0007186;GO:0016021;GO:0016500;GO:0004930;GO:0004996;GO:0007186;GO:0016021;GO:0016500	K04249	T	veNOG05298	thyroid stimulating hormone receptor [Source:HGNC Symbol;Acc:HGNC:12373]	GO:0007186//G protein-coupled receptor signaling pathway;GO:0007186//G protein-coupled receptor signaling pathway;GO:0007186//G protein-coupled receptor signaling pathway;	GO:0016021//integral component of membrane;GO:0016021//integral component of membrane;GO:0016021//integral component of membrane;	GO:0004930//G protein-coupled receptor activity;GO:0004996//thyroid-stimulating hormone receptor activity;GO:0016500//protein-hormone receptor activity;GO:0004930//G protein-coupled receptor activity;GO:0004996//thyroid-stimulating hormone receptor activity;GO:0005515//protein binding;GO:0016500//protein-hormone receptor activity;GO:0004930//G protein-coupled receptor activity;GO:0004996//thyroid…	ko05320(Autoimmune thyroid disease);ko04923(Regulation of lipolysis in adipocytes);ko04918(Thyroid hormone synthesis);ko04080(Neuroactive ligand-receptor interaction);ko04024(cAMP signaling pathway)
ENSAPLG00020002180	86.4734	65.3944	107.552	1.64467	0.717801	0.0409101	0.906183	23	230861	240463	+	5309	-	GO:0005524;GO:0016020;GO:0016887;GO:0005524;GO:0016020;GO:0016887	K05680	Q	veNOG01884	ATP binding cassette subfamily G member 4 [Source:NCBI gene;Acc:101791486]	-	GO:0016020//membrane;GO:0016020//membrane;	GO:0005524//ATP binding;GO:0016887//ATP hydrolysis activity;GO:0005524//ATP binding;GO:0016887//ATP hydrolysis activity;	ko02010(ABC transporters)
ENSAPLG00020016424	5.60064	1.72366	9.47762	5.49855	2.45905	0.0409116	0.906183	21	1339719	1350154	-	2418	PADI2	GO:0004668;GO:0005509;GO:0005737;GO:0018101	K01481	R	veNOG11610	peptidyl arginine deiminase 2 [Source:HGNC Symbol;Acc:HGNC:18341]	GO:0018101//protein citrullination;	GO:0005737//cytoplasm;	GO:0004668//protein-arginine deiminase activity;GO:0005509//calcium ion binding;	-
ENSAPLG00020017059	143.688	115.1	172.277	1.49676	0.581841	0.0409595	0.906183	8	22278869	22443620	+	1843	ST3GAL3	GO:0006486;GO:0008373;GO:0006486;GO:0008373;GO:0006486;GO:0008373	K00781	G	veNOG02427	ST3 beta-galactoside alpha-2,3-sialyltransferase 3 [Source:NCBI gene;Acc:101804175]	GO:0006486//protein glycosylation;GO:0006486//protein glycosylation;GO:0006486//protein glycosylation;	-	GO:0008373//sialyltransferase activity;GO:0008373//sialyltransferase activity;GO:0008373//sialyltransferase activity;	ko00601(Glycosphingolipid biosynthesis - lacto and neolacto series);ko00533(Glycosaminoglycan biosynthesis - keratan sulfate);ko00515(Mannose type O-glycan biosynthesis);ko00514(Other types of O-glycan biosynthesis);ko00513(Various types of N-glycan biosynthesis)
ENSAPLG00020013097	316.084	372.503	259.664	0.697079	-0.520605	0.0410087	0.906183	3	62641302	62644797	+	767	ABRACL	-	-	S	veNOG24919	ABRA C-terminal like [Source:HGNC Symbol;Acc:HGNC:21230]	-	-	-	-
ENSAPLG00020012495	138.51	112.177	164.843	1.46948	0.555307	0.0410934	0.906183	6	39209736	39217101	+	504	DAPL1	-	-	T	veNOG23312	death associated protein like 1 [Source:HGNC Symbol;Acc:HGNC:21490]	-	-	-	-
ENSAPLG00020002308	892.832	1122.64	663.028	0.590599	-0.759748	0.0411012	0.906183	12	6256879	6293068	-	2808	OTUD7A	GO:0003677;GO:0008233;GO:0008270;GO:0035871	K11860	T	veNOG00826	OTU deubiquitinase 7A [Source:NCBI gene;Acc:101793045]	GO:0035871//protein K11-linked deubiquitination;	-	GO:0003677//DNA binding;GO:0008233//peptidase activity;GO:0008270//zinc ion binding;	-
ENSAPLG00020015860	39.7091	49.9788	29.4394	0.589037	-0.763569	0.0411474	0.906183	10	10127439	10139357	-	1612	GLYCTK	GO:0008887;GO:0008887	K15788	G	veNOG06076	glycerate kinase [Source:HGNC Symbol;Acc:HGNC:24247]	-	-	GO:0008887//glycerate kinase activity;GO:0008887//glycerate kinase activity;	-
ENSAPLG00020017137	158.353	129.28	187.425	1.44976	0.53581	0.0411621	0.906183	9	14914367	14915444	+	903	MTERF4	GO:0003690;GO:0006355	K15032	K	veNOG11943	mitochondrial transcription termination factor 4 [Source:HGNC Symbol;Acc:HGNC:28785]	GO:0006355//regulation of transcription, DNA-templated;	-	GO:0003690//double-stranded DNA binding;	-
ENSAPLG00020002939	60.5999	45.7354	75.4645	1.65002	0.722486	0.0411716	0.906183	25	367789	370444	+	1807	HOXB8	GO:0003677;GO:0003700;GO:0006355;GO:0043565	K09308	K	veNOG03650	homeobox B8 [Source:NCBI gene;Acc:101797800]	GO:0006355//regulation of transcription, DNA-templated;	-	GO:0003677//DNA binding;GO:0003700//DNA-binding transcription factor activity;GO:0043565//sequence-specific DNA binding;	-
ENSAPLG00020015421	14.9445	6.79323	23.0957	3.39981	1.76545	0.0415324	0.912832	10	8377506	8383957	-	1797	-	GO:0004672;GO:0005524;GO:0006468	K08857	T	veNOG07186	-	GO:0006468//protein phosphorylation;	-	GO:0004672//protein kinase activity;GO:0005524//ATP binding;	-
ENSAPLG00020014320	48.001	60.1534	35.8485	0.595951	-0.746734	0.0416272	0.913087	13	2535034	2542914	+	1847	-	-	K11514	D	aveNOG16011;veNOG26614	-	-	-	-	-
ENSAPLG00020011065	143.779	109.954	177.603	1.61525	0.691762	0.0417248	0.913087	4	47096832	47099925	-	1153	IL8	GO:0005153;GO:0005576;GO:0006935;GO:0006952;GO:0006955;GO:0008009;GO:0030593;GO:0042119	K10030	W	veNOG24837;veNOG23673	Anas platyrhynchos interleukin 8 (IL8), mRNA. [Source:RefSeq mRNA;Acc:NM_001310420]	GO:0006935//chemotaxis;GO:0006952//defense response;GO:0006955//immune response;GO:0030593//neutrophil chemotaxis;GO:0042119//neutrophil activation;	GO:0005576//extracellular region;	GO:0005153//interleukin-8 receptor binding;GO:0008009//chemokine activity;	ko05417(Lipid and atherosclerosis);ko05323(Rheumatoid arthritis);ko05219(Bladder cancer);ko05202(Transcriptional misregulation in cancer);ko05200(Pathways in cancer);ko05171(Coronavirus disease - COVID-19);ko05167(Kaposi sarcoma-associated herpesvirus infection);ko05164(Influenza A);ko05163(Human cytomegalovirus infection);ko05161(Hepatitis B);ko05146(Amoebiasis);ko05144(Malaria);ko05142(Chagas d…
ENSAPLG00020016174	88.3836	111.224	65.5432	0.589289	-0.762952	0.041771	0.913087	19	2627235	2901832	+	6843	CACNA1B	GO:0005216;GO:0005245;GO:0005509;GO:0005891;GO:0006811;GO:0016020;GO:0055085;GO:0070588;GO:0005216;GO:0005245;GO:0005509;GO:0005891;GO:0006811;GO:0016020;GO:0055085;GO:0070588;GO:0005216;GO:0005245;GO:0005509;GO:0005891;GO:0006811;GO:0016020;GO:0055085;GO:0070588	K04849	P	veNOG01381	calcium voltage-gated channel subunit alpha1 B [Source:HGNC Symbol;Acc:HGNC:1389]	GO:0006811//ion transport;GO:0055085//transmembrane transport;GO:0070588//calcium ion transmembrane transport;GO:0006811//ion transport;GO:0055085//transmembrane transport;GO:0070588//calcium ion transmembrane transport;GO:0006811//ion transport;GO:0055085//transmembrane transport;GO:0070588//calcium ion transmembrane transport;	GO:0005891//voltage-gated calcium channel complex;GO:0016020//membrane;GO:0005891//voltage-gated calcium channel complex;GO:0016020//membrane;GO:0005891//voltage-gated calcium channel complex;GO:0016020//membrane;	GO:0005216//ion channel activity;GO:0005245//voltage-gated calcium channel activity;GO:0005509//calcium ion binding;GO:0005216//ion channel activity;GO:0005245//voltage-gated calcium channel activity;GO:0005509//calcium ion binding;GO:0005216//ion channel activity;GO:0005245//voltage-gated calcium channel activity;GO:0005509//calcium ion binding;	ko05207(Chemical carcinogenesis - receptor activation);ko05033(Nicotine addiction);ko05032(Morphine addiction);ko05022(Pathways of neurodegeneration - multiple diseases);ko05020(Prion disease);ko05016(Huntington disease);ko04930(Type II diabetes mellitus);ko04728(Dopaminergic synapse);ko04727(GABAergic synapse);ko04726(Serotonergic synapse);ko04725(Cholinergic synapse);ko04723(Retrograde endocann…
ENSAPLG00020011540	228.001	167.637	288.365	1.72018	0.782557	0.0417787	0.913087	18	8860179	8872089	+	3246	UNC13D	-	K19728	TU	veNOG07634	unc-13 homolog D [Source:HGNC Symbol;Acc:HGNC:23147]	-	-	-	-
ENSAPLG00020003358	303.585	368.752	238.419	0.646555	-0.629155	0.0420499	0.917449	34	5240147	5244266	-	1445	BLVRB	-	K05901	R	veNOG15684	biliverdin reductase B [Source:HGNC Symbol;Acc:HGNC:1063]	-	-	-	ko00860(Porphyrin metabolism);ko00740(Riboflavin metabolism)
ENSAPLG00020003255	10494.7	13932.5	7056.97	0.506512	-0.981333	0.0421729	0.917449	32	2738785	2752555	-	2546	-	GO:0005515;GO:0008430	K17285	P	veNOG02371	-	-	-	GO:0005515//protein binding;GO:0008430//selenium binding;	ko00920(Sulfur metabolism)
ENSAPLG00020009767	3258.56	2757.66	3759.47	1.36328	0.447086	0.0422112	0.917449	Z	66794623	66800604	-	1194	DNAJA1	GO:0005524;GO:0006457;GO:0009408;GO:0031072;GO:0051082	K09502	O	veNOG08729	DnaJ heat shock protein family (Hsp40) member A1 [Source:HGNC Symbol;Acc:HGNC:5229]	GO:0006457//protein folding;GO:0009408//response to heat;	-	GO:0005524//ATP binding;GO:0031072//heat shock protein binding;GO:0051082//unfolded protein binding;	ko04141(Protein processing in endoplasmic reticulum)
ENSAPLG00020005347	48.0539	28.6448	67.463	2.35515	1.23582	0.0422141	0.917449	3	47219480	47272290	-	2235	BVES	GO:0016020	-	T	veNOG06981	blood vessel epicardial substance [Source:HGNC Symbol;Acc:HGNC:1152]	-	GO:0016020//membrane;	-	-
ENSAPLG00020001074	144.104	170.694	117.513	0.688441	-0.538595	0.0424659	0.921634	2	76226438	76237127	-	2666	UPP1	GO:0003824;GO:0004850;GO:0005737;GO:0009116;GO:0009166;GO:0016763	K00757	F	veNOG01600	uridine phosphorylase 1 [Source:NCBI gene;Acc:101791376]	GO:0009116//nucleoside metabolic process;GO:0009166//nucleotide catabolic process;	GO:0005737//cytoplasm;	GO:0003824//catalytic activity;GO:0004850//uridine phosphorylase activity;GO:0016763//pentosyltransferase activity;	ko00983(Drug metabolism - other enzymes);ko00240(Pyrimidine metabolism)
ENSAPLG00020015905	1394.41	781.618	2007.21	2.56802	1.36065	0.0428049	0.926502	3	1588933	1597703	+	1722	-	GO:0005515;GO:0005524;GO:0006325;GO:0006355;GO:0016887	-	O	veNOG03096	-	GO:0006325//chromatin organization;GO:0006355//regulation of transcription, DNA-templated;	-	GO:0005515//protein binding;GO:0005524//ATP binding;GO:0016887//ATP hydrolysis activity;	-
ENSAPLG00020016403	31.4122	40.9475	21.877	0.534269	-0.904362	0.0428703	0.926502	20	6070802	6078340	+	1591	ASL	GO:0003824;GO:0004056;GO:0042450;GO:0003824;GO:0004056;GO:0042450	K01755	E	veNOG13280	Anas platyrhynchos argininosuccinate lyase (ASL), mRNA. [Source:RefSeq mRNA;Acc:NM_001310415]	GO:0042450//arginine biosynthetic process via ornithine;GO:0042450//arginine biosynthetic process via ornithine;	-	GO:0003824//catalytic activity;GO:0004056//argininosuccinate lyase activity;GO:0003824//catalytic activity;GO:0004056//argininosuccinate lyase activity;	ko00250(Alanine, aspartate and glutamate metabolism);ko00220(Arginine biosynthesis)
ENSAPLG00020011963	575.137	669.42	480.854	0.718314	-0.477313	0.042897	0.926502	9	10559777	10569766	-	1080	PCYT1A	GO:0003824;GO:0009058	K00968	I	veNOG02906	phosphate cytidylyltransferase 1, choline, alpha [Source:HGNC Symbol;Acc:HGNC:8754]	GO:0009058//biosynthetic process;	-	GO:0003824//catalytic activity;	ko05231(Choline metabolism in cancer);ko00564(Glycerophospholipid metabolism);ko00440(Phosphonate and phosphinate metabolism)
ENSAPLG00020003992	139.687	102.581	176.793	1.72345	0.785297	0.0429284	0.926502	8	33313649	33316603	+	1359	-	GO:0008080	K17972	R	COG0456;veNOG00133	-	-	-	GO:0008080//N-acetyltransferase activity;	-
ENSAPLG00020011995	138.755	96.7449	180.766	1.86848	0.901865	0.0430512	0.927635	5	23828322	23834011	-	1265	BATF	GO:0003677;GO:0003700;GO:0006355;GO:0006357;GO:0030154	K09034	K	veNOG21691	basic leucine zipper ATF-like transcription factor [Source:NCBI gene;Acc:101793700]	GO:0006355//regulation of transcription, DNA-templated;GO:0006357//regulation of transcription by RNA polymerase II;GO:0030154//cell differentiation;	-	GO:0003677//DNA binding;GO:0003700//DNA-binding transcription factor activity;	ko05235(PD-L1 expression and PD-1 checkpoint pathway in cancer)
ENSAPLG00020003385	148.378	176.559	120.197	0.680776	-0.554747	0.0431001	0.927635	5	35106031	35153660	-	4215	PAPLN	GO:0004867;GO:0008233	-	O	veNOG14886	papilin, proteoglycan like sulfated glycoprotein [Source:HGNC Symbol;Acc:HGNC:19262]	-	-	GO:0004867//serine-type endopeptidase inhibitor activity;GO:0008233//peptidase activity;	-
ENSAPLG00020014702	270.399	208.133	332.666	1.59833	0.67657	0.0433762	0.93108	32	1425233	1432080	-	3443	PEAR1	GO:0005515;GO:0005515	-	T	veNOG03487	platelet endothelial aggregation receptor 1 [Source:HGNC Symbol;Acc:HGNC:33631]	-	-	GO:0005515//protein binding;GO:0005515//protein binding;	-
ENSAPLG00020014540	62.1941	84.1354	40.2527	0.478428	-1.06363	0.0433823	0.93108	24	5841270	5843340	-	1277	-	GO:0004862;GO:0006469	-	TG	opiNOG63388;fiNOG20848;veNOG25195	-	GO:0006469//negative regulation of protein kinase activity;	-	GO:0004862//cAMP-dependent protein kinase inhibitor activity;	-
ENSAPLG00020004717	970.57	738.335	1202.8	1.62908	0.704054	0.0434924	0.93108	4	33309441	33310520	-	1080	MAB21L2	-	-	OT	veNOG00909;NOG00242	mab-21 like 2 [Source:NCBI gene;Acc:106015426]	-	-	-	-
ENSAPLG00020008185	253.206	196.441	309.971	1.57793	0.658036	0.0435218	0.93108	Z	35316965	35340361	+	2677	ACER2	GO:0006672;GO:0016021;GO:0016811	K01441	I	veNOG13293	alkaline ceramidase 2 [Source:HGNC Symbol;Acc:HGNC:23675]	GO:0006672//ceramide metabolic process;	GO:0016021//integral component of membrane;	GO:0016811//hydrolase activity, acting on carbon-nitrogen (but not peptide) bonds, in linear amides;	ko04071(Sphingolipid signaling pathway);ko00600(Sphingolipid metabolism)
ENSAPLG00020000120	392.591	328.876	456.305	1.38747	0.472454	0.0435593	0.93108	2	69778502	69828283	+	1854	LPCAT1	GO:0005509;GO:0016746;GO:0005509;GO:0016746	K13510	I	veNOG01447	lysophosphatidylcholine acyltransferase 1 [Source:HGNC Symbol;Acc:HGNC:25718]	-	-	GO:0005509//calcium ion binding;GO:0016746//acyltransferase activity;GO:0005509//calcium ion binding;GO:0016746//acyltransferase activity;	ko00565(Ether lipid metabolism);ko00564(Glycerophospholipid metabolism)
ENSAPLG00020011045	155.137	125.889	184.384	1.46466	0.550566	0.0436607	0.931967	9	10470766	10475050	-	2908	-	GO:0003904;GO:0006281	K01669	TL	veNOG14367	-	GO:0006281//DNA repair;	-	GO:0003904//deoxyribodipyrimidine photo-lyase activity;	-
ENSAPLG00020015198	671.696	782.28	561.113	0.717279	-0.479393	0.0437759	0.933147	6	4013351	4019935	+	1321	ORMDL1	GO:0005789;GO:0006672;GO:0016021;GO:0090155	-	S	veNOG04992	ORMDL sphingolipid biosynthesis regulator 1 [Source:HGNC Symbol;Acc:HGNC:16036]	GO:0006672//ceramide metabolic process;GO:0090155//negative regulation of sphingolipid biosynthetic process;	GO:0005789//endoplasmic reticulum membrane;GO:0016021//integral component of membrane;	-	-
ENSAPLG00020002384	749.499	880.721	618.276	0.702012	-0.510433	0.0439009	0.933578	19	10348531	10413987	-	2814	STRBP	GO:0003723;GO:0007283;GO:0003723;GO:0007283	K13200	K	veNOG02963	spermatid perinuclear RNA binding protein [Source:NCBI gene;Acc:101803784]	GO:0007283//spermatogenesis;GO:0007283//spermatogenesis;	-	GO:0003723//RNA binding;GO:0003723//RNA binding;	-
ENSAPLG00020003404	24.4292	2.28195	46.5765	20.4109	4.35126	0.043968	0.933578	24	2230406	2235183	-	1469	-	GO:0016021	-	-	-	-	-	GO:0016021//integral component of membrane;	-	-
ENSAPLG00020002614	657.018	550.153	763.883	1.38849	0.473521	0.0439955	0.933578	19	5809149	5814174	+	2804	TOR2A	GO:0005524;GO:0005783;GO:0051085	-	O	veNOG09784	torsin family 2 member A [Source:HGNC Symbol;Acc:HGNC:11996]	GO:0051085//chaperone cofactor-dependent protein refolding;	GO:0005783//endoplasmic reticulum;	GO:0005524//ATP binding;	-
ENSAPLG00020006129	163.752	120.19	207.314	1.72489	0.786501	0.0440361	0.933578	16	15068351	15070433	+	1586	-	GO:0005634;GO:0005737;GO:0045892;GO:0046983	K04680	L	veNOG19349	-	GO:0045892//negative regulation of transcription, DNA-templated;	GO:0005634//nucleus;GO:0005737//cytoplasm;	GO:0046983//protein dimerization activity;	ko04550(Signaling pathways regulating pluripotency of stem cells);ko04390(Hippo signaling pathway);ko04350(TGF-beta signaling pathway);ko04015(Rap1 signaling pathway)
ENSAPLG00020002941	702.725	589.185	816.266	1.38542	0.47032	0.044199	0.935755	26	217819	247423	+	5449	AMPD1	GO:0003876;GO:0009168;GO:0019239;GO:0032264;GO:0003876;GO:0009168;GO:0019239;GO:0032264;GO:0003876;GO:0009168;GO:0019239;GO:0032264;GO:0003876;GO:0009168;GO:0019239;GO:0032264;GO:0003876;GO:0009168;GO:0019239;GO:0032264	K01490	F	veNOG07702	adenosine monophosphate deaminase 1 [Source:NCBI gene;Acc:101794720]	GO:0009168//purine ribonucleoside monophosphate biosynthetic process;GO:0032264//IMP salvage;GO:0009168//purine ribonucleoside monophosphate biosynthetic process;GO:0032264//IMP salvage;GO:0009168//purine ribonucleoside monophosphate biosynthetic process;GO:0032264//IMP salvage;GO:0009168//purine ribonucleoside monophosphate biosynthetic process;GO:0032264//IMP salvage;GO:0009168//purine ribonucl…	-	GO:0003876//AMP deaminase activity;GO:0019239//deaminase activity;GO:0003876//AMP deaminase activity;GO:0019239//deaminase activity;GO:0003876//AMP deaminase activity;GO:0019239//deaminase activity;GO:0003876//AMP deaminase activity;GO:0019239//deaminase activity;GO:0003876//AMP deaminase activity;GO:0019239//deaminase activity;	ko00230(Purine metabolism)
ENSAPLG00020010385	96.2376	70.4051	122.07	1.73382	0.793957	0.0444234	0.939229	23	4112654	4116161	-	2977	-	GO:0005515;GO:0006811;GO:0007168;GO:0030251	-	S	veNOG10174	-	GO:0006811//ion transport;GO:0007168//receptor guanylyl cyclase signaling pathway;	-	GO:0005515//protein binding;GO:0030251//guanylate cyclase inhibitor activity;	-
ENSAPLG00020010954	396.496	330.887	462.104	1.39656	0.481882	0.0445843	0.939745	1	38015315	38039065	-	2988	MDM1	GO:0008017;GO:0046600;GO:0008017;GO:0046600	K17886	S	veNOG00194	Mdm1 nuclear protein [Source:HGNC Symbol;Acc:HGNC:29917]	GO:0046600//negative regulation of centriole replication;GO:0046600//negative regulation of centriole replication;	-	GO:0008017//microtubule binding;GO:0008017//microtubule binding;	-
ENSAPLG00020010887	4.95784	8.56554	1.35013	0.157623	-2.66545	0.0446273	0.939745	30	1758548	1759238	+	219	-	-	K10072	TV	veNOG24843;veNOG20552;veNOG24108	-	-	-	-	-
ENSAPLG00020015633	469.359	616.792	321.926	0.521936	-0.938056	0.0446959	0.939745	26	3088333	3090879	-	1311	-	-	K13748	G	veNOG17788;opiNOG14612	-	-	-	-	ko00513(Various types of N-glycan biosynthesis);ko00510(N-Glycan biosynthesis)
ENSAPLG00020015947	165.899	126.914	204.884	1.61435	0.690953	0.044823	0.939745	21	995777	1019145	+	2748	KIF17	GO:0003777;GO:0005524;GO:0007018;GO:0008017;GO:0003777;GO:0005524;GO:0007018;GO:0008017;GO:0003777;GO:0005524;GO:0007018;GO:0008017	K20198	Z	veNOG02543	kinesin family member 17 [Source:HGNC Symbol;Acc:HGNC:19167]	GO:0007018//microtubule-based movement;GO:0007018//microtubule-based movement;GO:0007018//microtubule-based movement;	-	GO:0003777//microtubule motor activity;GO:0005524//ATP binding;GO:0008017//microtubule binding;GO:0003777//microtubule motor activity;GO:0005524//ATP binding;GO:0008017//microtubule binding;GO:0003777//microtubule motor activity;GO:0005524//ATP binding;GO:0008017//microtubule binding;	-
ENSAPLG00020006661	58.7352	35.9669	81.5035	2.26607	1.18019	0.0448379	0.939745	25	1191653	1202305	+	3745	WNK4	GO:0004672;GO:0004674;GO:0005524;GO:0006468	K08867	T	veNOG05391	WNK lysine deficient protein kinase 4 [Source:HGNC Symbol;Acc:HGNC:14544]	GO:0006468//protein phosphorylation;	-	GO:0004672//protein kinase activity;GO:0004674//protein serine/threonine kinase activity;GO:0005524//ATP binding;	-
ENSAPLG00020011979	86.4644	67.8512	105.078	1.54865	0.631009	0.04488	0.939745	9	10880384	11175445	+	2036	LPP	-	K16676	T	veNOG03142	LIM domain containing preferred translocation partner in lipoma [Source:NCBI gene;Acc:101797556]	-	-	-	ko04391(Hippo signaling pathway - fly)
ENSAPLG00020004354	433.537	283.903	583.171	2.05412	1.03852	0.0449503	0.939745	27	4114021	4132899	-	4420	-	GO:0004222;GO:0005509;GO:0006508;GO:0008237;GO:0008270;GO:0004222;GO:0005509;GO:0006508;GO:0008237;GO:0008270	K05502	O	veNOG05050	-	GO:0006508//proteolysis;GO:0006508//proteolysis;	-	GO:0004222//metalloendopeptidase activity;GO:0005509//calcium ion binding;GO:0008237//metallopeptidase activity;GO:0008270//zinc ion binding;GO:0004222//metalloendopeptidase activity;GO:0005509//calcium ion binding;GO:0008237//metallopeptidase activity;GO:0008270//zinc ion binding;	-
ENSAPLG00020016981	1165.75	1349.53	981.971	0.727642	-0.4587	0.0449553	0.939745	15	1823528	1825137	+	611	MSRB1	GO:0033743;GO:0055114	K07305	O	veNOG22971	methionine sulfoxide reductase B1 [Source:HGNC Symbol;Acc:HGNC:14133]	GO:0055114//obsolete oxidation-reduction process;	-	GO:0033743//peptide-methionine (R)-S-oxide reductase activity;	-
ENSAPLG00020004804	380.138	298.69	461.585	1.54536	0.627944	0.0450457	0.939745	4	34451169	34484276	-	1813	EDNRA	GO:0004930;GO:0004962;GO:0007186;GO:0008217;GO:0016021;GO:0042310;GO:0048484	K04197	T	veNOG06587	endothelin receptor type A [Source:NCBI gene;Acc:101796799]	GO:0007186//G protein-coupled receptor signaling pathway;GO:0008217//regulation of blood pressure;GO:0042310//vasoconstriction;GO:0048484//enteric nervous system development;	GO:0016021//integral component of membrane;	GO:0004930//G protein-coupled receptor activity;GO:0004962//endothelin receptor activity;	ko05200(Pathways in cancer);ko04924(Renin secretion);ko04270(Vascular smooth muscle contraction);ko04080(Neuroactive ligand-receptor interaction);ko04024(cAMP signaling pathway);ko04022(cGMP-PKG signaling pathway);ko04020(Calcium signaling pathway)
ENSAPLG00020007533	3948.18	5090.47	2805.89	0.551204	-0.859342	0.0450772	0.939745	30	1027981	1052162	-	5373	-	-	K06751	S	veNOG06179	-	-	-	-	ko05416(Viral myocarditis);ko05332(Graft-versus-host disease);ko05330(Allograft rejection);ko05320(Autoimmune thyroid disease);ko05203(Viral carcinogenesis);ko05170(Human immunodeficiency virus 1 infection);ko05169(Epstein-Barr virus infection);ko05168(Herpes simplex virus 1 infection);ko05167(Kaposi sarcoma-associated herpesvirus infection);ko05166(Human T-cell leukemia virus 1 infection);ko0516…
ENSAPLG00020000566	4.8356	1.96861	7.70259	3.9127	1.96817	0.0451121	0.939745	1	82485790	82511483	-	2293	-	GO:0004222;GO:0006508;GO:0008237;GO:0004222;GO:0006508	K06577	E	veNOG13338	Kell metallo-endopeptidase (Kell blood group) [Source:NCBI gene;Acc:101796093]	GO:0006508//proteolysis;GO:0006508//proteolysis;	-	GO:0004222//metalloendopeptidase activity;GO:0008237//metallopeptidase activity;GO:0004222//metalloendopeptidase activity;	-
ENSAPLG00020007079	16121.4	12069	20173.8	1.67154	0.74118	0.0453494	0.942959	6	8580537	8631331	-	7509	FN1	GO:0005515;GO:0005576;GO:0005515;GO:0005576;GO:0005515;GO:0005576;GO:0005515;GO:0005576;GO:0005515;GO:0005576	K05717	W	veNOG04827	fibronectin 1 [Source:HGNC Symbol;Acc:HGNC:3778]	-	GO:0005576//extracellular region;GO:0005576//extracellular region;GO:0005576//extracellular region;GO:0005576//extracellular region;GO:0005576//extracellular region;	GO:0005515//protein binding;GO:0005515//protein binding;GO:0005515//protein binding;GO:0005515//protein binding;GO:0005515//protein binding;	ko05222(Small cell lung cancer);ko05205(Proteoglycans in cancer);ko05200(Pathways in cancer);ko05165(Human papillomavirus infection);ko05146(Amoebiasis);ko05135(Yersinia infection);ko05100(Bacterial invasion of epithelial cells);ko04933(AGE-RAGE signaling pathway in diabetic complications);ko04810(Regulation of actin cytoskeleton);ko04512(ECM-receptor interaction);ko04510(Focal adhesion);ko04151(…
ENSAPLG00020008871	241.154	187.908	294.399	1.56672	0.647746	0.0453876	0.942959	Z	37356599	37429491	+	1229	GNA14	GO:0001664;GO:0003924;GO:0007165;GO:0007186;GO:0019001;GO:0031683;GO:0001664;GO:0003924;GO:0007165;GO:0007186;GO:0019001;GO:0031683;GO:0001664;GO:0003924;GO:0007165;GO:0007186;GO:0019001;GO:0031683	K04636	T	veNOG02495	G protein subunit alpha 14 [Source:HGNC Symbol;Acc:HGNC:4382]	GO:0007165//signal transduction;GO:0007186//G protein-coupled receptor signaling pathway;GO:0007165//signal transduction;GO:0007186//G protein-coupled receptor signaling pathway;GO:0007165//signal transduction;GO:0007186//G protein-coupled receptor signaling pathway;	-	GO:0001664//G protein-coupled receptor binding;GO:0003924//GTPase activity;GO:0019001//guanyl nucleotide binding;GO:0031683//G-protein beta/gamma-subunit complex binding;GO:0001664//G protein-coupled receptor binding;GO:0003924//GTPase activity;GO:0019001//guanyl nucleotide binding;GO:0031683//G-protein beta/gamma-subunit complex binding;GO:0001664//G protein-coupled receptor binding;GO:0003924//…	ko05146(Amoebiasis);ko05142(Chagas disease);ko04020(Calcium signaling pathway)
ENSAPLG00020002660	40.7217	30.1582	51.2852	1.70054	0.765992	0.0454696	0.943402	2	161209071	161211453	+	684	-	GO:0005854	-	K	veNOG09020	-	-	GO:0005854//nascent polypeptide-associated complex;	-	-
ENSAPLG00020012911	624.949	758.38	491.519	0.648116	-0.625675	0.0457254	0.94708	28	3750398	3797973	+	1914	-	GO:0003677;GO:0016021;GO:0003677;GO:0016021;GO:0003677;GO:0016021;GO:0003677;GO:0016021	K04710	U	veNOG06216	-	-	GO:0016021//integral component of membrane;GO:0016021//integral component of membrane;GO:0016021//integral component of membrane;GO:0016021//integral component of membrane;	GO:0003677//DNA binding;GO:0003677//DNA binding;GO:0003677//DNA binding;GO:0003677//DNA binding;	ko04071(Sphingolipid signaling pathway);ko00600(Sphingolipid metabolism)
ENSAPLG00020010406	197.782	153.521	242.043	1.57661	0.656828	0.0458211	0.94708	32	1199529	1201897	+	1234	S100A11	GO:0005509;GO:0042127;GO:0048306	-	R	veNOG23531	S100 calcium binding protein A11 [Source:HGNC Symbol;Acc:HGNC:10488]	GO:0042127//regulation of cell population proliferation;	-	GO:0005509//calcium ion binding;GO:0048306//calcium-dependent protein binding;	-
ENSAPLG00020003917	399.672	593.049	206.295	0.347855	-1.52344	0.0458294	0.94708	2	22991241	22998409	+	879	RIDA	-	-	J	veNOG19173	reactive intermediate imine deaminase A homolog [Source:HGNC Symbol;Acc:HGNC:16897]	-	-	-	-
ENSAPLG00020011897	1218.34	1550.71	885.97	0.571334	-0.807595	0.0460823	0.950606	2	162484712	162561387	-	3319	-	GO:0005525;GO:0005525;GO:0005525;GO:0005525	-	R	veNOG09902;veNOG12224;veNOG13342	-	-	-	GO:0005525//GTP binding;GO:0005525//GTP binding;GO:0005525//GTP binding;GO:0005525//GTP binding;	-
ENSAPLG00020002082	90.6552	108.407	72.9033	0.672496	-0.572402	0.0463528	0.950606	19	617018	617835	-	303	TMEM141	-	-	S	veNOG23186	transmembrane protein 141 [Source:HGNC Symbol;Acc:HGNC:28211]	-	-	-	-
ENSAPLG00020017541	85.3348	106.05	64.6199	0.609336	-0.71469	0.0463545	0.950606	4	5008750	5022405	+	3373	ETNPPL	GO:0003824;GO:0008483;GO:0030170	K14286	R	veNOG01909	ethanolamine-phosphate phospho-lyase [Source:HGNC Symbol;Acc:HGNC:14404]	-	-	GO:0003824//catalytic activity;GO:0008483//transaminase activity;GO:0030170//pyridoxal phosphate binding;	ko00564(Glycerophospholipid metabolism)
ENSAPLG00020007550	398.566	466.655	330.476	0.708181	-0.497809	0.0464415	0.950606	14	6971698	6977756	+	926	SAP30L	GO:0005515	K19202	K	veNOG09930	SAP30 like [Source:NCBI gene;Acc:101803518]	-	-	GO:0005515//protein binding;	ko05169(Epstein-Barr virus infection)
ENSAPLG00020005162	26.9139	18.8439	34.9839	1.85651	0.892592	0.0464796	0.950606	10	7095060	7147621	-	1933	-	GO:0007416;GO:0045202;GO:0046872;GO:0048786	-	S	veNOG11302	-	GO:0007416//synapse assembly;	GO:0045202//synapse;GO:0048786//presynaptic active zone;	GO:0046872//metal ion binding;	-
ENSAPLG00020000783	618.426	522.702	714.151	1.36627	0.450239	0.0465662	0.950606	1	201170270	201179302	+	2837	-	-	-	S	veNOG08963;opiNOG72402	-	-	-	-	-
ENSAPLG00020000433	19.6419	12.9165	26.3673	2.04136	1.02953	0.0465727	0.950606	2	123421567	123425627	+	1323	PP2D1	GO:0003824;GO:0004722;GO:0006470	-	T	veNOG11769	protein phosphatase 2C like domain containing 1 [Source:HGNC Symbol;Acc:HGNC:28406]	GO:0006470//protein dephosphorylation;	-	GO:0003824//catalytic activity;GO:0004722//protein serine/threonine phosphatase activity;	-
ENSAPLG00020002746	5.80779	2.62394	8.99163	3.42676	1.77684	0.046626	0.950606	12	14220001	14266673	-	6826	ACAN	GO:0005509;GO:0005540;GO:0007155	K06792	T	veNOG04491	aggrecan [Source:HGNC Symbol;Acc:HGNC:319]	GO:0007155//cell adhesion;	-	GO:0005509//calcium ion binding;GO:0005540//hyaluronic acid binding;	-
ENSAPLG00020018491	213.535	176.351	250.719	1.4217	0.507618	0.0466359	0.950606	15	12619281	12622525	+	1532	NME3	GO:0004550;GO:0006165;GO:0006183;GO:0006228;GO:0006241;GO:0004550;GO:0006165;GO:0006183;GO:0006228;GO:0006241	K00940	F	veNOG04968	NME/NM23 nucleoside diphosphate kinase 3 [Source:HGNC Symbol;Acc:HGNC:7851]	GO:0006165//nucleoside diphosphate phosphorylation;GO:0006183//GTP biosynthetic process;GO:0006228//UTP biosynthetic process;GO:0006241//CTP biosynthetic process;GO:0006165//nucleoside diphosphate phosphorylation;GO:0006183//GTP biosynthetic process;GO:0006228//UTP biosynthetic process;GO:0006241//CTP biosynthetic process;	-	GO:0004550//nucleoside diphosphate kinase activity;GO:0004550//nucleoside diphosphate kinase activity;	ko04016(MAPK signaling pathway - plant);ko00983(Drug metabolism - other enzymes);ko00240(Pyrimidine metabolism);ko00230(Purine metabolism)
ENSAPLG00020009540	803.41	1023.91	582.907	0.569295	-0.812753	0.0466507	0.950606	Z	14002142	14011921	+	1935	PTGER4	GO:0004930;GO:0004955;GO:0004957;GO:0007186;GO:0016021	K04261	T	veNOG03476	prostaglandin E receptor 4 [Source:HGNC Symbol;Acc:HGNC:9596]	GO:0007186//G protein-coupled receptor signaling pathway;	GO:0016021//integral component of membrane;	GO:0004930//G protein-coupled receptor activity;GO:0004955//prostaglandin receptor activity;GO:0004957//prostaglandin E receptor activity;	ko05200(Pathways in cancer);ko05165(Human papillomavirus infection);ko05163(Human cytomegalovirus infection);ko04924(Renin secretion);ko04750(Inflammatory mediator regulation of TRP channels);ko04080(Neuroactive ligand-receptor interaction)
ENSAPLG00020008229	2.31197	4.18423	0.439721	0.10509	-3.2503	0.0468415	0.950606	1	188377949	188389549	+	219	-	-	K20028	R	veNOG04149;COG5273	-	-	-	-	-
ENSAPLG00020009124	983.025	829.02	1137.03	1.37154	0.455793	0.0468771	0.950606	21	472158	479807	+	2506	P3H1	GO:0005506;GO:0005515;GO:0016491;GO:0016705;GO:0019797;GO:0031418;GO:0032963;GO:0055114	K08134	S	veNOG15273	prolyl 3-hydroxylase 1 [Source:NCBI gene;Acc:101793572]	GO:0032963//collagen metabolic process;GO:0055114//obsolete oxidation-reduction process;	-	GO:0005506//iron ion binding;GO:0005515//protein binding;GO:0016491//oxidoreductase activity;GO:0016705//oxidoreductase activity, acting on paired donors, with incorporation or reduction of molecular oxygen;GO:0019797//procollagen-proline 3-dioxygenase activity;GO:0031418//L-ascorbic acid binding;	-
ENSAPLG00020018439	119.011	142.058	95.9634	0.675523	-0.565923	0.0469051	0.950606	10	7026145	7028962	-	1157	-	-	K16607	S	veNOG11672	-	-	-	-	-
ENSAPLG00020003288	16.8896	11.0435	22.7357	2.05874	1.04176	0.046935	0.950606	5	29928904	29930085	+	822	LRRC10B	GO:0005515	-	S	veNOG08704	leucine rich repeat containing 10B [Source:HGNC Symbol;Acc:HGNC:37215]	-	-	GO:0005515//protein binding;	-
ENSAPLG00020016483	69.2993	37.7808	100.818	2.66849	1.41602	0.046942	0.950606	1	127139982	127170221	-	2566	PPEF1	GO:0004721;GO:0005506;GO:0005509;GO:0016787;GO:0030145;GO:0050906	K13807	T	veNOG03535	protein phosphatase with EF-hand domain 1 [Source:HGNC Symbol;Acc:HGNC:9243]	GO:0050906//detection of stimulus involved in sensory perception;	-	GO:0004721//phosphoprotein phosphatase activity;GO:0005506//iron ion binding;GO:0005509//calcium ion binding;GO:0016787//hydrolase activity;GO:0030145//manganese ion binding;	ko04745(Phototransduction - fly)
ENSAPLG00020017809	714.989	830.234	599.745	0.722381	-0.469168	0.0469774	0.950606	11	15279882	15298856	+	4777	OCRL	GO:0007165;GO:0046856;GO:0052745;GO:0007165;GO:0046856;GO:0052745;GO:0007165;GO:0046856;GO:0052745;GO:0007165;GO:0046856;GO:0052745;GO:0007165;GO:0046856;GO:0052745	K01099	T	veNOG00922	OCRL inositol polyphosphate-5-phosphatase [Source:HGNC Symbol;Acc:HGNC:8108]	GO:0007165//signal transduction;GO:0046856//phosphatidylinositol dephosphorylation;GO:0007165//signal transduction;GO:0046856//phosphatidylinositol dephosphorylation;GO:0007165//signal transduction;GO:0046856//phosphatidylinositol dephosphorylation;GO:0007165//signal transduction;GO:0046856//phosphatidylinositol dephosphorylation;GO:0007165//signal transduction;GO:0046856//phosphatidylinositol de…	-	GO:0052745//inositol phosphate phosphatase activity;GO:0052745//inositol phosphate phosphatase activity;GO:0052745//inositol phosphate phosphatase activity;GO:0052745//inositol phosphate phosphatase activity;GO:0052745//inositol phosphate phosphatase activity;	ko04070(Phosphatidylinositol signaling system);ko00562(Inositol phosphate metabolism)
ENSAPLG00020002994	62.685	43.2524	82.1176	1.89857	0.924911	0.0470428	0.950692	4	39609259	39639253	-	3096	PCDH10	GO:0005509;GO:0005886;GO:0007155;GO:0007156;GO:0016020;GO:0005509;GO:0005886;GO:0007155;GO:0007156;GO:0016020	K16499	S	veNOG02208	protocadherin 10 [Source:HGNC Symbol;Acc:HGNC:13404]	GO:0007155//cell adhesion;GO:0007156//homophilic cell adhesion via plasma membrane adhesion molecules;GO:0007155//cell adhesion;GO:0007156//homophilic cell adhesion via plasma membrane adhesion molecules;	GO:0005886//plasma membrane;GO:0016020//membrane;GO:0005886//plasma membrane;GO:0016020//membrane;	GO:0005509//calcium ion binding;GO:0005509//calcium ion binding;	-
ENSAPLG00020013120	191.32	155.624	227.016	1.45875	0.544731	0.0472863	0.951409	6	24811799	24987013	+	3462	SEMA5B	GO:0005515;GO:0030215;GO:0005515;GO:0030215	K06841	T	veNOG02957	semaphorin 5B [Source:NCBI gene;Acc:101793014]	-	-	GO:0005515//protein binding;GO:0030215//semaphorin receptor binding;GO:0005515//protein binding;GO:0030215//semaphorin receptor binding;	ko04360(Axon guidance)
ENSAPLG00020005024	1861.93	2212.81	1511.06	0.682869	-0.55032	0.0472998	0.951409	3	34169015	34255243	+	6350	MYO6	GO:0003774;GO:0005515;GO:0005524;GO:0016459;GO:0051015;GO:0003774;GO:0005515;GO:0005524;GO:0016459;GO:0051015;GO:0003774;GO:0005515;GO:0005524;GO:0016459;GO:0051015;GO:0003774;GO:0005515;GO:0005524;GO:0016459;GO:0051015;GO:0003774;GO:0005515;GO:0005524;GO:0016459;GO:0051015;GO:0003774;GO:0005515;GO:0005524;GO:0016459;GO:0051015;GO:0003774;GO:0005515;GO:0005524;GO:0016459;GO:0051015	K10358	Z	veNOG05323	myosin VI [Source:NCBI gene;Acc:101791453]	-	GO:0016459//myosin complex;GO:0016459//myosin complex;GO:0016459//myosin complex;GO:0016459//myosin complex;GO:0016459//myosin complex;GO:0016459//myosin complex;GO:0016459//myosin complex;	GO:0003774//cytoskeletal motor activity;GO:0005515//protein binding;GO:0005524//ATP binding;GO:0051015//actin filament binding;GO:0003774//cytoskeletal motor activity;GO:0005515//protein binding;GO:0005524//ATP binding;GO:0051015//actin filament binding;GO:0003774//cytoskeletal motor activity;GO:0005515//protein binding;GO:0005524//ATP binding;GO:0051015//actin filament binding;GO:0003774//cytosk…	ko05132(Salmonella infection);ko05130(Pathogenic Escherichia coli infection)
ENSAPLG00020010265	854.306	719.742	988.87	1.37392	0.458301	0.0473154	0.951409	1	207650638	207656243	-	2370	TRIM3	GO:0005515;GO:0008270;GO:0005515;GO:0008270	K11997	O	veNOG07064	tripartite motif containing 3 [Source:HGNC Symbol;Acc:HGNC:10064]	-	-	GO:0005515//protein binding;GO:0008270//zinc ion binding;GO:0005515//protein binding;GO:0008270//zinc ion binding;	-
ENSAPLG00020006591	200.084	159.101	241.066	1.51518	0.599489	0.0473786	0.951409	4	17980642	18011475	+	1698	ZDHHC2	GO:0016409	K20028	R	veNOG04149	zinc finger DHHC-type palmitoyltransferase 2 [Source:HGNC Symbol;Acc:HGNC:18469]	-	-	GO:0016409//palmitoyltransferase activity;	-
ENSAPLG00020006804	2.29598	4.20836	0.383603	0.0911527	-3.45557	0.0474447	0.951409	24	817770	821458	+	1614	HPCAL4	GO:0005246;GO:0005509;GO:0007165	-	T	veNOG05258	hippocalcin like 4 [Source:HGNC Symbol;Acc:HGNC:18212]	GO:0007165//signal transduction;	-	GO:0005246//calcium channel regulator activity;GO:0005509//calcium ion binding;	-
ENSAPLG00020001419	1319.99	1525.39	1114.59	0.730692	-0.452664	0.0474451	0.951409	8	11425112	11430740	-	1563	-	GO:0016491;GO:0016620;GO:0055114	K00149	C	veNOG01730	-	GO:0055114//obsolete oxidation-reduction process;	-	GO:0016491//oxidoreductase activity;GO:0016620//oxidoreductase activity, acting on the aldehyde or oxo group of donors, NAD or NADP as acceptor;	ko04936(Alcoholic liver disease);ko00620(Pyruvate metabolism);ko00561(Glycerolipid metabolism);ko00410(beta-Alanine metabolism);ko00380(Tryptophan metabolism);ko00340(Histidine metabolism);ko00330(Arginine and proline metabolism);ko00310(Lysine degradation);ko00280(Valine, leucine and isoleucine degradation);ko00071(Fatty acid degradation);ko00053(Ascorbate and aldarate metabolism);ko00010(Glycol…
ENSAPLG00020002502	89.1218	65.4296	112.814	1.72421	0.785932	0.0476773	0.954834	23	309395	312364	-	1851	-	GO:0005515	-	W	veNOG10670	-	-	-	GO:0005515//protein binding;	-
ENSAPLG00020002159	498.892	580.374	417.41	0.719208	-0.475519	0.0477542	0.955144	10	13567561	13577518	+	925	SLC25A20	-	K15109	C	veNOG05639	solute carrier family 25 member 20 [Source:HGNC Symbol;Acc:HGNC:1421]	-	-	-	ko04714(Thermogenesis)
ENSAPLG00020002458	109.802	84.1875	135.416	1.60851	0.685721	0.0478555	0.955942	4	36561825	36676033	+	1716	RNF150	-	-	O	veNOG07400	ring finger protein 150 [Source:NCBI gene;Acc:101800637]	-	-	-	-
ENSAPLG00020014276	6165.23	5021.61	7308.86	1.45548	0.541495	0.04811	0.959794	12	18322149	18343838	+	7292	SYNM	GO:0005200;GO:0005882;GO:0008307;GO:0045104	K10376	Z	veNOG04468	synemin [Source:HGNC Symbol;Acc:HGNC:24466]	GO:0045104//intermediate filament cytoskeleton organization;	GO:0005882//intermediate filament;	GO:0005200//structural constituent of cytoskeleton;GO:0008307//structural constituent of muscle;	-
ENSAPLG00020004045	236.51	278.333	194.687	0.699476	-0.515654	0.0482138	0.960383	Z	52104002	52124836	+	1167	RNF170	GO:0061630	K15707	O	veNOG01673	ring finger protein 170 [Source:HGNC Symbol;Acc:HGNC:25358]	-	-	GO:0061630//ubiquitin protein ligase activity;	-
ENSAPLG00020003968	153.574	112.591	194.556	1.72799	0.789091	0.0483706	0.960383	2	23055302	23081918	-	1714	-	GO:0005509;GO:0005509	-	T	veNOG03215	-	-	-	GO:0005509//calcium ion binding;GO:0005509//calcium ion binding;	-
ENSAPLG00020016005	205.658	170.222	241.094	1.41635	0.502177	0.0483927	0.960383	16	7409724	7417292	-	2604	-	-	K06107	R	veNOG34558;veNOG09975	-	-	-	-	-
ENSAPLG00020000006	7873.9	9859.56	5888.23	0.59721	-0.743689	0.0484604	0.960383	1	123941494	123979820	+	2691	MAOA	GO:0016491;GO:0055114	K00274	Q	veNOG04063	amine oxidase [flavin-containing] A [Source:NCBI gene;Acc:101793000]	GO:0055114//obsolete oxidation-reduction process;	-	GO:0016491//oxidoreductase activity;	ko05034(Alcoholism);ko05031(Amphetamine addiction);ko05030(Cocaine addiction);ko05012(Parkinson disease);ko04728(Dopaminergic synapse);ko04726(Serotonergic synapse);ko00982(Drug metabolism - cytochrome P450);ko00950(Isoquinoline alkaloid biosynthesis);ko00380(Tryptophan metabolism);ko00360(Phenylalanine metabolism);ko00350(Tyrosine metabolism);ko00340(Histidine metabolism);ko00330(Arginine and pr…
ENSAPLG00020011465	11.6844	7.12379	16.2451	2.28039	1.18928	0.0487029	0.960383	18	8774304	8778716	-	1368	CDK3	GO:0004672;GO:0005524;GO:0006468	K02088	D	veNOG03741	cyclin dependent kinase 3 [Source:NCBI gene;Acc:101798785]	GO:0006468//protein phosphorylation;	-	GO:0004672//protein kinase activity;GO:0005524//ATP binding;	-
ENSAPLG00020002312	31.6939	22.7607	40.6271	1.78497	0.835898	0.0487047	0.960383	15	12994813	12995372	+	399	-	-	-	S	veNOG22354	-	-	-	-	-
ENSAPLG00020008610	141.24	102.605	179.875	1.75309	0.809896	0.0487962	0.960383	30	1158926	1162528	+	1608	-	GO:0005515	K06712	R	veNOG05912	-	-	-	GO:0005515//protein binding;	-
ENSAPLG00020018340	58.2513	74.2183	42.2844	0.56973	-0.81165	0.0488508	0.960383	1	61013001	61035038	+	2109	-	GO:0016301;GO:0016773;GO:0016798;GO:0016301;GO:0016773;GO:0016798	K16330	R	veNOG08761	-	-	-	GO:0016301//kinase activity;GO:0016773//phosphotransferase activity, alcohol group as acceptor;GO:0016798//hydrolase activity, acting on glycosyl bonds;GO:0016301//kinase activity;GO:0016773//phosphotransferase activity, alcohol group as acceptor;GO:0016798//hydrolase activity, acting on glycosyl bonds;	ko00240(Pyrimidine metabolism)
ENSAPLG00020017759	18.9348	25.7111	12.1584	0.472885	-1.08044	0.0489101	0.960383	3	94988291	94989394	+	1104	-	-	-	S	veNOG24065	-	-	-	-	-
ENSAPLG00020013003	969.226	1119.6	818.857	0.731387	-0.451294	0.0489383	0.960383	3	61527376	61581052	-	2660	MAP7	GO:0000226;GO:0015630	K10433	Z	veNOG11485	microtubule associated protein 7 [Source:HGNC Symbol;Acc:HGNC:6869]	GO:0000226//microtubule cytoskeleton organization;	GO:0015630//microtubule cytoskeleton;	-	-
ENSAPLG00020011449	93.1272	111.167	75.0876	0.675449	-0.56608	0.0490166	0.960383	26	840831	855406	+	3509	-	-	K04011	TR	veNOG10826;veNOG11738	-	-	-	-	ko05152(Tuberculosis);ko05144(Malaria);ko05140(Leishmaniasis);ko05134(Legionellosis);ko04640(Hematopoietic cell lineage);ko04613(Neutrophil extracellular trap formation);ko04610(Complement and coagulation cascades)
ENSAPLG00020003547	274.462	193.997	354.928	1.82955	0.871491	0.0490326	0.960383	5	29033393	29036415	-	2060	-	GO:0005515	K13886	Z	veNOG01632	-	-	-	GO:0005515//protein binding;	-
ENSAPLG00020000843	643.766	196.269	1091.26	5.56004	2.47509	0.0490514	0.960383	1	125859269	125863239	+	593	TFF2	-	-	T	veNOG23005	trefoil factor 2 [Source:NCBI gene;Acc:101799083]	-	-	-	-
ENSAPLG00020013182	71.7098	53.9309	89.4887	1.65932	0.730594	0.0490562	0.960383	32	1317872	1322525	-	1382	-	GO:0006955;GO:0016021;GO:0038023	K06582	T	opiNOG65076;veNOG16011	-	GO:0006955//immune response;	GO:0016021//integral component of membrane;	GO:0038023//signaling receptor activity;	ko04650(Natural killer cell mediated cytotoxicity)
ENSAPLG00020005152	173.067	203.689	142.446	0.69933	-0.515955	0.0490775	0.960383	27	860619	863381	-	1632	-	GO:0016021;GO:0016192;GO:0016021;GO:0016192	K08512	U	opiNOG35557;veNOG23573;veNOG23013	-	GO:0016192//vesicle-mediated transport;GO:0016192//vesicle-mediated transport;	GO:0016021//integral component of membrane;GO:0016021//integral component of membrane;	-	ko04611(Platelet activation);ko04140(Autophagy - animal);ko04130(SNARE interactions in vesicular transport)
ENSAPLG00020007173	150.777	123.408	178.145	1.44354	0.529611	0.049167	0.960383	9	9647208	9659727	+	3172	CAPN10	GO:0004198;GO:0006508;GO:0032869	K08579	OT	veNOG07806	calpain 10 [Source:NCBI gene;Acc:101798897]	GO:0006508//proteolysis;GO:0032869//cellular response to insulin stimulus;	-	GO:0004198//calcium-dependent cysteine-type endopeptidase activity;	-
ENSAPLG00020007416	695.618	801.844	589.392	0.735046	-0.444094	0.0492779	0.960383	5	17074263	17148913	+	3587	RPS6KA5	GO:0000287;GO:0004672;GO:0004674;GO:0005524;GO:0006468;GO:0035556;GO:0000287;GO:0004672;GO:0004674;GO:0005524;GO:0006468;GO:0035556	K04445	T	veNOG09571	ribosomal protein S6 kinase A5 [Source:HGNC Symbol;Acc:HGNC:10434]	GO:0006468//protein phosphorylation;GO:0035556//intracellular signal transduction;GO:0006468//protein phosphorylation;GO:0035556//intracellular signal transduction;	-	GO:0000287//magnesium ion binding;GO:0004672//protein kinase activity;GO:0004674//protein serine/threonine kinase activity;GO:0005524//ATP binding;GO:0000287//magnesium ion binding;GO:0004672//protein kinase activity;GO:0004674//protein serine/threonine kinase activity;GO:0005524//ATP binding;	ko05219(Bladder cancer);ko05206(MicroRNAs in cancer);ko05200(Pathways in cancer);ko05131(Shigellosis);ko04722(Neurotrophin signaling pathway);ko04713(Circadian entrainment);ko04668(TNF signaling pathway);ko04261(Adrenergic signaling in cardiomyocytes);ko04010(MAPK signaling pathway)
ENSAPLG00020018079	818.236	947.078	689.394	0.727917	-0.458154	0.0493	0.960383	3	106393853	106409809	-	2265	KAT14	GO:0005671;GO:0008080	-	R	veNOG11182	lysine acetyltransferase 14 [Source:HGNC Symbol;Acc:HGNC:15904]	-	GO:0005671//obsolete Ada2/Gcn5/Ada3 transcription activator complex;	GO:0008080//N-acetyltransferase activity;	-
ENSAPLG00020013087	795.854	628.522	963.187	1.53246	0.615853	0.0493122	0.960383	10	15821462	15894091	-	6059	ADAMTS9	GO:0004222;GO:0006508;GO:0008237;GO:0008270;GO:0004222;GO:0006508;GO:0008237;GO:0008270	K08624	O	veNOG06334	ADAM metallopeptidase with thrombospondin type 1 motif 9 [Source:HGNC Symbol;Acc:HGNC:13202]	GO:0006508//proteolysis;GO:0006508//proteolysis;	-	GO:0004222//metalloendopeptidase activity;GO:0008237//metallopeptidase activity;GO:0008270//zinc ion binding;GO:0004222//metalloendopeptidase activity;GO:0008237//metallopeptidase activity;GO:0008270//zinc ion binding;	-
ENSAPLG00020008572	576.924	697.424	456.423	0.654441	-0.611665	0.0494679	0.961966	3	101939319	101947034	-	1883	FLVCR1	GO:0055085;GO:0055085;GO:0055085	K08220	T	veNOG04239	FLVCR heme transporter 1 [Source:HGNC Symbol;Acc:HGNC:24682]	GO:0055085//transmembrane transport;GO:0055085//transmembrane transport;GO:0055085//transmembrane transport;	-	-	-
ENSAPLG00020001302	252.982	300.234	205.73	0.685231	-0.545339	0.0495551	0.961966	5	28207615	28208733	-	1119	ASCL2	GO:0003677;GO:0006357;GO:0046983	K09067	K	veNOG21122;veNOG10819	achaete-scute family bHLH transcription factor 2 [Source:HGNC Symbol;Acc:HGNC:739]	GO:0006357//regulation of transcription by RNA polymerase II;	-	GO:0003677//DNA binding;GO:0046983//protein dimerization activity;	-
ENSAPLG00020004165	869.105	736.433	1001.78	1.36031	0.443935	0.0495788	0.961966	1	145321783	145472380	-	4279	MCF2L	GO:0005085;GO:0005515;GO:0005085;GO:0005515;GO:0005085;GO:0005515;GO:0005085;GO:0005515;GO:0005085;GO:0005515;GO:0005085;GO:0005515;GO:0005085;GO:0005515;GO:0005515	-	T	veNOG06648	MCF.2 cell line derived transforming sequence like [Source:HGNC Symbol;Acc:HGNC:14576]	-	-	GO:0005085//guanyl-nucleotide exchange factor activity;GO:0005515//protein binding;GO:0005085//guanyl-nucleotide exchange factor activity;GO:0005515//protein binding;GO:0005085//guanyl-nucleotide exchange factor activity;GO:0005515//protein binding;GO:0005085//guanyl-nucleotide exchange factor activity;GO:0005515//protein binding;GO:0005085//guanyl-nucleotide exchange factor activity;GO:0005515//…	-
ENSAPLG00020017162	731.433	842.859	620.007	0.7356	-0.443007	0.0497354	0.963802	27	1975410	1978412	+	1335	PCYOX1	GO:0001735;GO:0016670;GO:0030328;GO:0055114	K05906	R	veNOG05330	prenylcysteine oxidase 1 [Source:HGNC Symbol;Acc:HGNC:20588]	GO:0030328//prenylcysteine catabolic process;GO:0055114//obsolete oxidation-reduction process;	-	GO:0001735//prenylcysteine oxidase activity;GO:0016670//oxidoreductase activity, acting on a sulfur group of donors, oxygen as acceptor;	ko00900(Terpenoid backbone biosynthesis)
ENSAPLG00020016845	1.36816	2.73632	0	0	-Inf	0.0499091	0.965771	13	9268044	9273280	+	1174	CALB2	GO:0005509	-	T	veNOG02073	calbindin 2 [Source:HGNC Symbol;Acc:HGNC:1435]	-	-	GO:0005509//calcium ion binding;	-
ENSAPLG00020018214	60.5415	32.9537	88.1292	2.67433	1.41918	0.0499612	0.965771	25	2921288	2921896	-	609	-	-	-	O	veNOG26752	-	-	-	-	-
ENSAPLG00020011946	407.12	338.828	475.411	1.4031	0.488621	0.0500543	0.966119	32	579502	582693	-	1251	MSTO1	-	K17408	Z	veNOG15020	misato mitochondrial distribution and morphology regulator 1 [Source:HGNC Symbol;Acc:HGNC:29678]	-	-	-	-
ENSAPLG00020014092	1.89096	3.57673	0.205191	0.0573683	-4.1236	0.0501033	0.966119	8	21670353	21671565	+	673	FAM183A	-	-	S	veNOG19240	family with sequence similarity 183 member A [Source:NCBI gene;Acc:101793323]	-	-	-	-
ENSAPLG00020000407	117.679	140.365	94.9927	0.676754	-0.563297	0.05022	0.967169	5	29385592	29390923	-	684	TMEM86A	GO:0016021	-	S	veNOG10639	transmembrane protein 86A [Source:HGNC Symbol;Acc:HGNC:26890]	-	GO:0016021//integral component of membrane;	-	-
ENSAPLG00020008702	23.4478	14.1021	32.7935	2.32543	1.2175	0.0503428	0.968337	16	13226368	13237088	+	1974	-	-	K19681	W	veNOG05973	intraflagellar transport 52 [Source:NCBI gene;Acc:101790505]	-	-	-	-
ENSAPLG00020017285	11.7435	17.1574	6.32965	0.368917	-1.43863	0.0504731	0.969644	14	2279839	2487312	-	5710	FSTL4	GO:0005509;GO:0005515	-	R	veNOG07566	follistatin like 4 [Source:HGNC Symbol;Acc:HGNC:21389]	-	-	GO:0005509//calcium ion binding;GO:0005515//protein binding;	-
ENSAPLG00020004111	1486.78	1713.39	1260.18	0.735488	-0.443225	0.0506019	0.970261	Z	64294226	64382568	-	9581	DMXL1	GO:0005515;GO:0005515	-	R	veNOG05602	Dmx like 1 [Source:HGNC Symbol;Acc:HGNC:2937]	-	-	GO:0005515//protein binding;GO:0005515//protein binding;	-
ENSAPLG00020003171	26.0352	34.5162	17.5542	0.508581	-0.975452	0.050654	0.970261	24	318435	325852	+	1248	-	GO:0008519;GO:0015696;GO:0016020;GO:0008519;GO:0015696;GO:0016020	K06579	P	veNOG03930	-	-	GO:0016020//membrane;GO:0016020//membrane;	GO:0008519//ammonium transmembrane transporter activity;GO:0008519//ammonium transmembrane transporter activity;	-
ENSAPLG00020006716	153.16	180.465	125.854	0.697387	-0.519969	0.0507903	0.970261	5	12764998	12779435	-	2904	CYP46A1	GO:0005506;GO:0006707;GO:0016705;GO:0020037;GO:0033781;GO:0055114	K07440	Q	veNOG08314	cholesterol 24-hydroxylase [Source:NCBI gene;Acc:101792317]	GO:0006707//cholesterol catabolic process;GO:0055114//obsolete oxidation-reduction process;	-	GO:0005506//iron ion binding;GO:0016705//oxidoreductase activity, acting on paired donors, with incorporation or reduction of molecular oxygen;GO:0020037//heme binding;GO:0033781//cholesterol 24-hydroxylase activity;	ko00120(Primary bile acid biosynthesis)
ENSAPLG00020004799	691.737	586.311	797.164	1.35963	0.44321	0.0508472	0.970261	27	820290	826525	+	2877	-	GO:0003676;GO:0005524;GO:0003676;GO:0005524	K14810	A	veNOG11386	-	-	-	GO:0003676//nucleic acid binding;GO:0005524//ATP binding;GO:0003676//nucleic acid binding;GO:0005524//ATP binding;	-
ENSAPLG00020010138	1422.76	1716.66	1128.85	0.657584	-0.604754	0.0508474	0.970261	4	66666790	66678284	-	1635	-	GO:0005524;GO:0006457;GO:0051082	K09499	O	veNOG09523	chaperonin containing TCP1 subunit 7 [Source:NCBI gene;Acc:101793908]	GO:0006457//protein folding;	-	GO:0005524//ATP binding;GO:0051082//unfolded protein binding;	-
ENSAPLG00020004330	272.185	225.847	318.522	1.41035	0.49605	0.0509441	0.970261	4	44550484	44551205	+	177	-	-	-	-	-	-	-	-	-	-
ENSAPLG00020017455	2325.98	2832.68	1819.28	0.642248	-0.638798	0.0512176	0.970261	8	30807436	30819326	+	1774	PGM1	GO:0000287;GO:0005975;GO:0016868;GO:0071704;GO:0000287;GO:0005975;GO:0016868	K01835	G	veNOG12675	phosphoglucomutase 1 [Source:HGNC Symbol;Acc:HGNC:8905]	GO:0005975//carbohydrate metabolic process;GO:0071704//organic substance metabolic process;GO:0005975//carbohydrate metabolic process;	-	GO:0000287//magnesium ion binding;GO:0016868//intramolecular transferase activity, phosphotransferases;GO:0000287//magnesium ion binding;GO:0016868//intramolecular transferase activity, phosphotransferases;	ko00521(Streptomycin biosynthesis);ko00520(Amino sugar and nucleotide sugar metabolism);ko00500(Starch and sucrose metabolism);ko00230(Purine metabolism);ko00052(Galactose metabolism);ko00030(Pentose phosphate pathway);ko00010(Glycolysis / Gluconeogenesis)
ENSAPLG00020015223	38.4553	56.8202	20.0904	0.353579	-1.4999	0.051277	0.970261	10	8240163	8242386	-	678	-	GO:0016757	-	G	veNOG06003	-	-	-	GO:0016757//glycosyltransferase activity;	-
ENSAPLG00020003115	863.776	534.444	1193.11	2.23243	1.15861	0.0513361	0.970261	34	5115192	5127195	+	3035	-	GO:0005515;GO:0005524;GO:0006325;GO:0006355;GO:0016887	-	O	veNOG03096	-	GO:0006325//chromatin organization;GO:0006355//regulation of transcription, DNA-templated;	-	GO:0005515//protein binding;GO:0005524//ATP binding;GO:0016887//ATP hydrolysis activity;	-
ENSAPLG00020007129	17.4523	11.2683	23.6363	2.09759	1.06873	0.0514292	0.970261	2	116539921	116685223	-	1986	TMEM108	-	-	S	veNOG03043	transmembrane protein 108 [Source:NCBI gene;Acc:101792079]	-	-	-	-
ENSAPLG00020018162	32.4378	18.8347	46.0408	2.44446	1.28952	0.051431	0.970261	25	2615462	2619399	-	1563	-	GO:0005198;GO:0005198	K07604	S	veNOG11354;meNOG39631	-	-	-	GO:0005198//structural molecule activity;GO:0005198//structural molecule activity;	ko05150(Staphylococcus aureus infection);ko04915(Estrogen signaling pathway)
ENSAPLG00020016434	444.385	513.386	375.384	0.731194	-0.451674	0.0514596	0.970261	20	6170921	6184400	-	855	NIPSNAP2	-	-	S	veNOG08753	nipsnap homolog 2 [Source:NCBI gene;Acc:101798422]	-	-	-	-
ENSAPLG00020007618	10.6613	6.16155	15.161	2.46058	1.299	0.0514815	0.970261	18	6422704	6423317	+	246	-	GO:0004129	K02270	C	veNOG25018	-	-	-	GO:0004129//cytochrome-c oxidase activity;	ko05415(Diabetic cardiomyopathy);ko05208(Chemical carcinogenesis - reactive oxygen species);ko05022(Pathways of neurodegeneration - multiple diseases);ko05020(Prion disease);ko05016(Huntington disease);ko05014(Amyotrophic lateral sclerosis);ko05012(Parkinson disease);ko05010(Alzheimer disease);ko04932(Non-alcoholic fatty liver disease);ko04714(Thermogenesis);ko04260(Cardiac muscle contraction);ko…
ENSAPLG00020006381	294.023	232.736	355.309	1.52666	0.610379	0.0515018	0.970261	2	116060920	116062072	-	792	TMEM158	-	-	S	veNOG16288	transmembrane protein 158 (gene/pseudogene) [Source:HGNC Symbol;Acc:HGNC:30293]	-	-	-	-
ENSAPLG00020012175	310.784	364.223	257.346	0.706561	-0.501114	0.0515197	0.970261	1	1820170	1830041	-	2233	-	GO:0005509;GO:0005509	-	TU	veNOG02063	-	-	-	GO:0005509//calcium ion binding;GO:0005509//calcium ion binding;	-
ENSAPLG00020014336	1058.69	890.448	1226.94	1.37789	0.462457	0.0515584	0.970261	7	25688547	25794010	-	2127	ZCCHC24	GO:0003676;GO:0008270	-	R	veNOG05895	zinc finger CCHC-type containing 24 [Source:NCBI gene;Acc:101802797]	-	-	GO:0003676//nucleic acid binding;GO:0008270//zinc ion binding;	-
ENSAPLG00020009095	1914.1	1567.63	2260.58	1.44204	0.528113	0.0515874	0.970261	3	86925632	86933716	-	2936	CAPN11	GO:0004198;GO:0005509;GO:0006508	K01367	OT	veNOG04361	calpain 11 [Source:HGNC Symbol;Acc:HGNC:1478]	GO:0006508//proteolysis;	-	GO:0004198//calcium-dependent cysteine-type endopeptidase activity;GO:0005509//calcium ion binding;	ko05131(Shigellosis);ko05022(Pathways of neurodegeneration - multiple diseases);ko05010(Alzheimer disease);ko04218(Cellular senescence);ko04217(Necroptosis);ko04210(Apoptosis);ko04141(Protein processing in endoplasmic reticulum)
ENSAPLG00020009559	386.995	325.046	448.945	1.38117	0.465895	0.0516829	0.970261	3	87526390	87536633	-	2202	-	GO:0005923;GO:0005923;GO:0005923	K06105	S	veNOG08605	-	-	GO:0005923//bicellular tight junction;GO:0005923//bicellular tight junction;GO:0005923//bicellular tight junction;	-	ko04530(Tight junction)
ENSAPLG00020004876	283.777	238.097	329.456	1.38371	0.468539	0.051704	0.970261	25	688051	694961	-	2523	SP2	GO:0003676;GO:0035264	K09192	K	veNOG03968	Sp2 transcription factor [Source:HGNC Symbol;Acc:HGNC:11207]	GO:0035264//multicellular organism growth;	-	GO:0003676//nucleic acid binding;	-
ENSAPLG00020012811	145.616	118.815	172.417	1.45114	0.537186	0.0517522	0.970261	37	2027100	2031647	+	4443	-	GO:0003676	-	SK	NOG91165;veNOG14310	-	-	-	GO:0003676//nucleic acid binding;	-
ENSAPLG00020009488	262.019	218.014	306.024	1.40369	0.489227	0.0519012	0.970914	17	10924696	10934454	+	2796	-	GO:0004657;GO:0006562	K00318	E	veNOG00708	-	GO:0006562//proline catabolic process;	-	GO:0004657//proline dehydrogenase activity;	ko00330(Arginine and proline metabolism)
ENSAPLG00020007765	448.647	374.687	522.606	1.39478	0.480036	0.0519621	0.970914	32	521668	525072	+	648	RIT1	GO:0003924;GO:0005525;GO:0007165;GO:0016020;GO:0003924;GO:0005525;GO:0007165;GO:0016020	K07832	R	veNOG04179	Ras like without CAAX 1 [Source:HGNC Symbol;Acc:HGNC:10023]	GO:0007165//signal transduction;GO:0007165//signal transduction;	GO:0016020//membrane;GO:0016020//membrane;	GO:0003924//GTPase activity;GO:0005525//GTP binding;GO:0003924//GTPase activity;GO:0005525//GTP binding;	-
ENSAPLG00020016171	223.115	184.807	261.424	1.41458	0.500374	0.0519743	0.970914	12	9553115	9557419	+	2463	-	GO:0008270;GO:0008270;GO:0008270;GO:0008270	K10054	K	veNOG14631	-	-	-	GO:0008270//zinc ion binding;GO:0008270//zinc ion binding;GO:0008270//zinc ion binding;GO:0008270//zinc ion binding;	ko05221(Acute myeloid leukemia);ko05202(Transcriptional misregulation in cancer);ko05200(Pathways in cancer);ko05168(Herpes simplex virus 1 infection);ko05164(Influenza A);ko04144(Endocytosis);ko04120(Ubiquitin mediated proteolysis)
ENSAPLG00020004382	3837.7	4455.3	3220.1	0.722757	-0.468417	0.0522657	0.971561	1	29306115	29316069	-	2402	IFRD1	-	-	Z	veNOG00697	interferon related developmental regulator 1 [Source:NCBI gene;Acc:101804431]	-	-	-	-
ENSAPLG00020011373	103.515	126.371	80.6589	0.638272	-0.647756	0.0525973	0.971561	27	1685606	1711662	-	4558	SLC4A5	GO:0005452;GO:0006820;GO:0008509;GO:0016020;GO:0016021;GO:0005452;GO:0006820;GO:0008509;GO:0016020;GO:0016021;GO:0005452;GO:0006820;GO:0008509;GO:0016020;GO:0016021;GO:0005452;GO:0006820;GO:0008509;GO:0016020;GO:0016021;GO:0005452;GO:0006820;GO:0008509;GO:0016020;GO:0016021;GO:0005452;GO:0006820;GO:0008509;GO:0016020;GO:0016021;GO:0005452;GO:0006820;GO:0008509;GO:0016020;GO:0016021;GO:0005452;GO:…	K13857	P	veNOG06827	solute carrier family 4 member 5 [Source:HGNC Symbol;Acc:HGNC:18168]	GO:0006820//anion transport;GO:0006820//anion transport;GO:0006820//anion transport;GO:0006820//anion transport;GO:0006820//anion transport;GO:0006820//anion transport;GO:0006820//anion transport;GO:0006820//anion transport;GO:0006820//anion transport;	GO:0016020//membrane;GO:0016021//integral component of membrane;GO:0016020//membrane;GO:0016021//integral component of membrane;GO:0016020//membrane;GO:0016021//integral component of membrane;GO:0016020//membrane;GO:0016021//integral component of membrane;GO:0016020//membrane;GO:0016021//integral component of membrane;GO:0016020//membrane;GO:0016021//integral component of membrane;GO:0016020//mem…	GO:0005452//inorganic anion exchanger activity;GO:0008509//anion transmembrane transporter activity;GO:0005452//inorganic anion exchanger activity;GO:0008509//anion transmembrane transporter activity;GO:0005452//inorganic anion exchanger activity;GO:0008509//anion transmembrane transporter activity;GO:0005452//inorganic anion exchanger activity;GO:0008509//anion transmembrane transporter activity…	ko04976(Bile secretion)
ENSAPLG00020000849	157.209	120.938	193.48	1.59983	0.677919	0.0526419	0.971561	1	125875454	125925101	-	2152	ABCG1	GO:0005524;GO:0016020;GO:0016021;GO:0016887;GO:0055085	K05679	Q	veNOG01884	ATP binding cassette subfamily G member 1 [Source:NCBI gene;Acc:101799401]	GO:0055085//transmembrane transport;	GO:0016020//membrane;GO:0016021//integral component of membrane;	GO:0005524//ATP binding;GO:0016887//ATP hydrolysis activity;	ko05417(Lipid and atherosclerosis);ko02010(ABC transporters)
ENSAPLG00020011863	170.673	133.026	208.32	1.56601	0.647095	0.0526777	0.971561	2	162166117	162251717	+	2128	SMARCD3	GO:0005515;GO:0016514;GO:0071564;GO:0071565;GO:0005515;GO:0016514;GO:0071564;GO:0071565;GO:0005515;GO:0016514;GO:0071564;GO:0071565	K11650	B	veNOG03640	SWI/SNF related, matrix associated, actin dependent regulator of chromatin, subfamily d, member 3 [Source:HGNC Symbol;Acc:HGNC:11108]	-	GO:0016514//SWI/SNF complex;GO:0071564//npBAF complex;GO:0071565//nBAF complex;GO:0016514//SWI/SNF complex;GO:0071564//npBAF complex;GO:0071565//nBAF complex;GO:0016514//SWI/SNF complex;GO:0071564//npBAF complex;GO:0071565//nBAF complex;	GO:0005515//protein binding;GO:0005515//protein binding;GO:0005515//protein binding;	ko05225(Hepatocellular carcinoma);ko04714(Thermogenesis)
ENSAPLG00020015934	466.535	392.655	540.414	1.37631	0.460801	0.0526924	0.971561	4	60968850	61202274	+	4309	LDB2	GO:0003712;GO:0005634;GO:0006357;GO:0030274;GO:0003712;GO:0005634;GO:0006357;GO:0030274;GO:0003712;GO:0005634;GO:0006357;GO:0030274	-	K	veNOG05512	LIM domain binding 2 [Source:NCBI gene;Acc:101800686]	GO:0006357//regulation of transcription by RNA polymerase II;GO:0006357//regulation of transcription by RNA polymerase II;GO:0006357//regulation of transcription by RNA polymerase II;	GO:0005634//nucleus;GO:0005634//nucleus;GO:0005634//nucleus;	GO:0003712//transcription coregulator activity;GO:0030274//LIM domain binding;GO:0003712//transcription coregulator activity;GO:0030274//LIM domain binding;GO:0003712//transcription coregulator activity;GO:0030274//LIM domain binding;	-
ENSAPLG00020001439	1436.88	1652.23	1221.53	0.739322	-0.435726	0.05271	0.971561	2	128577386	128595705	+	1557	FAM126A	-	-	T	veNOG05166	family with sequence similarity 126 member A [Source:HGNC Symbol;Acc:HGNC:24587]	-	-	-	-
ENSAPLG00020017523	1228.37	1410.02	1046.71	0.742336	-0.429857	0.0528313	0.971561	4	3596606	3613927	-	2685	AP1AR	GO:0034315;GO:0035650;GO:0048203;GO:1900025;GO:2000146;GO:0034315;GO:0035650;GO:0048203;GO:1900025;GO:2000146	-	T	veNOG07227	adaptor related protein complex 1 associated regulatory protein [Source:NCBI gene;Acc:101803231]	GO:0034315//regulation of Arp2/3 complex-mediated actin nucleation;GO:0048203//vesicle targeting, trans-Golgi to endosome;GO:1900025//negative regulation of substrate adhesion-dependent cell spreading;GO:2000146//negative regulation of cell motility;GO:0034315//regulation of Arp2/3 complex-mediated actin nucleation;GO:0048203//vesicle targeting, trans-Golgi to endosome;GO:1900025//negative regula…	-	GO:0035650//AP-1 adaptor complex binding;GO:0035650//AP-1 adaptor complex binding;	-
ENSAPLG00020011096	20.1101	27.0904	13.1298	0.484666	-1.04494	0.0528959	0.971561	15	16738206	16921126	-	5048	GRIN2A	GO:0004970;GO:0005216;GO:0006811;GO:0015276;GO:0016020;GO:0038023	K05209	T	veNOG02681;opiNOG01026	glutamate ionotropic receptor NMDA type subunit 2A [Source:NCBI gene;Acc:101804769]	GO:0006811//ion transport;	GO:0016020//membrane;	GO:0004970//ionotropic glutamate receptor activity;GO:0005216//ion channel activity;GO:0015276//ligand-gated ion channel activity;GO:0038023//signaling receptor activity;	ko05322(Systemic lupus erythematosus);ko05034(Alcoholism);ko05033(Nicotine addiction);ko05031(Amphetamine addiction);ko05030(Cocaine addiction);ko05022(Pathways of neurodegeneration - multiple diseases);ko05020(Prion disease);ko05017(Spinocerebellar ataxia);ko05014(Amyotrophic lateral sclerosis);ko05010(Alzheimer disease);ko04728(Dopaminergic synapse);ko04724(Glutamatergic synapse);ko04720(Long-t…
ENSAPLG00020017505	20.5993	10.6507	30.5479	2.86816	1.52013	0.0529606	0.971561	8	24254604	24257334	+	909	-	GO:0003700;GO:0006355;GO:0043565	K09398	K	veNOG14525	-	GO:0006355//regulation of transcription, DNA-templated;	-	GO:0003700//DNA-binding transcription factor activity;GO:0043565//sequence-specific DNA binding;	-
ENSAPLG00020003223	136.293	108.77	163.815	1.50606	0.590782	0.053052	0.971561	4	435488	446458	+	1116	PPM1K	GO:0003824;GO:0004722;GO:0006470;GO:0043169;GO:0003824;GO:0004722;GO:0006470;GO:0043169	K17505	T	veNOG04453	protein phosphatase, Mg2+/Mn2+ dependent 1K [Source:NCBI gene;Acc:101793256]	GO:0006470//protein dephosphorylation;GO:0006470//protein dephosphorylation;	-	GO:0003824//catalytic activity;GO:0004722//protein serine/threonine phosphatase activity;GO:0043169//cation binding;GO:0003824//catalytic activity;GO:0004722//protein serine/threonine phosphatase activity;GO:0043169//cation binding;	-
ENSAPLG00020009335	192.918	226.965	158.87	0.699977	-0.514621	0.0531722	0.971561	5	58731326	58740581	+	1441	TCP11L1	-	-	T	veNOG03504	t-complex 11 like 1 [Source:HGNC Symbol;Acc:HGNC:25655]	-	-	-	-
ENSAPLG00020014111	14.1113	8.95339	19.2692	2.15217	1.10579	0.053309	0.971561	31	2115245	2118131	-	2262	-	GO:0006508;GO:0007267;GO:0007275;GO:0008233	K11990	T	veNOG08201	-	GO:0006508//proteolysis;GO:0007267//cell-cell signaling;GO:0007275//multicellular organism development;	-	GO:0008233//peptidase activity;	ko04340(Hedgehog signaling pathway)
ENSAPLG00020010270	32.6777	23.701	41.6544	1.7575	0.813522	0.0533842	0.971561	21	6710373	6712365	+	1383	TNFRSF25	GO:0005515;GO:0007165	K05160	T	veNOG03001	TNF receptor superfamily member 25 [Source:HGNC Symbol;Acc:HGNC:11910]	GO:0007165//signal transduction;	-	GO:0005515//protein binding;	ko04060(Cytokine-cytokine receptor interaction)
ENSAPLG00020005943	220.077	152.846	287.308	1.87972	0.910514	0.0534285	0.971561	3	47902390	47997778	+	6696	CRYBG1	-	-	S	veNOG02555	crystallin beta-gamma domain containing 1 [Source:HGNC Symbol;Acc:HGNC:356]	-	-	-	-
ENSAPLG00020004894	139.474	189.079	89.8687	0.475298	-1.0731	0.0534585	0.971561	17	5940088	5940903	-	336	-	-	-	R	veNOG21552;veNOG24452;veNOG17572	-	-	-	-	-
ENSAPLG00020001112	132.559	107.658	157.459	1.46258	0.548512	0.0534711	0.971561	5	39143005	39240976	+	972	AVEN	-	-	T	veNOG06370	apoptosis and caspase activation inhibitor [Source:HGNC Symbol;Acc:HGNC:13509]	-	-	-	-
ENSAPLG00020009227	695.63	591.439	799.821	1.35233	0.435449	0.0534957	0.971561	Z	38796591	38846343	-	6148	CEMIP2	-	-	S	veNOG06913	cell migration inducing hyaluronidase 2 [Source:HGNC Symbol;Acc:HGNC:11869]	-	-	-	-
ENSAPLG00020007602	485.794	562.622	408.965	0.726892	-0.460188	0.053512	0.971561	Z	23522646	23560425	-	1684	TENT2	GO:0016779	K14079	D	veNOG03747	terminal nucleotidyltransferase 2 [Source:HGNC Symbol;Acc:HGNC:26776]	-	-	GO:0016779//nucleotidyltransferase activity;	-
ENSAPLG00020017152	1758.02	1502.68	2013.35	1.33984	0.422059	0.0535121	0.971561	11	7715975	7719041	-	2146	-	GO:0003785;GO:0007015	-	S	veNOG26029	thymosin beta 15B [Source:NCBI gene;Acc:113844742]	GO:0007015//actin filament organization;	-	GO:0003785//actin monomer binding;	-
ENSAPLG00020009158	149.932	121.302	178.561	1.47203	0.55781	0.0538493	0.971561	21	528870	568345	-	3515	-	-	-	S	veNOG05453	-	-	-	-	-
ENSAPLG00020011121	2101.87	2400.02	1803.73	0.751545	-0.412068	0.0538857	0.971561	7	37809276	37811630	-	594	-	GO:0006629	K12382	IG	veNOG09364	-	GO:0006629//lipid metabolic process;	-	-	ko04142(Lysosome);ko00600(Sphingolipid metabolism)
ENSAPLG00020004909	212.644	249.143	176.145	0.707005	-0.500208	0.0538875	0.971561	1	146810808	146835382	-	1296	RAB20	GO:0003924;GO:0005525	K07911	U	veNOG16634	RAB20, member RAS oncogene family [Source:NCBI gene;Acc:101804062]	-	-	GO:0003924//GTPase activity;GO:0005525//GTP binding;	-
ENSAPLG00020014157	102.702	74.1944	131.21	1.76846	0.822496	0.0539211	0.971561	31	2207589	2213105	-	1870	CYP27B1	GO:0005506;GO:0016705;GO:0020037;GO:0055114;GO:0005506;GO:0016705;GO:0020037;GO:0055114	K07438	Q	veNOG03023	cytochrome P450 family 27 subfamily B member 1 [Source:HGNC Symbol;Acc:HGNC:2606]	GO:0055114//obsolete oxidation-reduction process;GO:0055114//obsolete oxidation-reduction process;	-	GO:0005506//iron ion binding;GO:0016705//oxidoreductase activity, acting on paired donors, with incorporation or reduction of molecular oxygen;GO:0020037//heme binding;GO:0005506//iron ion binding;GO:0016705//oxidoreductase activity, acting on paired donors, with incorporation or reduction of molecular oxygen;GO:0020037//heme binding;	ko05152(Tuberculosis);ko04928(Parathyroid hormone synthesis, secretion and action);ko00100(Steroid biosynthesis)
ENSAPLG00020009764	90.3661	108.549	72.1833	0.664984	-0.58861	0.0540326	0.971561	40	256242	366817	+	2066	-	-	-	S	veNOG19453	-	-	-	-	-
ENSAPLG00020007070	161.993	117.48	206.507	1.75781	0.813776	0.0540455	0.971561	1	87395908	87637835	+	936	LSAMP	-	K06772	T	veNOG09387	limbic system associated membrane protein [Source:HGNC Symbol;Acc:HGNC:6705]	-	-	-	-
ENSAPLG00020012493	105.437	82.8669	128.006	1.54472	0.627347	0.0540585	0.971561	3	39700600	39706960	-	1907	LYRM2	-	-	S	veNOG22985	LYR motif containing 2 [Source:HGNC Symbol;Acc:HGNC:25229]	-	-	-	-
ENSAPLG00020011684	171.48	141.651	201.309	1.42116	0.507073	0.0540626	0.971561	5	23580919	23625041	-	1101	IFT43	GO:0030991;GO:0030991	K19675	R	veNOG13535	intraflagellar transport 43 [Source:HGNC Symbol;Acc:HGNC:29669]	-	GO:0030991//intraciliary transport particle A;GO:0030991//intraciliary transport particle A;	-	-
ENSAPLG00020000345	713.276	870.327	556.226	0.6391	-0.645886	0.054063	0.971561	1	190448907	190481586	+	6948	-	GO:0006886;GO:0017137	-	U	veNOG07612	-	GO:0006886//intracellular protein transport;	-	-	-
ENSAPLG00020005768	2.075	3.91547	0.23453	0.0598983	-4.06134	0.0541353	0.971561	1	70517487	70829819	+	2395	-	GO:0005216;GO:0005249;GO:0006811;GO:0006813;GO:0008076;GO:0016020;GO:0055085;GO:0005216;GO:0005249;GO:0006811;GO:0006813;GO:0008076;GO:0016020;GO:0055085	-	P	veNOG09051	-	GO:0006811//ion transport;GO:0006813//potassium ion transport;GO:0055085//transmembrane transport;GO:0006811//ion transport;GO:0006813//potassium ion transport;GO:0055085//transmembrane transport;	GO:0008076//voltage-gated potassium channel complex;GO:0016020//membrane;GO:0008076//voltage-gated potassium channel complex;GO:0016020//membrane;	GO:0005216//ion channel activity;GO:0005249//voltage-gated potassium channel activity;GO:0005216//ion channel activity;GO:0005249//voltage-gated potassium channel activity;	-
ENSAPLG00020013131	39.0546	29.0383	49.0709	1.68987	0.75691	0.0541563	0.971561	14	11147084	11154266	+	1343	HBEGF	-	K08523	T	veNOG05500	heparin binding EGF like growth factor [Source:NCBI gene;Acc:101799901]	-	-	-	ko05219(Bladder cancer);ko05205(Proteoglycans in cancer);ko05171(Coronavirus disease - COVID-19);ko05120(Epithelial cell signaling in Helicobacter pylori infection);ko04928(Parathyroid hormone synthesis, secretion and action);ko04915(Estrogen signaling pathway);ko04912(GnRH signaling pathway);ko04012(ErbB signaling pathway);ko01522(Endocrine resistance)
ENSAPLG00020002640	150.417	103.448	197.386	1.90807	0.932112	0.0541577	0.971561	5	29856170	29861613	+	2470	-	GO:0005044;GO:0016020	K06455	T	veNOG11028	CD5 molecule [Source:NCBI gene;Acc:101791017]	-	GO:0016020//membrane;	GO:0005044//scavenger receptor activity;	ko04640(Hematopoietic cell lineage)
ENSAPLG00020018416	2321.14	1727.85	2914.43	1.68673	0.754231	0.0542184	0.971561	10	6674085	6691682	-	2035	ASPN	GO:0005509;GO:0005515;GO:0005518	K08120	R	veNOG07165	asporin [Source:NCBI gene;Acc:101796901]	-	-	GO:0005509//calcium ion binding;GO:0005515//protein binding;GO:0005518//collagen binding;	-
ENSAPLG00020011200	90185	62607.2	117763	1.88098	0.911483	0.0542566	0.971561	27	1629911	1632527	+	1758	ACTG2	-	K12315	Z	COG5277;veNOG11126	actin gamma 2, smooth muscle [Source:HGNC Symbol;Acc:HGNC:145]	-	-	-	ko04270(Vascular smooth muscle contraction)
ENSAPLG00020009847	674.817	508.493	841.141	1.65419	0.726121	0.0542646	0.971561	13	12404685	12433452	-	2398	CDH5	GO:0001955;GO:0005509;GO:0005886;GO:0007155;GO:0007156;GO:0016020;GO:0098609	K06533	S	veNOG13140	cadherin 5 [Source:NCBI gene;Acc:101793216]	GO:0001955//blood vessel maturation;GO:0007155//cell adhesion;GO:0007156//homophilic cell adhesion via plasma membrane adhesion molecules;GO:0098609//cell-cell adhesion;	GO:0005886//plasma membrane;GO:0016020//membrane;	GO:0005509//calcium ion binding;	ko05418(Fluid shear stress and atherosclerosis);ko04670(Leukocyte transendothelial migration);ko04514(Cell adhesion molecules)
ENSAPLG00020014624	18.4931	12.5013	24.4849	1.95859	0.969815	0.0543312	0.971561	5	53926617	53931222	+	2083	-	GO:0005515	K16661	T	veNOG00050	-	-	-	GO:0005515//protein binding;	-
ENSAPLG00020009090	365.307	422.669	307.944	0.728569	-0.456862	0.0543631	0.971561	18	7428425	7469575	+	975	OGFOD3	GO:0005506;GO:0016491;GO:0016705;GO:0031418;GO:0055114	-	S	veNOG10642	2-oxoglutarate and iron dependent oxygenase domain containing 3 [Source:HGNC Symbol;Acc:HGNC:26174]	GO:0055114//obsolete oxidation-reduction process;	-	GO:0005506//iron ion binding;GO:0016491//oxidoreductase activity;GO:0016705//oxidoreductase activity, acting on paired donors, with incorporation or reduction of molecular oxygen;GO:0031418//L-ascorbic acid binding;	-
ENSAPLG00020011375	115.966	94.9337	136.999	1.4431	0.529171	0.0545168	0.971561	27	5827122	5827988	+	867	-	GO:0005515	K07189	T	veNOG14107	protein phosphatase 1 regulatory subunit 3C-B [Source:NCBI gene;Acc:101791756]	-	-	GO:0005515//protein binding;	ko04931(Insulin resistance);ko04910(Insulin signaling pathway)
ENSAPLG00020013138	32.3334	23.6058	41.061	1.73945	0.79863	0.0545327	0.971561	14	11287306	11458252	+	2312	NRG2	GO:0005102;GO:0007399;GO:0005102;GO:0007399	K05456	OT	NOG81921;veNOG11574	neuregulin 2 [Source:NCBI gene;Acc:101799535]	GO:0007399//nervous system development;GO:0007399//nervous system development;	-	GO:0005102//signaling receptor binding;GO:0005102//signaling receptor binding;	ko05014(Amyotrophic lateral sclerosis);ko04012(ErbB signaling pathway);ko01521(EGFR tyrosine kinase inhibitor resistance)
ENSAPLG00020005425	98.198	126.649	69.7473	0.550715	-0.860622	0.0546177	0.971561	1	84824369	84843574	-	762	-	GO:0016021;GO:0033227;GO:0051033	-	S	veNOG05752	-	GO:0033227//dsRNA transport;	GO:0016021//integral component of membrane;	GO:0051033//RNA transmembrane transporter activity;	-
ENSAPLG00020009759	94.9713	134.844	55.0983	0.408607	-1.29121	0.0546243	0.971561	32	753575	755842	-	961	SLC50A1	GO:0016021	K15382	P	veNOG06742	solute carrier family 50 member 1 [Source:HGNC Symbol;Acc:HGNC:30657]	-	GO:0016021//integral component of membrane;	-	-
ENSAPLG00020007648	384.92	446.967	322.872	0.722361	-0.469207	0.0546556	0.971561	Z	81159575	81161772	+	684	-	-	-	C	veNOG09573	-	-	-	-	-
ENSAPLG00020007711	53.1628	41.5883	64.7373	1.55662	0.638418	0.0546923	0.971561	28	1087481	1096364	-	3750	-	-	K19502	D	veNOG02091	-	-	-	-	-
ENSAPLG00020017600	7226.64	6019	8434.29	1.40128	0.486742	0.0546936	0.971561	14	3644403	3665439	+	2595	TGFBI	GO:0005178;GO:0005515;GO:0005518;GO:0007155;GO:0008283;GO:0050840;GO:0005178;GO:0005515;GO:0005518;GO:0007155;GO:0008283;GO:0050840	K19519	WM	veNOG00988	transforming growth factor beta induced [Source:NCBI gene;Acc:101796881]	GO:0007155//cell adhesion;GO:0008283//cell population proliferation;GO:0007155//cell adhesion;GO:0008283//cell population proliferation;	-	GO:0005178//integrin binding;GO:0005515//protein binding;GO:0005518//collagen binding;GO:0050840//extracellular matrix binding;GO:0005178//integrin binding;GO:0005515//protein binding;GO:0005518//collagen binding;GO:0050840//extracellular matrix binding;	-
ENSAPLG00020016474	346.893	283.149	410.636	1.45025	0.536302	0.0548997	0.972695	20	6604778	6609698	-	2583	-	-	-	R	veNOG10456	-	-	-	-	-
ENSAPLG00020017743	126.197	149.361	103.032	0.689815	-0.535719	0.0549393	0.972695	5	47747313	47751292	-	508	-	-	-	S	veNOG20419	-	-	-	-	-
ENSAPLG00020007042	536.432	419.369	653.494	1.55828	0.639954	0.054945	0.972695	26	343921	346107	-	1395	OLFML3	-	-	W	veNOG05288	olfactomedin like 3 [Source:HGNC Symbol;Acc:HGNC:24956]	-	-	-	-
ENSAPLG00020013726	3056.33	3903.79	2208.87	0.565826	-0.82157	0.0551545	0.974932	15	4435938	4449344	-	3152	-	GO:0004497;GO:0005506;GO:0016705;GO:0016712;GO:0020037;GO:0055114	K07424	Q	veNOG01875	-	GO:0055114//obsolete oxidation-reduction process;	-	GO:0004497//monooxygenase activity;GO:0005506//iron ion binding;GO:0016705//oxidoreductase activity, acting on paired donors, with incorporation or reduction of molecular oxygen;GO:0016712//oxidoreductase activity, acting on paired donors, with incorporation or reduction of molecular oxygen, reduced flavin or flavoprotein as one donor, and incorporation of one atom of oxygen;GO:0020037//heme bind…	ko05207(Chemical carcinogenesis - receptor activation);ko05204(Chemical carcinogenesis - DNA adducts);ko00830(Retinol metabolism);ko00591(Linoleic acid metabolism);ko00140(Steroid hormone biosynthesis)
ENSAPLG00020011956	4.91621	7.79637	2.03606	0.261155	-1.93702	0.0551966	0.974932	3	83060671	83090097	-	1825	-	-	-	S	veNOG07716;opiNOG45098	-	-	-	-	-
ENSAPLG00020009846	5551.22	7056.5	4045.94	0.573364	-0.802477	0.0553393	0.975182	1	33635269	33653781	-	3372	SLC38A4	-	K14991	E	veNOG07368	solute carrier family 38 member 4 [Source:HGNC Symbol;Acc:HGNC:14679]	-	-	-	-
ENSAPLG00020001560	3.58125	1.18435	5.97815	5.04764	2.33561	0.0553584	0.975182	2	77944382	77951507	-	1645	-	GO:0016787;GO:0016787	K01061	R	veNOG12935;KOG3043;veNOG17049	carboxymethylenebutenolidase homolog [Source:NCBI gene;Acc:101802880]	-	-	GO:0016787//hydrolase activity;GO:0016787//hydrolase activity;	ko00623(Toluene degradation);ko00364(Fluorobenzoate degradation);ko00361(Chlorocyclohexane and chlorobenzene degradation)
ENSAPLG00020018185	304.854	243.377	366.331	1.5052	0.589954	0.0553988	0.975182	21	5023840	5024901	-	1062	-	GO:0004930;GO:0007186;GO:0016021	K04273	R	veNOG17945	-	GO:0007186//G protein-coupled receptor signaling pathway;	GO:0016021//integral component of membrane;	GO:0004930//G protein-coupled receptor activity;	ko05200(Pathways in cancer);ko04151(PI3K-Akt signaling pathway);ko04080(Neuroactive ligand-receptor interaction);ko04072(Phospholipase D signaling pathway)
ENSAPLG00020009098	44.0265	17.0534	70.9997	4.16337	2.05775	0.0554838	0.975575	30	1339426	1340663	+	858	-	GO:0005515	K06712	OR	veNOG01728;veNOG05912;opiNOG04333	-	-	-	GO:0005515//protein binding;	-
ENSAPLG00020001658	25.1657	15.017	35.3143	2.35162	1.23366	0.0556583	0.977538	1	110134584	110212440	-	3126	GRIK1	GO:0004970;GO:0005216;GO:0006811;GO:0015276;GO:0016020;GO:0038023;GO:0004970;GO:0005216;GO:0006811;GO:0015276;GO:0016020;GO:0038023;GO:0004970;GO:0005216;GO:0006811;GO:0015276;GO:0016020;GO:0038023	K05201	T	veNOG11266;homNOG06237	glutamate ionotropic receptor kainate type subunit 1 [Source:HGNC Symbol;Acc:HGNC:4579]	GO:0006811//ion transport;GO:0006811//ion transport;GO:0006811//ion transport;	GO:0016020//membrane;GO:0016020//membrane;GO:0016020//membrane;	GO:0004970//ionotropic glutamate receptor activity;GO:0005216//ion channel activity;GO:0015276//ligand-gated ion channel activity;GO:0038023//signaling receptor activity;GO:0004970//ionotropic glutamate receptor activity;GO:0005216//ion channel activity;GO:0015276//ligand-gated ion channel activity;GO:0038023//signaling receptor activity;GO:0004970//ionotropic glutamate receptor activity;GO:00052…	ko04724(Glutamatergic synapse);ko04080(Neuroactive ligand-receptor interaction)
ENSAPLG00020015309	210.166	160.385	259.948	1.62077	0.696683	0.0557532	0.978101	23	1065334	1069647	+	2074	-	GO:0001518;GO:0016020;GO:0017080	K04846	P	veNOG12044	-	-	GO:0001518//voltage-gated sodium channel complex;GO:0016020//membrane;	GO:0017080//sodium channel regulator activity;	-
ENSAPLG00020017157	11.6454	6.88206	16.4087	2.38428	1.25355	0.0558233	0.978228	11	7805819	7815613	-	1401	PIH1D3	-	-	S	veNOG12023	dynein axonemal assembly factor 6 [Source:NCBI gene;Acc:101799769]	-	-	-	-
ENSAPLG00020006582	267.222	314.194	220.251	0.701005	-0.512504	0.0559538	0.978991	1	85456542	85466609	+	2090	LRRC58	GO:0005515	-	S	veNOG05046	leucine rich repeat containing 58 [Source:HGNC Symbol;Acc:HGNC:26968]	-	-	GO:0005515//protein binding;	-
ENSAPLG00020006856	237.469	289.8	185.137	0.638844	-0.646464	0.0559927	0.978991	5	49728972	49759193	+	2941	PRR5L	-	-	S	veNOG15776	proline rich 5 like [Source:HGNC Symbol;Acc:HGNC:25878]	-	-	-	-
ENSAPLG00020004254	980.038	774.086	1185.99	1.53212	0.615528	0.056152	0.979613	4	77207881	77281529	-	7104	DYSF	GO:0016021;GO:0016021;GO:0016021;GO:0016021;GO:0016021;GO:0016021;GO:0016021;GO:0016021	K18261	M	veNOG00317	dysferlin [Source:HGNC Symbol;Acc:HGNC:3097]	-	GO:0016021//integral component of membrane;GO:0016021//integral component of membrane;GO:0016021//integral component of membrane;GO:0016021//integral component of membrane;GO:0016021//integral component of membrane;GO:0016021//integral component of membrane;GO:0016021//integral component of membrane;GO:0016021//integral component of membrane;	-	-
ENSAPLG00020000956	34.0442	23.1151	44.9733	1.94562	0.960234	0.0561542	0.979613	6	31644111	31659050	-	1840	SCTR	GO:0004888;GO:0004930;GO:0007166;GO:0007186;GO:0016020;GO:0016021	K04588	T	veNOG06051	secretin receptor [Source:HGNC Symbol;Acc:HGNC:10608]	GO:0007166//cell surface receptor signaling pathway;GO:0007186//G protein-coupled receptor signaling pathway;	GO:0016020//membrane;GO:0016021//integral component of membrane;	GO:0004888//transmembrane signaling receptor activity;GO:0004930//G protein-coupled receptor activity;	ko04976(Bile secretion);ko04972(Pancreatic secretion);ko04080(Neuroactive ligand-receptor interaction)
ENSAPLG00020008439	193.38	159.274	227.486	1.42826	0.514263	0.0563399	0.981753	1	188931173	188977406	-	3665	IFT88	GO:0005515	K16474	R	veNOG14400	intraflagellar transport 88 [Source:HGNC Symbol;Acc:HGNC:20606]	-	-	GO:0005515//protein binding;	-
ENSAPLG00020007791	2.55386	0.627931	4.47979	7.13421	2.83475	0.0567365	0.985132	VSDN01001608.1	13261	19844	+	2097	CNGA2	GO:0005216;GO:0005249;GO:0006811;GO:0006813;GO:0016020;GO:0055085	K04949	P	veNOG02311	cyclic nucleotide gated channel subunit alpha 2 [Source:HGNC Symbol;Acc:HGNC:2149]	GO:0006811//ion transport;GO:0006813//potassium ion transport;GO:0055085//transmembrane transport;	GO:0016020//membrane;	GO:0005216//ion channel activity;GO:0005249//voltage-gated potassium channel activity;	ko04740(Olfactory transduction);ko04024(cAMP signaling pathway)
ENSAPLG00020017751	101.685	60.0522	143.318	2.38655	1.25493	0.0567922	0.985132	12	13330521	13379381	-	4035	CEMIP	-	K19031	S	veNOG06913	cell migration inducing hyaluronidase 1 [Source:HGNC Symbol;Acc:HGNC:29213]	-	-	-	-
ENSAPLG00020002546	39986.9	45499	34474.9	0.757706	-0.400289	0.0567929	0.985132	14	5882506	5887287	-	2956	CD74	GO:0006886;GO:0006955;GO:0016020;GO:0016021;GO:0019882;GO:0042289;GO:0070206;GO:0006886;GO:0006955;GO:0016020;GO:0016021;GO:0019882;GO:0042289;GO:0070206;GO:0006886;GO:0006955;GO:0016020;GO:0016021;GO:0019882;GO:0042289;GO:0070206	K06505	T	veNOG10243	CD74 molecule [Source:HGNC Symbol;Acc:HGNC:1697]	GO:0006886//intracellular protein transport;GO:0006955//immune response;GO:0019882//antigen processing and presentation;GO:0070206//protein trimerization;GO:0006886//intracellular protein transport;GO:0006955//immune response;GO:0019882//antigen processing and presentation;GO:0070206//protein trimerization;GO:0006886//intracellular protein transport;GO:0006955//immune response;GO:0019882//antigen…	GO:0016020//membrane;GO:0016021//integral component of membrane;GO:0016020//membrane;GO:0016021//integral component of membrane;GO:0016020//membrane;GO:0016021//integral component of membrane;	GO:0042289//MHC class II protein binding;GO:0042289//MHC class II protein binding;GO:0042289//MHC class II protein binding;	ko05168(Herpes simplex virus 1 infection);ko05152(Tuberculosis);ko04612(Antigen processing and presentation)
ENSAPLG00020003202	12.5506	7.8331	17.2682	2.20451	1.14046	0.0568672	0.985132	11	14792535	14796551	+	1692	-	-	-	TR	veNOG13267;veNOG25002;veNOG33134	-	-	-	-	-
ENSAPLG00020011520	692.168	545.391	838.944	1.53824	0.621285	0.0568795	0.985132	4	48675513	48682979	-	861	TMEM165	-	-	S	veNOG12857	transmembrane protein 165 [Source:HGNC Symbol;Acc:HGNC:30760]	-	-	-	-
ENSAPLG00020011690	833.719	701.408	966.03	1.37727	0.461813	0.0569843	0.985132	5	23628597	23644198	+	3769	tgf-beta3	GO:0005160;GO:0005615;GO:0008083;GO:0005160;GO:0005615;GO:0008083	K13377	T	veNOG03192	transforming growth factor beta 3 [Source:HGNC Symbol;Acc:HGNC:11769]	-	GO:0005615//extracellular space;GO:0005615//extracellular space;	GO:0005160//transforming growth factor beta receptor binding;GO:0008083//growth factor activity;GO:0005160//transforming growth factor beta receptor binding;GO:0008083//growth factor activity;	ko05415(Diabetic cardiomyopathy);ko05414(Dilated cardiomyopathy);ko05410(Hypertrophic cardiomyopathy);ko05323(Rheumatoid arthritis);ko05321(Inflammatory bowel disease);ko05226(Gastric cancer);ko05225(Hepatocellular carcinoma);ko05220(Chronic myeloid leukemia);ko05212(Pancreatic cancer);ko05211(Renal cell carcinoma);ko05210(Colorectal cancer);ko05200(Pathways in cancer);ko05166(Human T-cell leukem…
ENSAPLG00020000168	558.643	468.806	648.479	1.38326	0.468068	0.0570863	0.985132	1	101709918	102246972	+	7526	ROBO1	GO:0005515;GO:0007411;GO:0008046;GO:0016199;GO:0035385;GO:0007411;GO:0008046;GO:0016199;GO:0035385;GO:0005515;GO:0007411;GO:0008046;GO:0016199;GO:0035385;GO:0005515;GO:0007411;GO:0008046;GO:0016199;GO:0035385;GO:0005515;GO:0007411;GO:0008046;GO:0016199;GO:0035385;GO:0005515;GO:0007411;GO:0008046;GO:0016199;GO:0035385	K06753	T	veNOG03159	roundabout guidance receptor 1 [Source:HGNC Symbol;Acc:HGNC:10249]	GO:0007411//axon guidance;GO:0016199//axon midline choice point recognition;GO:0035385//Roundabout signaling pathway;GO:0007411//axon guidance;GO:0016199//axon midline choice point recognition;GO:0035385//Roundabout signaling pathway;GO:0007411//axon guidance;GO:0016199//axon midline choice point recognition;GO:0035385//Roundabout signaling pathway;GO:0007411//axon guidance;GO:0016199//axon midli…	-	GO:0005515//protein binding;GO:0008046//axon guidance receptor activity;GO:0008046//axon guidance receptor activity;GO:0005515//protein binding;GO:0008046//axon guidance receptor activity;GO:0005515//protein binding;GO:0008046//axon guidance receptor activity;GO:0005515//protein binding;GO:0008046//axon guidance receptor activity;GO:0005515//protein binding;GO:0008046//axon guidance receptor acti…	ko04360(Axon guidance)
ENSAPLG00020007165	146.073	172.781	119.365	0.690845	-0.533565	0.0571698	0.985132	1	54720455	54730821	-	1207	SYNGR1	GO:0016020;GO:0016020	-	TU	veNOG05037	synaptogyrin 1 [Source:NCBI gene;Acc:101795102]	-	GO:0016020//membrane;GO:0016020//membrane;	-	-
ENSAPLG00020009101	91.899	74.7239	109.074	1.45969	0.545664	0.057171	0.985132	Z	37890995	37916299	+	2255	FAM189A2	GO:0016021	-	S	veNOG06805	family with sequence similarity 189 member A2 [Source:HGNC Symbol;Acc:HGNC:24820]	-	GO:0016021//integral component of membrane;	-	-
ENSAPLG00020016489	1238.75	1415.59	1061.91	0.750154	-0.41474	0.0572734	0.985132	20	2317870	2401187	-	5564	-	GO:0004843;GO:0005509;GO:0005515;GO:0006511;GO:0016579;GO:0036459;GO:0004843;GO:0005509;GO:0006511;GO:0016579;GO:0036459;GO:0004843;GO:0005509;GO:0006511;GO:0016579;GO:0036459;GO:0004843;GO:0005509;GO:0005515;GO:0006511;GO:0016579;GO:0036459;GO:0004843;GO:0005509;GO:0005515;GO:0006511;GO:0016579;GO:0036459;GO:0006511;GO:0016579;GO:0036459	K11837	O	veNOG10105	-	GO:0006511//ubiquitin-dependent protein catabolic process;GO:0016579//protein deubiquitination;GO:0006511//ubiquitin-dependent protein catabolic process;GO:0016579//protein deubiquitination;GO:0006511//ubiquitin-dependent protein catabolic process;GO:0016579//protein deubiquitination;GO:0006511//ubiquitin-dependent protein catabolic process;GO:0016579//protein deubiquitination;GO:0006511//ubiquit…	-	GO:0004843//thiol-dependent deubiquitinase;GO:0005509//calcium ion binding;GO:0005515//protein binding;GO:0004843//thiol-dependent deubiquitinase;GO:0005509//calcium ion binding;GO:0004843//thiol-dependent deubiquitinase;GO:0005509//calcium ion binding;GO:0004843//thiol-dependent deubiquitinase;GO:0005509//calcium ion binding;GO:0005515//protein binding;GO:0004843//thiol-dependent deubiquitinase;…	-
ENSAPLG00020008578	164.447	136.263	192.63	1.41366	0.499431	0.0572817	0.985132	17	9515030	9545079	+	1945	RNFT2	-	-	O	veNOG02737	ring finger protein, transmembrane 2 [Source:NCBI gene;Acc:101797548]	-	-	-	-
ENSAPLG00020001309	20.4663	27.5783	13.3543	0.484231	-1.04623	0.0573409	0.985132	2	128273606	128281354	-	1122	FAM221A	-	-	S	veNOG13615	family with sequence similarity 221 member A [Source:NCBI gene;Acc:101798868]	-	-	-	-
ENSAPLG00020000991	723.131	612.125	834.136	1.36269	0.446456	0.0573568	0.985132	2	126706343	126707909	+	498	HOXA10	-	K17443	K	meNOG14793;veNOG14614;KOG0487	homeobox A10 [Source:HGNC Symbol;Acc:HGNC:5100]	-	-	-	ko05202(Transcriptional misregulation in cancer)
ENSAPLG00020009266	427.473	518.744	336.202	0.648107	-0.625696	0.0575887	0.988023	Z	38938471	38974493	+	1931	GDA	GO:0006147;GO:0008270;GO:0008892;GO:0016787;GO:0016810;GO:0006147;GO:0008270;GO:0008892;GO:0016787;GO:0016810	K01487	F	veNOG07237	guanine deaminase [Source:HGNC Symbol;Acc:HGNC:4212]	GO:0006147//guanine catabolic process;GO:0006147//guanine catabolic process;	-	GO:0008270//zinc ion binding;GO:0008892//guanine deaminase activity;GO:0016787//hydrolase activity;GO:0016810//hydrolase activity, acting on carbon-nitrogen (but not peptide) bonds;GO:0008270//zinc ion binding;GO:0008892//guanine deaminase activity;GO:0016787//hydrolase activity;GO:0016810//hydrolase activity, acting on carbon-nitrogen (but not peptide) bonds;	ko00230(Purine metabolism)
ENSAPLG00020001938	597.903	691.115	504.69	0.730255	-0.453527	0.0578522	0.991452	3	6117229	6117783	-	555	IMP3	GO:0003723;GO:0019843	K14560	A	veNOG03070	IMP U3 small nucleolar ribonucleoprotein 3 [Source:NCBI gene;Acc:113843348]	-	-	GO:0003723//RNA binding;GO:0019843//rRNA binding;	ko03008(Ribosome biogenesis in eukaryotes)
ENSAPLG00020013554	1926.91	2355.13	1498.69	0.636352	-0.652102	0.0579832	0.992604	7	20024872	20042546	-	3747	-	GO:0005524;GO:0016020;GO:0016021;GO:0016887;GO:0042626;GO:0055085	K05681	Q	veNOG09549	-	GO:0055085//transmembrane transport;	GO:0016020//membrane;GO:0016021//integral component of membrane;	GO:0005524//ATP binding;GO:0016887//ATP hydrolysis activity;GO:0042626//ATPase-coupled transmembrane transporter activity;	ko04976(Bile secretion);ko02010(ABC transporters);ko01523(Antifolate resistance)
ENSAPLG00020004839	230.768	191.842	269.694	1.40581	0.4914	0.0582245	0.99564	8	5112950	5146081	+	1729	-	GO:0003824;GO:0005975;GO:0043169	K01176	G	veNOG10580	-	GO:0005975//carbohydrate metabolic process;	-	GO:0003824//catalytic activity;GO:0043169//cation binding;	ko04973(Carbohydrate digestion and absorption);ko04972(Pancreatic secretion);ko04970(Salivary secretion);ko00500(Starch and sucrose metabolism)
ENSAPLG00020017302	7.79381	4.13594	11.4517	2.76882	1.46927	0.0585078	0.996867	7	15191573	15214013	+	1370	-	GO:0004888;GO:0005216;GO:0005230;GO:0006811;GO:0016021;GO:0034220	K05189	T	veNOG00022	-	GO:0006811//ion transport;GO:0034220//ion transmembrane transport;	GO:0016021//integral component of membrane;	GO:0004888//transmembrane signaling receptor activity;GO:0005216//ion channel activity;GO:0005230//extracellular ligand-gated ion channel activity;	ko05033(Nicotine addiction);ko05032(Morphine addiction);ko04727(GABAergic synapse);ko04723(Retrograde endocannabinoid signaling);ko04080(Neuroactive ligand-receptor interaction)
ENSAPLG00020018023	213.001	248.811	177.192	0.712155	-0.489737	0.0585909	0.996867	1	58188387	58205285	+	1051	-	-	K20132	TU	NOG18385;veNOG00759	-	-	-	-	-
ENSAPLG00020009211	28.6735	21.0909	36.2561	1.71904	0.781601	0.058681	0.996867	11	7238273	7239717	-	1047	-	GO:0004252;GO:0006508;GO:0008236	K09627	O	veNOG08710	-	GO:0006508//proteolysis;	-	GO:0004252//serine-type endopeptidase activity;GO:0008236//serine-type peptidase activity;	-
ENSAPLG00020005273	531.71	446.127	617.294	1.38367	0.468504	0.0587083	0.996867	3	91126135	91411843	-	5964	KIF26B	GO:0003777;GO:0005524;GO:0007018;GO:0008017;GO:0003777;GO:0005524;GO:0007018;GO:0008017	K10404	Z	veNOG07976	kinesin family member 26B [Source:HGNC Symbol;Acc:HGNC:25484]	GO:0007018//microtubule-based movement;GO:0007018//microtubule-based movement;	-	GO:0003777//microtubule motor activity;GO:0005524//ATP binding;GO:0008017//microtubule binding;GO:0003777//microtubule motor activity;GO:0005524//ATP binding;GO:0008017//microtubule binding;	-
ENSAPLG00020017639	158.822	190.585	127.059	0.66668	-0.584933	0.0587619	0.996867	5	44368512	44457707	+	1650	NUBPL	GO:0005524	K03593	D	veNOG12834	nucleotide binding protein like [Source:HGNC Symbol;Acc:HGNC:20278]	-	-	GO:0005524//ATP binding;	-
ENSAPLG00020008007	166	136.796	195.204	1.42697	0.512954	0.0589033	0.996867	1	83570615	83580530	-	1931	-	-	-	S	veNOG12841	-	-	-	-	-
ENSAPLG00020010151	1548.32	1970.35	1126.29	0.571617	-0.806879	0.0589376	0.996867	13	17043514	17052403	+	1143	HSD17B2	GO:0016491	K13368	Q	veNOG13118	hydroxysteroid 17-beta dehydrogenase 2 [Source:HGNC Symbol;Acc:HGNC:5211]	-	-	GO:0016491//oxidoreductase activity;	ko04913(Ovarian steroidogenesis);ko00140(Steroid hormone biosynthesis)
ENSAPLG00020003755	67.4198	45.3198	89.5198	1.97529	0.982064	0.0589438	0.996867	2	22060324	22126821	+	6737	RGS22	GO:0001965;GO:0009966;GO:0001965;GO:0009966;GO:0001965;GO:0009966	-	T	veNOG01287	regulator of G protein signaling 22 [Source:HGNC Symbol;Acc:HGNC:24499]	GO:0009966//regulation of signal transduction;GO:0009966//regulation of signal transduction;GO:0009966//regulation of signal transduction;	-	GO:0001965//G-protein alpha-subunit binding;GO:0001965//G-protein alpha-subunit binding;GO:0001965//G-protein alpha-subunit binding;	-
ENSAPLG00020012909	72.8769	91.6545	54.0993	0.590252	-0.760597	0.0589582	0.996867	3	26569438	26636112	-	1795	-	-	K16629	W	veNOG00949;veNOG34193	-	-	-	-	ko04974(Protein digestion and absorption)
ENSAPLG00020003596	98.9784	77.6	120.357	1.55099	0.63319	0.05896	0.996867	31	1395142	1401319	+	2691	-	GO:0005102;GO:0010387;GO:0050862	-	S	veNOG13780	-	GO:0010387//COP9 signalosome assembly;GO:0050862//positive regulation of T cell receptor signaling pathway;	-	GO:0005102//signaling receptor binding;	-
ENSAPLG00020007695	13.9131	7.99102	19.8352	2.48218	1.31161	0.059001	0.996867	37	3068893	3069282	+	390	-	GO:0000786;GO:0003677;GO:0046982	K11251	B	COG5262;veNOG19347;veNOG19481	-	-	GO:0000786//nucleosome;	GO:0003677//DNA binding;GO:0046982//protein heterodimerization activity;	ko05322(Systemic lupus erythematosus);ko05034(Alcoholism);ko04613(Neutrophil extracellular trap formation);ko04217(Necroptosis)
ENSAPLG00020017864	2649.28	3513.9	1784.66	0.507885	-0.977425	0.0591784	0.997312	6	10192311	10197577	-	2339	-	GO:0016758;GO:0016758	K00699	G	veNOG04121	-	-	-	GO:0016758//hexosyltransferase activity;GO:0016758//hexosyltransferase activity;	ko05207(Chemical carcinogenesis - receptor activation);ko05204(Chemical carcinogenesis - DNA adducts);ko04976(Bile secretion);ko00983(Drug metabolism - other enzymes);ko00982(Drug metabolism - cytochrome P450);ko00980(Metabolism of xenobiotics by cytochrome P450);ko00860(Porphyrin metabolism);ko00830(Retinol metabolism);ko00140(Steroid hormone biosynthesis);ko00053(Ascorbate and aldarate metaboli…
ENSAPLG00020018260	238.377	189.305	287.449	1.51844	0.602594	0.059218	0.997312	10	3032611	3045081	-	615	NINJ1	GO:0007155;GO:0016021;GO:0042246	-	S	veNOG19275	ninjurin 1 [Source:HGNC Symbol;Acc:HGNC:7824]	GO:0007155//cell adhesion;GO:0042246//tissue regeneration;	GO:0016021//integral component of membrane;	-	-
ENSAPLG00020000288	58.826	33.1752	84.4768	2.54639	1.34845	0.0592196	0.997312	3	286655	289537	-	2730	-	GO:0005525	-	R	veNOG02601	-	-	-	GO:0005525//GTP binding;	-
ENSAPLG00020002448	515.504	291.69	739.318	2.5346	1.34176	0.0593262	0.998027	25	7521629	7559069	+	2971	-	-	-	T	veNOG33192;veNOG21671	-	-	-	-	-
ENSAPLG00020004369	70.2708	104.262	36.2799	0.347969	-1.52297	0.059625	1	VSDN01001115.1	4273	7553	+	1579	-	GO:0038023;GO:0150077	-	T	veNOG09130	-	GO:0150077//regulation of neuroinflammatory response;	-	GO:0038023//signaling receptor activity;	-
ENSAPLG00020017945	2741.2	1912.06	3570.34	1.86728	0.900935	0.0596297	1	7	4886737	4917790	-	2765	HTRA1	GO:0004252;GO:0005515;GO:0005520;GO:0005576;GO:0006508;GO:0004252;GO:0005515;GO:0005520;GO:0005576;GO:0006508	K08784	OW	COG0265;veNOG06599	HtrA serine peptidase 1 [Source:NCBI gene;Acc:101793219]	GO:0006508//proteolysis;GO:0006508//proteolysis;	GO:0005576//extracellular region;GO:0005576//extracellular region;	GO:0004252//serine-type endopeptidase activity;GO:0005515//protein binding;GO:0005520//insulin-like growth factor binding;GO:0004252//serine-type endopeptidase activity;GO:0005515//protein binding;GO:0005520//insulin-like growth factor binding;	-
ENSAPLG00020009433	4.93964	7.56332	2.31596	0.30621	-1.70741	0.0597477	1	17	10216020	10222097	+	2351	IQCD	GO:0005515;GO:0005515;GO:0005515	-	S	veNOG07578	IQ motif containing D [Source:HGNC Symbol;Acc:HGNC:25168]	-	-	GO:0005515//protein binding;GO:0005515//protein binding;GO:0005515//protein binding;	-
ENSAPLG00020000368	511.351	406.606	616.096	1.51522	0.599525	0.0598591	1	1	190486889	190500839	+	2967	POGLUT3	GO:0005515	-	R	veNOG11685	protein O-glucosyltransferase 3 [Source:NCBI gene;Acc:101789553]	-	-	GO:0005515//protein binding;	-
ENSAPLG00020006901	203.737	237.87	169.604	0.713014	-0.487999	0.0600137	1	5	14376383	14403207	-	1796	VRK1	GO:0004672;GO:0005524;GO:0006468	K08816	T	veNOG13706;KOG1164	VRK serine/threonine kinase 1 [Source:NCBI gene;Acc:101805208]	GO:0006468//protein phosphorylation;	-	GO:0004672//protein kinase activity;GO:0005524//ATP binding;	-
ENSAPLG00020015396	2288.38	2622.59	1954.16	0.745128	-0.424439	0.0600162	1	Z	1833141	1836228	-	1432	-	GO:0016021	K17293	S	veNOG15751	-	-	GO:0016021//integral component of membrane;	-	-
ENSAPLG00020006979	644.336	740.812	547.86	0.73954	-0.4353	0.0600192	1	1	152023597	152298768	-	2132	PCCA	GO:0005524;GO:0046872	K01965	C	veNOG16205	propionyl-CoA carboxylase subunit alpha [Source:HGNC Symbol;Acc:HGNC:8653]	-	-	GO:0005524//ATP binding;GO:0046872//metal ion binding;	ko00640(Propanoate metabolism);ko00630(Glyoxylate and dicarboxylate metabolism);ko00280(Valine, leucine and isoleucine degradation)
ENSAPLG00020015879	21.1526	14.5072	27.798	1.91614	0.938206	0.0600597	1	2	140558358	140699192	-	11081	CUBN	GO:0005509;GO:0005509;GO:0005509	K14616	H	veNOG00308	cubilin [Source:HGNC Symbol;Acc:HGNC:2548]	-	-	GO:0005509//calcium ion binding;GO:0005509//calcium ion binding;GO:0005509//calcium ion binding;	ko04977(Vitamin digestion and absorption)
ENSAPLG00020003658	14.5001	9.31883	19.6813	2.112	1.07861	0.0601666	1	15	6264103	6282707	+	3818	CYP2W1	GO:0005506;GO:0016705;GO:0020037;GO:0055114;GO:0005506;GO:0016705;GO:0020037;GO:0055114;GO:0005506;GO:0016705;GO:0020037;GO:0055114	K07423	Q	veNOG13265	cytochrome P450 2W1 [Source:NCBI gene;Acc:101792573]	GO:0055114//obsolete oxidation-reduction process;GO:0055114//obsolete oxidation-reduction process;GO:0055114//obsolete oxidation-reduction process;	-	GO:0005506//iron ion binding;GO:0016705//oxidoreductase activity, acting on paired donors, with incorporation or reduction of molecular oxygen;GO:0020037//heme binding;GO:0005506//iron ion binding;GO:0016705//oxidoreductase activity, acting on paired donors, with incorporation or reduction of molecular oxygen;GO:0020037//heme binding;GO:0005506//iron ion binding;GO:0016705//oxidoreductase activit…	ko00830(Retinol metabolism)
ENSAPLG00020001272	454.96	381.314	528.607	1.38628	0.471219	0.0603924	1	1	40887485	40888149	-	507	PHLDA1	GO:0043065;GO:1901981	-	T	veNOG06760	pleckstrin homology like domain family A member 1 [Source:HGNC Symbol;Acc:HGNC:8933]	GO:0043065//positive regulation of apoptotic process;	-	GO:1901981//phosphatidylinositol phosphate binding;	-
ENSAPLG00020017797	1698.2	1429.37	1967.03	1.37616	0.460644	0.0609918	1	11	15108508	15109912	-	690	TSC22D3	GO:0003700;GO:0006355;GO:0003700;GO:0006355	-	K	veNOG12179	TSC22 domain family member 3 [Source:NCBI gene;Acc:101802247]	GO:0006355//regulation of transcription, DNA-templated;GO:0006355//regulation of transcription, DNA-templated;	-	GO:0003700//DNA-binding transcription factor activity;GO:0003700//DNA-binding transcription factor activity;	-
ENSAPLG00020010682	31.1952	42.4001	19.9902	0.471467	-1.08477	0.060994	1	19	1894109	1901971	+	1452	WDR31	GO:0005515;GO:0005515	-	T	veNOG00286	WD repeat domain 31 [Source:HGNC Symbol;Acc:HGNC:21421]	-	-	GO:0005515//protein binding;GO:0005515//protein binding;	-
ENSAPLG00020016145	228.189	265.812	190.567	0.716926	-0.480104	0.0610336	1	12	9525392	9527360	-	1095	-	-	-	S	veNOG12580	-	-	-	-	-
ENSAPLG00020000948	47.5846	34.7878	60.3815	1.73571	0.795524	0.0610513	1	8	10613356	10615500	+	1188	MYOC	GO:0001952;GO:0005615;GO:0030335;GO:0051492;GO:0001952;GO:0005615;GO:0030335;GO:0051492	-	W	veNOG04155	myocilin [Source:HGNC Symbol;Acc:HGNC:7610]	GO:0001952//regulation of cell-matrix adhesion;GO:0030335//positive regulation of cell migration;GO:0051492//regulation of stress fiber assembly;GO:0001952//regulation of cell-matrix adhesion;GO:0030335//positive regulation of cell migration;GO:0051492//regulation of stress fiber assembly;	GO:0005615//extracellular space;GO:0005615//extracellular space;	-	-
ENSAPLG00020011137	108.656	129.275	88.0369	0.681004	-0.554264	0.0612789	1	3	38830873	38867953	-	2165	RARS2	GO:0000166;GO:0004812;GO:0004814;GO:0005524;GO:0005737;GO:0006418;GO:0006420;GO:0000166;GO:0004812;GO:0004814;GO:0005524;GO:0005737;GO:0006418;GO:0006420;GO:0000166;GO:0004812;GO:0004814;GO:0005524;GO:0005737;GO:0006418;GO:0006420;GO:0000166;GO:0004812;GO:0004814;GO:0005524;GO:0005737;GO:0006418;GO:0006420	K01887	J	veNOG05730	arginyl-tRNA synthetase 2, mitochondrial [Source:HGNC Symbol;Acc:HGNC:21406]	GO:0006418//tRNA aminoacylation for protein translation;GO:0006420//arginyl-tRNA aminoacylation;GO:0006418//tRNA aminoacylation for protein translation;GO:0006420//arginyl-tRNA aminoacylation;GO:0006418//tRNA aminoacylation for protein translation;GO:0006420//arginyl-tRNA aminoacylation;GO:0006418//tRNA aminoacylation for protein translation;GO:0006420//arginyl-tRNA aminoacylation;	GO:0005737//cytoplasm;GO:0005737//cytoplasm;GO:0005737//cytoplasm;GO:0005737//cytoplasm;	GO:0000166//nucleotide binding;GO:0004812//aminoacyl-tRNA ligase activity;GO:0004814//arginine-tRNA ligase activity;GO:0005524//ATP binding;GO:0000166//nucleotide binding;GO:0004812//aminoacyl-tRNA ligase activity;GO:0004814//arginine-tRNA ligase activity;GO:0005524//ATP binding;GO:0000166//nucleotide binding;GO:0004812//aminoacyl-tRNA ligase activity;GO:0004814//arginine-tRNA ligase activity;GO:…	ko00970(Aminoacyl-tRNA biosynthesis)
ENSAPLG00020007404	88.9028	106.924	70.8817	0.662919	-0.593097	0.0613222	1	2	161235034	161237807	+	2224	-	GO:0005525	-	R	veNOG09902;veNOG12224;veNOG13342	-	-	-	GO:0005525//GTP binding;	-
ENSAPLG00020008501	250.982	210.755	291.209	1.38174	0.466487	0.0614135	1	13	10543506	10558700	+	4863	KIFC3	GO:0003777;GO:0005524;GO:0007018;GO:0008017;GO:0008569;GO:0003777;GO:0005524;GO:0007018;GO:0008017;GO:0008569;GO:0003777;GO:0005524;GO:0007018;GO:0008017;GO:0008569;GO:0003777;GO:0005524;GO:0007018;GO:0008017;GO:0008569;GO:0003777;GO:0005524;GO:0007018;GO:0008017;GO:0008569	K10406	Z	veNOG07834	kinesin family member C3 [Source:HGNC Symbol;Acc:HGNC:6326]	GO:0007018//microtubule-based movement;GO:0007018//microtubule-based movement;GO:0007018//microtubule-based movement;GO:0007018//microtubule-based movement;GO:0007018//microtubule-based movement;	-	GO:0003777//microtubule motor activity;GO:0005524//ATP binding;GO:0008017//microtubule binding;GO:0008569//minus-end-directed microtubule motor activity;GO:0003777//microtubule motor activity;GO:0005524//ATP binding;GO:0008017//microtubule binding;GO:0008569//minus-end-directed microtubule motor activity;GO:0003777//microtubule motor activity;GO:0005524//ATP binding;GO:0008017//microtubule bindin…	-
ENSAPLG00020005317	148.076	113.185	182.966	1.61653	0.692897	0.0615935	1	6	16767427	16768728	-	900	HOXD4	GO:0003677;GO:0003700;GO:0005634;GO:0006355;GO:0043565	K09304	K	veNOG08241	homeobox D4 [Source:NCBI gene;Acc:101802414]	GO:0006355//regulation of transcription, DNA-templated;	GO:0005634//nucleus;	GO:0003677//DNA binding;GO:0003700//DNA-binding transcription factor activity;GO:0043565//sequence-specific DNA binding;	-
ENSAPLG00020017516	345.891	424.098	267.684	0.631185	-0.663864	0.0617071	1	4	3511791	3533342	+	4820	-	GO:0008270	-	A	veNOG12869	-	-	-	GO:0008270//zinc ion binding;	-
ENSAPLG00020007787	4481.36	5264.19	3698.53	0.702583	-0.509259	0.0617506	1	26	2113823	2119635	-	2827	SLC16A1	GO:0005887;GO:0008028;GO:0015129;GO:0015718;GO:0016021;GO:0055085	K08179	P	veNOG06111	solute carrier family 16 member 1 [Source:HGNC Symbol;Acc:HGNC:10922]	GO:0015718//monocarboxylic acid transport;GO:0055085//transmembrane transport;	GO:0005887//integral component of plasma membrane;GO:0016021//integral component of membrane;	GO:0008028//monocarboxylic acid transmembrane transporter activity;GO:0015129//lactate transmembrane transporter activity;	-
ENSAPLG00020005593	13801.4	11219.2	16383.6	1.46032	0.546287	0.0620504	1	6	23067180	23072392	-	2222	DES	GO:0005882	K07610	Z	veNOG06217	desmin [Source:HGNC Symbol;Acc:HGNC:2770]	-	GO:0005882//intermediate filament;	-	ko05414(Dilated cardiomyopathy);ko05412(Arrhythmogenic right ventricular cardiomyopathy);ko05410(Hypertrophic cardiomyopathy)
ENSAPLG00020000146	84.7692	65.5959	103.943	1.58459	0.66411	0.0620803	1	1	124452865	124463845	-	1644	DIPK2B	-	-	S	veNOG06429	divergent protein kinase domain 2B [Source:HGNC Symbol;Acc:HGNC:25866]	-	-	-	-
ENSAPLG00020011831	376.796	445.452	308.139	0.691746	-0.531687	0.0622765	1	1	38475266	38503448	+	1635	-	GO:0005085	K16779	U	veNOG04331	-	-	-	GO:0005085//guanyl-nucleotide exchange factor activity;	-
ENSAPLG00020002379	239.91	191.616	288.205	1.50408	0.588881	0.0623384	1	1	54364204	54395419	-	2528	GRAP2	GO:0005515;GO:0005515	K07366	T	veNOG12218	GRB2 related adaptor protein 2 [Source:NCBI gene;Acc:101803146]	-	-	GO:0005515//protein binding;GO:0005515//protein binding;	ko04660(T cell receptor signaling pathway)
ENSAPLG00020005327	7.87843	4.21199	11.5449	2.74096	1.45468	0.062449	1	3	47108657	47200507	+	3068	LIN28B	GO:0003676;GO:0008270;GO:0003676;GO:0008270	K18754	J	veNOG09509	lin-28 homolog B [Source:HGNC Symbol;Acc:HGNC:32207]	-	-	GO:0003676//nucleic acid binding;GO:0008270//zinc ion binding;GO:0003676//nucleic acid binding;GO:0008270//zinc ion binding;	-
ENSAPLG00020014863	45.4014	34.3476	56.4552	1.64364	0.716898	0.0624912	1	28	1871481	1880542	+	4445	-	-	K19502	SD	veNOG02091;NOG02474	-	-	-	-	-
ENSAPLG00020015388	46.4099	30.808	62.0118	2.01285	1.00924	0.0626049	1	8	10239034	10244620	+	2311	-	GO:0005164;GO:0005515;GO:0006955;GO:0016020	K05479	-	-	-	GO:0006955//immune response;	GO:0016020//membrane;	GO:0005164//tumor necrosis factor receptor binding;GO:0005515//protein binding;	ko04060(Cytokine-cytokine receptor interaction)
ENSAPLG00020012720	430.727	497.77	363.684	0.730626	-0.452795	0.0627176	1	3	68228764	68247850	+	1678	RMND1	-	-	S	veNOG03314	required for meiotic nuclear division 1 homolog [Source:HGNC Symbol;Acc:HGNC:21176]	-	-	-	-
ENSAPLG00020005972	123.775	91.1771	156.373	1.71505	0.77825	0.0628253	1	3	58099950	58387600	+	9517	LAMA2	GO:0005102;GO:0007155;GO:0030155;GO:0030334;GO:0045995;GO:0005102;GO:0007155;GO:0030155;GO:0030334;GO:0045995;GO:0005102;GO:0007155;GO:0030155;GO:0030334;GO:0045995	K05637	W	veNOG11424	laminin subunit alpha 2 [Source:HGNC Symbol;Acc:HGNC:6482]	GO:0007155//cell adhesion;GO:0030155//regulation of cell adhesion;GO:0030334//regulation of cell migration;GO:0045995//regulation of embryonic development;GO:0007155//cell adhesion;GO:0030155//regulation of cell adhesion;GO:0030334//regulation of cell migration;GO:0045995//regulation of embryonic development;GO:0007155//cell adhesion;GO:0030155//regulation of cell adhesion;GO:0030334//regulation …	-	GO:0005102//signaling receptor binding;GO:0005102//signaling receptor binding;GO:0005102//signaling receptor binding;	ko05416(Viral myocarditis);ko05414(Dilated cardiomyopathy);ko05412(Arrhythmogenic right ventricular cardiomyopathy);ko05410(Hypertrophic cardiomyopathy);ko05222(Small cell lung cancer);ko05200(Pathways in cancer);ko05165(Human papillomavirus infection);ko05146(Amoebiasis);ko05145(Toxoplasmosis);ko04512(ECM-receptor interaction);ko04510(Focal adhesion);ko04151(PI3K-Akt signaling pathway)
ENSAPLG00020017763	3177.11	2551.67	3802.54	1.49022	0.575522	0.0629165	1	3	95079943	95123100	+	5668	NID1	GO:0005509;GO:0007160;GO:0007160;GO:0005509;GO:0007160;GO:0005509;GO:0007160	K06826	T	veNOG04405	nidogen 1 [Source:HGNC Symbol;Acc:HGNC:7821]	GO:0007160//cell-matrix adhesion;GO:0007160//cell-matrix adhesion;GO:0007160//cell-matrix adhesion;GO:0007160//cell-matrix adhesion;	-	GO:0005509//calcium ion binding;GO:0005509//calcium ion binding;GO:0005509//calcium ion binding;	-
ENSAPLG00020014486	1.76434	3.33912	0.189559	0.0567691	-4.13875	0.0629607	1	25	5035272	5036565	+	974	-	GO:0005200;GO:0005882	-	-	-	-	-	GO:0005882//intermediate filament;	GO:0005200//structural constituent of cytoskeleton;	-
ENSAPLG00020009798	2556.68	2078.64	3034.72	1.45996	0.545927	0.0630042	1	18	11031998	11131231	+	6298	MYH10	GO:0003774;GO:0005515;GO:0005524;GO:0016459;GO:0051015;GO:0003774;GO:0005515;GO:0005524;GO:0016459;GO:0051015;GO:0003774;GO:0005515;GO:0005524;GO:0016459;GO:0051015;GO:0003774;GO:0005515;GO:0005524;GO:0016459;GO:0003774;GO:0005515;GO:0005524;GO:0016459;GO:0051015;GO:0003774;GO:0005515;GO:0005524;GO:0016459;GO:0051015;GO:0003774;GO:0005515;GO:0005524;GO:0016459;GO:0051015;GO:0003774;GO:0005515;GO:…	K10352	Z	veNOG07733	myosin heavy chain 10 [Source:HGNC Symbol;Acc:HGNC:7568]	-	GO:0016459//myosin complex;GO:0016459//myosin complex;GO:0016459//myosin complex;GO:0016459//myosin complex;GO:0016459//myosin complex;GO:0016459//myosin complex;GO:0016459//myosin complex;GO:0016459//myosin complex;GO:0016459//myosin complex;GO:0016459//myosin complex;	GO:0003774//cytoskeletal motor activity;GO:0005515//protein binding;GO:0005524//ATP binding;GO:0051015//actin filament binding;GO:0003774//cytoskeletal motor activity;GO:0005515//protein binding;GO:0005524//ATP binding;GO:0051015//actin filament binding;GO:0003774//cytoskeletal motor activity;GO:0005515//protein binding;GO:0005524//ATP binding;GO:0051015//actin filament binding;GO:0003774//cytosk…	ko05130(Pathogenic Escherichia coli infection);ko04810(Regulation of actin cytoskeleton);ko04530(Tight junction);ko04270(Vascular smooth muscle contraction)
ENSAPLG00020005140	391.116	329.25	452.981	1.3758	0.460266	0.0631384	1	4	3144590	3289340	-	12987	-	GO:0005515;GO:0007165;GO:0005515;GO:0007165;GO:0005515;GO:0007165;GO:0005515;GO:0007165;GO:0005515;GO:0007165;GO:0005515;GO:0007165;GO:0005515;GO:0007165	K10380	TM	opiNOG05557;veNOG01923	-	GO:0007165//signal transduction;GO:0007165//signal transduction;GO:0007165//signal transduction;GO:0007165//signal transduction;GO:0007165//signal transduction;GO:0007165//signal transduction;GO:0007165//signal transduction;	-	GO:0005515//protein binding;GO:0005515//protein binding;GO:0005515//protein binding;GO:0005515//protein binding;GO:0005515//protein binding;GO:0005515//protein binding;GO:0005515//protein binding;	ko05205(Proteoglycans in cancer);ko04624(Toll and Imd signaling pathway)
ENSAPLG00020017790	133.013	158.699	107.326	0.676288	-0.56429	0.0631875	1	3	95737714	95896626	-	3380	SLC35F3	GO:0016020;GO:0016021;GO:0016020;GO:0016021	K15288	R	veNOG07813	solute carrier family 35 member F3 [Source:NCBI gene;Acc:101803717]	-	GO:0016020//membrane;GO:0016021//integral component of membrane;GO:0016020//membrane;GO:0016021//integral component of membrane;	-	-
ENSAPLG00020013624	134.994	159.832	110.156	0.689196	-0.537013	0.0632951	1	2	12260008	12270010	+	698	-	GO:0006325;GO:0006355;GO:0016887	-	O	veNOG03096	-	GO:0006325//chromatin organization;GO:0006355//regulation of transcription, DNA-templated;	-	GO:0016887//ATP hydrolysis activity;	-
ENSAPLG00020016286	48.3053	37.3505	59.2602	1.5866	0.665938	0.0635622	1	8	26987741	26996425	+	969	GPX7	GO:0004602;GO:0006979;GO:0055114	K00432	O	veNOG01809	glutathione peroxidase 7 [Source:HGNC Symbol;Acc:HGNC:4559]	GO:0006979//response to oxidative stress;GO:0055114//obsolete oxidation-reduction process;	-	GO:0004602//glutathione peroxidase activity;	ko05022(Pathways of neurodegeneration - multiple diseases);ko05016(Huntington disease);ko05014(Amyotrophic lateral sclerosis);ko04918(Thyroid hormone synthesis);ko00590(Arachidonic acid metabolism);ko00480(Glutathione metabolism)
ENSAPLG00020004181	114.512	134.596	94.4279	0.701565	-0.511351	0.0636541	1	10	2337171	2530050	-	7918	CACNA1D	GO:0005216;GO:0005245;GO:0005891;GO:0006811;GO:0016020;GO:0055085;GO:0070588;GO:0005216;GO:0005245;GO:0005891;GO:0006811;GO:0016020;GO:0055085;GO:0070588;GO:0005216;GO:0005245;GO:0005891;GO:0006811;GO:0016020;GO:0055085;GO:0070588;GO:0005216;GO:0005245;GO:0005891;GO:0006811;GO:0016020;GO:0055085;GO:0070588;GO:0005216;GO:0005245;GO:0005891;GO:0006811;GO:0016020;GO:0055085;GO:0070588;GO:0005216;GO:…	K04851	P	veNOG02595	calcium voltage-gated channel subunit alpha1 D [Source:HGNC Symbol;Acc:HGNC:1391]	GO:0006811//ion transport;GO:0055085//transmembrane transport;GO:0070588//calcium ion transmembrane transport;GO:0006811//ion transport;GO:0055085//transmembrane transport;GO:0070588//calcium ion transmembrane transport;GO:0006811//ion transport;GO:0055085//transmembrane transport;GO:0070588//calcium ion transmembrane transport;GO:0006811//ion transport;GO:0055085//transmembrane transport;GO:0070…	GO:0005891//voltage-gated calcium channel complex;GO:0016020//membrane;GO:0005891//voltage-gated calcium channel complex;GO:0016020//membrane;GO:0005891//voltage-gated calcium channel complex;GO:0016020//membrane;GO:0005891//voltage-gated calcium channel complex;GO:0016020//membrane;GO:0005891//voltage-gated calcium channel complex;GO:0016020//membrane;GO:0005891//voltage-gated calcium channel co…	GO:0005216//ion channel activity;GO:0005245//voltage-gated calcium channel activity;GO:0005216//ion channel activity;GO:0005245//voltage-gated calcium channel activity;GO:0005216//ion channel activity;GO:0005245//voltage-gated calcium channel activity;GO:0005216//ion channel activity;GO:0005245//voltage-gated calcium channel activity;GO:0005216//ion channel activity;GO:0005245//voltage-gated calc…	ko05414(Dilated cardiomyopathy);ko05412(Arrhythmogenic right ventricular cardiomyopathy);ko05410(Hypertrophic cardiomyopathy);ko05207(Chemical carcinogenesis - receptor activation);ko05031(Amphetamine addiction);ko05022(Pathways of neurodegeneration - multiple diseases);ko05020(Prion disease);ko05010(Alzheimer disease);ko04973(Carbohydrate digestion and absorption);ko04935(Growth hormone synthesi…
ENSAPLG00020008928	7889.1	6774.89	9003.32	1.32892	0.410259	0.0638011	1	2	146985417	147028999	-	3179	ITGB1	GO:0007155;GO:0007160;GO:0007229;GO:0008305;GO:0038023;GO:0007155;GO:0007160;GO:0007229;GO:0008305;GO:0038023;GO:0007155;GO:0007160;GO:0007229;GO:0008305;GO:0038023	K05719	W	veNOG02235	integrin subunit beta 1 [Source:NCBI gene;Acc:101792849]	GO:0007155//cell adhesion;GO:0007160//cell-matrix adhesion;GO:0007229//integrin-mediated signaling pathway;GO:0007155//cell adhesion;GO:0007160//cell-matrix adhesion;GO:0007229//integrin-mediated signaling pathway;GO:0007155//cell adhesion;GO:0007160//cell-matrix adhesion;GO:0007229//integrin-mediated signaling pathway;	GO:0008305//integrin complex;GO:0008305//integrin complex;GO:0008305//integrin complex;	GO:0038023//signaling receptor activity;GO:0038023//signaling receptor activity;GO:0038023//signaling receptor activity;	ko05414(Dilated cardiomyopathy);ko05412(Arrhythmogenic right ventricular cardiomyopathy);ko05410(Hypertrophic cardiomyopathy);ko05222(Small cell lung cancer);ko05205(Proteoglycans in cancer);ko05200(Pathways in cancer);ko05165(Human papillomavirus infection);ko05145(Toxoplasmosis);ko05140(Leishmaniasis);ko05135(Yersinia infection);ko05133(Pertussis);ko05131(Shigellosis);ko05130(Pathogenic Escheri…
ENSAPLG00020007374	722.849	578.692	867.005	1.49821	0.583244	0.0639097	1	27	564453	570321	-	2097	-	GO:0006629;GO:0042742;GO:0006629;GO:0042742	-	RL	veNOG26974;veNOG10059	-	GO:0006629//lipid metabolic process;GO:0042742//defense response to bacterium;GO:0006629//lipid metabolic process;GO:0042742//defense response to bacterium;	-	-	-
ENSAPLG00020009932	132.897	108.794	157	1.4431	0.529174	0.063919	1	11	4171794	4229227	+	5273	MCF2	GO:0005085;GO:0005515;GO:0035556	-	T	veNOG00707	MCF.2 cell line derived transforming sequence [Source:NCBI gene;Acc:101798135]	GO:0035556//intracellular signal transduction;	-	GO:0005085//guanyl-nucleotide exchange factor activity;GO:0005515//protein binding;	-
ENSAPLG00020008828	499.157	720.817	277.497	0.384976	-1.37716	0.0641009	1	2	65475956	65479456	-	448	-	GO:0016021	-	S	veNOG25024	interferon alpha-inducible protein 27-like protein 2B [Source:NCBI gene;Acc:101794704]	-	GO:0016021//integral component of membrane;	-	-
ENSAPLG00020016507	4.63982	1.9457	7.33394	3.76931	1.9143	0.0642112	1	5	7463664	7465377	+	1290	AKAP5	GO:0005886;GO:0008179;GO:0045762	K16522	T	veNOG17730	A-kinase anchoring protein 5 [Source:HGNC Symbol;Acc:HGNC:375]	GO:0045762//positive regulation of adenylate cyclase activity;	GO:0005886//plasma membrane;	GO:0008179//adenylate cyclase binding;	-
ENSAPLG00020014046	37.6581	48.0703	27.2458	0.566791	-0.81911	0.0643906	1	1	81250086	81252670	+	1638	AICDA	GO:0003824;GO:0008270;GO:0016787	K10989	R	veNOG17157	activation induced cytidine deaminase [Source:NCBI gene;Acc:101792498]	-	-	GO:0003824//catalytic activity;GO:0008270//zinc ion binding;GO:0016787//hydrolase activity;	ko05340(Primary immunodeficiency);ko04672(Intestinal immune network for IgA production)
ENSAPLG00020004525	84.8425	68.8211	100.864	1.46559	0.551485	0.0645062	1	26	6669528	6691784	+	8685	-	GO:0004888;GO:0004930;GO:0005509;GO:0005886;GO:0007155;GO:0007156;GO:0007166;GO:0007186;GO:0016020;GO:0016021	K04601	T	opiNOG08733;veNOG02804	-	GO:0007155//cell adhesion;GO:0007156//homophilic cell adhesion via plasma membrane adhesion molecules;GO:0007166//cell surface receptor signaling pathway;GO:0007186//G protein-coupled receptor signaling pathway;	GO:0005886//plasma membrane;GO:0016020//membrane;GO:0016021//integral component of membrane;	GO:0004888//transmembrane signaling receptor activity;GO:0004930//G protein-coupled receptor activity;GO:0005509//calcium ion binding;	-
ENSAPLG00020009285	146.42	177.877	114.964	0.646314	-0.629693	0.0645433	1	25	1243627	1246156	-	708	-	-	K07050	O	veNOG08624	-	-	-	-	-
ENSAPLG00020005771	501.342	425.738	576.946	1.35517	0.438471	0.0646309	1	12	2574821	2576591	-	534	-	GO:0042981	K18451	S	veNOG20456	BCL2 like 10 [Source:NCBI gene;Acc:110354616]	GO:0042981//regulation of apoptotic process;	-	-	-
ENSAPLG00020014052	793.257	911.393	675.121	0.740758	-0.432926	0.0647135	1	19	9142926	9150023	-	3597	PMPCA	GO:0003824;GO:0004222;GO:0006508;GO:0006627;GO:0046872;GO:0003824;GO:0004222;GO:0006508;GO:0006627;GO:0046872	K01412	O	veNOG01369	peptidase, mitochondrial processing subunit alpha [Source:HGNC Symbol;Acc:HGNC:18667]	GO:0006508//proteolysis;GO:0006627//protein processing involved in protein targeting to mitochondrion;GO:0006508//proteolysis;GO:0006627//protein processing involved in protein targeting to mitochondrion;	-	GO:0003824//catalytic activity;GO:0004222//metalloendopeptidase activity;GO:0046872//metal ion binding;GO:0003824//catalytic activity;GO:0004222//metalloendopeptidase activity;GO:0046872//metal ion binding;	-
ENSAPLG00020012763	4.60934	1.91333	7.30535	3.81813	1.93286	0.0648158	1	3	68698926	68716450	-	2102	IYD	GO:0016491	K17231	C	veNOG04190	iodotyrosine deiodinase [Source:HGNC Symbol;Acc:HGNC:21071]	-	-	GO:0016491//oxidoreductase activity;	ko04918(Thyroid hormone synthesis)
ENSAPLG00020014772	120.417	96.324	144.51	1.50025	0.585203	0.0648172	1	6	3297064	3406847	+	2554	TMEFF2	GO:0005515	-	R	veNOG02759	transmembrane protein with EGF like and two follistatin like domains 2 [Source:NCBI gene;Acc:101797082]	-	-	GO:0005515//protein binding;	-
ENSAPLG00020017865	1120.54	1466.27	774.811	0.528423	-0.920234	0.0648795	1	6	10206990	10218412	-	2103	-	GO:0016758;GO:0016758	K00699	CG	veNOG16670;veNOG04121	-	-	-	GO:0016758//hexosyltransferase activity;GO:0016758//hexosyltransferase activity;	ko05207(Chemical carcinogenesis - receptor activation);ko05204(Chemical carcinogenesis - DNA adducts);ko04976(Bile secretion);ko00983(Drug metabolism - other enzymes);ko00982(Drug metabolism - cytochrome P450);ko00980(Metabolism of xenobiotics by cytochrome P450);ko00860(Porphyrin metabolism);ko00830(Retinol metabolism);ko00140(Steroid hormone biosynthesis);ko00053(Ascorbate and aldarate metaboli…
ENSAPLG00020010374	473.195	542.628	403.761	0.744085	-0.426461	0.0651968	1	2	80826184	80864379	+	2334	DUSP22	GO:0006470;GO:0008138;GO:0016311;GO:0016791;GO:0006470;GO:0008138;GO:0016311;GO:0016791	K14165	V	opiNOG17915;veNOG11295	dual specificity phosphatase 22 [Source:NCBI gene;Acc:101801078]	GO:0006470//protein dephosphorylation;GO:0016311//dephosphorylation;GO:0006470//protein dephosphorylation;GO:0016311//dephosphorylation;	-	GO:0008138//protein tyrosine/serine/threonine phosphatase activity;GO:0016791//phosphatase activity;GO:0008138//protein tyrosine/serine/threonine phosphatase activity;GO:0016791//phosphatase activity;	-
ENSAPLG00020016143	125.972	179.697	72.2479	0.402054	-1.31454	0.0652333	1	16	10276255	10283022	+	1869	PCK1	GO:0004611;GO:0004613;GO:0005525;GO:0006094;GO:0017076	K01596	C	veNOG03296	phosphoenolpyruvate carboxykinase 1 [Source:NCBI gene;Acc:101793637]	GO:0006094//gluconeogenesis;	-	GO:0004611//phosphoenolpyruvate carboxykinase activity;GO:0004613//phosphoenolpyruvate carboxykinase (GTP) activity;GO:0005525//GTP binding;GO:0017076//purine nucleotide binding;	ko04964(Proximal tubule bicarbonate reclamation);ko04931(Insulin resistance);ko04922(Glucagon signaling pathway);ko04920(Adipocytokine signaling pathway);ko04910(Insulin signaling pathway);ko04152(AMPK signaling pathway);ko04151(PI3K-Akt signaling pathway);ko04068(FoxO signaling pathway);ko03320(PPAR signaling pathway);ko00620(Pyruvate metabolism);ko00020(Citrate cycle (TCA cycle));ko00010(Glycol…
ENSAPLG00020012032	1120.31	1283.15	957.463	0.746179	-0.422407	0.0655903	1	20	3208565	3266134	-	1221	VMP1	-	-	S	veNOG01626	vacuole membrane protein 1 [Source:HGNC Symbol;Acc:HGNC:29559]	-	-	-	-
ENSAPLG00020014835	673.289	527.219	819.359	1.55412	0.636094	0.0656942	1	8	9603180	9611477	-	2293	OLFML2B	-	-	W	veNOG01377	olfactomedin like 2B [Source:HGNC Symbol;Acc:HGNC:24558]	-	-	-	-
ENSAPLG00020012345	181.444	222.725	140.162	0.629307	-0.668165	0.065852	1	12	21827139	21830496	+	1146	-	GO:0003700;GO:0046983	K09076	K	veNOG14161;veNOG11056	-	-	-	GO:0003700//DNA-binding transcription factor activity;GO:0046983//protein dimerization activity;	-
ENSAPLG00020013393	1210.99	1405.6	1016.39	0.7231	-0.467733	0.0658536	1	12	2646705	2747641	-	7491	MYO5A	GO:0003774;GO:0005515;GO:0005524;GO:0016459;GO:0051015;GO:0003774;GO:0005515;GO:0005524;GO:0016459;GO:0051015	K10357	Z	veNOG05262	myosin VA [Source:HGNC Symbol;Acc:HGNC:7602]	-	GO:0016459//myosin complex;GO:0016459//myosin complex;	GO:0003774//cytoskeletal motor activity;GO:0005515//protein binding;GO:0005524//ATP binding;GO:0051015//actin filament binding;GO:0003774//cytoskeletal motor activity;GO:0005515//protein binding;GO:0005524//ATP binding;GO:0051015//actin filament binding;	ko05130(Pathogenic Escherichia coli infection)
ENSAPLG00020018385	22.3798	15.433	29.3266	1.90025	0.926193	0.0658642	1	6	11427752	11440397	-	1659	KMO	GO:0004502;GO:0006569;GO:0019805;GO:0071949	K00486	C	veNOG09275	kynurenine 3-monooxygenase [Source:NCBI gene;Acc:101796606]	GO:0006569//tryptophan catabolic process;GO:0019805//quinolinate biosynthetic process;	-	GO:0004502//kynurenine 3-monooxygenase activity;GO:0071949//FAD binding;	ko00380(Tryptophan metabolism)
ENSAPLG00020009934	56.6596	24.6704	88.6489	3.59334	1.84533	0.0659082	1	3	37669215	37681210	+	1660	MRAP2	-	-	T	veNOG12478	melanocortin 2 receptor accessory protein 2 [Source:NCBI gene;Acc:101795382]	-	-	-	-
[truncated: 14,578 more rows]
