# Supplementary material for: Comparative Transcriptome Profiling of Ileal and Cecal Tissues Between Pekin Ducks and Shaoxing Ducks
Source: Genes (Basel). 2025 Apr 25;16(5):488. doi: 10.3390/genes16050488 (PMC12110802; doi:10.3390/genes16050488)
Supplement: Supplementary file 1 [file genes-16-00488-s001.zip › Table S3.GO enrichment analysis of ileum DEGs between Shaoxing ducks and Pekin ducks .xlsx]

## Sheet: SH VS BH GO enrichment
Category	GO.ID	Term	Up	Down	DEG	Total	Pvalue	FDR	Up_Gene	Down_Gene
CC	GO:0005886	plasma membrane	8	14	22	428	0.000161874	0.016706	ENSAPLG00020005473,ENSAPLG00020005574,ENSAPLG00020005587,ENSAPLG00020005657,ENSAPLG00020005729,ENSAPLG00020009508(P2RX6),ENSAPLG00020009528(C9),ENSAPLG00020010913	ENSAPLG00020000639(SLC6A15),ENSAPLG00020003542,ENSAPLG00020003956(SLC6A17),ENSAPLG00020004063(KCNA2),ENSAPLG00020009552(KCNC1),ENSAPLG00020009858(CDH8),ENSAPLG00020010179(KCNG4),ENSAPLG00020011442,ENSAPLG00020013920(PCDH17),ENSAPLG00020015721(CHRNA3),ENSAPLG00020017044,ENSAPLG00020017507,ENSAPLG00020017571(TACR3),ENSAPLG00020017963(SCN3A)
CC	GO:0071944	cell periphery	8	14	22	446	0.000293087	0.016706	ENSAPLG00020005473,ENSAPLG00020005574,ENSAPLG00020005587,ENSAPLG00020005657,ENSAPLG00020005729,ENSAPLG00020009508(P2RX6),ENSAPLG00020009528(C9),ENSAPLG00020010913	ENSAPLG00020000639(SLC6A15),ENSAPLG00020003542,ENSAPLG00020003956(SLC6A17),ENSAPLG00020004063(KCNA2),ENSAPLG00020009552(KCNC1),ENSAPLG00020009858(CDH8),ENSAPLG00020010179(KCNG4),ENSAPLG00020011442,ENSAPLG00020013920(PCDH17),ENSAPLG00020015721(CHRNA3),ENSAPLG00020017044,ENSAPLG00020017507,ENSAPLG00020017571(TACR3),ENSAPLG00020017963(SCN3A)
BP	GO:0007156	homophilic cell adhesion via plasma membrane adhesion molecules	5	3	8	88	0.000322906	0.0663095	ENSAPLG00020005473,ENSAPLG00020005574,ENSAPLG00020005587,ENSAPLG00020005657,ENSAPLG00020005729	ENSAPLG00020009858(CDH8),ENSAPLG00020011442,ENSAPLG00020013920(PCDH17)
BP	GO:0001539	cilium or flagellum-dependent cell motility	3	0	3	8	0.00039156	0.0663095	ENSAPLG00020015733(SLC26A8),ENSAPLG00020017125,ENSAPLG00020017128	-
BP	GO:0060285	cilium-dependent cell motility	3	0	3	8	0.00039156	0.0663095	ENSAPLG00020015733(SLC26A8),ENSAPLG00020017125,ENSAPLG00020017128	-
BP	GO:0098742	cell-cell adhesion via plasma-membrane adhesion molecules	5	3	8	91	0.000406184	0.0663095	ENSAPLG00020005473,ENSAPLG00020005574,ENSAPLG00020005587,ENSAPLG00020005657,ENSAPLG00020005729	ENSAPLG00020009858(CDH8),ENSAPLG00020011442,ENSAPLG00020013920(PCDH17)
MF	GO:0042007	interleukin-18 binding	2	0	2	2	0.000477447	0.155648	ENSAPLG00020003749,ENSAPLG00020004986	-
BP	GO:0006457	protein folding	5	1	6	60	0.00111027	0.0867337	ENSAPLG00020002779(DNAJB13),ENSAPLG00020006142,ENSAPLG00020006151,ENSAPLG00020015709(DNAJA4),ENSAPLG00020017035	ENSAPLG00020005265
BP	GO:0002819	regulation of adaptive immune response	1	1	2	3	0.00114382	0.0867337	ENSAPLG00020013185	ENSAPLG00020015948
MF	GO:0003823	antigen binding	1	1	2	3	0.0014116	0.212853	ENSAPLG00020013185	ENSAPLG00020015948
BP	GO:0098609	cell-cell adhesion	5	3	8	114	0.00179634	0.0867337	ENSAPLG00020005473,ENSAPLG00020005574,ENSAPLG00020005587,ENSAPLG00020005657,ENSAPLG00020005729	ENSAPLG00020009858(CDH8),ENSAPLG00020011442,ENSAPLG00020013920(PCDH17)
BP	GO:0007269	neurotransmitter secretion	0	3	3	13	0.00185967	0.0867337	-	ENSAPLG00020001771(SYT12),ENSAPLG00020001797,ENSAPLG00020018376(SYN2)
BP	GO:0099643	signal release from synapse	0	3	3	13	0.00185967	0.0867337	-	ENSAPLG00020001771(SYT12),ENSAPLG00020001797,ENSAPLG00020018376(SYN2)
MF	GO:0008324	cation transmembrane transporter activity	5	11	16	326	0.0021792	0.212853	ENSAPLG00020005583(KCNJ6),ENSAPLG00020008179,ENSAPLG00020008188,ENSAPLG00020008194,ENSAPLG00020009508(P2RX6)	ENSAPLG00020000639(SLC6A15),ENSAPLG00020001892,ENSAPLG00020003956(SLC6A17),ENSAPLG00020004063(KCNA2),ENSAPLG00020008451(KCNK2),ENSAPLG00020009552(KCNC1),ENSAPLG00020010179(KCNG4),ENSAPLG00020012540(TRPC5),ENSAPLG00020015721(CHRNA3),ENSAPLG00020017507,ENSAPLG00020017963(SCN3A)
BP	GO:0006568	tryptophan metabolic process	1	1	2	4	0.002258	0.0867337	ENSAPLG00020018385(KMO)	ENSAPLG00020011771(KYNU)
BP	GO:0006569	tryptophan catabolic process	1	1	2	4	0.002258	0.0867337	ENSAPLG00020018385(KMO)	ENSAPLG00020011771(KYNU)
BP	GO:0006586	indolalkylamine metabolic process	1	1	2	4	0.002258	0.0867337	ENSAPLG00020018385(KMO)	ENSAPLG00020011771(KYNU)
BP	GO:0009310	amine catabolic process	1	1	2	4	0.002258	0.0867337	ENSAPLG00020018385(KMO)	ENSAPLG00020011771(KYNU)
BP	GO:0042402	cellular biogenic amine catabolic process	1	1	2	4	0.002258	0.0867337	ENSAPLG00020018385(KMO)	ENSAPLG00020011771(KYNU)
BP	GO:0042436	indole-containing compound catabolic process	1	1	2	4	0.002258	0.0867337	ENSAPLG00020018385(KMO)	ENSAPLG00020011771(KYNU)
BP	GO:0046218	indolalkylamine catabolic process	1	1	2	4	0.002258	0.0867337	ENSAPLG00020018385(KMO)	ENSAPLG00020011771(KYNU)
BP	GO:0048167	regulation of synaptic plasticity	0	2	2	4	0.002258	0.0867337	-	ENSAPLG00020001771(SYT12),ENSAPLG00020007612
MF	GO:0004994	somatostatin receptor activity	0	2	2	4	0.00278241	0.212853	-	ENSAPLG00020012899(SSTR4),ENSAPLG00020013692(SSTR1)
CC	GO:0005887	integral component of plasma membrane	3	8	11	192	0.0035832	0.114018	ENSAPLG00020009508(P2RX6),ENSAPLG00020009528(C9),ENSAPLG00020010913	ENSAPLG00020000639(SLC6A15),ENSAPLG00020003956(SLC6A17),ENSAPLG00020004063(KCNA2),ENSAPLG00020009552(KCNC1),ENSAPLG00020010179(KCNG4),ENSAPLG00020017044,ENSAPLG00020017507,ENSAPLG00020017963(SCN3A)
BP	GO:0060294	cilium movement involved in cell motility	2	0	2	5	0.00371463	0.134759	ENSAPLG00020017125,ENSAPLG00020017128	-
MF	GO:0015075	ion transmembrane transporter activity	7	12	19	447	0.00437455	0.212853	ENSAPLG00020005583(KCNJ6),ENSAPLG00020008179,ENSAPLG00020008188,ENSAPLG00020008194,ENSAPLG00020008710(GRIN3A),ENSAPLG00020009508(P2RX6),ENSAPLG00020015733(SLC26A8)	ENSAPLG00020000639(SLC6A15),ENSAPLG00020001892,ENSAPLG00020003879(GRIA2),ENSAPLG00020003956(SLC6A17),ENSAPLG00020004063(KCNA2),ENSAPLG00020008451(KCNK2),ENSAPLG00020009552(KCNC1),ENSAPLG00020010179(KCNG4),ENSAPLG00020012540(TRPC5),ENSAPLG00020015721(CHRNA3),ENSAPLG00020017507,ENSAPLG00020017963(SCN3A)
MF	GO:0008080	N-acetyltransferase activity	4	0	4	31	0.00443107	0.212853	ENSAPLG00020004958,ENSAPLG00020011882,ENSAPLG00020014054,ENSAPLG00020016623	-
MF	GO:0005000	vasopressin receptor activity	0	2	2	5	0.00457046	0.212853	-	ENSAPLG00020016153(OXTR),ENSAPLG00020016783(NPSR1)
BP	GO:0009072	aromatic amino acid family metabolic process	1	2	3	18	0.00493587	0.163249	ENSAPLG00020018385(KMO)	ENSAPLG00020011771(KYNU),ENSAPLG00020017209(HPDL)
CC	GO:0031226	intrinsic component of plasma membrane	3	8	11	201	0.005075	0.114018	ENSAPLG00020009508(P2RX6),ENSAPLG00020009528(C9),ENSAPLG00020010913	ENSAPLG00020000639(SLC6A15),ENSAPLG00020003956(SLC6A17),ENSAPLG00020004063(KCNA2),ENSAPLG00020009552(KCNC1),ENSAPLG00020010179(KCNG4),ENSAPLG00020017044,ENSAPLG00020017507,ENSAPLG00020017963(SCN3A)
BP	GO:0000290	deadenylation-dependent decapping of nuclear-transcribed mRNA	1	1	2	6	0.00549996	0.163249	ENSAPLG00020001495	ENSAPLG00020003586
BP	GO:0031110	regulation of microtubule polymerization or depolymerization	0	2	2	6	0.00549996	0.163249	-	ENSAPLG00020000382(STMN4),ENSAPLG00020013040(STMN3)
BP	GO:0042430	indole-containing compound metabolic process	1	1	2	6	0.00549996	0.163249	ENSAPLG00020018385(KMO)	ENSAPLG00020011771(KYNU)
CC	GO:0034702	ion channel complex	0	5	5	53	0.0063127	0.114018	-	ENSAPLG00020004063(KCNA2),ENSAPLG00020009552(KCNC1),ENSAPLG00020010179(KCNG4),ENSAPLG00020017507,ENSAPLG00020017963(SCN3A)
CC	GO:0034703	cation channel complex	0	5	5	53	0.0063127	0.114018	-	ENSAPLG00020004063(KCNA2),ENSAPLG00020009552(KCNC1),ENSAPLG00020010179(KCNG4),ENSAPLG00020017507,ENSAPLG00020017963(SCN3A)
MF	GO:0008188	neuropeptide receptor activity	0	4	4	35	0.00688806	0.248888	-	ENSAPLG00020012899(SSTR4),ENSAPLG00020013692(SSTR1),ENSAPLG00020016783(NPSR1),ENSAPLG00020017571(TACR3)
MF	GO:0051082	unfolded protein binding	4	0	4	35	0.00688806	0.248888	ENSAPLG00020002779(DNAJB13),ENSAPLG00020006142,ENSAPLG00020006151,ENSAPLG00020015709(DNAJA4)	-
CC	GO:0098793	presynapse	0	3	3	18	0.0070011	0.114018	-	ENSAPLG00020001797,ENSAPLG00020017042,ENSAPLG00020018376(SYN2)
BP	GO:0035082	axoneme assembly	2	0	2	7	0.00760062	0.181864	ENSAPLG00020017125,ENSAPLG00020017128	-
BP	GO:0110154	RNA decapping	1	1	2	7	0.00760062	0.181864	ENSAPLG00020001495	ENSAPLG00020003586
BP	GO:0110156	methylguanosine-cap decapping	1	1	2	7	0.00760062	0.181864	ENSAPLG00020001495	ENSAPLG00020003586
BP	GO:0023061	signal release	1	3	4	40	0.00765527	0.181864	ENSAPLG00020001047	ENSAPLG00020001771(SYT12),ENSAPLG00020001797,ENSAPLG00020018376(SYN2)
MF	GO:0005261	cation channel activity	2	8	10	186	0.00779968	0.248888	ENSAPLG00020005583(KCNJ6),ENSAPLG00020009508(P2RX6)	ENSAPLG00020004063(KCNA2),ENSAPLG00020008451(KCNK2),ENSAPLG00020009552(KCNC1),ENSAPLG00020010179(KCNG4),ENSAPLG00020012540(TRPC5),ENSAPLG00020015721(CHRNA3),ENSAPLG00020017507,ENSAPLG00020017963(SCN3A)
BP	GO:0006812	cation transport	5	8	13	311	0.00832446	0.181864	ENSAPLG00020005583(KCNJ6),ENSAPLG00020008179,ENSAPLG00020008188,ENSAPLG00020008194,ENSAPLG00020009508(P2RX6)	ENSAPLG00020004063(KCNA2),ENSAPLG00020005338(ATP13A4),ENSAPLG00020008451(KCNK2),ENSAPLG00020009552(KCNC1),ENSAPLG00020010179(KCNG4),ENSAPLG00020012540(TRPC5),ENSAPLG00020017507,ENSAPLG00020017963(SCN3A)
BP	GO:0007268	chemical synaptic transmission	0	4	4	41	0.00835518	0.181864	-	ENSAPLG00020001771(SYT12),ENSAPLG00020001797,ENSAPLG00020007612,ENSAPLG00020018376(SYN2)
BP	GO:0098916	anterograde trans-synaptic signaling	0	4	4	41	0.00835518	0.181864	-	ENSAPLG00020001771(SYT12),ENSAPLG00020001797,ENSAPLG00020007612,ENSAPLG00020018376(SYN2)
BP	GO:0099537	trans-synaptic signaling	0	4	4	41	0.00835518	0.181864	-	ENSAPLG00020001771(SYT12),ENSAPLG00020001797,ENSAPLG00020007612,ENSAPLG00020018376(SYN2)
MF	GO:0016410	N-acyltransferase activity	4	0	4	37	0.00839806	0.248888	ENSAPLG00020004958,ENSAPLG00020011882,ENSAPLG00020014054,ENSAPLG00020016623	-
CC	GO:1902495	transmembrane transporter complex	0	5	5	57	0.00858211	0.116881	-	ENSAPLG00020004063(KCNA2),ENSAPLG00020009552(KCNC1),ENSAPLG00020010179(KCNG4),ENSAPLG00020017507,ENSAPLG00020017963(SCN3A)
BP	GO:0099536	synaptic signaling	0	4	4	42	0.00909575	0.184575	-	ENSAPLG00020001771(SYT12),ENSAPLG00020001797,ENSAPLG00020007612,ENSAPLG00020018376(SYN2)
CC	GO:1990351	transporter complex	0	5	5	58	0.00922743	0.116881	-	ENSAPLG00020004063(KCNA2),ENSAPLG00020009552(KCNC1),ENSAPLG00020010179(KCNG4),ENSAPLG00020017507,ENSAPLG00020017963(SCN3A)
MF	GO:0016407	acetyltransferase activity	4	0	4	38	0.00922812	0.250697	ENSAPLG00020004958,ENSAPLG00020011882,ENSAPLG00020014054,ENSAPLG00020016623	-
BP	GO:0007155	cell adhesion	5	5	10	213	0.00932767	0.184575	ENSAPLG00020005473,ENSAPLG00020005574,ENSAPLG00020005587,ENSAPLG00020005657,ENSAPLG00020005729	ENSAPLG00020005474,ENSAPLG00020009858(CDH8),ENSAPLG00020011442,ENSAPLG00020013920(PCDH17),ENSAPLG00020017044
BP	GO:0022610	biological adhesion	5	5	10	213	0.00932767	0.184575	ENSAPLG00020005473,ENSAPLG00020005574,ENSAPLG00020005587,ENSAPLG00020005657,ENSAPLG00020005729	ENSAPLG00020005474,ENSAPLG00020009858(CDH8),ENSAPLG00020011442,ENSAPLG00020013920(PCDH17),ENSAPLG00020017044
BP	GO:0000288	nuclear-transcribed mRNA catabolic process, deadenylation-dependent decay	1	1	2	8	0.0100036	0.186639	ENSAPLG00020001495	ENSAPLG00020003586
BP	GO:0017156	calcium-ion regulated exocytosis	0	2	2	8	0.0100036	0.186639	-	ENSAPLG00020001797,ENSAPLG00020001900(SYT10)
BP	GO:0007018	microtubule-based movement	4	2	6	95	0.0109825	0.186916	ENSAPLG00020012623,ENSAPLG00020015287,ENSAPLG00020017125,ENSAPLG00020017128	ENSAPLG00020009080(DNAH3),ENSAPLG00020017206(KIF1A)
MF	GO:0005216	ion channel activity	3	9	12	261	0.0123365	0.274539	ENSAPLG00020005583(KCNJ6),ENSAPLG00020008710(GRIN3A),ENSAPLG00020009508(P2RX6)	ENSAPLG00020003879(GRIA2),ENSAPLG00020004063(KCNA2),ENSAPLG00020008451(KCNK2),ENSAPLG00020009552(KCNC1),ENSAPLG00020010179(KCNG4),ENSAPLG00020012540(TRPC5),ENSAPLG00020015721(CHRNA3),ENSAPLG00020017507,ENSAPLG00020017963(SCN3A)
BP	GO:0002250	adaptive immune response	1	1	2	9	0.0126964	0.186916	ENSAPLG00020013185	ENSAPLG00020015948
BP	GO:0009074	aromatic amino acid family catabolic process	1	1	2	9	0.0126964	0.186916	ENSAPLG00020018385(KMO)	ENSAPLG00020011771(KYNU)
BP	GO:0017157	regulation of exocytosis	0	2	2	9	0.0126964	0.186916	-	ENSAPLG00020001797,ENSAPLG00020001900(SYT10)
CC	GO:0000159	protein phosphatase type 2A complex	0	2	2	8	0.0127659	0.145532	-	ENSAPLG00020006894,ENSAPLG00020013281(PPP2R2B)
BP	GO:0006836	neurotransmitter transport	0	3	3	26	0.0140193	0.186916	-	ENSAPLG00020001771(SYT12),ENSAPLG00020001797,ENSAPLG00020018376(SYN2)
BP	GO:0009628	response to abiotic stimulus	1	2	3	26	0.0140193	0.186916	ENSAPLG00020015709(DNAJA4)	ENSAPLG00020003736,ENSAPLG00020014398(RGR)
BP	GO:0042493	response to drug	1	2	3	26	0.0140193	0.186916	ENSAPLG00020009508(P2RX6)	ENSAPLG00020006192(NSG2),ENSAPLG00020010026
BP	GO:0006811	ion transport	7	11	18	525	0.0149526	0.186916	ENSAPLG00020005583(KCNJ6),ENSAPLG00020008179,ENSAPLG00020008188,ENSAPLG00020008194,ENSAPLG00020008710(GRIN3A),ENSAPLG00020009508(P2RX6),ENSAPLG00020015733(SLC26A8)	ENSAPLG00020003879(GRIA2),ENSAPLG00020004063(KCNA2),ENSAPLG00020005338(ATP13A4),ENSAPLG00020008451(KCNK2),ENSAPLG00020009552(KCNC1),ENSAPLG00020010026,ENSAPLG00020010179(KCNG4),ENSAPLG00020012540(TRPC5),ENSAPLG00020015721(CHRNA3),ENSAPLG00020017507,ENSAPLG00020017963(SCN3A)
MF	GO:0005248	voltage-gated sodium channel activity	0	2	2	9	0.0155287	0.274539	-	ENSAPLG00020017507,ENSAPLG00020017963(SCN3A)
BP	GO:0050804	modulation of chemical synaptic transmission	0	2	2	10	0.0156668	0.186916	-	ENSAPLG00020001771(SYT12),ENSAPLG00020007612
BP	GO:0072524	pyridine-containing compound metabolic process	1	1	2	10	0.0156668	0.186916	ENSAPLG00020018385(KMO)	ENSAPLG00020011771(KYNU)
BP	GO:0072525	pyridine-containing compound biosynthetic process	1	1	2	10	0.0156668	0.186916	ENSAPLG00020018385(KMO)	ENSAPLG00020011771(KYNU)
BP	GO:0099177	regulation of trans-synaptic signaling	0	2	2	10	0.0156668	0.186916	-	ENSAPLG00020001771(SYT12),ENSAPLG00020007612
MF	GO:0015077	monovalent inorganic cation transmembrane transporter activity	1	9	10	209	0.0167051	0.274539	ENSAPLG00020005583(KCNJ6)	ENSAPLG00020000639(SLC6A15),ENSAPLG00020001892,ENSAPLG00020003956(SLC6A17),ENSAPLG00020004063(KCNA2),ENSAPLG00020008451(KCNK2),ENSAPLG00020009552(KCNC1),ENSAPLG00020010179(KCNG4),ENSAPLG00020017507,ENSAPLG00020017963(SCN3A)
BP	GO:0006928	movement of cell or subcellular component	5	3	8	166	0.0167142	0.186916	ENSAPLG00020012623,ENSAPLG00020015287,ENSAPLG00020015733(SLC26A8),ENSAPLG00020017125,ENSAPLG00020017128	ENSAPLG00020009080(DNAH3),ENSAPLG00020015906,ENSAPLG00020017206(KIF1A)
CC	GO:0045202	synapse	0	4	4	45	0.017601	0.171002	-	ENSAPLG00020001797,ENSAPLG00020015721(CHRNA3),ENSAPLG00020017042,ENSAPLG00020018376(SYN2)
MF	GO:0019842	vitamin binding	1	4	5	70	0.0184352	0.274539	ENSAPLG00020008763	ENSAPLG00020001229(GAD2),ENSAPLG00020010026,ENSAPLG00020011771(KYNU),ENSAPLG00020017541(ETNPPL)
BP	GO:0001578	microtubule bundle formation	2	0	2	11	0.0189029	0.186916	ENSAPLG00020017125,ENSAPLG00020017128	-
MF	GO:0022890	inorganic cation transmembrane transporter activity	2	11	13	311	0.0193825	0.274539	ENSAPLG00020005583(KCNJ6),ENSAPLG00020009508(P2RX6)	ENSAPLG00020000639(SLC6A15),ENSAPLG00020001892,ENSAPLG00020003956(SLC6A17),ENSAPLG00020004063(KCNA2),ENSAPLG00020008451(KCNK2),ENSAPLG00020009552(KCNC1),ENSAPLG00020010179(KCNG4),ENSAPLG00020012540(TRPC5),ENSAPLG00020015721(CHRNA3),ENSAPLG00020017507,ENSAPLG00020017963(SCN3A)
BP	GO:0006500	N-terminal protein palmitoylation	0	1	1	1	0.0197155	0.186916	-	ENSAPLG00020002961(HHATL)
BP	GO:0008356	asymmetric cell division	0	1	1	1	0.0197155	0.186916	-	ENSAPLG00020010621(INSC)
BP	GO:0019805	quinolinate biosynthetic process	1	0	1	1	0.0197155	0.186916	ENSAPLG00020018385(KMO)	-
BP	GO:0043650	dicarboxylic acid biosynthetic process	1	0	1	1	0.0197155	0.186916	ENSAPLG00020018385(KMO)	-
BP	GO:0046874	quinolinate metabolic process	1	0	1	1	0.0197155	0.186916	ENSAPLG00020018385(KMO)	-
BP	GO:0046928	regulation of neurotransmitter secretion	0	1	1	1	0.0197155	0.186916	-	ENSAPLG00020001771(SYT12)
BP	GO:0050746	regulation of lipoprotein metabolic process	0	1	1	1	0.0197155	0.186916	-	ENSAPLG00020002961(HHATL)
BP	GO:0050748	negative regulation of lipoprotein metabolic process	0	1	1	1	0.0197155	0.186916	-	ENSAPLG00020002961(HHATL)
BP	GO:0050806	positive regulation of synaptic transmission	0	1	1	1	0.0197155	0.186916	-	ENSAPLG00020001771(SYT12)
BP	GO:0051588	regulation of neurotransmitter transport	0	1	1	1	0.0197155	0.186916	-	ENSAPLG00020001771(SYT12)
BP	GO:0060254	regulation of N-terminal protein palmitoylation	0	1	1	1	0.0197155	0.186916	-	ENSAPLG00020002961(HHATL)
BP	GO:0060262	negative regulation of N-terminal protein palmitoylation	0	1	1	1	0.0197155	0.186916	-	ENSAPLG00020002961(HHATL)
BP	GO:0060291	long-term synaptic potentiation	0	1	1	1	0.0197155	0.186916	-	ENSAPLG00020001771(SYT12)
BP	GO:0098657	import into cell	0	1	1	1	0.0197155	0.186916	-	ENSAPLG00020010026
BP	GO:0098739	import across plasma membrane	0	1	1	1	0.0197155	0.186916	-	ENSAPLG00020010026
BP	GO:0098838	folate transmembrane transport	0	1	1	1	0.0197155	0.186916	-	ENSAPLG00020010026
BP	GO:1903059	regulation of protein lipidation	0	1	1	1	0.0197155	0.186916	-	ENSAPLG00020002961(HHATL)
BP	GO:1903060	negative regulation of protein lipidation	0	1	1	1	0.0197155	0.186916	-	ENSAPLG00020002961(HHATL)
BP	GO:1904447	folate import across plasma membrane	0	1	1	1	0.0197155	0.186916	-	ENSAPLG00020010026
MF	GO:0015267	channel activity	3	9	12	279	0.0198546	0.274539	ENSAPLG00020005583(KCNJ6),ENSAPLG00020008710(GRIN3A),ENSAPLG00020009508(P2RX6)	ENSAPLG00020003879(GRIA2),ENSAPLG00020004063(KCNA2),ENSAPLG00020008451(KCNK2),ENSAPLG00020009552(KCNC1),ENSAPLG00020010179(KCNG4),ENSAPLG00020012540(TRPC5),ENSAPLG00020015721(CHRNA3),ENSAPLG00020017507,ENSAPLG00020017963(SCN3A)
MF	GO:0022803	passive transmembrane transporter activity	3	9	12	279	0.0198546	0.274539	ENSAPLG00020005583(KCNJ6),ENSAPLG00020008710(GRIN3A),ENSAPLG00020009508(P2RX6)	ENSAPLG00020003879(GRIA2),ENSAPLG00020004063(KCNA2),ENSAPLG00020008451(KCNK2),ENSAPLG00020009552(KCNC1),ENSAPLG00020010179(KCNG4),ENSAPLG00020012540(TRPC5),ENSAPLG00020015721(CHRNA3),ENSAPLG00020017507,ENSAPLG00020017963(SCN3A)
BP	GO:0007267	cell-cell signaling	2	5	7	140	0.0205232	0.186916	ENSAPLG00020001047,ENSAPLG00020011864(FZD10)	ENSAPLG00020001771(SYT12),ENSAPLG00020001797,ENSAPLG00020007612,ENSAPLG00020014121,ENSAPLG00020018376(SYN2)
BP	GO:0010243	response to organonitrogen compound	2	1	3	30	0.0206759	0.186916	ENSAPLG00020000178,ENSAPLG00020009508(P2RX6)	ENSAPLG00020006192(NSG2)
BP	GO:1903530	regulation of secretion by cell	0	3	3	30	0.0206759	0.186916	-	ENSAPLG00020001771(SYT12),ENSAPLG00020001797,ENSAPLG00020001900(SYT10)
MF	GO:0046873	metal ion transmembrane transporter activity	1	9	10	217	0.0211126	0.274539	ENSAPLG00020005583(KCNJ6)	ENSAPLG00020000639(SLC6A15),ENSAPLG00020003956(SLC6A17),ENSAPLG00020004063(KCNA2),ENSAPLG00020008451(KCNK2),ENSAPLG00020009552(KCNC1),ENSAPLG00020010179(KCNG4),ENSAPLG00020012540(TRPC5),ENSAPLG00020017507,ENSAPLG00020017963(SCN3A)
MF	GO:0004502	kynurenine 3-monooxygenase activity	1	0	1	1	0.0218958	0.274539	ENSAPLG00020018385(KMO)	-
MF	GO:0004990	oxytocin receptor activity	0	1	1	1	0.0218958	0.274539	-	ENSAPLG00020016153(OXTR)
MF	GO:0005542	folic acid binding	0	1	1	1	0.0218958	0.274539	-	ENSAPLG00020010026
MF	GO:0030429	kynureninase activity	0	1	1	1	0.0218958	0.274539	-	ENSAPLG00020011771(KYNU)
MF	GO:0032574	5'-3' RNA helicase activity	0	1	1	1	0.0218958	0.274539	-	ENSAPLG00020015875(MOV10L1)
MF	GO:0061714	folic acid receptor activity	0	1	1	1	0.0218958	0.274539	-	ENSAPLG00020010026
BP	GO:0006576	cellular biogenic amine metabolic process	1	1	2	12	0.0223932	0.186916	ENSAPLG00020018385(KMO)	ENSAPLG00020011771(KYNU)
BP	GO:0009314	response to radiation	0	2	2	12	0.0223932	0.186916	-	ENSAPLG00020003736,ENSAPLG00020014398(RGR)
BP	GO:0044106	cellular amine metabolic process	1	1	2	12	0.0223932	0.186916	ENSAPLG00020018385(KMO)	ENSAPLG00020011771(KYNU)
BP	GO:0045055	regulated exocytosis	0	2	2	12	0.0223932	0.186916	-	ENSAPLG00020001797,ENSAPLG00020001900(SYT10)
BP	GO:0001505	regulation of neurotransmitter levels	0	3	3	31	0.0225674	0.186916	-	ENSAPLG00020001771(SYT12),ENSAPLG00020001797,ENSAPLG00020018376(SYN2)
BP	GO:0051046	regulation of secretion	0	3	3	31	0.0225674	0.186916	-	ENSAPLG00020001771(SYT12),ENSAPLG00020001797,ENSAPLG00020001900(SYT10)
BP	GO:0032940	secretion by cell	1	4	5	82	0.0226132	0.186916	ENSAPLG00020001047	ENSAPLG00020001771(SYT12),ENSAPLG00020001797,ENSAPLG00020001900(SYT10),ENSAPLG00020018376(SYN2)
BP	GO:0140352	export from cell	1	4	5	82	0.0226132	0.186916	ENSAPLG00020001047	ENSAPLG00020001771(SYT12),ENSAPLG00020001797,ENSAPLG00020001900(SYT10),ENSAPLG00020018376(SYN2)
MF	GO:0051537	2 iron, 2 sulfur cluster binding	1	1	2	11	0.0230515	0.278325	ENSAPLG00020003051	ENSAPLG00020010255(RFESD)
BP	GO:0030030	cell projection organization	2	3	5	83	0.0236922	0.191	ENSAPLG00020017125,ENSAPLG00020017128	ENSAPLG00020013040(STMN3),ENSAPLG00020015906,ENSAPLG00020017044
BP	GO:0120036	plasma membrane bounded cell projection organization	2	3	5	83	0.0236922	0.191	ENSAPLG00020017125,ENSAPLG00020017128	ENSAPLG00020013040(STMN3),ENSAPLG00020015906,ENSAPLG00020017044
CC	GO:0008076	voltage-gated potassium channel complex	0	3	3	28	0.0239058	0.171002	-	ENSAPLG00020004063(KCNA2),ENSAPLG00020009552(KCNC1),ENSAPLG00020010179(KCNG4)
CC	GO:0034705	potassium channel complex	0	3	3	28	0.0239058	0.171002	-	ENSAPLG00020004063(KCNA2),ENSAPLG00020009552(KCNC1),ENSAPLG00020010179(KCNG4)
MF	GO:0005509	calcium ion binding	9	8	17	459	0.0239688	0.279065	ENSAPLG00020001469,ENSAPLG00020005473,ENSAPLG00020005574,ENSAPLG00020005587,ENSAPLG00020005657,ENSAPLG00020005729,ENSAPLG00020006266(MYL1),ENSAPLG00020006935(CASQ2),ENSAPLG00020010283(TNNC1)	ENSAPLG00020000528(SMOC2),ENSAPLG00020003464(FSTL5),ENSAPLG00020005474,ENSAPLG00020006439(DLK1),ENSAPLG00020009347(CAPSL),ENSAPLG00020009858(CDH8),ENSAPLG00020011442,ENSAPLG00020013920(PCDH17)
CC	GO:0001518	voltage-gated sodium channel complex	0	2	2	11	0.0240002	0.171002	-	ENSAPLG00020017507,ENSAPLG00020017963(SCN3A)
CC	GO:0008021	synaptic vesicle	0	2	2	11	0.0240002	0.171002	-	ENSAPLG00020017042,ENSAPLG00020018376(SYN2)
CC	GO:0034706	sodium channel complex	0	2	2	11	0.0240002	0.171002	-	ENSAPLG00020017507,ENSAPLG00020017963(SCN3A)
BP	GO:1901698	response to nitrogen compound	2	1	3	32	0.02455	0.195502	ENSAPLG00020000178,ENSAPLG00020009508(P2RX6)	ENSAPLG00020006192(NSG2)
MF	GO:0015318	inorganic molecular entity transmembrane transporter activity	4	12	16	428	0.0260228	0.292532	ENSAPLG00020005583(KCNJ6),ENSAPLG00020008710(GRIN3A),ENSAPLG00020009508(P2RX6),ENSAPLG00020015733(SLC26A8)	ENSAPLG00020000639(SLC6A15),ENSAPLG00020001892,ENSAPLG00020003879(GRIA2),ENSAPLG00020003956(SLC6A17),ENSAPLG00020004063(KCNA2),ENSAPLG00020008451(KCNK2),ENSAPLG00020009552(KCNC1),ENSAPLG00020010179(KCNG4),ENSAPLG00020012540(TRPC5),ENSAPLG00020015721(CHRNA3),ENSAPLG00020017507,ENSAPLG00020017963(SCN3A)
BP	GO:0003341	cilium movement	2	0	2	13	0.0261265	0.203103	ENSAPLG00020017125,ENSAPLG00020017128	-
BP	GO:0007033	vacuole organization	2	0	2	13	0.0261265	0.203103	ENSAPLG00020013823,ENSAPLG00020014038	-
CC	GO:0070382	exocytic vesicle	0	2	2	12	0.0283839	0.187161	-	ENSAPLG00020017042,ENSAPLG00020018376(SYN2)
BP	GO:0009308	amine metabolic process	1	1	2	14	0.0300921	0.22849	ENSAPLG00020018385(KMO)	ENSAPLG00020011771(KYNU)
BP	GO:0031109	microtubule polymerization or depolymerization	0	2	2	14	0.0300921	0.22849	-	ENSAPLG00020000382(STMN4),ENSAPLG00020013040(STMN3)
BP	GO:0006955	immune response	4	3	7	154	0.0323735	0.242987	ENSAPLG00020009528(C9),ENSAPLG00020013185,ENSAPLG00020014618,ENSAPLG00020016449	ENSAPLG00020003542,ENSAPLG00020015948,ENSAPLG00020016453
CC	GO:0016020	membrane	22	48	70	2666	0.0324469	0.187161	ENSAPLG00020002640,ENSAPLG00020003408,ENSAPLG00020004636,ENSAPLG00020005473,ENSAPLG00020005574,ENSAPLG00020005583(KCNJ6),ENSAPLG00020005587,ENSAPLG00020005657,ENSAPLG00020005729,ENSAPLG00020007190(MTNR1A),ENSAPLG00020008171,ENSAPLG00020008179,ENSAPLG00020008188,ENSAPLG00020008194,ENSAPLG00020008710(GRIN3A),ENSAPLG00020009508(P2RX6),ENSAPLG00020009528(C9),ENSAPLG00020010173(FUT7),ENSAPLG0002001091…	ENSAPLG00020000246(NOX4),ENSAPLG00020000410(SLC5A7),ENSAPLG00020000599,ENSAPLG00020000639(SLC6A15),ENSAPLG00020000750,ENSAPLG00020001170(GPR158),ENSAPLG00020001764(FREM2),ENSAPLG00020001771(SYT12),ENSAPLG00020001797,ENSAPLG00020001900(SYT10),ENSAPLG00020002468,ENSAPLG00020002517,ENSAPLG00020003542,ENSAPLG00020003879(GRIA2),ENSAPLG00020003956(SLC6A17),ENSAPLG00020004063(KCNA2),ENSAPLG00020004728(I…
CC	GO:0008287	protein serine/threonine phosphatase complex	0	2	2	13	0.0330605	0.187161	-	ENSAPLG00020006894,ENSAPLG00020013281(PPP2R2B)
CC	GO:1903293	phosphatase complex	0	2	2	13	0.0330605	0.187161	-	ENSAPLG00020006894,ENSAPLG00020013281(PPP2R2B)
BP	GO:1901606	alpha-amino acid catabolic process	1	1	2	15	0.0342795	0.246587	ENSAPLG00020018385(KMO)	ENSAPLG00020011771(KYNU)
CC	GO:0016021	integral component of membrane	12	35	47	1675	0.0374666	0.187161	ENSAPLG00020003408,ENSAPLG00020005583(KCNJ6),ENSAPLG00020007190(MTNR1A),ENSAPLG00020008171,ENSAPLG00020008179,ENSAPLG00020008188,ENSAPLG00020008194,ENSAPLG00020009508(P2RX6),ENSAPLG00020009528(C9),ENSAPLG00020010913,ENSAPLG00020011864(FZD10),ENSAPLG00020015733(SLC26A8)	ENSAPLG00020000599,ENSAPLG00020000639(SLC6A15),ENSAPLG00020000750,ENSAPLG00020001170(GPR158),ENSAPLG00020001764(FREM2),ENSAPLG00020001900(SYT10),ENSAPLG00020002468,ENSAPLG00020002517,ENSAPLG00020003956(SLC6A17),ENSAPLG00020004063(KCNA2),ENSAPLG00020004728(IMMP2L),ENSAPLG00020005338(ATP13A4),ENSAPLG00020006192(NSG2),ENSAPLG00020008211(PTCHD3),ENSAPLG00020009552(KCNC1),ENSAPLG00020009654(ELOVL4),EN…
BP	GO:0006471	protein ADP-ribosylation	2	1	3	38	0.0383487	0.246587	ENSAPLG00020004922,ENSAPLG00020006086	ENSAPLG00020003731
BP	GO:0060627	regulation of vesicle-mediated transport	0	2	2	16	0.0386785	0.246587	-	ENSAPLG00020001797,ENSAPLG00020001900(SYT10)
BP	GO:0070507	regulation of microtubule cytoskeleton organization	0	2	2	16	0.0386785	0.246587	-	ENSAPLG00020000382(STMN4),ENSAPLG00020013040(STMN3)
BP	GO:0000422	autophagy of mitochondrion	1	0	1	2	0.0390447	0.246587	ENSAPLG00020013823	-
BP	GO:0006591	ornithine metabolic process	0	1	1	2	0.0390447	0.246587	-	ENSAPLG00020016403(ASL)
BP	GO:0006855	drug transmembrane transport	0	1	1	2	0.0390447	0.246587	-	ENSAPLG00020010026
BP	GO:0007413	axonal fasciculation	0	1	1	2	0.0390447	0.246587	-	ENSAPLG00020017044
BP	GO:0010332	response to gamma radiation	0	1	1	2	0.0390447	0.246587	-	ENSAPLG00020003736
BP	GO:0015884	folic acid transport	0	1	1	2	0.0390447	0.246587	-	ENSAPLG00020010026
BP	GO:0042450	arginine biosynthetic process via ornithine	0	1	1	2	0.0390447	0.246587	-	ENSAPLG00020016403(ASL)
BP	GO:0048240	sperm capacitation	1	0	1	2	0.0390447	0.246587	ENSAPLG00020015733(SLC26A8)	-
BP	GO:0061726	mitochondrion disassembly	1	0	1	2	0.0390447	0.246587	ENSAPLG00020013823	-
BP	GO:0071480	cellular response to gamma radiation	0	1	1	2	0.0390447	0.246587	-	ENSAPLG00020003736
BP	GO:0072337	modified amino acid transport	0	1	1	2	0.0390447	0.246587	-	ENSAPLG00020010026
BP	GO:0106030	neuron projection fasciculation	0	1	1	2	0.0390447	0.246587	-	ENSAPLG00020017044
BP	GO:0006813	potassium ion transport	1	4	5	95	0.0392727	0.246587	ENSAPLG00020005583(KCNJ6)	ENSAPLG00020004063(KCNA2),ENSAPLG00020008451(KCNK2),ENSAPLG00020009552(KCNC1),ENSAPLG00020010179(KCNG4)
MF	GO:0003956	NAD(P)+-protein-arginine ADP-ribosyltransferase activity	2	1	3	35	0.0405648	0.355094	ENSAPLG00020004922,ENSAPLG00020006086	ENSAPLG00020003731
MF	GO:0022824	transmitter-gated ion channel activity	1	2	3	35	0.0405648	0.355094	ENSAPLG00020008710(GRIN3A)	ENSAPLG00020003879(GRIA2),ENSAPLG00020015721(CHRNA3)
MF	GO:0022835	transmitter-gated channel activity	1	2	3	35	0.0405648	0.355094	ENSAPLG00020008710(GRIN3A)	ENSAPLG00020003879(GRIA2),ENSAPLG00020015721(CHRNA3)
BP	GO:0046903	secretion	1	4	5	96	0.0407971	0.24998	ENSAPLG00020001047	ENSAPLG00020001771(SYT12),ENSAPLG00020001797,ENSAPLG00020001900(SYT10),ENSAPLG00020018376(SYN2)
BP	GO:0007601	visual perception	1	2	3	39	0.0409615	0.24998	ENSAPLG00020001469	ENSAPLG00020000750,ENSAPLG00020014398(RGR)
BP	GO:0031175	neuron projection development	0	3	3	39	0.0409615	0.24998	-	ENSAPLG00020013040(STMN3),ENSAPLG00020015906,ENSAPLG00020017044
CC	GO:0031224	intrinsic component of membrane	12	35	47	1686	0.041788	0.187161	ENSAPLG00020003408,ENSAPLG00020005583(KCNJ6),ENSAPLG00020007190(MTNR1A),ENSAPLG00020008171,ENSAPLG00020008179,ENSAPLG00020008188,ENSAPLG00020008194,ENSAPLG00020009508(P2RX6),ENSAPLG00020009528(C9),ENSAPLG00020010913,ENSAPLG00020011864(FZD10),ENSAPLG00020015733(SLC26A8)	ENSAPLG00020000599,ENSAPLG00020000639(SLC6A15),ENSAPLG00020000750,ENSAPLG00020001170(GPR158),ENSAPLG00020001764(FREM2),ENSAPLG00020001900(SYT10),ENSAPLG00020002468,ENSAPLG00020002517,ENSAPLG00020003956(SLC6A17),ENSAPLG00020004063(KCNA2),ENSAPLG00020004728(IMMP2L),ENSAPLG00020005338(ATP13A4),ENSAPLG00020006192(NSG2),ENSAPLG00020008211(PTCHD3),ENSAPLG00020009552(KCNC1),ENSAPLG00020009654(ELOVL4),EN…
CC	GO:0030054	cell junction	1	5	6	114	0.0419573	0.187161	ENSAPLG00020008171	ENSAPLG00020001797,ENSAPLG00020014886,ENSAPLG00020015721(CHRNA3),ENSAPLG00020017042,ENSAPLG00020018376(SYN2)
BP	GO:0032886	regulation of microtubule-based process	0	2	2	17	0.0432793	0.261679	-	ENSAPLG00020000382(STMN4),ENSAPLG00020013040(STMN3)
MF	GO:0003868	4-hydroxyphenylpyruvate dioxygenase activity	0	1	1	2	0.0433141	0.355094	-	ENSAPLG00020017209(HPDL)
MF	GO:0004056	argininosuccinate lyase activity	0	1	1	2	0.0433141	0.355094	-	ENSAPLG00020016403(ASL)
MF	GO:0016822	hydrolase activity, acting on acid carbon-carbon bonds	0	1	1	2	0.0433141	0.355094	-	ENSAPLG00020011771(KYNU)
MF	GO:0016823	hydrolase activity, acting on acid carbon-carbon bonds, in ketonic substances	0	1	1	2	0.0433141	0.355094	-	ENSAPLG00020011771(KYNU)
MF	GO:0005267	potassium channel activity	1	4	5	88	0.04368	0.355094	ENSAPLG00020005583(KCNJ6)	ENSAPLG00020004063(KCNA2),ENSAPLG00020008451(KCNK2),ENSAPLG00020009552(KCNC1),ENSAPLG00020010179(KCNG4)
BP	GO:0007017	microtubule-based process	4	4	8	200	0.0439323	0.263191	ENSAPLG00020012623,ENSAPLG00020015287,ENSAPLG00020017125,ENSAPLG00020017128	ENSAPLG00020000382(STMN4),ENSAPLG00020009080(DNAH3),ENSAPLG00020013040(STMN3),ENSAPLG00020017206(KIF1A)
CC	GO:0000974	Prp19 complex	0	1	1	2	0.0443275	0.187161	-	ENSAPLG00020001599
CC	GO:0016533	protein kinase 5 complex	0	1	1	2	0.0443275	0.187161	-	ENSAPLG00020001946(CDK5R2)
CC	GO:0042720	mitochondrial inner membrane peptidase complex	0	1	1	2	0.0443275	0.187161	-	ENSAPLG00020004728(IMMP2L)
CC	GO:0061689	tricellular tight junction	0	1	1	2	0.0443275	0.187161	-	ENSAPLG00020014886
BP	GO:0044270	cellular nitrogen compound catabolic process	2	2	4	68	0.0447875	0.265875	ENSAPLG00020001495,ENSAPLG00020018385(KMO)	ENSAPLG00020003586,ENSAPLG00020011771(KYNU)
MF	GO:0001653	peptide receptor activity	0	5	5	89	0.0454896	0.355094	-	ENSAPLG00020012899(SSTR4),ENSAPLG00020013692(SSTR1),ENSAPLG00020016153(OXTR),ENSAPLG00020016783(NPSR1),ENSAPLG00020017571(TACR3)
MF	GO:0008528	G protein-coupled peptide receptor activity	0	5	5	89	0.0454896	0.355094	-	ENSAPLG00020012899(SSTR4),ENSAPLG00020013692(SSTR1),ENSAPLG00020016153(OXTR),ENSAPLG00020016783(NPSR1),ENSAPLG00020017571(TACR3)
BP	GO:0050953	sensory perception of light stimulus	1	2	3	41	0.0464494	0.273256	ENSAPLG00020001469	ENSAPLG00020000750,ENSAPLG00020014398(RGR)
MF	GO:0016702	oxidoreductase activity, acting on single donors with incorporation of molecular oxygen, incorporation of two atoms of oxygen	1	1	2	16	0.0468255	0.355094	ENSAPLG00020003177(BCO2)	ENSAPLG00020017209(HPDL)
MF	GO:0019955	cytokine binding	2	0	2	16	0.0468255	0.355094	ENSAPLG00020003749,ENSAPLG00020004986	-
BP	GO:0014070	response to organic cyclic compound	1	1	2	18	0.0480722	0.280278	ENSAPLG00020009508(P2RX6)	ENSAPLG00020006192(NSG2)
MF	GO:0015081	sodium ion transmembrane transporter activity	0	4	4	63	0.0489382	0.355094	-	ENSAPLG00020000639(SLC6A15),ENSAPLG00020003956(SLC6A17),ENSAPLG00020017507,ENSAPLG00020017963(SCN3A)
BP	GO:0046700	heterocycle catabolic process	2	2	4	70	0.0489479	0.282858	ENSAPLG00020001495,ENSAPLG00020018385(KMO)	ENSAPLG00020003586,ENSAPLG00020011771(KYNU)
MF	GO:0030170	pyridoxal phosphate binding	0	3	3	38	0.0498711	0.355094	-	ENSAPLG00020001229(GAD2),ENSAPLG00020011771(KYNU),ENSAPLG00020017541(ETNPPL)
MF	GO:0070279	vitamin B6 binding	0	3	3	38	0.0498711	0.355094	-	ENSAPLG00020001229(GAD2),ENSAPLG00020011771(KYNU),ENSAPLG00020017541(ETNPPL)
BP	GO:0019439	aromatic compound catabolic process	2	2	4	71	0.0511057	0.291314	ENSAPLG00020001495,ENSAPLG00020018385(KMO)	ENSAPLG00020003586,ENSAPLG00020011771(KYNU)
MF	GO:0005249	voltage-gated potassium channel activity	1	3	4	64	0.051341	0.355094	ENSAPLG00020005583(KCNJ6)	ENSAPLG00020004063(KCNA2),ENSAPLG00020009552(KCNC1),ENSAPLG00020010179(KCNG4)
CC	GO:0098797	plasma membrane protein complex	1	6	7	151	0.0519242	0.211406	ENSAPLG00020009528(C9)	ENSAPLG00020003542,ENSAPLG00020004063(KCNA2),ENSAPLG00020009552(KCNC1),ENSAPLG00020010179(KCNG4),ENSAPLG00020017507,ENSAPLG00020017963(SCN3A)
MF	GO:0004970	ionotropic glutamate receptor activity	1	1	2	17	0.05232	0.355094	ENSAPLG00020008710(GRIN3A)	ENSAPLG00020003879(GRIA2)
MF	GO:0008066	glutamate receptor activity	1	1	2	17	0.05232	0.355094	ENSAPLG00020008710(GRIN3A)	ENSAPLG00020003879(GRIA2)
MF	GO:0016701	oxidoreductase activity, acting on single donors with incorporation of molecular oxygen	1	1	2	17	0.05232	0.355094	ENSAPLG00020003177(BCO2)	ENSAPLG00020017209(HPDL)
BP	GO:0009063	cellular amino acid catabolic process	1	1	2	19	0.053048	0.291314	ENSAPLG00020018385(KMO)	ENSAPLG00020011771(KYNU)
MF	GO:0005230	extracellular ligand-gated ion channel activity	2	2	4	65	0.0538073	0.355094	ENSAPLG00020008710(GRIN3A),ENSAPLG00020009508(P2RX6)	ENSAPLG00020003879(GRIA2),ENSAPLG00020015721(CHRNA3)
BP	GO:0007600	sensory perception	1	3	4	73	0.0555756	0.291314	ENSAPLG00020001469	ENSAPLG00020000750,ENSAPLG00020014398(RGR),ENSAPLG00020014886
MF	GO:0022836	gated channel activity	3	5	8	189	0.0560832	0.355094	ENSAPLG00020005583(KCNJ6),ENSAPLG00020008710(GRIN3A),ENSAPLG00020009508(P2RX6)	ENSAPLG00020003879(GRIA2),ENSAPLG00020004063(KCNA2),ENSAPLG00020009552(KCNC1),ENSAPLG00020010179(KCNG4),ENSAPLG00020015721(CHRNA3)
MF	GO:0015276	ligand-gated ion channel activity	3	2	5	95	0.0572781	0.355094	ENSAPLG00020005583(KCNJ6),ENSAPLG00020008710(GRIN3A),ENSAPLG00020009508(P2RX6)	ENSAPLG00020003879(GRIA2),ENSAPLG00020015721(CHRNA3)
MF	GO:0022834	ligand-gated channel activity	3	2	5	95	0.0572781	0.355094	ENSAPLG00020005583(KCNJ6),ENSAPLG00020008710(GRIN3A),ENSAPLG00020009508(P2RX6)	ENSAPLG00020003879(GRIA2),ENSAPLG00020015721(CHRNA3)
BP	GO:0050877	nervous system process	1	3	4	74	0.0578874	0.291314	ENSAPLG00020001469	ENSAPLG00020000750,ENSAPLG00020014398(RGR),ENSAPLG00020014886
BP	GO:0006526	arginine biosynthetic process	0	1	1	3	0.0579951	0.291314	-	ENSAPLG00020016403(ASL)
BP	GO:0006835	dicarboxylic acid transport	0	1	1	3	0.0579951	0.291314	-	ENSAPLG00020010026
BP	GO:0008038	neuron recognition	0	1	1	3	0.0579951	0.291314	-	ENSAPLG00020017044
BP	GO:0017158	regulation of calcium ion-dependent exocytosis	0	1	1	3	0.0579951	0.291314	-	ENSAPLG00020001900(SYT10)
BP	GO:0018345	protein palmitoylation	0	1	1	3	0.0579951	0.291314	-	ENSAPLG00020002961(HHATL)
BP	GO:0030317	flagellated sperm motility	1	0	1	3	0.0579951	0.291314	ENSAPLG00020015733(SLC26A8)	-
BP	GO:0031122	cytoplasmic microtubule organization	0	1	1	3	0.0579951	0.291314	-	ENSAPLG00020013040(STMN3)
BP	GO:0035461	vitamin transmembrane transport	0	1	1	3	0.0579951	0.291314	-	ENSAPLG00020010026
BP	GO:0048168	regulation of neuronal synaptic plasticity	0	1	1	3	0.0579951	0.291314	-	ENSAPLG00020007612
BP	GO:0048791	calcium ion-regulated exocytosis of neurotransmitter	0	1	1	3	0.0579951	0.291314	-	ENSAPLG00020001797
BP	GO:0071479	cellular response to ionizing radiation	0	1	1	3	0.0579951	0.291314	-	ENSAPLG00020003736
BP	GO:0097722	sperm motility	1	0	1	3	0.0579951	0.291314	ENSAPLG00020015733(SLC26A8)	-
BP	GO:1903305	regulation of regulated secretory pathway	0	1	1	3	0.0579951	0.291314	-	ENSAPLG00020001900(SYT10)
MF	GO:0004869	cysteine-type endopeptidase inhibitor activity	1	1	2	18	0.058031	0.355094	ENSAPLG00020008053	ENSAPLG00020005104(FETUB)
BP	GO:0051260	protein homooligomerization	0	3	3	45	0.0584487	0.291351	-	ENSAPLG00020004063(KCNA2),ENSAPLG00020009552(KCNC1),ENSAPLG00020010179(KCNG4)
BP	GO:1901361	organic cyclic compound catabolic process	2	2	4	75	0.0602501	0.296821	ENSAPLG00020001495,ENSAPLG00020018385(KMO)	ENSAPLG00020003586,ENSAPLG00020011771(KYNU)
BP	GO:0015672	monovalent inorganic cation transport	1	6	7	177	0.060455	0.296821	ENSAPLG00020005583(KCNJ6)	ENSAPLG00020004063(KCNA2),ENSAPLG00020008451(KCNK2),ENSAPLG00020009552(KCNC1),ENSAPLG00020010179(KCNG4),ENSAPLG00020017507,ENSAPLG00020017963(SCN3A)
MF	GO:0015079	potassium ion transmembrane transporter activity	1	4	5	98	0.0637713	0.355094	ENSAPLG00020005583(KCNJ6)	ENSAPLG00020004063(KCNA2),ENSAPLG00020008451(KCNK2),ENSAPLG00020009552(KCNC1),ENSAPLG00020010179(KCNG4)
MF	GO:0004308	exo-alpha-sialidase activity	1	0	1	3	0.0642654	0.355094	ENSAPLG00020017382(NEU4)	-
MF	GO:0004995	tachykinin receptor activity	0	1	1	3	0.0642654	0.355094	-	ENSAPLG00020017571(TACR3)
MF	GO:0008502	melatonin receptor activity	1	0	1	3	0.0642654	0.355094	ENSAPLG00020007190(MTNR1A)	-
MF	GO:0016997	alpha-sialidase activity	1	0	1	3	0.0642654	0.355094	ENSAPLG00020017382(NEU4)	-
MF	GO:0061575	cyclin-dependent protein serine/threonine kinase activator activity	0	1	1	3	0.0642654	0.355094	-	ENSAPLG00020001946(CDK5R2)
BP	GO:1901605	alpha-amino acid metabolic process	1	2	3	47	0.0649432	0.316477	ENSAPLG00020018385(KMO)	ENSAPLG00020011771(KYNU),ENSAPLG00020016403(ASL)
CC	GO:0000940	condensed chromosome outer kinetochore	0	1	1	3	0.0657551	0.258486	-	ENSAPLG00020008354
BP	GO:0030001	metal ion transport	1	7	8	218	0.0662164	0.319339	ENSAPLG00020005583(KCNJ6)	ENSAPLG00020004063(KCNA2),ENSAPLG00020008451(KCNK2),ENSAPLG00020009552(KCNC1),ENSAPLG00020010179(KCNG4),ENSAPLG00020012540(TRPC5),ENSAPLG00020017507,ENSAPLG00020017963(SCN3A)
BP	GO:0002376	immune system process	4	3	7	181	0.0665086	0.319339	ENSAPLG00020009528(C9),ENSAPLG00020013185,ENSAPLG00020014618,ENSAPLG00020016449	ENSAPLG00020003542,ENSAPLG00020015948,ENSAPLG00020016453
BP	GO:0000413	protein peptidyl-prolyl isomerization	1	1	2	22	0.0689848	0.326428	ENSAPLG00020017035	ENSAPLG00020005265
BP	GO:0061564	axon development	0	2	2	22	0.0689848	0.326428	-	ENSAPLG00020015906,ENSAPLG00020017044
MF	GO:0004190	aspartic-type endopeptidase activity	1	1	2	20	0.0700548	0.358853	ENSAPLG00020015684	ENSAPLG00020014194(NRIP2)
MF	GO:0005328	neurotransmitter:sodium symporter activity	0	2	2	20	0.0700548	0.358853	-	ENSAPLG00020000639(SLC6A15),ENSAPLG00020003956(SLC6A17)
MF	GO:0070001	aspartic-type peptidase activity	1	1	2	20	0.0700548	0.358853	ENSAPLG00020015684	ENSAPLG00020014194(NRIP2)
BP	GO:0048666	neuron development	0	3	3	49	0.0717549	0.326817	-	ENSAPLG00020013040(STMN3),ENSAPLG00020015906,ENSAPLG00020017044
BP	GO:0018208	peptidyl-proline modification	1	1	2	23	0.0746053	0.326817	ENSAPLG00020017035	ENSAPLG00020005265
BP	GO:0000226	microtubule cytoskeleton organization	2	2	4	81	0.0754811	0.326817	ENSAPLG00020017125,ENSAPLG00020017128	ENSAPLG00020000382(STMN4),ENSAPLG00020013040(STMN3)
MF	GO:0003777	microtubule motor activity	2	2	4	73	0.0757901	0.358853	ENSAPLG00020012623,ENSAPLG00020015287	ENSAPLG00020009080(DNAH3),ENSAPLG00020017206(KIF1A)
MF	GO:0005272	sodium channel activity	0	2	2	21	0.0763447	0.358853	-	ENSAPLG00020017507,ENSAPLG00020017963(SCN3A)
MF	GO:0005326	neurotransmitter transmembrane transporter activity	0	2	2	21	0.0763447	0.358853	-	ENSAPLG00020000639(SLC6A15),ENSAPLG00020003956(SLC6A17)
MF	GO:0005520	insulin-like growth factor binding	1	1	2	21	0.0763447	0.358853	ENSAPLG00020018129	ENSAPLG00020010242
MF	GO:0019888	protein phosphatase regulator activity	0	2	2	21	0.0763447	0.358853	-	ENSAPLG00020006894,ENSAPLG00020013281(PPP2R2B)
BP	GO:0007399	nervous system development	1	4	5	115	0.0765677	0.326817	ENSAPLG00020017262(POU3F4)	ENSAPLG00020012092,ENSAPLG00020013040(STMN3),ENSAPLG00020015906,ENSAPLG00020017044
BP	GO:0006278	RNA-dependent DNA biosynthetic process	0	1	1	4	0.0765742	0.326817	-	ENSAPLG00020010812
BP	GO:0006498	N-terminal protein lipidation	0	1	1	4	0.0765742	0.326817	-	ENSAPLG00020002961(HHATL)
BP	GO:0006627	protein processing involved in protein targeting to mitochondrion	0	1	1	4	0.0765742	0.326817	-	ENSAPLG00020004728(IMMP2L)
BP	GO:0007286	spermatid development	1	0	1	4	0.0765742	0.326817	ENSAPLG00020015733(SLC26A8)	-
BP	GO:0030433	ubiquitin-dependent ERAD pathway	1	0	1	4	0.0765742	0.326817	ENSAPLG00020000178	-
BP	GO:0034982	mitochondrial protein processing	0	1	1	4	0.0765742	0.326817	-	ENSAPLG00020004728(IMMP2L)
BP	GO:0036503	ERAD pathway	1	0	1	4	0.0765742	0.326817	ENSAPLG00020000178	-
BP	GO:0038007	netrin-activated signaling pathway	0	1	1	4	0.0765742	0.326817	-	ENSAPLG00020012197(UNC5A)
BP	GO:0048469	cell maturation	1	0	1	4	0.0765742	0.326817	ENSAPLG00020015733(SLC26A8)	-
BP	GO:0071478	cellular response to radiation	0	1	1	4	0.0765742	0.326817	-	ENSAPLG00020003736
BP	GO:1903008	organelle disassembly	1	0	1	4	0.0765742	0.326817	ENSAPLG00020013823	-
BP	GO:0055085	transmembrane transport	5	11	16	553	0.0779411	0.330491	ENSAPLG00020008179,ENSAPLG00020008188,ENSAPLG00020008194,ENSAPLG00020009508(P2RX6),ENSAPLG00020015733(SLC26A8)	ENSAPLG00020000410(SLC5A7),ENSAPLG00020004063(KCNA2),ENSAPLG00020008451(KCNK2),ENSAPLG00020009552(KCNC1),ENSAPLG00020010026,ENSAPLG00020010179(KCNG4),ENSAPLG00020012540(TRPC5),ENSAPLG00020014399(SLC18A3),ENSAPLG00020015721(CHRNA3),ENSAPLG00020017507,ENSAPLG00020017963(SCN3A)
MF	GO:0005515	protein binding	39	51	90	3621	0.0784944	0.358853	ENSAPLG00020000178,ENSAPLG00020002779(DNAJB13),ENSAPLG00020003056,ENSAPLG00020003288(LRRC10B),ENSAPLG00020003547,ENSAPLG00020003749,ENSAPLG00020004008,ENSAPLG00020004203,ENSAPLG00020004636,ENSAPLG00020004986,ENSAPLG00020005424,ENSAPLG00020006043,ENSAPLG00020006142,ENSAPLG00020006151,ENSAPLG00020006216(SMC1B),ENSAPLG00020006375(COL26A1),ENSAPLG00020007055(WDR63),ENSAPLG00020008294,ENSAPLG000200085…	ENSAPLG00020000528(SMOC2),ENSAPLG00020000680,ENSAPLG00020001599,ENSAPLG00020001797,ENSAPLG00020002295,ENSAPLG00020002411,ENSAPLG00020003232,ENSAPLG00020003464(FSTL5),ENSAPLG00020003708(IQSEC3),ENSAPLG00020003732,ENSAPLG00020004044,ENSAPLG00020004063(KCNA2),ENSAPLG00020004125,ENSAPLG00020004456,ENSAPLG00020005660(EML5),ENSAPLG00020005959,ENSAPLG00020006192(NSG2),ENSAPLG00020006894,ENSAPLG000200072…
BP	GO:0051049	regulation of transport	0	3	3	51	0.0788734	0.332286	-	ENSAPLG00020001771(SYT12),ENSAPLG00020001797,ENSAPLG00020001900(SYT10)
CC	GO:0031012	extracellular matrix	0	3	3	45	0.0789594	0.300046	-	ENSAPLG00020000528(SMOC2),ENSAPLG00020002732(MMP7),ENSAPLG00020013082(ADAMTS15)
BP	GO:0048468	cell development	1	3	4	83	0.0809518	0.338856	ENSAPLG00020015733(SLC26A8)	ENSAPLG00020013040(STMN3),ENSAPLG00020015906,ENSAPLG00020017044
MF	GO:0022857	transmembrane transporter activity	7	13	20	657	0.0843075	0.358853	ENSAPLG00020005583(KCNJ6),ENSAPLG00020008179,ENSAPLG00020008188,ENSAPLG00020008194,ENSAPLG00020008710(GRIN3A),ENSAPLG00020009508(P2RX6),ENSAPLG00020015733(SLC26A8)	ENSAPLG00020000410(SLC5A7),ENSAPLG00020000639(SLC6A15),ENSAPLG00020001892,ENSAPLG00020003879(GRIA2),ENSAPLG00020003956(SLC6A17),ENSAPLG00020004063(KCNA2),ENSAPLG00020008451(KCNK2),ENSAPLG00020009552(KCNC1),ENSAPLG00020010179(KCNG4),ENSAPLG00020012540(TRPC5),ENSAPLG00020015721(CHRNA3),ENSAPLG00020017507,ENSAPLG00020017963(SCN3A)
MF	GO:0003724	RNA helicase activity	0	1	1	4	0.0847597	0.358853	-	ENSAPLG00020015875(MOV10L1)
MF	GO:0003964	RNA-directed DNA polymerase activity	0	1	1	4	0.0847597	0.358853	-	ENSAPLG00020010812
MF	GO:0004749	ribose phosphate diphosphokinase activity	0	1	1	4	0.0847597	0.358853	-	ENSAPLG00020016637(PRPS2)
MF	GO:0005042	netrin receptor activity	0	1	1	4	0.0847597	0.358853	-	ENSAPLG00020012197(UNC5A)
MF	GO:0009374	biotin binding	1	0	1	4	0.0847597	0.358853	ENSAPLG00020008763	-
MF	GO:0032051	clathrin light chain binding	0	1	1	4	0.0847597	0.358853	-	ENSAPLG00020006192(NSG2)
MF	GO:0043539	protein serine/threonine kinase activator activity	0	1	1	4	0.0847597	0.358853	-	ENSAPLG00020001946(CDK5R2)
MF	GO:0072341	modified amino acid binding	0	1	1	4	0.0847597	0.358853	-	ENSAPLG00020010026
CC	GO:0099503	secretory vesicle	0	2	2	22	0.0860072	0.308892	-	ENSAPLG00020017042,ENSAPLG00020018376(SYN2)
BP	GO:0000956	nuclear-transcribed mRNA catabolic process	1	1	2	25	0.0862611	0.353699	ENSAPLG00020001495	ENSAPLG00020003586
BP	GO:0051259	protein complex oligomerization	0	3	3	53	0.0862875	0.353699	-	ENSAPLG00020004063(KCNA2),ENSAPLG00020009552(KCNC1),ENSAPLG00020010179(KCNG4)
CC	GO:0005883	neurofilament	0	1	1	4	0.0867064	0.308892	-	ENSAPLG00020012092
MF	GO:0008009	chemokine activity	1	1	2	23	0.0894266	0.369026	ENSAPLG00020016449	ENSAPLG00020016453
MF	GO:0042379	chemokine receptor binding	1	1	2	23	0.0894266	0.369026	ENSAPLG00020016449	ENSAPLG00020016453
BP	GO:0006525	arginine metabolic process	0	1	1	5	0.0947891	0.353699	-	ENSAPLG00020016403(ASL)
BP	GO:0007212	dopamine receptor signaling pathway	0	1	1	5	0.0947891	0.353699	-	ENSAPLG00020006192(NSG2)
BP	GO:0007602	phototransduction	0	1	1	5	0.0947891	0.353699	-	ENSAPLG00020014398(RGR)
BP	GO:0009583	detection of light stimulus	0	1	1	5	0.0947891	0.353699	-	ENSAPLG00020014398(RGR)
BP	GO:0010212	response to ionizing radiation	0	1	1	5	0.0947891	0.353699	-	ENSAPLG00020003736
BP	GO:0048515	spermatid differentiation	1	0	1	5	0.0947891	0.353699	ENSAPLG00020015733(SLC26A8)	-
BP	GO:0071214	cellular response to abiotic stimulus	0	1	1	5	0.0947891	0.353699	-	ENSAPLG00020003736
BP	GO:0071695	anatomical structure maturation	1	0	1	5	0.0947891	0.353699	ENSAPLG00020015733(SLC26A8)	-
BP	GO:0071867	response to monoamine	0	1	1	5	0.0947891	0.353699	-	ENSAPLG00020006192(NSG2)
BP	GO:0071868	cellular response to monoamine stimulus	0	1	1	5	0.0947891	0.353699	-	ENSAPLG00020006192(NSG2)
BP	GO:0071869	response to catecholamine	0	1	1	5	0.0947891	0.353699	-	ENSAPLG00020006192(NSG2)
BP	GO:0071870	cellular response to catecholamine stimulus	0	1	1	5	0.0947891	0.353699	-	ENSAPLG00020006192(NSG2)
BP	GO:0104004	cellular response to environmental stimulus	0	1	1	5	0.0947891	0.353699	-	ENSAPLG00020003736
BP	GO:0150076	neuroinflammatory response	0	1	1	5	0.0947891	0.353699	-	ENSAPLG00020005110
BP	GO:0150077	regulation of neuroinflammatory response	0	1	1	5	0.0947891	0.353699	-	ENSAPLG00020005110
BP	GO:1903350	response to dopamine	0	1	1	5	0.0947891	0.353699	-	ENSAPLG00020006192(NSG2)
BP	GO:1903351	cellular response to dopamine	0	1	1	5	0.0947891	0.353699	-	ENSAPLG00020006192(NSG2)
CC	GO:0005576	extracellular region	4	9	13	390	0.0951767	0.328792	ENSAPLG00020001462(bd2),ENSAPLG00020002566,ENSAPLG00020016449,ENSAPLG00020018129	ENSAPLG00020000528(SMOC2),ENSAPLG00020002732(MMP7),ENSAPLG00020005474,ENSAPLG00020007782(WFDC2),ENSAPLG00020010242,ENSAPLG00020012873,ENSAPLG00020013082(ADAMTS15),ENSAPLG00020016453,ENSAPLG00020017703(GAL)
BP	GO:0010605	negative regulation of macromolecule metabolic process	1	4	5	123	0.0954566	0.354166	ENSAPLG00020001495	ENSAPLG00020002179,ENSAPLG00020002961(HHATL),ENSAPLG00020003586,ENSAPLG00020015875(MOV10L1)
MF	GO:0022843	voltage-gated cation channel activity	1	3	4	81	0.101603	0.380452	ENSAPLG00020005583(KCNJ6)	ENSAPLG00020004063(KCNA2),ENSAPLG00020009552(KCNC1),ENSAPLG00020010179(KCNG4)
MF	GO:0003774	motor activity	3	2	5	113	0.102108	0.380452	ENSAPLG00020012623,ENSAPLG00020015287,ENSAPLG00020017198	ENSAPLG00020009080(DNAH3),ENSAPLG00020017206(KIF1A)
MF	GO:0005231	excitatory extracellular ligand-gated ion channel activity	1	1	2	25	0.10311	0.380452	ENSAPLG00020009508(P2RX6)	ENSAPLG00020015721(CHRNA3)
MF	GO:0015370	solute:sodium symporter activity	0	2	2	25	0.10311	0.380452	-	ENSAPLG00020000639(SLC6A15),ENSAPLG00020003956(SLC6A17)
MF	GO:0033218	amide binding	1	1	2	25	0.10311	0.380452	ENSAPLG00020008763	ENSAPLG00020010026
MF	GO:0003857	3-hydroxyacyl-CoA dehydrogenase activity	0	1	1	5	0.104807	0.380452	-	ENSAPLG00020001137(EHHADH)
MF	GO:0004683	calmodulin-dependent protein kinase activity	0	1	1	5	0.104807	0.380452	-	ENSAPLG00020002411
MF	GO:0008195	phosphatidate phosphatase activity	0	1	1	5	0.104807	0.380452	-	ENSAPLG00020005019(PLPP4)
MF	GO:0015467	G-protein activated inward rectifier potassium channel activity	1	0	1	5	0.104807	0.380452	ENSAPLG00020005583(KCNJ6)	-
MF	GO:0016778	diphosphotransferase activity	0	1	1	5	0.104807	0.380452	-	ENSAPLG00020016637(PRPS2)
MF	GO:0099094	ligand-gated cation channel activity	2	1	3	52	0.105033	0.380452	ENSAPLG00020005583(KCNJ6),ENSAPLG00020009508(P2RX6)	ENSAPLG00020015721(CHRNA3)
CC	GO:0005579	membrane attack complex	1	0	1	5	0.107192	0.359408	ENSAPLG00020009528(C9)	-
MF	GO:0019208	phosphatase regulator activity	0	2	2	26	0.110154	0.394617	-	ENSAPLG00020006894,ENSAPLG00020013281(PPP2R2B)
BP	GO:0009116	nucleoside metabolic process	1	1	2	29	0.111025	0.394993	ENSAPLG00020013735(NME1)	ENSAPLG00020016637(PRPS2)
BP	GO:0000045	autophagosome assembly	1	0	1	6	0.112647	0.394993	ENSAPLG00020013823	-
BP	GO:0009435	NAD biosynthetic process	0	1	1	6	0.112647	0.394993	-	ENSAPLG00020011771(KYNU)
BP	GO:0035690	cellular response to drug	0	1	1	6	0.112647	0.394993	-	ENSAPLG00020006192(NSG2)
BP	GO:0048268	clathrin coat assembly	0	1	1	6	0.112647	0.394993	-	ENSAPLG00020006192(NSG2)
BP	GO:0060341	regulation of cellular localization	0	1	1	6	0.112647	0.394993	-	ENSAPLG00020001771(SYT12)
BP	GO:1905037	autophagosome organization	1	0	1	6	0.112647	0.394993	ENSAPLG00020013823	-
BP	GO:0009892	negative regulation of metabolic process	1	4	5	130	0.113754	0.394993	ENSAPLG00020001495	ENSAPLG00020002179,ENSAPLG00020002961(HHATL),ENSAPLG00020003586,ENSAPLG00020015875(MOV10L1)
MF	GO:0015631	tubulin binding	2	3	5	117	0.113916	0.403659	ENSAPLG00020012623,ENSAPLG00020015287	ENSAPLG00020013040(STMN3),ENSAPLG00020015906,ENSAPLG00020017206(KIF1A)
BP	GO:0048870	cell motility	3	0	3	60	0.114396	0.394993	ENSAPLG00020015733(SLC26A8),ENSAPLG00020017125,ENSAPLG00020017128	-
BP	GO:0051674	localization of cell	3	0	3	60	0.114396	0.394993	ENSAPLG00020015733(SLC26A8),ENSAPLG00020017125,ENSAPLG00020017128	-
BP	GO:1901657	glycosyl compound metabolic process	1	1	2	30	0.117479	0.394993	ENSAPLG00020013735(NME1)	ENSAPLG00020016637(PRPS2)
CC	GO:0062023	collagen-containing extracellular matrix	0	2	2	27	0.121723	0.377799	-	ENSAPLG00020000528(SMOC2),ENSAPLG00020013082(ADAMTS15)
BP	GO:0016054	organic acid catabolic process	1	1	2	31	0.124025	0.394993	ENSAPLG00020018385(KMO)	ENSAPLG00020011771(KYNU)
BP	GO:0046395	carboxylic acid catabolic process	1	1	2	31	0.124025	0.394993	ENSAPLG00020018385(KMO)	ENSAPLG00020011771(KYNU)
BP	GO:0040011	locomotion	3	1	4	97	0.124384	0.394993	ENSAPLG00020015733(SLC26A8),ENSAPLG00020017125,ENSAPLG00020017128	ENSAPLG00020015906
MF	GO:0005246	calcium channel regulator activity	1	0	1	6	0.124417	0.431489	ENSAPLG00020001469	-
MF	GO:0016805	dipeptidase activity	0	1	1	6	0.124417	0.431489	-	ENSAPLG00020000823(SCRN1)
CC	GO:0000777	condensed chromosome kinetochore	0	1	1	6	0.127222	0.377799	-	ENSAPLG00020008354
CC	GO:0000779	condensed chromosome, centromeric region	0	1	1	6	0.127222	0.377799	-	ENSAPLG00020008354
CC	GO:0046930	pore complex	1	0	1	6	0.127222	0.377799	ENSAPLG00020009528(C9)	-
BP	GO:0030182	neuron differentiation	0	3	3	63	0.127378	0.394993	-	ENSAPLG00020013040(STMN3),ENSAPLG00020015906,ENSAPLG00020017044
CC	GO:0030133	transport vesicle	0	2	2	28	0.129247	0.377799	-	ENSAPLG00020017042,ENSAPLG00020018376(SYN2)
BP	GO:0006183	GTP biosynthetic process	1	0	1	7	0.130155	0.394993	ENSAPLG00020013735(NME1)	-
BP	GO:0006228	UTP biosynthetic process	1	0	1	7	0.130155	0.394993	ENSAPLG00020013735(NME1)	-
BP	GO:0007272	ensheathment of neurons	0	1	1	7	0.130155	0.394993	-	ENSAPLG00020017044
BP	GO:0008277	regulation of G protein-coupled receptor signaling pathway	0	1	1	7	0.130155	0.394993	-	ENSAPLG00020017838(RAMP1)
BP	GO:0008366	axon ensheathment	0	1	1	7	0.130155	0.394993	-	ENSAPLG00020017044
BP	GO:0009408	response to heat	1	0	1	7	0.130155	0.394993	ENSAPLG00020015709(DNAJA4)	-
BP	GO:0009416	response to light stimulus	0	1	1	7	0.130155	0.394993	-	ENSAPLG00020014398(RGR)
BP	GO:0009581	detection of external stimulus	0	1	1	7	0.130155	0.394993	-	ENSAPLG00020014398(RGR)
BP	GO:0009582	detection of abiotic stimulus	0	1	1	7	0.130155	0.394993	-	ENSAPLG00020014398(RGR)
BP	GO:0014074	response to purine-containing compound	1	0	1	7	0.130155	0.394993	ENSAPLG00020009508(P2RX6)	-
BP	GO:0016441	posttranscriptional gene silencing	0	1	1	7	0.130155	0.394993	-	ENSAPLG00020015875(MOV10L1)
BP	GO:0019359	nicotinamide nucleotide biosynthetic process	0	1	1	7	0.130155	0.394993	-	ENSAPLG00020011771(KYNU)
BP	GO:0019362	pyridine nucleotide metabolic process	0	1	1	7	0.130155	0.394993	-	ENSAPLG00020011771(KYNU)
BP	GO:0019363	pyridine nucleotide biosynthetic process	0	1	1	7	0.130155	0.394993	-	ENSAPLG00020011771(KYNU)
BP	GO:0021700	developmental maturation	1	0	1	7	0.130155	0.394993	ENSAPLG00020015733(SLC26A8)	-
BP	GO:0031365	N-terminal protein amino acid modification	0	1	1	7	0.130155	0.394993	-	ENSAPLG00020002961(HHATL)
BP	GO:0033198	response to ATP	1	0	1	7	0.130155	0.394993	ENSAPLG00020009508(P2RX6)	-
BP	GO:0035194	post-transcriptional gene silencing by RNA	0	1	1	7	0.130155	0.394993	-	ENSAPLG00020015875(MOV10L1)
BP	GO:0042552	myelination	0	1	1	7	0.130155	0.394993	-	ENSAPLG00020017044
BP	GO:0046039	GTP metabolic process	1	0	1	7	0.130155	0.394993	ENSAPLG00020013735(NME1)	-
BP	GO:0046051	UTP metabolic process	1	0	1	7	0.130155	0.394993	ENSAPLG00020013735(NME1)	-
BP	GO:0046496	nicotinamide nucleotide metabolic process	0	1	1	7	0.130155	0.394993	-	ENSAPLG00020011771(KYNU)
BP	GO:0046683	response to organophosphorus	1	0	1	7	0.130155	0.394993	ENSAPLG00020009508(P2RX6)	-
BP	GO:0051181	cofactor transport	0	1	1	7	0.130155	0.394993	-	ENSAPLG00020010026
BP	GO:0006402	mRNA catabolic process	1	1	2	32	0.130656	0.394993	ENSAPLG00020001495	ENSAPLG00020003586
MF	GO:0019838	growth factor binding	1	1	2	29	0.131984	0.452913	ENSAPLG00020018129	ENSAPLG00020010242
BP	GO:0010629	negative regulation of gene expression	1	3	4	100	0.134769	0.405549	ENSAPLG00020001495	ENSAPLG00020002179,ENSAPLG00020003586,ENSAPLG00020015875(MOV10L1)
BP	GO:0048699	generation of neurons	0	3	3	65	0.136313	0.408314	-	ENSAPLG00020013040(STMN3),ENSAPLG00020015906,ENSAPLG00020017044
MF	GO:0015294	solute:cation symporter activity	0	2	2	30	0.139466	0.468134	-	ENSAPLG00020000639(SLC6A15),ENSAPLG00020003956(SLC6A17)
MF	GO:0051213	dioxygenase activity	1	1	2	30	0.139466	0.468134	ENSAPLG00020003177(BCO2)	ENSAPLG00020017209(HPDL)
MF	GO:0004931	extracellularly ATP-gated cation channel activity	1	0	1	7	0.143599	0.468134	ENSAPLG00020009508(P2RX6)	-
MF	GO:0016842	amidine-lyase activity	0	1	1	7	0.143599	0.468134	-	ENSAPLG00020016403(ASL)
MF	GO:0035381	ATP-gated ion channel activity	1	0	1	7	0.143599	0.468134	ENSAPLG00020009508(P2RX6)	-
CC	GO:0048786	presynaptic active zone	0	1	1	7	0.146806	0.404096	-	ENSAPLG00020001797
CC	GO:1902554	serine/threonine protein kinase complex	0	1	1	7	0.146806	0.404096	-	ENSAPLG00020001946(CDK5R2)
BP	GO:0006465	signal peptide processing	0	1	1	8	0.147319	0.431387	-	ENSAPLG00020004728(IMMP2L)
BP	GO:0016079	synaptic vesicle exocytosis	0	1	1	8	0.147319	0.431387	-	ENSAPLG00020001797
BP	GO:0043648	dicarboxylic acid metabolic process	1	0	1	8	0.147319	0.431387	ENSAPLG00020018385(KMO)	-
BP	GO:1901068	guanosine-containing compound metabolic process	1	0	1	8	0.147319	0.431387	ENSAPLG00020013735(NME1)	-
BP	GO:1901070	guanosine-containing compound biosynthetic process	1	0	1	8	0.147319	0.431387	ENSAPLG00020013735(NME1)	-
MF	GO:0005215	transporter activity	7	13	20	710	0.147394	0.475746	ENSAPLG00020005583(KCNJ6),ENSAPLG00020008179,ENSAPLG00020008188,ENSAPLG00020008194,ENSAPLG00020008710(GRIN3A),ENSAPLG00020009508(P2RX6),ENSAPLG00020015733(SLC26A8)	ENSAPLG00020000410(SLC5A7),ENSAPLG00020000639(SLC6A15),ENSAPLG00020001892,ENSAPLG00020003879(GRIA2),ENSAPLG00020003956(SLC6A17),ENSAPLG00020004063(KCNA2),ENSAPLG00020008451(KCNK2),ENSAPLG00020009552(KCNC1),ENSAPLG00020010179(KCNG4),ENSAPLG00020012540(TRPC5),ENSAPLG00020015721(CHRNA3),ENSAPLG00020017507,ENSAPLG00020017963(SCN3A)
CC	GO:0000786	nucleosome	1	2	3	60	0.150598	0.404096	ENSAPLG00020004008	ENSAPLG00020004044,ENSAPLG00020004456
BP	GO:0050776	regulation of immune response	1	1	2	35	0.151009	0.440219	ENSAPLG00020013185	ENSAPLG00020015948
CC	GO:0070160	tight junction	1	1	2	31	0.152422	0.404096	ENSAPLG00020008171	ENSAPLG00020014886
MF	GO:0016829	lyase activity	1	3	4	95	0.154903	0.479734	ENSAPLG00020012329(ACOD1)	ENSAPLG00020001229(GAD2),ENSAPLG00020006693,ENSAPLG00020016403(ASL)
MF	GO:0005244	voltage-gated ion channel activity	1	3	4	96	0.159055	0.479734	ENSAPLG00020005583(KCNJ6)	ENSAPLG00020004063(KCNA2),ENSAPLG00020009552(KCNC1),ENSAPLG00020010179(KCNG4)
BP	GO:0032879	regulation of localization	0	3	3	70	0.159537	0.446819	-	ENSAPLG00020001771(SYT12),ENSAPLG00020001797,ENSAPLG00020001900(SYT10)
BP	GO:0006520	cellular amino acid metabolic process	1	3	4	107	0.1603	0.446819	ENSAPLG00020018385(KMO)	ENSAPLG00020011771(KYNU),ENSAPLG00020016403(ASL),ENSAPLG00020017209(HPDL)
CC	GO:0044815	DNA packaging complex	1	2	3	62	0.161371	0.418096	ENSAPLG00020004008	ENSAPLG00020004044,ENSAPLG00020004456
MF	GO:0004550	nucleoside diphosphate kinase activity	1	0	1	8	0.162363	0.479734	ENSAPLG00020013735(NME1)	-
MF	GO:0008417	fucosyltransferase activity	1	0	1	8	0.162363	0.479734	ENSAPLG00020010173(FUT7)	-
MF	GO:0030983	mismatched DNA binding	0	1	1	8	0.162363	0.479734	-	ENSAPLG00020002467(MSH4)
MF	GO:0031072	heat shock protein binding	1	0	1	8	0.162363	0.479734	ENSAPLG00020015709(DNAJA4)	-
MF	GO:0099106	ion channel regulator activity	1	0	1	8	0.162363	0.479734	ENSAPLG00020001469	-
MF	GO:0016747	transferase activity, transferring acyl groups other than amino-acyl groups	4	0	4	97	0.163249	0.479734	ENSAPLG00020004958,ENSAPLG00020011882,ENSAPLG00020014054,ENSAPLG00020016623	-
MF	GO:0022832	voltage-gated channel activity	1	3	4	97	0.163249	0.479734	ENSAPLG00020005583(KCNJ6)	ENSAPLG00020004063(KCNA2),ENSAPLG00020009552(KCNC1),ENSAPLG00020010179(KCNG4)
BP	GO:0006241	CTP biosynthetic process	1	0	1	9	0.164147	0.446819	ENSAPLG00020013735(NME1)	-
BP	GO:0006298	mismatch repair	0	1	1	9	0.164147	0.446819	-	ENSAPLG00020002467(MSH4)
BP	GO:0007584	response to nutrient	1	0	1	9	0.164147	0.446819	ENSAPLG00020009508(P2RX6)	-
BP	GO:0009084	glutamine family amino acid biosynthetic process	0	1	1	9	0.164147	0.446819	-	ENSAPLG00020016403(ASL)
BP	GO:0009148	pyrimidine nucleoside triphosphate biosynthetic process	1	0	1	9	0.164147	0.446819	ENSAPLG00020013735(NME1)	-
BP	GO:0009208	pyrimidine ribonucleoside triphosphate metabolic process	1	0	1	9	0.164147	0.446819	ENSAPLG00020013735(NME1)	-
BP	GO:0009209	pyrimidine ribonucleoside triphosphate biosynthetic process	1	0	1	9	0.164147	0.446819	ENSAPLG00020013735(NME1)	-
BP	GO:0016236	macroautophagy	1	0	1	9	0.164147	0.446819	ENSAPLG00020013823	-
BP	GO:0031047	gene silencing by RNA	0	1	1	9	0.164147	0.446819	-	ENSAPLG00020015875(MOV10L1)
BP	GO:0046036	CTP metabolic process	1	0	1	9	0.164147	0.446819	ENSAPLG00020013735(NME1)	-
BP	GO:0051606	detection of stimulus	0	1	1	9	0.164147	0.446819	-	ENSAPLG00020014398(RGR)
BP	GO:1903825	organic acid transmembrane transport	0	1	1	9	0.164147	0.446819	-	ENSAPLG00020010026
BP	GO:1905039	carboxylic acid transmembrane transport	0	1	1	9	0.164147	0.446819	-	ENSAPLG00020010026
BP	GO:0022008	neurogenesis	0	3	3	71	0.16432	0.446819	-	ENSAPLG00020013040(STMN3),ENSAPLG00020015906,ENSAPLG00020017044
BP	GO:0006401	RNA catabolic process	1	1	2	37	0.164906	0.446819	ENSAPLG00020001495	ENSAPLG00020003586
CC	GO:1902911	protein kinase complex	0	1	1	8	0.165955	0.420418	-	ENSAPLG00020001946(CDK5R2)
MF	GO:0050662	coenzyme binding	2	4	6	170	0.169564	0.479734	ENSAPLG00020008763,ENSAPLG00020018385(KMO)	ENSAPLG00020001229(GAD2),ENSAPLG00020011771(KYNU),ENSAPLG00020014667(HTATIP2),ENSAPLG00020017541(ETNPPL)
MF	GO:0016763	transferase activity, transferring pentosyl groups	2	1	3	65	0.17012	0.479734	ENSAPLG00020004922,ENSAPLG00020006086	ENSAPLG00020003731
MF	GO:0051536	iron-sulfur cluster binding	1	1	2	34	0.170215	0.479734	ENSAPLG00020003051	ENSAPLG00020010255(RFESD)
MF	GO:0051540	metal cluster binding	1	1	2	34	0.170215	0.479734	ENSAPLG00020003051	ENSAPLG00020010255(RFESD)
BP	GO:0006914	autophagy	1	1	2	38	0.171936	0.460141	ENSAPLG00020013823	ENSAPLG00020001672(TMEM74)
BP	GO:0060271	cilium assembly	2	0	2	38	0.171936	0.460141	ENSAPLG00020017125,ENSAPLG00020017128	-
BP	GO:0061919	process utilizing autophagic mechanism	1	1	2	38	0.171936	0.460141	ENSAPLG00020013823	ENSAPLG00020001672(TMEM74)
MF	GO:0016746	transferase activity, transferring acyl groups	4	1	5	135	0.174341	0.479734	ENSAPLG00020004958,ENSAPLG00020011882,ENSAPLG00020014054,ENSAPLG00020016623	ENSAPLG00020012103(CPT1B)
MF	GO:0008017	microtubule binding	2	2	4	100	0.176063	0.479734	ENSAPLG00020012623,ENSAPLG00020015287	ENSAPLG00020015906,ENSAPLG00020017206(KIF1A)
CC	GO:0032993	protein-DNA complex	1	2	3	65	0.17795	0.441008	ENSAPLG00020004008	ENSAPLG00020004044,ENSAPLG00020004456
BP	GO:0007281	germ cell development	1	0	1	10	0.180645	0.462592	ENSAPLG00020015733(SLC26A8)	-
BP	GO:0007420	brain development	1	0	1	10	0.180645	0.462592	ENSAPLG00020017262(POU3F4)	-
BP	GO:0008037	cell recognition	0	1	1	10	0.180645	0.462592	-	ENSAPLG00020017044
BP	GO:0009147	pyrimidine nucleoside triphosphate metabolic process	1	0	1	10	0.180645	0.462592	ENSAPLG00020013735(NME1)	-
BP	GO:0009218	pyrimidine ribonucleotide metabolic process	1	0	1	10	0.180645	0.462592	ENSAPLG00020013735(NME1)	-
BP	GO:0009220	pyrimidine ribonucleotide biosynthetic process	1	0	1	10	0.180645	0.462592	ENSAPLG00020013735(NME1)	-
BP	GO:0034976	response to endoplasmic reticulum stress	1	0	1	10	0.180645	0.462592	ENSAPLG00020000178	-
BP	GO:0040029	regulation of gene expression, epigenetic	0	1	1	10	0.180645	0.462592	-	ENSAPLG00020015875(MOV10L1)
BP	GO:0045216	cell-cell junction organization	0	1	1	10	0.180645	0.462592	-	ENSAPLG00020014886
BP	GO:0060322	head development	1	0	1	10	0.180645	0.462592	ENSAPLG00020017262(POU3F4)	-
BP	GO:0071407	cellular response to organic cyclic compound	0	1	1	10	0.180645	0.462592	-	ENSAPLG00020006192(NSG2)
MF	GO:0015026	coreceptor activity	0	1	1	9	0.180717	0.479734	-	ENSAPLG00020017838(RAMP1)
MF	GO:0016840	carbon-nitrogen lyase activity	0	1	1	9	0.180717	0.479734	-	ENSAPLG00020016403(ASL)
MF	GO:0019209	kinase activator activity	0	1	1	9	0.180717	0.479734	-	ENSAPLG00020001946(CDK5R2)
MF	GO:0019843	rRNA binding	1	0	1	9	0.180717	0.479734	ENSAPLG00020001525	-
MF	GO:0030295	protein kinase activator activity	0	1	1	9	0.180717	0.479734	-	ENSAPLG00020001946(CDK5R2)
MF	GO:0033293	monocarboxylic acid binding	1	0	1	9	0.180717	0.479734	ENSAPLG00020008763	-
MF	GO:0030594	neurotransmitter receptor activity	1	2	3	67	0.181004	0.479734	ENSAPLG00020008710(GRIN3A)	ENSAPLG00020003879(GRIA2),ENSAPLG00020015721(CHRNA3)
BP	GO:0006508	proteolysis	3	9	12	456	0.188245	0.47778	ENSAPLG00020000178,ENSAPLG00020004636,ENSAPLG00020015684	ENSAPLG00020000823(SCRN1),ENSAPLG00020002732(MMP7),ENSAPLG00020004728(IMMP2L),ENSAPLG00020012920(TMPRSS9),ENSAPLG00020013082(ADAMTS15),ENSAPLG00020014121,ENSAPLG00020014194(NRIP2),ENSAPLG00020014218(DPP10),ENSAPLG00020015055(MMEL1)
MF	GO:0030414	peptidase inhibitor activity	1	2	3	69	0.192071	0.498206	ENSAPLG00020008053	ENSAPLG00020005104(FETUB),ENSAPLG00020007782(WFDC2)
BP	GO:0030031	cell projection assembly	2	0	2	41	0.193304	0.47778	ENSAPLG00020017125,ENSAPLG00020017128	-
BP	GO:0120031	plasma membrane bounded cell projection assembly	2	0	2	41	0.193304	0.47778	ENSAPLG00020017125,ENSAPLG00020017128	-
BP	GO:1901700	response to oxygen-containing compound	1	1	2	41	0.193304	0.47778	ENSAPLG00020009508(P2RX6)	ENSAPLG00020006192(NSG2)
BP	GO:0009163	nucleoside biosynthetic process	1	0	1	11	0.196819	0.47778	ENSAPLG00020013735(NME1)	-
BP	GO:0009266	response to temperature stimulus	1	0	1	11	0.196819	0.47778	ENSAPLG00020015709(DNAJA4)	-
BP	GO:0016458	gene silencing	0	1	1	11	0.196819	0.47778	-	ENSAPLG00020015875(MOV10L1)
BP	GO:0042451	purine nucleoside biosynthetic process	1	0	1	11	0.196819	0.47778	ENSAPLG00020013735(NME1)	-
BP	GO:0042455	ribonucleoside biosynthetic process	1	0	1	11	0.196819	0.47778	ENSAPLG00020013735(NME1)	-
BP	GO:0046129	purine ribonucleoside biosynthetic process	1	0	1	11	0.196819	0.47778	ENSAPLG00020013735(NME1)	-
BP	GO:0051180	vitamin transport	0	1	1	11	0.196819	0.47778	-	ENSAPLG00020010026
BP	GO:0071897	DNA biosynthetic process	0	1	1	11	0.196819	0.47778	-	ENSAPLG00020010812
BP	GO:0099003	vesicle-mediated transport in synapse	0	1	1	11	0.196819	0.47778	-	ENSAPLG00020001797
BP	GO:0099504	synaptic vesicle cycle	0	1	1	11	0.196819	0.47778	-	ENSAPLG00020001797
MF	GO:0004129	cytochrome-c oxidase activity	0	1	1	10	0.198671	0.498206	-	ENSAPLG00020001892
MF	GO:0015002	heme-copper terminal oxidase activity	0	1	1	10	0.198671	0.498206	-	ENSAPLG00020001892
MF	GO:0016247	channel regulator activity	1	0	1	10	0.198671	0.498206	ENSAPLG00020001469	-
MF	GO:0016675	oxidoreductase activity, acting on a heme group of donors	0	1	1	10	0.198671	0.498206	-	ENSAPLG00020001892
MF	GO:0016676	oxidoreductase activity, acting on a heme group of donors, oxygen as acceptor	0	1	1	10	0.198671	0.498206	-	ENSAPLG00020001892
MF	GO:0042813	Wnt-activated receptor activity	1	0	1	10	0.198671	0.498206	ENSAPLG00020011864(FZD10)	-
BP	GO:0070925	organelle assembly	3	0	3	78	0.198911	0.481069	ENSAPLG00020013823,ENSAPLG00020017125,ENSAPLG00020017128	-
BP	GO:0006814	sodium ion transport	0	2	2	42	0.200503	0.481354	-	ENSAPLG00020017507,ENSAPLG00020017963(SCN3A)
BP	GO:0044782	cilium organization	2	0	2	42	0.200503	0.481354	ENSAPLG00020017125,ENSAPLG00020017128	-
MF	GO:0003755	peptidyl-prolyl cis-trans isomerase activity	1	1	2	38	0.201951	0.498321	ENSAPLG00020017035	ENSAPLG00020005265
MF	GO:0016859	cis-trans isomerase activity	1	1	2	38	0.201951	0.498321	ENSAPLG00020017035	ENSAPLG00020005265
MF	GO:0061134	peptidase regulator activity	1	2	3	71	0.203303	0.498321	ENSAPLG00020008053	ENSAPLG00020005104(FETUB),ENSAPLG00020007782(WFDC2)
BP	GO:0019752	carboxylic acid metabolic process	1	5	6	201	0.205365	0.483893	ENSAPLG00020018385(KMO)	ENSAPLG00020001137(EHHADH),ENSAPLG00020001229(GAD2),ENSAPLG00020011771(KYNU),ENSAPLG00020016403(ASL),ENSAPLG00020017209(HPDL)
BP	GO:0006082	organic acid metabolic process	1	5	6	203	0.211582	0.483893	ENSAPLG00020018385(KMO)	ENSAPLG00020001137(EHHADH),ENSAPLG00020001229(GAD2),ENSAPLG00020011771(KYNU),ENSAPLG00020016403(ASL),ENSAPLG00020017209(HPDL)
BP	GO:0043436	oxoacid metabolic process	1	5	6	203	0.211582	0.483893	ENSAPLG00020018385(KMO)	ENSAPLG00020001137(EHHADH),ENSAPLG00020001229(GAD2),ENSAPLG00020011771(KYNU),ENSAPLG00020016403(ASL),ENSAPLG00020017209(HPDL)
BP	GO:0009605	response to external stimulus	1	3	4	120	0.211814	0.483893	ENSAPLG00020009508(P2RX6)	ENSAPLG00020005110,ENSAPLG00020014398(RGR),ENSAPLG00020015906
BP	GO:0006626	protein targeting to mitochondrion	0	1	1	12	0.212676	0.483893	-	ENSAPLG00020004728(IMMP2L)
BP	GO:0006637	acyl-CoA metabolic process	0	1	1	12	0.212676	0.483893	-	ENSAPLG00020001571
BP	GO:0006733	oxidoreduction coenzyme metabolic process	0	1	1	12	0.212676	0.483893	-	ENSAPLG00020011771(KYNU)
BP	GO:0033500	carbohydrate homeostasis	1	0	1	12	0.212676	0.483893	ENSAPLG00020001047	-
BP	GO:0035383	thioester metabolic process	0	1	1	12	0.212676	0.483893	-	ENSAPLG00020001571
BP	GO:0042278	purine nucleoside metabolic process	1	0	1	12	0.212676	0.483893	ENSAPLG00020013735(NME1)	-
BP	GO:0042593	glucose homeostasis	1	0	1	12	0.212676	0.483893	ENSAPLG00020001047	-
BP	GO:0046128	purine ribonucleoside metabolic process	1	0	1	12	0.212676	0.483893	ENSAPLG00020013735(NME1)	-
BP	GO:0070585	protein localization to mitochondrion	0	1	1	12	0.212676	0.483893	-	ENSAPLG00020004728(IMMP2L)
BP	GO:0072655	establishment of protein localization to mitochondrion	0	1	1	12	0.212676	0.483893	-	ENSAPLG00020004728(IMMP2L)
BP	GO:1901659	glycosyl compound biosynthetic process	1	0	1	12	0.212676	0.483893	ENSAPLG00020013735(NME1)	-
BP	GO:0044282	small molecule catabolic process	1	1	2	44	0.214991	0.487462	ENSAPLG00020018385(KMO)	ENSAPLG00020011771(KYNU)
MF	GO:0016538	cyclin-dependent protein serine/threonine kinase regulator activity	0	1	1	11	0.216233	0.526059	-	ENSAPLG00020001946(CDK5R2)
MF	GO:0001664	G protein-coupled receptor binding	1	1	2	40	0.218066	0.526588	ENSAPLG00020016449	ENSAPLG00020016453
BP	GO:0007005	mitochondrion organization	1	1	2	45	0.222272	0.494624	ENSAPLG00020013823	ENSAPLG00020004728(IMMP2L)
BP	GO:0044248	cellular catabolic process	4	4	8	294	0.223804	0.494624	ENSAPLG00020000178,ENSAPLG00020001495,ENSAPLG00020013823,ENSAPLG00020018385(KMO)	ENSAPLG00020001242,ENSAPLG00020001672(TMEM74),ENSAPLG00020003586,ENSAPLG00020011771(KYNU)
BP	GO:0003008	system process	1	3	4	123	0.22432	0.494624	ENSAPLG00020001469	ENSAPLG00020000750,ENSAPLG00020014398(RGR),ENSAPLG00020014886
BP	GO:0009117	nucleotide metabolic process	1	3	4	123	0.22432	0.494624	ENSAPLG00020013735(NME1)	ENSAPLG00020001571,ENSAPLG00020011771(KYNU),ENSAPLG00020016637(PRPS2)
MF	GO:0015293	symporter activity	0	2	2	41	0.226165	0.541684	-	ENSAPLG00020000639(SLC6A15),ENSAPLG00020003956(SLC6A17)
BP	GO:0008272	sulfate transport	1	0	1	13	0.228222	0.494624	ENSAPLG00020015733(SLC26A8)	-
BP	GO:0009119	ribonucleoside metabolic process	1	0	1	13	0.228222	0.494624	ENSAPLG00020013735(NME1)	-
BP	GO:0009156	ribonucleoside monophosphate biosynthetic process	0	1	1	13	0.228222	0.494624	-	ENSAPLG00020016637(PRPS2)
BP	GO:0009161	ribonucleoside monophosphate metabolic process	0	1	1	13	0.228222	0.494624	-	ENSAPLG00020016637(PRPS2)
BP	GO:0009991	response to extracellular stimulus	1	0	1	13	0.228222	0.494624	ENSAPLG00020009508(P2RX6)	-
BP	GO:0015893	drug transport	0	1	1	13	0.228222	0.494624	-	ENSAPLG00020010026
BP	GO:0022412	cellular process involved in reproduction in multicellular organism	1	0	1	13	0.228222	0.494624	ENSAPLG00020015733(SLC26A8)	-
BP	GO:0031667	response to nutrient levels	1	0	1	13	0.228222	0.494624	ENSAPLG00020009508(P2RX6)	-
BP	GO:0072348	sulfur compound transport	1	0	1	13	0.228222	0.494624	ENSAPLG00020015733(SLC26A8)	-
BP	GO:1901566	organonitrogen compound biosynthetic process	6	6	12	476	0.228754	0.494624	ENSAPLG00020001058,ENSAPLG00020001525,ENSAPLG00020007651,ENSAPLG00020010173(FUT7),ENSAPLG00020013735(NME1),ENSAPLG00020018385(KMO)	ENSAPLG00020002961(HHATL),ENSAPLG00020003061(RPS4X),ENSAPLG00020011771(KYNU),ENSAPLG00020014869,ENSAPLG00020016403(ASL),ENSAPLG00020017499(B3GALT1)
BP	GO:0009165	nucleotide biosynthetic process	1	2	3	84	0.229816	0.495279	ENSAPLG00020013735(NME1)	ENSAPLG00020011771(KYNU),ENSAPLG00020016637(PRPS2)
MF	GO:0046982	protein heterodimerization activity	1	2	3	76	0.231998	0.541684	ENSAPLG00020004008	ENSAPLG00020004044,ENSAPLG00020004456
BP	GO:0051179	localization	11	19	30	1328	0.233231	0.500986	ENSAPLG00020001047,ENSAPLG00020005583(KCNJ6),ENSAPLG00020008179,ENSAPLG00020008188,ENSAPLG00020008194,ENSAPLG00020008710(GRIN3A),ENSAPLG00020009508(P2RX6),ENSAPLG00020014038,ENSAPLG00020015733(SLC26A8),ENSAPLG00020017125,ENSAPLG00020017128	ENSAPLG00020000410(SLC5A7),ENSAPLG00020001771(SYT12),ENSAPLG00020001797,ENSAPLG00020001900(SYT10),ENSAPLG00020003879(GRIA2),ENSAPLG00020004063(KCNA2),ENSAPLG00020004728(IMMP2L),ENSAPLG00020005338(ATP13A4),ENSAPLG00020008451(KCNK2),ENSAPLG00020009552(KCNC1),ENSAPLG00020010026,ENSAPLG00020010179(KCNG4),ENSAPLG00020012540(TRPC5),ENSAPLG00020014399(SLC18A3),ENSAPLG00020015721(CHRNA3),ENSAPLG000200175…
MF	GO:0005003	ephrin receptor activity	1	0	1	12	0.233412	0.541684	ENSAPLG00020010913	-
MF	GO:0009055	electron transfer activity	1	1	2	42	0.234287	0.541684	ENSAPLG00020003051	ENSAPLG00020001892
MF	GO:0031406	carboxylic acid binding	1	1	2	42	0.234287	0.541684	ENSAPLG00020008763	ENSAPLG00020010026
MF	GO:0043177	organic acid binding	1	1	2	42	0.234287	0.541684	ENSAPLG00020008763	ENSAPLG00020010026
BP	GO:1901293	nucleoside phosphate biosynthetic process	1	2	3	85	0.235055	0.503248	ENSAPLG00020013735(NME1)	ENSAPLG00020011771(KYNU),ENSAPLG00020016637(PRPS2)
BP	GO:0006753	nucleoside phosphate metabolic process	1	3	4	126	0.237015	0.505786	ENSAPLG00020013735(NME1)	ENSAPLG00020001571,ENSAPLG00020011771(KYNU),ENSAPLG00020016637(PRPS2)
CC	GO:0000813	ESCRT I complex	1	0	1	12	0.238381	0.5782	ENSAPLG00020014746	-
BP	GO:0007411	axon guidance	0	1	1	14	0.243462	0.512841	-	ENSAPLG00020015906
BP	GO:0031400	negative regulation of protein modification process	0	1	1	14	0.243462	0.512841	-	ENSAPLG00020002961(HHATL)
BP	GO:0032011	ARF protein signal transduction	0	1	1	14	0.243462	0.512841	-	ENSAPLG00020003708(IQSEC3)
BP	GO:0032012	regulation of ARF protein signal transduction	0	1	1	14	0.243462	0.512841	-	ENSAPLG00020003708(IQSEC3)
MF	GO:0008271	secondary active sulfate transmembrane transporter activity	1	0	1	13	0.250215	0.56646	ENSAPLG00020015733(SLC26A8)	-
MF	GO:0015116	sulfate transmembrane transporter activity	1	0	1	13	0.250215	0.56646	ENSAPLG00020015733(SLC26A8)	-
MF	GO:0016709	oxidoreductase activity, acting on paired donors, with incorporation or reduction of molecular oxygen, NAD(P)H as one donor, and incorporation of one atom of oxygen	1	0	1	13	0.250215	0.56646	ENSAPLG00020018385(KMO)	-
BP	GO:0006887	exocytosis	0	2	2	49	0.251558	0.52819	-	ENSAPLG00020001797,ENSAPLG00020001900(SYT10)
BP	GO:0006810	transport	9	19	28	1249	0.257396	0.531646	ENSAPLG00020001047,ENSAPLG00020005583(KCNJ6),ENSAPLG00020008179,ENSAPLG00020008188,ENSAPLG00020008194,ENSAPLG00020008710(GRIN3A),ENSAPLG00020009508(P2RX6),ENSAPLG00020014038,ENSAPLG00020015733(SLC26A8)	ENSAPLG00020000410(SLC5A7),ENSAPLG00020001771(SYT12),ENSAPLG00020001797,ENSAPLG00020001900(SYT10),ENSAPLG00020003879(GRIA2),ENSAPLG00020004063(KCNA2),ENSAPLG00020004728(IMMP2L),ENSAPLG00020005338(ATP13A4),ENSAPLG00020008451(KCNK2),ENSAPLG00020009552(KCNC1),ENSAPLG00020010026,ENSAPLG00020010179(KCNG4),ENSAPLG00020012540(TRPC5),ENSAPLG00020014399(SLC18A3),ENSAPLG00020015721(CHRNA3),ENSAPLG000200175…
BP	GO:0006221	pyrimidine nucleotide biosynthetic process	1	0	1	15	0.258404	0.531646	ENSAPLG00020013735(NME1)	-
BP	GO:0009123	nucleoside monophosphate metabolic process	0	1	1	15	0.258404	0.531646	-	ENSAPLG00020016637(PRPS2)
BP	GO:0009124	nucleoside monophosphate biosynthetic process	0	1	1	15	0.258404	0.531646	-	ENSAPLG00020016637(PRPS2)
BP	GO:0002682	regulation of immune system process	1	1	2	50	0.258903	0.531646	ENSAPLG00020013185	ENSAPLG00020015948
BP	GO:0016053	organic acid biosynthetic process	1	1	2	50	0.258903	0.531646	ENSAPLG00020018385(KMO)	ENSAPLG00020016403(ASL)
BP	GO:0046394	carboxylic acid biosynthetic process	1	1	2	50	0.258903	0.531646	ENSAPLG00020018385(KMO)	ENSAPLG00020016403(ASL)
MF	GO:0005086	ARF guanyl-nucleotide exchange factor activity	0	1	1	14	0.266652	0.580693	-	ENSAPLG00020003708(IQSEC3)
MF	GO:0008378	galactosyltransferase activity	0	1	1	14	0.266652	0.580693	-	ENSAPLG00020017499(B3GALT1)
MF	GO:0008483	transaminase activity	0	1	1	14	0.266652	0.580693	-	ENSAPLG00020017541(ETNPPL)
MF	GO:0016790	thiolester hydrolase activity	0	1	1	14	0.266652	0.580693	-	ENSAPLG00020001571
BP	GO:0051234	establishment of localization	9	19	28	1258	0.270456	0.548625	ENSAPLG00020001047,ENSAPLG00020005583(KCNJ6),ENSAPLG00020008179,ENSAPLG00020008188,ENSAPLG00020008194,ENSAPLG00020008710(GRIN3A),ENSAPLG00020009508(P2RX6),ENSAPLG00020014038,ENSAPLG00020015733(SLC26A8)	ENSAPLG00020000410(SLC5A7),ENSAPLG00020001771(SYT12),ENSAPLG00020001797,ENSAPLG00020001900(SYT10),ENSAPLG00020003879(GRIA2),ENSAPLG00020004063(KCNA2),ENSAPLG00020004728(IMMP2L),ENSAPLG00020005338(ATP13A4),ENSAPLG00020008451(KCNK2),ENSAPLG00020009552(KCNC1),ENSAPLG00020010026,ENSAPLG00020010179(KCNG4),ENSAPLG00020012540(TRPC5),ENSAPLG00020014399(SLC18A3),ENSAPLG00020015721(CHRNA3),ENSAPLG000200175…
BP	GO:0006220	pyrimidine nucleotide metabolic process	1	0	1	16	0.273052	0.548625	ENSAPLG00020013735(NME1)	-
BP	GO:0007283	spermatogenesis	1	0	1	16	0.273052	0.548625	ENSAPLG00020015733(SLC26A8)	-
BP	GO:0009064	glutamine family amino acid metabolic process	0	1	1	16	0.273052	0.548625	-	ENSAPLG00020016403(ASL)
BP	GO:0030073	insulin secretion	1	0	1	16	0.273052	0.548625	ENSAPLG00020001047	-
BP	GO:0050727	regulation of inflammatory response	0	1	1	16	0.273052	0.548625	-	ENSAPLG00020005110
BP	GO:0097485	neuron projection guidance	0	1	1	16	0.273052	0.548625	-	ENSAPLG00020015906
CC	GO:0098796	membrane protein complex	2	7	9	317	0.279315	0.654913	ENSAPLG00020009528(C9),ENSAPLG00020014746	ENSAPLG00020003542,ENSAPLG00020004063(KCNA2),ENSAPLG00020004728(IMMP2L),ENSAPLG00020009552(KCNC1),ENSAPLG00020010179(KCNG4),ENSAPLG00020017507,ENSAPLG00020017963(SCN3A)
BP	GO:0006732	coenzyme metabolic process	0	2	2	53	0.280945	0.562751	-	ENSAPLG00020001571,ENSAPLG00020011771(KYNU)
MF	GO:0016757	transferase activity, transferring glycosyl groups	3	3	6	202	0.281899	0.580693	ENSAPLG00020004922,ENSAPLG00020006086,ENSAPLG00020010173(FUT7)	ENSAPLG00020003731,ENSAPLG00020015223,ENSAPLG00020017499(B3GALT1)
MF	GO:0004089	carbonate dehydratase activity	0	1	1	15	0.28273	0.580693	-	ENSAPLG00020006693
MF	GO:0005242	inward rectifier potassium channel activity	1	0	1	15	0.28273	0.580693	ENSAPLG00020005583(KCNJ6)	-
MF	GO:0016769	transferase activity, transferring nitrogenous groups	0	1	1	15	0.28273	0.580693	-	ENSAPLG00020017541(ETNPPL)
MF	GO:0022848	acetylcholine-gated cation-selective channel activity	0	1	1	15	0.28273	0.580693	-	ENSAPLG00020015721(CHRNA3)
MF	GO:0099529	neurotransmitter receptor activity involved in regulation of postsynaptic membrane potential	0	1	1	15	0.28273	0.580693	-	ENSAPLG00020015721(CHRNA3)
MF	GO:1901682	sulfur compound transmembrane transporter activity	1	0	1	15	0.28273	0.580693	ENSAPLG00020015733(SLC26A8)	-
MF	GO:1904315	transmitter-gated ion channel activity involved in regulation of postsynaptic membrane potential	0	1	1	15	0.28273	0.580693	-	ENSAPLG00020015721(CHRNA3)
MF	GO:0008236	serine-type peptidase activity	1	3	4	123	0.283221	0.580693	ENSAPLG00020004636	ENSAPLG00020004728(IMMP2L),ENSAPLG00020012920(TMPRSS9),ENSAPLG00020014218(DPP10)
MF	GO:0016825	hydrolase activity, acting on acid phosphorus-nitrogen bonds	1	3	4	123	0.283221	0.580693	ENSAPLG00020004636	ENSAPLG00020004728(IMMP2L),ENSAPLG00020012920(TMPRSS9),ENSAPLG00020014218(DPP10)
MF	GO:0017171	serine hydrolase activity	1	3	4	123	0.283221	0.580693	ENSAPLG00020004636	ENSAPLG00020004728(IMMP2L),ENSAPLG00020012920(TMPRSS9),ENSAPLG00020014218(DPP10)
BP	GO:0030154	cell differentiation	1	3	4	137	0.284846	0.56815	ENSAPLG00020015733(SLC26A8)	ENSAPLG00020013040(STMN3),ENSAPLG00020015906,ENSAPLG00020017044
MF	GO:0004222	metalloendopeptidase activity	0	3	3	85	0.285199	0.581093	-	ENSAPLG00020002732(MMP7),ENSAPLG00020013082(ADAMTS15),ENSAPLG00020015055(MMEL1)
BP	GO:0007409	axonogenesis	0	1	1	17	0.287413	0.56815	-	ENSAPLG00020015906
BP	GO:0030072	peptide hormone secretion	1	0	1	17	0.287413	0.56815	ENSAPLG00020001047	-
BP	GO:0048232	male gamete generation	1	0	1	17	0.287413	0.56815	ENSAPLG00020015733(SLC26A8)	-
BP	GO:0034655	nucleobase-containing compound catabolic process	1	1	2	54	0.288285	0.56815	ENSAPLG00020001495	ENSAPLG00020003586
BP	GO:0034220	ion transmembrane transport	1	4	5	182	0.289548	0.56815	ENSAPLG00020009508(P2RX6)	ENSAPLG00020008451(KCNK2),ENSAPLG00020010026,ENSAPLG00020012540(TRPC5),ENSAPLG00020015721(CHRNA3)
BP	GO:0043603	cellular amide metabolic process	3	4	7	272	0.289731	0.56815	ENSAPLG00020001058,ENSAPLG00020001525,ENSAPLG00020007651	ENSAPLG00020001571,ENSAPLG00020003061(RPS4X),ENSAPLG00020004728(IMMP2L),ENSAPLG00020014869
MF	GO:0038023	signaling receptor activity	6	17	23	925	0.291149	0.585892	ENSAPLG00020007190(MTNR1A),ENSAPLG00020008710(GRIN3A),ENSAPLG00020009508(P2RX6),ENSAPLG00020010913,ENSAPLG00020011864(FZD10),ENSAPLG00020013185	ENSAPLG00020000750,ENSAPLG00020001170(GPR158),ENSAPLG00020001357(RXRG),ENSAPLG00020002468,ENSAPLG00020003879(GRIA2),ENSAPLG00020005110,ENSAPLG00020012197(UNC5A),ENSAPLG00020012899(SSTR4),ENSAPLG00020013692(SSTR1),ENSAPLG00020014398(RGR),ENSAPLG00020015721(CHRNA3),ENSAPLG00020015948,ENSAPLG00020016113(GRM7),ENSAPLG00020016153(OXTR),ENSAPLG00020016783(NPSR1),ENSAPLG00020017571(TACR3),ENSAPLG0002001…
MF	GO:0060089	molecular transducer activity	6	17	23	925	0.291149	0.585892	ENSAPLG00020007190(MTNR1A),ENSAPLG00020008710(GRIN3A),ENSAPLG00020009508(P2RX6),ENSAPLG00020010913,ENSAPLG00020011864(FZD10),ENSAPLG00020013185	ENSAPLG00020000750,ENSAPLG00020001170(GPR158),ENSAPLG00020001357(RXRG),ENSAPLG00020002468,ENSAPLG00020003879(GRIA2),ENSAPLG00020005110,ENSAPLG00020012197(UNC5A),ENSAPLG00020012899(SSTR4),ENSAPLG00020013692(SSTR1),ENSAPLG00020014398(RGR),ENSAPLG00020015721(CHRNA3),ENSAPLG00020015948,ENSAPLG00020016113(GRM7),ENSAPLG00020016153(OXTR),ENSAPLG00020016783(NPSR1),ENSAPLG00020017571(TACR3),ENSAPLG0002001…
MF	GO:0003735	structural constituent of ribosome	2	2	4	125	0.293044	0.586088	ENSAPLG00020001525,ENSAPLG00020007651	ENSAPLG00020003061(RPS4X),ENSAPLG00020014869
BP	GO:0048869	cellular developmental process	1	3	4	139	0.293709	0.574227	ENSAPLG00020015733(SLC26A8)	ENSAPLG00020013040(STMN3),ENSAPLG00020015906,ENSAPLG00020017044
CC	GO:0005840	ribosome	2	2	4	123	0.297099	0.654913	ENSAPLG00020001525,ENSAPLG00020007651	ENSAPLG00020003061(RPS4X),ENSAPLG00020014869
MF	GO:0038024	cargo receptor activity	2	1	3	87	0.297184	0.588169	ENSAPLG00020002640,ENSAPLG00020004636	ENSAPLG00020010026
MF	GO:0034061	DNA polymerase activity	0	1	1	16	0.298457	0.588169	-	ENSAPLG00020010812
MF	GO:0005125	cytokine activity	1	1	2	50	0.299497	0.588169	ENSAPLG00020016449	ENSAPLG00020016453
BP	GO:0006839	mitochondrial transport	0	1	1	18	0.301492	0.58075	-	ENSAPLG00020004728(IMMP2L)
BP	GO:0046839	phospholipid dephosphorylation	0	1	1	18	0.301492	0.58075	-	ENSAPLG00020005019(PLPP4)
BP	GO:0046879	hormone secretion	1	0	1	18	0.301492	0.58075	ENSAPLG00020001047	-
BP	GO:0071805	potassium ion transmembrane transport	0	1	1	18	0.301492	0.58075	-	ENSAPLG00020008451(KCNK2)
BP	GO:0072528	pyrimidine-containing compound biosynthetic process	1	0	1	18	0.301492	0.58075	ENSAPLG00020013735(NME1)	-
CC	GO:0031410	cytoplasmic vesicle	1	2	3	86	0.303247	0.654913	ENSAPLG00020014746	ENSAPLG00020017042,ENSAPLG00020018376(SYN2)
CC	GO:0097708	intracellular vesicle	1	2	3	86	0.303247	0.654913	ENSAPLG00020014746	ENSAPLG00020017042,ENSAPLG00020018376(SYN2)
CC	GO:0036452	ESCRT complex	1	0	1	16	0.304568	0.654913	ENSAPLG00020014746	-
BP	GO:0006952	defense response	2	1	3	98	0.304613	0.585037	ENSAPLG00020001462(bd2),ENSAPLG00020002566	ENSAPLG00020005110
BP	GO:0044283	small molecule biosynthetic process	2	1	3	99	0.310031	0.585617	ENSAPLG00020013735(NME1),ENSAPLG00020018385(KMO)	ENSAPLG00020016403(ASL)
BP	GO:0006518	peptide metabolic process	3	3	6	233	0.311334	0.585617	ENSAPLG00020001058,ENSAPLG00020001525,ENSAPLG00020007651	ENSAPLG00020003061(RPS4X),ENSAPLG00020004728(IMMP2L),ENSAPLG00020014869
MF	GO:0016831	carboxy-lyase activity	0	1	1	17	0.313841	0.605954	-	ENSAPLG00020001229(GAD2)
MF	GO:0071949	FAD binding	1	0	1	17	0.313841	0.605954	ENSAPLG00020018385(KMO)	-
MF	GO:0022853	active ion transmembrane transporter activity	1	2	3	90	0.315212	0.605954	ENSAPLG00020015733(SLC26A8)	ENSAPLG00020000639(SLC6A15),ENSAPLG00020003956(SLC6A17)
BP	GO:0007219	Notch signaling pathway	0	1	1	19	0.315294	0.585617	-	ENSAPLG00020002179
BP	GO:0016051	carbohydrate biosynthetic process	0	1	1	19	0.315294	0.585617	-	ENSAPLG00020000599
BP	GO:0033865	nucleoside bisphosphate metabolic process	0	1	1	19	0.315294	0.585617	-	ENSAPLG00020001571
BP	GO:0033875	ribonucleoside bisphosphate metabolic process	0	1	1	19	0.315294	0.585617	-	ENSAPLG00020001571
BP	GO:0034032	purine nucleoside bisphosphate metabolic process	0	1	1	19	0.315294	0.585617	-	ENSAPLG00020001571
BP	GO:0034404	nucleobase-containing small molecule biosynthetic process	1	0	1	19	0.315294	0.585617	ENSAPLG00020013735(NME1)	-
BP	GO:0048667	cell morphogenesis involved in neuron differentiation	0	1	1	19	0.315294	0.585617	-	ENSAPLG00020015906
BP	GO:0060548	negative regulation of cell death	0	1	1	19	0.315294	0.585617	-	ENSAPLG00020003736
BP	GO:0071417	cellular response to organonitrogen compound	0	1	1	19	0.315294	0.585617	-	ENSAPLG00020006192(NSG2)
BP	GO:1901564	organonitrogen compound metabolic process	15	26	41	1928	0.315677	0.585617	ENSAPLG00020000178,ENSAPLG00020001058,ENSAPLG00020001525,ENSAPLG00020003814(STKLD1),ENSAPLG00020004636,ENSAPLG00020004922,ENSAPLG00020006086,ENSAPLG00020007651,ENSAPLG00020010173(FUT7),ENSAPLG00020010913,ENSAPLG00020013735(NME1),ENSAPLG00020015421,ENSAPLG00020015684,ENSAPLG00020017035,ENSAPLG00020018385(KMO)	ENSAPLG00020000823(SCRN1),ENSAPLG00020001571,ENSAPLG00020001599,ENSAPLG00020002411,ENSAPLG00020002732(MMP7),ENSAPLG00020002961(HHATL),ENSAPLG00020003061(RPS4X),ENSAPLG00020003731,ENSAPLG00020004728(IMMP2L),ENSAPLG00020005265,ENSAPLG00020011771(KYNU),ENSAPLG00020012734(RPS6KL1),ENSAPLG00020012920(TMPRSS9),ENSAPLG00020013082(ADAMTS15),ENSAPLG00020013892(PTPRO),ENSAPLG00020014121,ENSAPLG00020014194(…
MF	GO:0048037	cofactor binding	3	5	8	294	0.315988	0.605954	ENSAPLG00020003051,ENSAPLG00020008763,ENSAPLG00020018385(KMO)	ENSAPLG00020001229(GAD2),ENSAPLG00020010255(RFESD),ENSAPLG00020011771(KYNU),ENSAPLG00020014667(HTATIP2),ENSAPLG00020017541(ETNPPL)
CC	GO:0000776	kinetochore	0	1	1	17	0.320203	0.654913	-	ENSAPLG00020008354
MF	GO:0015291	secondary active transmembrane transporter activity	1	2	3	91	0.321229	0.612401	ENSAPLG00020015733(SLC26A8)	ENSAPLG00020000639(SLC6A15),ENSAPLG00020003956(SLC6A17)
CC	GO:0031982	vesicle	1	2	3	89	0.321798	0.654913	ENSAPLG00020014746	ENSAPLG00020017042,ENSAPLG00020018376(SYN2)
BP	GO:0007417	central nervous system development	1	0	1	20	0.328826	0.601466	ENSAPLG00020017262(POU3F4)	-
BP	GO:0007605	sensory perception of sound	0	1	1	20	0.328826	0.601466	-	ENSAPLG00020014886
BP	GO:0034330	cell junction organization	0	1	1	20	0.328826	0.601466	-	ENSAPLG00020014886
BP	GO:0050954	sensory perception of mechanical stimulus	0	1	1	20	0.328826	0.601466	-	ENSAPLG00020014886
BP	GO:1901699	cellular response to nitrogen compound	0	1	1	20	0.328826	0.601466	-	ENSAPLG00020006192(NSG2)
MF	GO:0001614	purinergic nucleotide receptor activity	1	0	1	18	0.328888	0.616193	ENSAPLG00020009508(P2RX6)	-
MF	GO:0016502	nucleotide receptor activity	1	0	1	18	0.328888	0.616193	ENSAPLG00020009508(P2RX6)	-
MF	GO:0030276	clathrin binding	0	1	1	18	0.328888	0.616193	-	ENSAPLG00020006192(NSG2)
MF	GO:0008146	sulfotransferase activity	0	2	2	54	0.331862	0.61786	-	ENSAPLG00020000599,ENSAPLG00020012434
CC	GO:0005694	chromosome	2	3	5	170	0.332977	0.654913	ENSAPLG00020004008,ENSAPLG00020006216(SMC1B)	ENSAPLG00020004044,ENSAPLG00020004456,ENSAPLG00020008354
MF	GO:0008233	peptidase activity	2	9	11	427	0.333569	0.61786	ENSAPLG00020004636,ENSAPLG00020015684	ENSAPLG00020000823(SCRN1),ENSAPLG00020002732(MMP7),ENSAPLG00020004728(IMMP2L),ENSAPLG00020012920(TMPRSS9),ENSAPLG00020013082(ADAMTS15),ENSAPLG00020014121,ENSAPLG00020014194(NRIP2),ENSAPLG00020014218(DPP10),ENSAPLG00020015055(MMEL1)
CC	GO:0010008	endosome membrane	1	0	1	18	0.33549	0.654913	ENSAPLG00020014746	-
CC	GO:0042613	MHC class II protein complex	0	1	1	18	0.33549	0.654913	-	ENSAPLG00020003542
MF	GO:0004175	endopeptidase activity	2	5	7	258	0.336173	0.619166	ENSAPLG00020004636,ENSAPLG00020015684	ENSAPLG00020002732(MMP7),ENSAPLG00020012920(TMPRSS9),ENSAPLG00020013082(ADAMTS15),ENSAPLG00020014194(NRIP2),ENSAPLG00020015055(MMEL1)
BP	GO:0000904	cell morphogenesis involved in differentiation	0	1	1	21	0.342091	0.622244	-	ENSAPLG00020015906
BP	GO:0009914	hormone transport	1	0	1	21	0.342091	0.622244	ENSAPLG00020001047	-
MF	GO:0030234	enzyme regulator activity	1	6	7	260	0.343296	0.628733	ENSAPLG00020008053	ENSAPLG00020001946(CDK5R2),ENSAPLG00020005104(FETUB),ENSAPLG00020006894,ENSAPLG00020007782(WFDC2),ENSAPLG00020011896(ARAP3),ENSAPLG00020013281(PPP2R2B)
CC	GO:0000793	condensed chromosome	0	1	1	19	0.350436	0.654913	-	ENSAPLG00020008354
CC	GO:0042611	MHC protein complex	0	1	1	19	0.350436	0.654913	-	ENSAPLG00020003542
CC	GO:0045211	postsynaptic membrane	0	1	1	19	0.350436	0.654913	-	ENSAPLG00020015721(CHRNA3)
CC	GO:0097060	synaptic membrane	0	1	1	19	0.350436	0.654913	-	ENSAPLG00020015721(CHRNA3)
BP	GO:0009395	phospholipid catabolic process	0	1	1	22	0.355096	0.632356	-	ENSAPLG00020001242
BP	GO:0019882	antigen processing and presentation	0	1	1	22	0.355096	0.632356	-	ENSAPLG00020003542
BP	GO:0031347	regulation of defense response	0	1	1	22	0.355096	0.632356	-	ENSAPLG00020005110
MF	GO:0004523	RNA-DNA hybrid ribonuclease activity	1	1	2	57	0.355862	0.647112	ENSAPLG00020002809	ENSAPLG00020010812
BP	GO:0055086	nucleobase-containing small molecule metabolic process	1	3	4	153	0.356474	0.632356	ENSAPLG00020013735(NME1)	ENSAPLG00020001571,ENSAPLG00020011771(KYNU),ENSAPLG00020016637(PRPS2)
MF	GO:0004857	enzyme inhibitor activity	1	2	3	97	0.357301	0.647112	ENSAPLG00020008053	ENSAPLG00020005104(FETUB),ENSAPLG00020007782(WFDC2)
BP	GO:0032501	multicellular organismal process	3	8	11	485	0.359941	0.632356	ENSAPLG00020001469,ENSAPLG00020015733(SLC26A8),ENSAPLG00020017262(POU3F4)	ENSAPLG00020000750,ENSAPLG00020012092,ENSAPLG00020013040(STMN3),ENSAPLG00020014121,ENSAPLG00020014398(RGR),ENSAPLG00020014886,ENSAPLG00020015906,ENSAPLG00020017044
CC	GO:0098794	postsynapse	0	1	1	20	0.365048	0.671218	-	ENSAPLG00020015721(CHRNA3)
BP	GO:0006413	translational initiation	1	0	1	23	0.367846	0.632356	ENSAPLG00020001058	-
BP	GO:0008652	cellular amino acid biosynthetic process	0	1	1	23	0.367846	0.632356	-	ENSAPLG00020016403(ASL)
BP	GO:0009144	purine nucleoside triphosphate metabolic process	1	0	1	23	0.367846	0.632356	ENSAPLG00020013735(NME1)	-
BP	GO:0009145	purine nucleoside triphosphate biosynthetic process	1	0	1	23	0.367846	0.632356	ENSAPLG00020013735(NME1)	-
BP	GO:0009205	purine ribonucleoside triphosphate metabolic process	1	0	1	23	0.367846	0.632356	ENSAPLG00020013735(NME1)	-
BP	GO:0009206	purine ribonucleoside triphosphate biosynthetic process	1	0	1	23	0.367846	0.632356	ENSAPLG00020013735(NME1)	-
BP	GO:0010498	proteasomal protein catabolic process	1	0	1	23	0.367846	0.632356	ENSAPLG00020000178	-
BP	GO:0032990	cell part morphogenesis	0	1	1	23	0.367846	0.632356	-	ENSAPLG00020015906
BP	GO:0043161	proteasome-mediated ubiquitin-dependent protein catabolic process	1	0	1	23	0.367846	0.632356	ENSAPLG00020000178	-
BP	GO:0048812	neuron projection morphogenesis	0	1	1	23	0.367846	0.632356	-	ENSAPLG00020015906
BP	GO:0048858	cell projection morphogenesis	0	1	1	23	0.367846	0.632356	-	ENSAPLG00020015906
BP	GO:0098656	anion transmembrane transport	0	1	1	23	0.367846	0.632356	-	ENSAPLG00020010026
BP	GO:0120039	plasma membrane bounded cell projection morphogenesis	0	1	1	23	0.367846	0.632356	-	ENSAPLG00020015906
BP	GO:1901607	alpha-amino acid biosynthetic process	0	1	1	23	0.367846	0.632356	-	ENSAPLG00020016403(ASL)
BP	GO:0010558	negative regulation of macromolecule biosynthetic process	0	2	2	65	0.367986	0.632356	-	ENSAPLG00020002179,ENSAPLG00020002961(HHATL)
BP	GO:2000113	negative regulation of cellular macromolecule biosynthetic process	0	2	2	65	0.367986	0.632356	-	ENSAPLG00020002179,ENSAPLG00020002961(HHATL)
BP	GO:0048731	system development	1	4	5	203	0.371545	0.636795	ENSAPLG00020017262(POU3F4)	ENSAPLG00020012092,ENSAPLG00020013040(STMN3),ENSAPLG00020015906,ENSAPLG00020017044
MF	GO:0016620	oxidoreductase activity, acting on the aldehyde or oxo group of donors, NAD or NADP as acceptor	0	1	1	21	0.372088	0.670169	-	ENSAPLG00020014667(HTATIP2)
BP	GO:0019538	protein metabolic process	13	21	34	1624	0.376962	0.641771	ENSAPLG00020000178,ENSAPLG00020001058,ENSAPLG00020001525,ENSAPLG00020003814(STKLD1),ENSAPLG00020004636,ENSAPLG00020004922,ENSAPLG00020006086,ENSAPLG00020007651,ENSAPLG00020010173(FUT7),ENSAPLG00020010913,ENSAPLG00020015421,ENSAPLG00020015684,ENSAPLG00020017035	ENSAPLG00020000823(SCRN1),ENSAPLG00020001599,ENSAPLG00020002411,ENSAPLG00020002732(MMP7),ENSAPLG00020002961(HHATL),ENSAPLG00020003061(RPS4X),ENSAPLG00020003731,ENSAPLG00020004728(IMMP2L),ENSAPLG00020005265,ENSAPLG00020012734(RPS6KL1),ENSAPLG00020012920(TMPRSS9),ENSAPLG00020013082(ADAMTS15),ENSAPLG00020013892(PTPRO),ENSAPLG00020014121,ENSAPLG00020014194(NRIP2),ENSAPLG00020014218(DPP10),ENSAPLG0002…
CC	GO:0000775	chromosome, centromeric region	0	1	1	21	0.379335	0.686416	-	ENSAPLG00020008354
BP	GO:0006497	protein lipidation	0	1	1	24	0.380345	0.641771	-	ENSAPLG00020002961(HHATL)
BP	GO:0016485	protein processing	0	1	1	24	0.380345	0.641771	-	ENSAPLG00020004728(IMMP2L)
BP	GO:0042158	lipoprotein biosynthetic process	0	1	1	24	0.380345	0.641771	-	ENSAPLG00020002961(HHATL)
BP	GO:0043543	protein acylation	0	1	1	24	0.380345	0.641771	-	ENSAPLG00020002961(HHATL)
BP	GO:0072527	pyrimidine-containing compound metabolic process	1	0	1	24	0.380345	0.641771	ENSAPLG00020013735(NME1)	-
MF	GO:0016891	endoribonuclease activity, producing 5'-phosphomonoesters	1	1	2	61	0.387367	0.690064	ENSAPLG00020002809	ENSAPLG00020010812
MF	GO:0051015	actin filament binding	1	1	2	61	0.387367	0.690064	ENSAPLG00020017198	ENSAPLG00020003232
BP	GO:0009056	catabolic process	4	4	8	352	0.391933	0.65567	ENSAPLG00020000178,ENSAPLG00020001495,ENSAPLG00020013823,ENSAPLG00020018385(KMO)	ENSAPLG00020001242,ENSAPLG00020001672(TMEM74),ENSAPLG00020003586,ENSAPLG00020011771(KYNU)
BP	GO:0009142	nucleoside triphosphate biosynthetic process	1	0	1	25	0.392599	0.65567	ENSAPLG00020013735(NME1)	-
BP	GO:0009199	ribonucleoside triphosphate metabolic process	1	0	1	25	0.392599	0.65567	ENSAPLG00020013735(NME1)	-
BP	GO:0009201	ribonucleoside triphosphate biosynthetic process	1	0	1	25	0.392599	0.65567	ENSAPLG00020013735(NME1)	-
BP	GO:0044281	small molecule metabolic process	2	7	9	401	0.393739	0.655897	ENSAPLG00020013735(NME1),ENSAPLG00020018385(KMO)	ENSAPLG00020001137(EHHADH),ENSAPLG00020001229(GAD2),ENSAPLG00020001571,ENSAPLG00020011771(KYNU),ENSAPLG00020016403(ASL),ENSAPLG00020016637(PRPS2),ENSAPLG00020017209(HPDL)
MF	GO:0017111	nucleoside-triphosphatase activity	5	6	11	449	0.395079	0.692558	ENSAPLG00020002995,ENSAPLG00020012623,ENSAPLG00020015287,ENSAPLG00020015294,ENSAPLG00020017198	ENSAPLG00020001026,ENSAPLG00020004574,ENSAPLG00020005338(ATP13A4),ENSAPLG00020009080(DNAH3),ENSAPLG00020015875(MOV10L1),ENSAPLG00020017206(KIF1A)
MF	GO:0004866	endopeptidase inhibitor activity	1	1	2	62	0.39514	0.692558	ENSAPLG00020008053	ENSAPLG00020005104(FETUB)
MF	GO:0061135	endopeptidase regulator activity	1	1	2	62	0.39514	0.692558	ENSAPLG00020008053	ENSAPLG00020005104(FETUB)
CC	GO:0000785	chromatin	1	2	3	101	0.395743	0.699709	ENSAPLG00020004008	ENSAPLG00020004044,ENSAPLG00020004456
BP	GO:0031327	negative regulation of cellular biosynthetic process	0	2	2	69	0.396178	0.65828	-	ENSAPLG00020002179,ENSAPLG00020002961(HHATL)
CC	GO:0005911	cell-cell junction	1	1	2	61	0.398957	0.699709	ENSAPLG00020008171	ENSAPLG00020014886
BP	GO:0098655	cation transmembrane transport	1	2	3	116	0.401786	0.665519	ENSAPLG00020009508(P2RX6)	ENSAPLG00020008451(KCNK2),ENSAPLG00020012540(TRPC5)
BP	GO:0009890	negative regulation of biosynthetic process	0	2	2	70	0.403138	0.665519	-	ENSAPLG00020002179,ENSAPLG00020002961(HHATL)
BP	GO:0003006	developmental process involved in reproduction	1	0	1	26	0.404611	0.665519	ENSAPLG00020015733(SLC26A8)	-
BP	GO:0032989	cellular component morphogenesis	0	1	1	26	0.404611	0.665519	-	ENSAPLG00020015906
BP	GO:0006412	translation	3	2	5	212	0.406979	0.667314	ENSAPLG00020001058,ENSAPLG00020001525,ENSAPLG00020007651	ENSAPLG00020003061(RPS4X),ENSAPLG00020014869
MF	GO:0070011	peptidase activity, acting on L-amino acid peptides	2	8	10	410	0.409427	0.71191	ENSAPLG00020004636,ENSAPLG00020015684	ENSAPLG00020000823(SCRN1),ENSAPLG00020002732(MMP7),ENSAPLG00020004728(IMMP2L),ENSAPLG00020012920(TMPRSS9),ENSAPLG00020013082(ADAMTS15),ENSAPLG00020014194(NRIP2),ENSAPLG00020014218(DPP10),ENSAPLG00020015055(MMEL1)
MF	GO:0016893	endonuclease activity, active with either ribo- or deoxyribonucleic acids and producing 5'-phosphomonoesters	1	1	2	64	0.410549	0.71191	ENSAPLG00020002809	ENSAPLG00020010812
BP	GO:0042221	response to chemical	2	3	5	213	0.410906	0.667314	ENSAPLG00020000178,ENSAPLG00020009508(P2RX6)	ENSAPLG00020006192(NSG2),ENSAPLG00020010026,ENSAPLG00020015906
BP	GO:0006165	nucleoside diphosphate phosphorylation	1	0	1	27	0.416388	0.667314	ENSAPLG00020013735(NME1)	-
BP	GO:0007276	gamete generation	1	0	1	27	0.416388	0.667314	ENSAPLG00020015733(SLC26A8)	-
BP	GO:0009141	nucleoside triphosphate metabolic process	1	0	1	27	0.416388	0.667314	ENSAPLG00020013735(NME1)	-
BP	GO:0009306	protein secretion	1	0	1	27	0.416388	0.667314	ENSAPLG00020001047	-
BP	GO:0035592	establishment of protein localization to extracellular region	1	0	1	27	0.416388	0.667314	ENSAPLG00020001047	-
BP	GO:0046939	nucleotide phosphorylation	1	0	1	27	0.416388	0.667314	ENSAPLG00020013735(NME1)	-
BP	GO:0048609	multicellular organismal reproductive process	1	0	1	27	0.416388	0.667314	ENSAPLG00020015733(SLC26A8)	-
BP	GO:0071692	protein localization to extracellular region	1	0	1	27	0.416388	0.667314	ENSAPLG00020001047	-
BP	GO:0051493	regulation of cytoskeleton organization	0	2	2	72	0.416943	0.667314	-	ENSAPLG00020000382(STMN4),ENSAPLG00020013040(STMN3)
MF	GO:0004521	endoribonuclease activity	1	1	2	65	0.418182	0.713972	ENSAPLG00020002809	ENSAPLG00020010812
MF	GO:0003682	chromatin binding	0	1	1	25	0.42541	0.713972	-	ENSAPLG00020002179
MF	GO:0098960	postsynaptic neurotransmitter receptor activity	0	1	1	25	0.42541	0.713972	-	ENSAPLG00020015721(CHRNA3)
MF	GO:1901681	sulfur compound binding	1	0	1	25	0.42541	0.713972	ENSAPLG00020008763	-
MF	GO:0005179	hormone activity	0	2	2	66	0.425765	0.713972	-	ENSAPLG00020012873,ENSAPLG00020017703(GAL)
BP	GO:0043043	peptide biosynthetic process	3	2	5	217	0.426578	0.675689	ENSAPLG00020001058,ENSAPLG00020001525,ENSAPLG00020007651	ENSAPLG00020003061(RPS4X),ENSAPLG00020014869
BP	GO:0002790	peptide secretion	1	0	1	28	0.427933	0.675689	ENSAPLG00020001047	-
BP	GO:0006631	fatty acid metabolic process	0	1	1	28	0.427933	0.675689	-	ENSAPLG00020001137(EHHADH)
BP	GO:0032504	multicellular organism reproduction	1	0	1	28	0.427933	0.675689	ENSAPLG00020015733(SLC26A8)	-
BP	GO:1901701	cellular response to oxygen-containing compound	0	1	1	28	0.427933	0.675689	-	ENSAPLG00020006192(NSG2)
BP	GO:0048856	anatomical structure development	2	5	7	315	0.428385	0.675689	ENSAPLG00020015733(SLC26A8),ENSAPLG00020017262(POU3F4)	ENSAPLG00020012092,ENSAPLG00020013040(STMN3),ENSAPLG00020014121,ENSAPLG00020015906,ENSAPLG00020017044
MF	GO:0005126	cytokine receptor binding	1	1	2	67	0.433296	0.713972	ENSAPLG00020016449	ENSAPLG00020016453
MF	GO:0016782	transferase activity, transferring sulfur-containing groups	0	2	2	67	0.433296	0.713972	-	ENSAPLG00020000599,ENSAPLG00020012434
MF	GO:0016462	pyrophosphatase activity	5	6	11	463	0.43468	0.713972	ENSAPLG00020002995,ENSAPLG00020012623,ENSAPLG00020015287,ENSAPLG00020015294,ENSAPLG00020017198	ENSAPLG00020001026,ENSAPLG00020004574,ENSAPLG00020005338(ATP13A4),ENSAPLG00020009080(DNAH3),ENSAPLG00020015875(MOV10L1),ENSAPLG00020017206(KIF1A)
MF	GO:0005516	calmodulin binding	0	1	1	26	0.43802	0.713972	-	ENSAPLG00020002411
MF	GO:0016903	oxidoreductase activity, acting on the aldehyde or oxo group of donors	0	1	1	26	0.43802	0.713972	-	ENSAPLG00020014667(HTATIP2)
MF	GO:0017137	Rab GTPase binding	0	1	1	26	0.43802	0.713972	-	ENSAPLG00020001797
MF	GO:0019205	nucleobase-containing compound kinase activity	1	0	1	26	0.43802	0.713972	ENSAPLG00020013735(NME1)	-
BP	GO:0016071	mRNA metabolic process	1	2	3	123	0.438732	0.690343	ENSAPLG00020001495	ENSAPLG00020001599,ENSAPLG00020003586
BP	GO:0016043	cellular component organization	5	11	16	765	0.440677	0.691736	ENSAPLG00020006216(SMC1B),ENSAPLG00020013823,ENSAPLG00020014038,ENSAPLG00020017125,ENSAPLG00020017128	ENSAPLG00020000382(STMN4),ENSAPLG00020004063(KCNA2),ENSAPLG00020004574,ENSAPLG00020004728(IMMP2L),ENSAPLG00020006192(NSG2),ENSAPLG00020009552(KCNC1),ENSAPLG00020010179(KCNG4),ENSAPLG00020013040(STMN3),ENSAPLG00020014886,ENSAPLG00020015906,ENSAPLG00020017044
MF	GO:0098772	molecular function regulator	3	10	13	556	0.444594	0.719684	ENSAPLG00020001469,ENSAPLG00020008053,ENSAPLG00020016449	ENSAPLG00020001946(CDK5R2),ENSAPLG00020003708(IQSEC3),ENSAPLG00020005104(FETUB),ENSAPLG00020006894,ENSAPLG00020007782(WFDC2),ENSAPLG00020011896(ARAP3),ENSAPLG00020012873,ENSAPLG00020013281(PPP2R2B),ENSAPLG00020016453,ENSAPLG00020017703(GAL)
MF	GO:0016818	hydrolase activity, acting on acid anhydrides, in phosphorus-containing anhydrides	5	6	11	467	0.445989	0.719684	ENSAPLG00020002995,ENSAPLG00020012623,ENSAPLG00020015287,ENSAPLG00020015294,ENSAPLG00020017198	ENSAPLG00020001026,ENSAPLG00020004574,ENSAPLG00020005338(ATP13A4),ENSAPLG00020009080(DNAH3),ENSAPLG00020015875(MOV10L1),ENSAPLG00020017206(KIF1A)
MF	GO:0005044	scavenger receptor activity	2	0	2	69	0.448198	0.719684	ENSAPLG00020002640,ENSAPLG00020004636	-
BP	GO:0009132	nucleoside diphosphate metabolic process	1	0	1	30	0.450347	0.699123	ENSAPLG00020013735(NME1)	-
BP	GO:0042157	lipoprotein metabolic process	0	1	1	30	0.450347	0.699123	-	ENSAPLG00020002961(HHATL)
MF	GO:0016830	carbon-carbon lyase activity	0	1	1	27	0.450354	0.719684	-	ENSAPLG00020001229(GAD2)
BP	GO:0006486	protein glycosylation	1	1	2	77	0.450736	0.699123	ENSAPLG00020010173(FUT7)	ENSAPLG00020017499(B3GALT1)
BP	GO:0043413	macromolecule glycosylation	1	1	2	77	0.450736	0.699123	ENSAPLG00020010173(FUT7)	ENSAPLG00020017499(B3GALT1)
BP	GO:0070085	glycosylation	1	1	2	77	0.450736	0.699123	ENSAPLG00020010173(FUT7)	ENSAPLG00020017499(B3GALT1)
CC	GO:0070161	anchoring junction	1	1	2	68	0.453294	0.764319	ENSAPLG00020008171	ENSAPLG00020014886
MF	GO:0016817	hydrolase activity, acting on acid anhydrides	5	6	11	471	0.45728	0.727187	ENSAPLG00020002995,ENSAPLG00020012623,ENSAPLG00020015287,ENSAPLG00020015294,ENSAPLG00020017198	ENSAPLG00020001026,ENSAPLG00020004574,ENSAPLG00020005338(ATP13A4),ENSAPLG00020009080(DNAH3),ENSAPLG00020015875(MOV10L1),ENSAPLG00020017206(KIF1A)
BP	GO:0009101	glycoprotein biosynthetic process	1	1	2	78	0.457363	0.707721	ENSAPLG00020010173(FUT7)	ENSAPLG00020017499(B3GALT1)
CC	GO:0098687	chromosomal region	0	1	1	27	0.458604	0.764319	-	ENSAPLG00020008354
BP	GO:0032269	negative regulation of cellular protein metabolic process	0	1	1	31	0.461224	0.710329	-	ENSAPLG00020002961(HHATL)
BP	GO:0051248	negative regulation of protein metabolic process	0	1	1	31	0.461224	0.710329	-	ENSAPLG00020002961(HHATL)
MF	GO:0008092	cytoskeletal protein binding	3	4	7	293	0.461711	0.728255	ENSAPLG00020012623,ENSAPLG00020015287,ENSAPLG00020017198	ENSAPLG00020003232,ENSAPLG00020013040(STMN3),ENSAPLG00020015906,ENSAPLG00020017206(KIF1A)
MF	GO:0003743	translation initiation factor activity	1	0	1	28	0.462419	0.728255	ENSAPLG00020001058	-
BP	GO:0007275	multicellular organism development	1	5	6	276	0.463062	0.711481	ENSAPLG00020017262(POU3F4)	ENSAPLG00020012092,ENSAPLG00020013040(STMN3),ENSAPLG00020014121,ENSAPLG00020015906,ENSAPLG00020017044
BP	GO:0043604	amide biosynthetic process	3	2	5	227	0.46538	0.713364	ENSAPLG00020001058,ENSAPLG00020001525,ENSAPLG00020007651	ENSAPLG00020003061(RPS4X),ENSAPLG00020014869
MF	GO:0008144	drug binding	12	11	23	1018	0.469538	0.732682	ENSAPLG00020003814(STKLD1),ENSAPLG00020006142,ENSAPLG00020006151,ENSAPLG00020006216(SMC1B),ENSAPLG00020008763,ENSAPLG00020009508(P2RX6),ENSAPLG00020010913,ENSAPLG00020012623,ENSAPLG00020015287,ENSAPLG00020015421,ENSAPLG00020015709(DNAJA4),ENSAPLG00020017198	ENSAPLG00020001229(GAD2),ENSAPLG00020002411,ENSAPLG00020002467(MSH4),ENSAPLG00020009080(DNAH3),ENSAPLG00020010026,ENSAPLG00020011771(KYNU),ENSAPLG00020012734(RPS6KL1),ENSAPLG00020014587,ENSAPLG00020015226,ENSAPLG00020017206(KIF1A),ENSAPLG00020017541(ETNPPL)
MF	GO:0005488	binding	68	90	158	7166	0.469941	0.732682	ENSAPLG00020000086,ENSAPLG00020000178,ENSAPLG00020001058,ENSAPLG00020001469,ENSAPLG00020001525,ENSAPLG00020002331,ENSAPLG00020002766(IGF2BP1),ENSAPLG00020002779(DNAJB13),ENSAPLG00020002809,ENSAPLG00020002995,ENSAPLG00020003051,ENSAPLG00020003056,ENSAPLG00020003288(LRRC10B),ENSAPLG00020003547,ENSAPLG00020003749,ENSAPLG00020003814(STKLD1),ENSAPLG00020004008,ENSAPLG00020004203,ENSAPLG00020004636,ENS…	ENSAPLG00020000528(SMOC2),ENSAPLG00020000680,ENSAPLG00020001026,ENSAPLG00020001229(GAD2),ENSAPLG00020001357(RXRG),ENSAPLG00020001599,ENSAPLG00020001797,ENSAPLG00020002179,ENSAPLG00020002295,ENSAPLG00020002371,ENSAPLG00020002411,ENSAPLG00020002467(MSH4),ENSAPLG00020002732(MMP7),ENSAPLG00020003232,ENSAPLG00020003464(FSTL5),ENSAPLG00020003708(IQSEC3),ENSAPLG00020003732,ENSAPLG00020004044,ENSAPLG0002…
BP	GO:0022607	cellular component assembly	3	4	7	328	0.470439	0.71781	ENSAPLG00020013823,ENSAPLG00020017125,ENSAPLG00020017128	ENSAPLG00020004063(KCNA2),ENSAPLG00020006192(NSG2),ENSAPLG00020009552(KCNC1),ENSAPLG00020010179(KCNG4)
BP	GO:0009100	glycoprotein metabolic process	1	1	2	80	0.470479	0.71781	ENSAPLG00020010173(FUT7)	ENSAPLG00020017499(B3GALT1)
CC	GO:0030286	dynein complex	0	1	1	28	0.470802	0.764319	-	ENSAPLG00020009080(DNAH3)
MF	GO:0005262	calcium channel activity	0	1	1	29	0.474221	0.732682	-	ENSAPLG00020012540(TRPC5)
MF	GO:0016776	phosphotransferase activity, phosphate group as acceptor	1	0	1	29	0.474221	0.732682	ENSAPLG00020013735(NME1)	-
BP	GO:0032101	regulation of response to external stimulus	0	1	1	33	0.482341	0.732486	-	ENSAPLG00020005110
BP	GO:0046578	regulation of Ras protein signal transduction	0	1	1	33	0.482341	0.732486	-	ENSAPLG00020003708(IQSEC3)
CC	GO:0005768	endosome	1	0	1	29	0.482728	0.764319	ENSAPLG00020014746	-
CC	GO:0005923	bicellular tight junction	1	0	1	29	0.482728	0.764319	ENSAPLG00020008171	-
CC	GO:0043296	apical junction complex	1	0	1	29	0.482728	0.764319	ENSAPLG00020008171	-
CC	GO:0098800	inner mitochondrial membrane protein complex	0	1	1	29	0.482728	0.764319	-	ENSAPLG00020004728(IMMP2L)
MF	GO:0019887	protein kinase regulator activity	0	1	1	30	0.485764	0.746977	-	ENSAPLG00020001946(CDK5R2)
BP	GO:0009150	purine ribonucleotide metabolic process	1	1	2	83	0.489795	0.736066	ENSAPLG00020013735(NME1)	ENSAPLG00020001571
BP	GO:0018193	peptidyl-amino acid modification	1	1	2	83	0.489795	0.736066	ENSAPLG00020017035	ENSAPLG00020005265
BP	GO:0010608	posttranscriptional regulation of gene expression	0	1	1	34	0.492589	0.736066	-	ENSAPLG00020015875(MOV10L1)
BP	GO:0019953	sexual reproduction	1	0	1	34	0.492589	0.736066	ENSAPLG00020015733(SLC26A8)	-
BP	GO:0044703	multi-organism reproductive process	1	0	1	34	0.492589	0.736066	ENSAPLG00020015733(SLC26A8)	-
BP	GO:0051604	protein maturation	0	1	1	34	0.492589	0.736066	-	ENSAPLG00020004728(IMMP2L)
BP	GO:0051704	multi-organism process	1	0	1	34	0.492589	0.736066	ENSAPLG00020015733(SLC26A8)	-
BP	GO:0010033	response to organic substance	2	1	3	134	0.494938	0.737887	ENSAPLG00020000178,ENSAPLG00020009508(P2RX6)	ENSAPLG00020006192(NSG2)
BP	GO:0051649	establishment of localization in cell	1	5	6	286	0.497676	0.740278	ENSAPLG00020014038	ENSAPLG00020001771(SYT12),ENSAPLG00020001797,ENSAPLG00020004728(IMMP2L),ENSAPLG00020017838(RAMP1),ENSAPLG00020018376(SYN2)
BP	GO:0010817	regulation of hormone levels	1	0	1	35	0.502636	0.743672	ENSAPLG00020001047	-
BP	GO:0006163	purine nucleotide metabolic process	1	1	2	86	0.508668	0.743672	ENSAPLG00020013735(NME1)	ENSAPLG00020001571
BP	GO:0009259	ribonucleotide metabolic process	1	1	2	86	0.508668	0.743672	ENSAPLG00020013735(NME1)	ENSAPLG00020001571
BP	GO:0019693	ribose phosphate metabolic process	1	1	2	86	0.508668	0.743672	ENSAPLG00020013735(NME1)	ENSAPLG00020001571
BP	GO:0051172	negative regulation of nitrogen compound metabolic process	0	2	2	86	0.508668	0.743672	-	ENSAPLG00020002179,ENSAPLG00020002961(HHATL)
BP	GO:0051186	cofactor metabolic process	0	2	2	86	0.508668	0.743672	-	ENSAPLG00020001571,ENSAPLG00020011771(KYNU)
BP	GO:0006605	protein targeting	0	1	1	36	0.512485	0.743672	-	ENSAPLG00020004728(IMMP2L)
BP	GO:0015849	organic acid transport	0	1	1	36	0.512485	0.743672	-	ENSAPLG00020010026
BP	GO:0046434	organophosphate catabolic process	0	1	1	36	0.512485	0.743672	-	ENSAPLG00020001242
BP	GO:0046942	carboxylic acid transport	0	1	1	36	0.512485	0.743672	-	ENSAPLG00020010026
BP	GO:0051301	cell division	0	1	1	36	0.512485	0.743672	-	ENSAPLG00020010621(INSC)
MF	GO:0016887	ATPase activity	0	3	3	124	0.51298	0.785124	-	ENSAPLG00020004574,ENSAPLG00020005338(ATP13A4),ENSAPLG00020015875(MOV10L1)
BP	GO:0016311	dephosphorylation	0	3	3	138	0.51469	0.743849	-	ENSAPLG00020005019(PLPP4),ENSAPLG00020013892(PTPRO),ENSAPLG00020016274(PTPRZ1)
BP	GO:0006950	response to stress	4	3	7	342	0.514885	0.743849	ENSAPLG00020000178,ENSAPLG00020001462(bd2),ENSAPLG00020002566,ENSAPLG00020015709(DNAJA4)	ENSAPLG00020001599,ENSAPLG00020002467(MSH4),ENSAPLG00020005110
MF	GO:0016836	hydro-lyase activity	0	1	1	33	0.518901	0.786799	-	ENSAPLG00020006693
MF	GO:0019207	kinase regulator activity	0	1	1	33	0.518901	0.786799	-	ENSAPLG00020001946(CDK5R2)
CC	GO:0015629	actin cytoskeleton	1	1	2	77	0.518902	0.81034	ENSAPLG00020017198	ENSAPLG00020003232
BP	GO:0090407	organophosphate biosynthetic process	1	2	3	139	0.519565	0.748953	ENSAPLG00020013735(NME1)	ENSAPLG00020011771(KYNU),ENSAPLG00020016637(PRPS2)
BP	GO:0048519	negative regulation of biological process	1	5	6	293	0.521465	0.749357	ENSAPLG00020001495	ENSAPLG00020002179,ENSAPLG00020002961(HHATL),ENSAPLG00020003586,ENSAPLG00020003736,ENSAPLG00020015875(MOV10L1)
BP	GO:0000902	cell morphogenesis	0	1	1	37	0.52214	0.749357	-	ENSAPLG00020015906
MF	GO:0004519	endonuclease activity	1	1	2	80	0.525989	0.788157	ENSAPLG00020002809	ENSAPLG00020010812
MF	GO:0004725	protein tyrosine phosphatase activity	0	2	2	80	0.525989	0.788157	-	ENSAPLG00020013892(PTPRO),ENSAPLG00020016274(PTPRZ1)
MF	GO:0016835	carbon-oxygen lyase activity	0	1	1	34	0.529468	0.788157	-	ENSAPLG00020006693
MF	GO:0051287	NAD binding	0	1	1	34	0.529468	0.788157	-	ENSAPLG00020014667(HTATIP2)
BP	GO:0006352	DNA-templated transcription, initiation	1	0	1	38	0.531605	0.761267	ENSAPLG00020004008	-
MF	GO:0046872	metal ion binding	10	17	27	1237	0.538052	0.797295	ENSAPLG00020001469,ENSAPLG00020005327(LIN28B),ENSAPLG00020005473,ENSAPLG00020005574,ENSAPLG00020005587,ENSAPLG00020005657,ENSAPLG00020005729,ENSAPLG00020006266(MYL1),ENSAPLG00020006935(CASQ2),ENSAPLG00020010283(TNNC1)	ENSAPLG00020000528(SMOC2),ENSAPLG00020001357(RXRG),ENSAPLG00020002295,ENSAPLG00020002732(MMP7),ENSAPLG00020003464(FSTL5),ENSAPLG00020005450(MYT1L),ENSAPLG00020005474,ENSAPLG00020006439(DLK1),ENSAPLG00020006693,ENSAPLG00020009347(CAPSL),ENSAPLG00020009858(CDH8),ENSAPLG00020010651,ENSAPLG00020010812,ENSAPLG00020011442,ENSAPLG00020013082(ADAMTS15),ENSAPLG00020013920(PCDH17),ENSAPLG00020016637(PRPS2)
BP	GO:0022411	cellular component disassembly	1	0	1	39	0.540883	0.771172	ENSAPLG00020013823	-
BP	GO:0044242	cellular lipid catabolic process	0	1	1	39	0.540883	0.771172	-	ENSAPLG00020001242
BP	GO:0071840	cellular component organization or biogenesis	5	11	16	814	0.54464	0.773176	ENSAPLG00020006216(SMC1B),ENSAPLG00020013823,ENSAPLG00020014038,ENSAPLG00020017125,ENSAPLG00020017128	ENSAPLG00020000382(STMN4),ENSAPLG00020004063(KCNA2),ENSAPLG00020004574,ENSAPLG00020004728(IMMP2L),ENSAPLG00020006192(NSG2),ENSAPLG00020009552(KCNC1),ENSAPLG00020010179(KCNG4),ENSAPLG00020013040(STMN3),ENSAPLG00020014886,ENSAPLG00020015906,ENSAPLG00020017044
BP	GO:0031324	negative regulation of cellular metabolic process	0	2	2	92	0.545031	0.773176	-	ENSAPLG00020002179,ENSAPLG00020002961(HHATL)
BP	GO:0032502	developmental process	2	5	7	352	0.545841	0.773176	ENSAPLG00020015733(SLC26A8),ENSAPLG00020017262(POU3F4)	ENSAPLG00020012092,ENSAPLG00020013040(STMN3),ENSAPLG00020014121,ENSAPLG00020015906,ENSAPLG00020017044
MF	GO:0004540	ribonuclease activity	1	1	2	83	0.545892	0.805253	ENSAPLG00020002809	ENSAPLG00020010812
CC	GO:0098590	plasma membrane region	0	1	1	35	0.548889	0.845586	-	ENSAPLG00020015721(CHRNA3)
MF	GO:0008237	metallopeptidase activity	0	3	3	132	0.555315	0.812933	-	ENSAPLG00020002732(MMP7),ENSAPLG00020013082(ADAMTS15),ENSAPLG00020015055(MMEL1)
BP	GO:0033043	regulation of organelle organization	0	2	2	94	0.556732	0.784858	-	ENSAPLG00020000382(STMN4),ENSAPLG00020013040(STMN3)
BP	GO:0072521	purine-containing compound metabolic process	1	1	2	94	0.556732	0.784858	ENSAPLG00020013735(NME1)	ENSAPLG00020001571
MF	GO:0030546	signaling receptor activator activity	1	3	4	180	0.55858	0.812933	ENSAPLG00020016449	ENSAPLG00020012873,ENSAPLG00020016453,ENSAPLG00020017703(GAL)
MF	GO:0048018	receptor ligand activity	1	3	4	180	0.55858	0.812933	ENSAPLG00020016449	ENSAPLG00020012873,ENSAPLG00020016453,ENSAPLG00020017703(GAL)
BP	GO:0009108	coenzyme biosynthetic process	0	1	1	41	0.558896	0.784858	-	ENSAPLG00020011771(KYNU)
BP	GO:0030258	lipid modification	0	1	1	41	0.558896	0.784858	-	ENSAPLG00020005019(PLPP4)
BP	GO:0070588	calcium ion transmembrane transport	0	1	1	42	0.567637	0.795423	-	ENSAPLG00020012540(TRPC5)
MF	GO:0004386	helicase activity	0	1	1	38	0.569471	0.824001	-	ENSAPLG00020015875(MOV10L1)
MF	GO:0030545	receptor regulator activity	1	3	4	183	0.571716	0.824001	ENSAPLG00020016449	ENSAPLG00020012873,ENSAPLG00020016453,ENSAPLG00020017703(GAL)
MF	GO:0043169	cation binding	10	17	27	1258	0.575302	0.824001	ENSAPLG00020001469,ENSAPLG00020005327(LIN28B),ENSAPLG00020005473,ENSAPLG00020005574,ENSAPLG00020005587,ENSAPLG00020005657,ENSAPLG00020005729,ENSAPLG00020006266(MYL1),ENSAPLG00020006935(CASQ2),ENSAPLG00020010283(TNNC1)	ENSAPLG00020000528(SMOC2),ENSAPLG00020001357(RXRG),ENSAPLG00020002295,ENSAPLG00020002732(MMP7),ENSAPLG00020003464(FSTL5),ENSAPLG00020005450(MYT1L),ENSAPLG00020005474,ENSAPLG00020006439(DLK1),ENSAPLG00020006693,ENSAPLG00020009347(CAPSL),ENSAPLG00020009858(CDH8),ENSAPLG00020010651,ENSAPLG00020010812,ENSAPLG00020011442,ENSAPLG00020013082(ADAMTS15),ENSAPLG00020013920(PCDH17),ENSAPLG00020016637(PRPS2)
MF	GO:0004888	transmembrane signaling receptor activity	5	13	18	841	0.576295	0.824001	ENSAPLG00020007190(MTNR1A),ENSAPLG00020008710(GRIN3A),ENSAPLG00020009508(P2RX6),ENSAPLG00020010913,ENSAPLG00020011864(FZD10)	ENSAPLG00020000750,ENSAPLG00020001170(GPR158),ENSAPLG00020002468,ENSAPLG00020003879(GRIA2),ENSAPLG00020012197(UNC5A),ENSAPLG00020012899(SSTR4),ENSAPLG00020013692(SSTR1),ENSAPLG00020014398(RGR),ENSAPLG00020015721(CHRNA3),ENSAPLG00020016113(GRM7),ENSAPLG00020016153(OXTR),ENSAPLG00020016783(NPSR1),ENSAPLG00020017571(TACR3)
BP	GO:1901575	organic substance catabolic process	3	3	6	310	0.577289	0.807215	ENSAPLG00020000178,ENSAPLG00020001495,ENSAPLG00020018385(KMO)	ENSAPLG00020001242,ENSAPLG00020003586,ENSAPLG00020011771(KYNU)
MF	GO:0016853	isomerase activity	1	1	2	89	0.583928	0.831268	ENSAPLG00020017035	ENSAPLG00020005265
BP	GO:0007059	chromosome segregation	0	1	1	44	0.584607	0.812231	-	ENSAPLG00020008354
BP	GO:0010647	positive regulation of cell communication	0	1	1	44	0.584607	0.812231	-	ENSAPLG00020001771(SYT12)
BP	GO:0023056	positive regulation of signaling	0	1	1	44	0.584607	0.812231	-	ENSAPLG00020001771(SYT12)
MF	GO:0008135	translation factor activity, RNA binding	1	0	1	40	0.588184	0.832045	ENSAPLG00020001058	-
BP	GO:0048583	regulation of response to stimulus	1	4	5	261	0.589849	0.816041	ENSAPLG00020013185	ENSAPLG00020003708(IQSEC3),ENSAPLG00020005110,ENSAPLG00020015948,ENSAPLG00020017838(RAMP1)
BP	GO:1901135	carbohydrate derivative metabolic process	2	3	5	261	0.589849	0.816041	ENSAPLG00020010173(FUT7),ENSAPLG00020013735(NME1)	ENSAPLG00020001571,ENSAPLG00020016637(PRPS2),ENSAPLG00020017499(B3GALT1)
BP	GO:0051056	regulation of small GTPase mediated signal transduction	0	1	1	45	0.592842	0.818448	-	ENSAPLG00020003708(IQSEC3)
MF	GO:0016758	transferase activity, transferring hexosyl groups	1	1	2	91	0.596075	0.832045	ENSAPLG00020010173(FUT7)	ENSAPLG00020017499(B3GALT1)
BP	GO:0042886	amide transport	2	3	5	263	0.596685	0.822016	ENSAPLG00020001047,ENSAPLG00020014038	ENSAPLG00020004728(IMMP2L),ENSAPLG00020010026,ENSAPLG00020017838(RAMP1)
MF	GO:0015085	calcium ion transmembrane transporter activity	0	1	1	41	0.597235	0.832045	-	ENSAPLG00020012540(TRPC5)
MF	GO:0061630	ubiquitin protein ligase activity	0	1	1	41	0.597235	0.832045	-	ENSAPLG00020001599
MF	GO:0061659	ubiquitin-like protein ligase activity	0	1	1	41	0.597235	0.832045	-	ENSAPLG00020001599
BP	GO:0051641	cellular localization	1	5	6	317	0.599334	0.823291	ENSAPLG00020014038	ENSAPLG00020001771(SYT12),ENSAPLG00020001797,ENSAPLG00020004728(IMMP2L),ENSAPLG00020017838(RAMP1),ENSAPLG00020018376(SYN2)
BP	GO:0072594	establishment of protein localization to organelle	0	1	1	46	0.600915	0.823291	-	ENSAPLG00020004728(IMMP2L)
BP	GO:0006470	protein dephosphorylation	0	2	2	102	0.601394	0.823291	-	ENSAPLG00020013892(PTPRO),ENSAPLG00020016274(PTPRZ1)
MF	GO:0003690	double-stranded DNA binding	0	1	1	42	0.606087	0.840785	-	ENSAPLG00020002467(MSH4)
CC	GO:0016459	myosin complex	1	0	1	41	0.606653	0.922112	ENSAPLG00020017198	-
BP	GO:0006954	inflammatory response	0	1	1	47	0.608828	0.829989	-	ENSAPLG00020005110
BP	GO:0015074	DNA integration	0	1	1	47	0.608828	0.829989	-	ENSAPLG00020010812
BP	GO:0098662	inorganic cation transmembrane transport	0	2	2	104	0.61202	0.832602	-	ENSAPLG00020008451(KCNK2),ENSAPLG00020012540(TRPC5)
MF	GO:0004714	transmembrane receptor protein tyrosine kinase activity	1	0	1	43	0.614746	0.842833	ENSAPLG00020010913	-
MF	GO:0090079	translation regulator activity, nucleic acid binding	1	0	1	43	0.614746	0.842833	ENSAPLG00020001058	-
MF	GO:0016491	oxidoreductase activity	3	7	10	482	0.61532	0.842833	ENSAPLG00020003051,ENSAPLG00020003177(BCO2),ENSAPLG00020018385(KMO)	ENSAPLG00020000246(NOX4),ENSAPLG00020001137(EHHADH),ENSAPLG00020001892,ENSAPLG00020010255(RFESD),ENSAPLG00020014667(HTATIP2),ENSAPLG00020017209(HPDL),ENSAPLG00020017711
BP	GO:0050896	response to stimulus	13	27	40	2091	0.618975	0.837824	ENSAPLG00020000178,ENSAPLG00020001462(bd2),ENSAPLG00020001469,ENSAPLG00020002566,ENSAPLG00020007190(MTNR1A),ENSAPLG00020009508(P2RX6),ENSAPLG00020009528(C9),ENSAPLG00020010913,ENSAPLG00020011864(FZD10),ENSAPLG00020013185,ENSAPLG00020014618,ENSAPLG00020015709(DNAJA4),ENSAPLG00020016449	ENSAPLG00020000750,ENSAPLG00020001170(GPR158),ENSAPLG00020001599,ENSAPLG00020002179,ENSAPLG00020002467(MSH4),ENSAPLG00020002468,ENSAPLG00020003542,ENSAPLG00020003708(IQSEC3),ENSAPLG00020003736,ENSAPLG00020005110,ENSAPLG00020006045(RGS7),ENSAPLG00020006192(NSG2),ENSAPLG00020009396(GKAP1),ENSAPLG00020010026,ENSAPLG00020011896(ARAP3),ENSAPLG00020012197(UNC5A),ENSAPLG00020012899(SSTR4),ENSAPLG0002001…
MF	GO:0003707	steroid hormone receptor activity	0	1	1	44	0.623215	0.850076	-	ENSAPLG00020001357(RXRG)
BP	GO:0006935	chemotaxis	0	1	1	49	0.624191	0.837824	-	ENSAPLG00020015906
BP	GO:0042330	taxis	0	1	1	49	0.624191	0.837824	-	ENSAPLG00020015906
CC	GO:0005875	microtubule associated complex	0	1	1	43	0.624228	0.936341	-	ENSAPLG00020009080(DNAH3)
BP	GO:0044085	cellular component biogenesis	3	4	7	379	0.624946	0.837824	ENSAPLG00020013823,ENSAPLG00020017125,ENSAPLG00020017128	ENSAPLG00020004063(KCNA2),ENSAPLG00020006192(NSG2),ENSAPLG00020009552(KCNC1),ENSAPLG00020010179(KCNG4)
BP	GO:0019637	organophosphate metabolic process	1	4	5	272	0.626659	0.837824	ENSAPLG00020013735(NME1)	ENSAPLG00020001242,ENSAPLG00020001571,ENSAPLG00020011771(KYNU),ENSAPLG00020016637(PRPS2)
MF	GO:0008270	zinc ion binding	1	8	9	439	0.628074	0.853134	ENSAPLG00020005327(LIN28B)	ENSAPLG00020001357(RXRG),ENSAPLG00020002295,ENSAPLG00020002732(MMP7),ENSAPLG00020005450(MYT1L),ENSAPLG00020006693,ENSAPLG00020010651,ENSAPLG00020010812,ENSAPLG00020013082(ADAMTS15)
BP	GO:0010646	regulation of cell communication	0	4	4	219	0.631615	0.837824	-	ENSAPLG00020001771(SYT12),ENSAPLG00020003708(IQSEC3),ENSAPLG00020007612,ENSAPLG00020017838(RAMP1)
BP	GO:0006790	sulfur compound metabolic process	0	1	1	50	0.631645	0.837824	-	ENSAPLG00020001571
BP	GO:0006816	calcium ion transport	0	1	1	50	0.631645	0.837824	-	ENSAPLG00020012540(TRPC5)
BP	GO:0045892	negative regulation of transcription, DNA-templated	0	1	1	50	0.631645	0.837824	-	ENSAPLG00020002179
BP	GO:0080134	regulation of response to stress	0	1	1	50	0.631645	0.837824	-	ENSAPLG00020005110
BP	GO:1902679	negative regulation of RNA biosynthetic process	0	1	1	50	0.631645	0.837824	-	ENSAPLG00020002179
BP	GO:1903507	negative regulation of nucleic acid-templated transcription	0	1	1	50	0.631645	0.837824	-	ENSAPLG00020002179
BP	GO:0065003	protein-containing complex assembly	0	4	4	220	0.635195	0.837824	-	ENSAPLG00020004063(KCNA2),ENSAPLG00020006192(NSG2),ENSAPLG00020009552(KCNC1),ENSAPLG00020010179(KCNG4)
BP	GO:0044265	cellular macromolecule catabolic process	2	1	3	165	0.63626	0.837824	ENSAPLG00020000178,ENSAPLG00020001495	ENSAPLG00020003586
MF	GO:0022804	active transmembrane transporter activity	1	2	3	149	0.6376	0.86248	ENSAPLG00020015733(SLC26A8)	ENSAPLG00020000639(SLC6A15),ENSAPLG00020003956(SLC6A17)
BP	GO:0000003	reproduction	1	0	1	51	0.638953	0.837824	ENSAPLG00020015733(SLC26A8)	-
BP	GO:0015698	inorganic anion transport	1	0	1	51	0.638953	0.837824	ENSAPLG00020015733(SLC26A8)	-
BP	GO:0022414	reproductive process	1	0	1	51	0.638953	0.837824	ENSAPLG00020015733(SLC26A8)	-
BP	GO:0051253	negative regulation of RNA metabolic process	0	1	1	51	0.638953	0.837824	-	ENSAPLG00020002179
CC	GO:0061695	transferase complex, transferring phosphorus-containing groups	0	1	1	45	0.641024	0.948744	-	ENSAPLG00020001946(CDK5R2)
MF	GO:0043167	ion binding	27	29	56	2646	0.641107	0.86364	ENSAPLG00020000086,ENSAPLG00020001469,ENSAPLG00020002995,ENSAPLG00020003814(STKLD1),ENSAPLG00020005327(LIN28B),ENSAPLG00020005473,ENSAPLG00020005574,ENSAPLG00020005587,ENSAPLG00020005657,ENSAPLG00020005729,ENSAPLG00020006142,ENSAPLG00020006151,ENSAPLG00020006216(SMC1B),ENSAPLG00020006266(MYL1),ENSAPLG00020006935(CASQ2),ENSAPLG00020008763,ENSAPLG00020009508(P2RX6),ENSAPLG00020010283(TNNC1),ENSAPLG…	ENSAPLG00020000528(SMOC2),ENSAPLG00020001026,ENSAPLG00020001229(GAD2),ENSAPLG00020001357(RXRG),ENSAPLG00020002295,ENSAPLG00020002411,ENSAPLG00020002467(MSH4),ENSAPLG00020002732(MMP7),ENSAPLG00020003464(FSTL5),ENSAPLG00020005450(MYT1L),ENSAPLG00020005474,ENSAPLG00020006439(DLK1),ENSAPLG00020006693,ENSAPLG00020009080(DNAH3),ENSAPLG00020009347(CAPSL),ENSAPLG00020009858(CDH8),ENSAPLG00020010026,ENSAP…
MF	GO:0043565	sequence-specific DNA binding	2	5	7	348	0.643935	0.86388	ENSAPLG00020012504(FOXN4),ENSAPLG00020017262(POU3F4)	ENSAPLG00020001357(RXRG),ENSAPLG00020005955(PHOX2A),ENSAPLG00020009007(CUX2),ENSAPLG00020012230,ENSAPLG00020015560(PHOX2B)
BP	GO:0098660	inorganic ion transmembrane transport	0	2	2	111	0.647516	0.847351	-	ENSAPLG00020008451(KCNK2),ENSAPLG00020012540(TRPC5)
CC	GO:0098798	mitochondrial protein complex	0	1	1	46	0.649141	0.948744	-	ENSAPLG00020004728(IMMP2L)
BP	GO:0023051	regulation of signaling	0	4	4	225	0.652761	0.851298	-	ENSAPLG00020001771(SYT12),ENSAPLG00020003708(IQSEC3),ENSAPLG00020007612,ENSAPLG00020017838(RAMP1)
BP	GO:0045934	negative regulation of nucleobase-containing compound metabolic process	0	1	1	53	0.65314	0.851298	-	ENSAPLG00020002179
MF	GO:0004497	monooxygenase activity	1	0	1	48	0.655277	0.87192	ENSAPLG00020018385(KMO)	-
MF	GO:0016616	oxidoreductase activity, acting on the CH-OH group of donors, NAD or NADP as acceptor	0	1	1	48	0.655277	0.87192	-	ENSAPLG00020001137(EHHADH)
MF	GO:0016787	hydrolase activity	9	24	33	1592	0.662789	0.87833	ENSAPLG00020002809,ENSAPLG00020002995,ENSAPLG00020004636,ENSAPLG00020012623,ENSAPLG00020015287,ENSAPLG00020015294,ENSAPLG00020015684,ENSAPLG00020017198,ENSAPLG00020017382(NEU4)	ENSAPLG00020000823(SCRN1),ENSAPLG00020001026,ENSAPLG00020001242,ENSAPLG00020001571,ENSAPLG00020002732(MMP7),ENSAPLG00020004574,ENSAPLG00020004728(IMMP2L),ENSAPLG00020005019(PLPP4),ENSAPLG00020005338(ATP13A4),ENSAPLG00020009080(DNAH3),ENSAPLG00020010812,ENSAPLG00020011771(KYNU),ENSAPLG00020012920(TMPRSS9),ENSAPLG00020013082(ADAMTS15),ENSAPLG00020013892(PTPRO),ENSAPLG00020014121,ENSAPLG00020014194(…
BP	GO:0009152	purine ribonucleotide biosynthetic process	1	0	1	55	0.666772	0.863405	ENSAPLG00020013735(NME1)	-
BP	GO:0033365	protein localization to organelle	0	1	1	55	0.666772	0.863405	-	ENSAPLG00020004728(IMMP2L)
BP	GO:0044267	cellular protein metabolic process	11	13	24	1298	0.668877	0.863405	ENSAPLG00020000178,ENSAPLG00020001058,ENSAPLG00020001525,ENSAPLG00020003814(STKLD1),ENSAPLG00020004922,ENSAPLG00020006086,ENSAPLG00020007651,ENSAPLG00020010173(FUT7),ENSAPLG00020010913,ENSAPLG00020015421,ENSAPLG00020017035	ENSAPLG00020001599,ENSAPLG00020002411,ENSAPLG00020002961(HHATL),ENSAPLG00020003061(RPS4X),ENSAPLG00020003731,ENSAPLG00020004728(IMMP2L),ENSAPLG00020005265,ENSAPLG00020012734(RPS6KL1),ENSAPLG00020013892(PTPRO),ENSAPLG00020014869,ENSAPLG00020015226,ENSAPLG00020016274(PTPRZ1),ENSAPLG00020017499(B3GALT1)
MF	GO:0036094	small molecule binding	17	14	31	1504	0.671523	0.885661	ENSAPLG00020000086,ENSAPLG00020002995,ENSAPLG00020003814(STKLD1),ENSAPLG00020006142,ENSAPLG00020006151,ENSAPLG00020006216(SMC1B),ENSAPLG00020008763,ENSAPLG00020009508(P2RX6),ENSAPLG00020010913,ENSAPLG00020011910,ENSAPLG00020012623,ENSAPLG00020015287,ENSAPLG00020015294,ENSAPLG00020015421,ENSAPLG00020015709(DNAJA4),ENSAPLG00020017198,ENSAPLG00020018385(KMO)	ENSAPLG00020001026,ENSAPLG00020001229(GAD2),ENSAPLG00020002411,ENSAPLG00020002467(MSH4),ENSAPLG00020005338(ATP13A4),ENSAPLG00020009080(DNAH3),ENSAPLG00020010026,ENSAPLG00020011771(KYNU),ENSAPLG00020012734(RPS6KL1),ENSAPLG00020014587,ENSAPLG00020014667(HTATIP2),ENSAPLG00020015226,ENSAPLG00020017206(KIF1A),ENSAPLG00020017541(ETNPPL)
CC	GO:0005743	mitochondrial inner membrane	0	1	1	49	0.672415	0.970321	-	ENSAPLG00020004728(IMMP2L)
BP	GO:0007186	G protein-coupled receptor signaling pathway	1	12	13	720	0.672521	0.863405	ENSAPLG00020007190(MTNR1A)	ENSAPLG00020000750,ENSAPLG00020001170(GPR158),ENSAPLG00020002468,ENSAPLG00020006045(RGS7),ENSAPLG00020012899(SSTR4),ENSAPLG00020013692(SSTR1),ENSAPLG00020014398(RGR),ENSAPLG00020016113(GRM7),ENSAPLG00020016153(OXTR),ENSAPLG00020016783(NPSR1),ENSAPLG00020017571(TACR3),ENSAPLG00020017838(RAMP1)
BP	GO:1901565	organonitrogen compound catabolic process	2	1	3	175	0.67558	0.863405	ENSAPLG00020000178,ENSAPLG00020018385(KMO)	ENSAPLG00020011771(KYNU)
BP	GO:0051128	regulation of cellular component organization	0	2	2	117	0.675868	0.863405	-	ENSAPLG00020000382(STMN4),ENSAPLG00020013040(STMN3)
MF	GO:0004252	serine-type endopeptidase activity	1	1	2	106	0.678747	0.885661	ENSAPLG00020004636	ENSAPLG00020012920(TMPRSS9)
BP	GO:1901137	carbohydrate derivative biosynthetic process	2	1	3	176	0.679337	0.863405	ENSAPLG00020010173(FUT7),ENSAPLG00020013735(NME1)	ENSAPLG00020017499(B3GALT1)
BP	GO:0007010	cytoskeleton organization	2	2	4	233	0.679688	0.863405	ENSAPLG00020017125,ENSAPLG00020017128	ENSAPLG00020000382(STMN4),ENSAPLG00020013040(STMN3)
BP	GO:0007265	Ras protein signal transduction	0	1	1	57	0.679872	0.863405	-	ENSAPLG00020003708(IQSEC3)
BP	GO:0070838	divalent metal ion transport	0	1	1	57	0.679872	0.863405	-	ENSAPLG00020012540(TRPC5)
BP	GO:0072511	divalent inorganic cation transport	0	1	1	57	0.679872	0.863405	-	ENSAPLG00020012540(TRPC5)
BP	GO:0009057	macromolecule catabolic process	2	1	3	177	0.683061	0.863405	ENSAPLG00020000178,ENSAPLG00020001495	ENSAPLG00020003586
MF	GO:0008047	enzyme activator activity	0	2	2	107	0.683738	0.885661	-	ENSAPLG00020001946(CDK5R2),ENSAPLG00020011896(ARAP3)
MF	GO:0016614	oxidoreductase activity, acting on CH-OH group of donors	0	1	1	52	0.684622	0.885661	-	ENSAPLG00020001137(EHHADH)
MF	GO:0045182	translation regulator activity	1	0	1	52	0.684622	0.885661	ENSAPLG00020001058	-
MF	GO:0050660	flavin adenine dinucleotide binding	1	0	1	52	0.684622	0.885661	ENSAPLG00020018385(KMO)	-
BP	GO:0000375	RNA splicing, via transesterification reactions	0	1	1	58	0.686228	0.863405	-	ENSAPLG00020001599
BP	GO:0000377	RNA splicing, via transesterification reactions with bulged adenosine as nucleophile	0	1	1	58	0.686228	0.863405	-	ENSAPLG00020001599
BP	GO:0000398	mRNA splicing, via spliceosome	0	1	1	58	0.686228	0.863405	-	ENSAPLG00020001599
BP	GO:0006164	purine nucleotide biosynthetic process	1	0	1	58	0.686228	0.863405	ENSAPLG00020013735(NME1)	-
BP	GO:0009260	ribonucleotide biosynthetic process	1	0	1	58	0.686228	0.863405	ENSAPLG00020013735(NME1)	-
BP	GO:0046390	ribose phosphate biosynthetic process	1	0	1	58	0.686228	0.863405	ENSAPLG00020013735(NME1)	-
BP	GO:0043933	protein-containing complex subunit organization	0	4	4	236	0.689406	0.865735	-	ENSAPLG00020004063(KCNA2),ENSAPLG00020006192(NSG2),ENSAPLG00020009552(KCNC1),ENSAPLG00020010179(KCNG4)
MF	GO:0015103	inorganic anion transmembrane transporter activity	1	0	1	53	0.69156	0.891102	ENSAPLG00020015733(SLC26A8)	-
BP	GO:0016042	lipid catabolic process	0	1	1	59	0.69246	0.867901	-	ENSAPLG00020001242
BP	GO:0033554	cellular response to stress	1	2	3	180	0.694042	0.868218	ENSAPLG00020000178	ENSAPLG00020001599,ENSAPLG00020002467(MSH4)
MF	GO:0003824	catalytic activity	27	52	79	3760	0.69954	0.894261	ENSAPLG00020002809,ENSAPLG00020002938,ENSAPLG00020002995,ENSAPLG00020003051,ENSAPLG00020003177(BCO2),ENSAPLG00020003814(STKLD1),ENSAPLG00020004636,ENSAPLG00020004922,ENSAPLG00020004958,ENSAPLG00020006086,ENSAPLG00020010173(FUT7),ENSAPLG00020010913,ENSAPLG00020011882,ENSAPLG00020012329(ACOD1),ENSAPLG00020012623,ENSAPLG00020013735(NME1),ENSAPLG00020014054,ENSAPLG00020014610,ENSAPLG00020015287,ENSAP…	ENSAPLG00020000246(NOX4),ENSAPLG00020000599,ENSAPLG00020000823(SCRN1),ENSAPLG00020001026,ENSAPLG00020001137(EHHADH),ENSAPLG00020001229(GAD2),ENSAPLG00020001242,ENSAPLG00020001571,ENSAPLG00020001599,ENSAPLG00020001892,ENSAPLG00020002411,ENSAPLG00020002732(MMP7),ENSAPLG00020003600,ENSAPLG00020003731,ENSAPLG00020004574,ENSAPLG00020004728(IMMP2L),ENSAPLG00020005019(PLPP4),ENSAPLG00020005265,ENSAPLG00…
MF	GO:0016791	phosphatase activity	0	3	3	164	0.700915	0.894261	-	ENSAPLG00020005019(PLPP4),ENSAPLG00020013892(PTPRO),ENSAPLG00020016274(PTPRZ1)
MF	GO:0004620	phospholipase activity	0	1	1	55	0.704985	0.894261	-	ENSAPLG00020001242
MF	GO:0019199	transmembrane receptor protein kinase activity	1	0	1	55	0.704985	0.894261	ENSAPLG00020010913	-
BP	GO:0071705	nitrogen compound transport	2	3	5	298	0.705437	0.880784	ENSAPLG00020001047,ENSAPLG00020014038	ENSAPLG00020004728(IMMP2L),ENSAPLG00020010026,ENSAPLG00020017838(RAMP1)
CC	GO:0019866	organelle inner membrane	0	1	1	54	0.707853	1	-	ENSAPLG00020004728(IMMP2L)
BP	GO:0031399	regulation of protein modification process	0	1	1	62	0.710425	0.881954	-	ENSAPLG00020002961(HHATL)
BP	GO:0048878	chemical homeostasis	1	0	1	62	0.710425	0.881954	ENSAPLG00020001047	-
BP	GO:0051188	cofactor biosynthetic process	0	1	1	62	0.710425	0.881954	-	ENSAPLG00020011771(KYNU)
MF	GO:0008238	exopeptidase activity	0	1	1	56	0.711478	0.898999	-	ENSAPLG00020000823(SCRN1)
BP	GO:0017144	drug metabolic process	1	0	1	63	0.716179	0.885729	ENSAPLG00020018385(KMO)	-
BP	GO:0072522	purine-containing compound biosynthetic process	1	0	1	63	0.716179	0.885729	ENSAPLG00020013735(NME1)	-
MF	GO:0016740	transferase activity	12	15	27	1350	0.723366	0.907834	ENSAPLG00020003814(STKLD1),ENSAPLG00020004922,ENSAPLG00020004958,ENSAPLG00020006086,ENSAPLG00020010173(FUT7),ENSAPLG00020010913,ENSAPLG00020011882,ENSAPLG00020013735(NME1),ENSAPLG00020014054,ENSAPLG00020014610,ENSAPLG00020015421,ENSAPLG00020016623	ENSAPLG00020000599,ENSAPLG00020001599,ENSAPLG00020002411,ENSAPLG00020003731,ENSAPLG00020007470,ENSAPLG00020008228,ENSAPLG00020010812,ENSAPLG00020012103(CPT1B),ENSAPLG00020012434,ENSAPLG00020012734(RPS6KL1),ENSAPLG00020015223,ENSAPLG00020015226,ENSAPLG00020016637(PRPS2),ENSAPLG00020017499(B3GALT1),ENSAPLG00020017541(ETNPPL)
MF	GO:0015078	proton transmembrane transporter activity	0	1	1	58	0.724039	0.907834	-	ENSAPLG00020001892
BP	GO:0032787	monocarboxylic acid metabolic process	0	1	1	65	0.727347	0.897841	-	ENSAPLG00020001137(EHHADH)
BP	GO:0016055	Wnt signaling pathway	1	0	1	66	0.732767	0.89943	ENSAPLG00020011864(FZD10)	-
BP	GO:0198738	cell-cell signaling by wnt	1	0	1	66	0.732767	0.89943	ENSAPLG00020011864(FZD10)	-
BP	GO:1905114	cell surface receptor signaling pathway involved in cell-cell signaling	1	0	1	66	0.732767	0.89943	ENSAPLG00020011864(FZD10)	-
BP	GO:0006886	intracellular protein transport	1	2	3	192	0.735121	0.900626	ENSAPLG00020014038	ENSAPLG00020004728(IMMP2L),ENSAPLG00020017838(RAMP1)
BP	GO:0016567	protein ubiquitination	0	1	1	67	0.738079	0.902558	-	ENSAPLG00020001599
BP	GO:0015031	protein transport	2	2	4	254	0.743355	0.905538	ENSAPLG00020001047,ENSAPLG00020014038	ENSAPLG00020004728(IMMP2L),ENSAPLG00020017838(RAMP1)
BP	GO:0044271	cellular nitrogen compound biosynthetic process	10	13	23	1297	0.744302	0.905538	ENSAPLG00020001058,ENSAPLG00020001525,ENSAPLG00020003056,ENSAPLG00020004008,ENSAPLG00020007651,ENSAPLG00020012504(FOXN4),ENSAPLG00020013735(NME1),ENSAPLG00020017262(POU3F4),ENSAPLG00020017281(TBX22),ENSAPLG00020018385(KMO)	ENSAPLG00020001357(RXRG),ENSAPLG00020002179,ENSAPLG00020003061(RPS4X),ENSAPLG00020004574,ENSAPLG00020005450(MYT1L),ENSAPLG00020005955(PHOX2A),ENSAPLG00020009007(CUX2),ENSAPLG00020010812,ENSAPLG00020011771(KYNU),ENSAPLG00020012230,ENSAPLG00020014869,ENSAPLG00020015560(PHOX2B),ENSAPLG00020016637(PRPS2)
BP	GO:0006996	organelle organization	5	4	9	539	0.744677	0.905538	ENSAPLG00020006216(SMC1B),ENSAPLG00020013823,ENSAPLG00020014038,ENSAPLG00020017125,ENSAPLG00020017128	ENSAPLG00020000382(STMN4),ENSAPLG00020004574,ENSAPLG00020004728(IMMP2L),ENSAPLG00020013040(STMN3)
MF	GO:0046983	protein dimerization activity	2	2	4	230	0.74612	0.916343	ENSAPLG00020003056,ENSAPLG00020004008	ENSAPLG00020004044,ENSAPLG00020004456
MF	GO:0004518	nuclease activity	1	1	2	121	0.747144	0.916343	ENSAPLG00020002809	ENSAPLG00020010812
BP	GO:0045184	establishment of protein localization	2	2	4	256	0.748891	0.908969	ENSAPLG00020001047,ENSAPLG00020014038	ENSAPLG00020004728(IMMP2L),ENSAPLG00020017838(RAMP1)
MF	GO:0004721	phosphoprotein phosphatase activity	0	2	2	122	0.751229	0.916343	-	ENSAPLG00020013892(PTPRO),ENSAPLG00020016274(PTPRZ1)
BP	GO:0006281	DNA repair	0	2	2	136	0.753616	0.911317	-	ENSAPLG00020001599,ENSAPLG00020002467(MSH4)
BP	GO:0006820	anion transport	1	1	2	136	0.753616	0.911317	ENSAPLG00020015733(SLC26A8)	ENSAPLG00020010026
BP	GO:0015833	peptide transport	2	2	4	259	0.757024	0.913746	ENSAPLG00020001047,ENSAPLG00020014038	ENSAPLG00020004728(IMMP2L),ENSAPLG00020017838(RAMP1)
MF	GO:0016810	hydrolase activity, acting on carbon-nitrogen (but not peptide) bonds	0	1	1	64	0.758548	0.916343	-	ENSAPLG00020015906
BP	GO:0032446	protein modification by small protein conjugation	0	1	1	72	0.763108	0.91939	-	ENSAPLG00020001599
MF	GO:0001883	purine nucleoside binding	4	1	5	291	0.768475	0.916343	ENSAPLG00020000086,ENSAPLG00020002995,ENSAPLG00020011910,ENSAPLG00020015294	ENSAPLG00020001026
MF	GO:0005525	GTP binding	4	1	5	291	0.768475	0.916343	ENSAPLG00020000086,ENSAPLG00020002995,ENSAPLG00020011910,ENSAPLG00020015294	ENSAPLG00020001026
MF	GO:0032550	purine ribonucleoside binding	4	1	5	291	0.768475	0.916343	ENSAPLG00020000086,ENSAPLG00020002995,ENSAPLG00020011910,ENSAPLG00020015294	ENSAPLG00020001026
MF	GO:0000287	magnesium ion binding	0	1	1	66	0.769068	0.916343	-	ENSAPLG00020016637(PRPS2)
MF	GO:0004553	hydrolase activity, hydrolyzing O-glycosyl compounds	1	0	1	66	0.769068	0.916343	ENSAPLG00020017382(NEU4)	-
MF	GO:0140096	catalytic activity, acting on a protein	7	17	24	1239	0.769566	0.916343	ENSAPLG00020003814(STKLD1),ENSAPLG00020004636,ENSAPLG00020010913,ENSAPLG00020014610,ENSAPLG00020015421,ENSAPLG00020015684,ENSAPLG00020017035	ENSAPLG00020000823(SCRN1),ENSAPLG00020001599,ENSAPLG00020002411,ENSAPLG00020002732(MMP7),ENSAPLG00020004728(IMMP2L),ENSAPLG00020005265,ENSAPLG00020007470,ENSAPLG00020012734(RPS6KL1),ENSAPLG00020012920(TMPRSS9),ENSAPLG00020013082(ADAMTS15),ENSAPLG00020013892(PTPRO),ENSAPLG00020014121,ENSAPLG00020014194(NRIP2),ENSAPLG00020014218(DPP10),ENSAPLG00020015055(MMEL1),ENSAPLG00020015226,ENSAPLG00020016274…
BP	GO:0044255	cellular lipid metabolic process	0	3	3	204	0.77176	0.927212	-	ENSAPLG00020001137(EHHADH),ENSAPLG00020001242,ENSAPLG00020005019(PLPP4)
BP	GO:0015711	organic anion transport	0	1	1	74	0.77244	0.927212	-	ENSAPLG00020010026
MF	GO:0005524	ATP binding	11	7	18	949	0.772976	0.916343	ENSAPLG00020003814(STKLD1),ENSAPLG00020006142,ENSAPLG00020006151,ENSAPLG00020006216(SMC1B),ENSAPLG00020009508(P2RX6),ENSAPLG00020010913,ENSAPLG00020012623,ENSAPLG00020015287,ENSAPLG00020015421,ENSAPLG00020015709(DNAJA4),ENSAPLG00020017198	ENSAPLG00020002411,ENSAPLG00020002467(MSH4),ENSAPLG00020009080(DNAH3),ENSAPLG00020012734(RPS6KL1),ENSAPLG00020014587,ENSAPLG00020015226,ENSAPLG00020017206(KIF1A)
BP	GO:0009653	anatomical structure morphogenesis	0	1	1	75	0.776968	0.930936	-	ENSAPLG00020015906
MF	GO:0032549	ribonucleoside binding	4	1	5	295	0.778662	0.916343	ENSAPLG00020000086,ENSAPLG00020002995,ENSAPLG00020011910,ENSAPLG00020015294	ENSAPLG00020001026
MF	GO:0032561	guanyl ribonucleotide binding	4	1	5	295	0.778662	0.916343	ENSAPLG00020000086,ENSAPLG00020002995,ENSAPLG00020011910,ENSAPLG00020015294	ENSAPLG00020001026
MF	GO:0017016	Ras GTPase binding	0	1	1	68	0.779131	0.916343	-	ENSAPLG00020001797
BP	GO:0006464	cellular protein modification process	7	10	17	1001	0.78087	0.931356	ENSAPLG00020003814(STKLD1),ENSAPLG00020004922,ENSAPLG00020006086,ENSAPLG00020010173(FUT7),ENSAPLG00020010913,ENSAPLG00020015421,ENSAPLG00020017035	ENSAPLG00020001599,ENSAPLG00020002411,ENSAPLG00020002961(HHATL),ENSAPLG00020003731,ENSAPLG00020005265,ENSAPLG00020012734(RPS6KL1),ENSAPLG00020013892(PTPRO),ENSAPLG00020015226,ENSAPLG00020016274(PTPRZ1),ENSAPLG00020017499(B3GALT1)
BP	GO:0036211	protein modification process	7	10	17	1001	0.78087	0.931356	ENSAPLG00020003814(STKLD1),ENSAPLG00020004922,ENSAPLG00020006086,ENSAPLG00020010173(FUT7),ENSAPLG00020010913,ENSAPLG00020015421,ENSAPLG00020017035	ENSAPLG00020001599,ENSAPLG00020002411,ENSAPLG00020002961(HHATL),ENSAPLG00020003731,ENSAPLG00020005265,ENSAPLG00020012734(RPS6KL1),ENSAPLG00020013892(PTPRO),ENSAPLG00020015226,ENSAPLG00020016274(PTPRZ1),ENSAPLG00020017499(B3GALT1)
MF	GO:0001882	nucleoside binding	4	1	5	296	0.781154	0.916343	ENSAPLG00020000086,ENSAPLG00020002995,ENSAPLG00020011910,ENSAPLG00020015294	ENSAPLG00020001026
MF	GO:0044877	protein-containing complex binding	1	1	2	130	0.781908	0.916343	ENSAPLG00020017198	ENSAPLG00020003232
BP	GO:0034613	cellular protein localization	1	2	3	208	0.783023	0.931356	ENSAPLG00020014038	ENSAPLG00020004728(IMMP2L),ENSAPLG00020017838(RAMP1)
BP	GO:0070727	cellular macromolecule localization	1	2	3	208	0.783023	0.931356	ENSAPLG00020014038	ENSAPLG00020004728(IMMP2L),ENSAPLG00020017838(RAMP1)
MF	GO:0016298	lipase activity	0	1	1	69	0.783998	0.916343	-	ENSAPLG00020001242
MF	GO:0031267	small GTPase binding	0	1	1	69	0.783998	0.916343	-	ENSAPLG00020001797
MF	GO:0140098	catalytic activity, acting on RNA	1	2	3	188	0.784232	0.916343	ENSAPLG00020002809	ENSAPLG00020010812,ENSAPLG00020015875(MOV10L1)
BP	GO:0008104	protein localization	2	2	4	271	0.787548	0.934441	ENSAPLG00020001047,ENSAPLG00020014038	ENSAPLG00020004728(IMMP2L),ENSAPLG00020017838(RAMP1)
BP	GO:0008380	RNA splicing	0	1	1	78	0.790023	0.934441	-	ENSAPLG00020001599
BP	GO:0065008	regulation of biological quality	1	4	5	333	0.792208	0.934441	ENSAPLG00020001047	ENSAPLG00020001771(SYT12),ENSAPLG00020001797,ENSAPLG00020007612,ENSAPLG00020018376(SYN2)
MF	GO:0019001	guanyl nucleotide binding	4	1	5	301	0.793295	0.917856	ENSAPLG00020000086,ENSAPLG00020002995,ENSAPLG00020011910,ENSAPLG00020015294	ENSAPLG00020001026
BP	GO:1901576	organic substance biosynthetic process	11	17	28	1603	0.793369	0.934441	ENSAPLG00020001058,ENSAPLG00020001525,ENSAPLG00020003056,ENSAPLG00020004008,ENSAPLG00020007651,ENSAPLG00020010173(FUT7),ENSAPLG00020012504(FOXN4),ENSAPLG00020013735(NME1),ENSAPLG00020017262(POU3F4),ENSAPLG00020017281(TBX22),ENSAPLG00020018385(KMO)	ENSAPLG00020000599,ENSAPLG00020001357(RXRG),ENSAPLG00020002179,ENSAPLG00020002961(HHATL),ENSAPLG00020003061(RPS4X),ENSAPLG00020004574,ENSAPLG00020005450(MYT1L),ENSAPLG00020005955(PHOX2A),ENSAPLG00020009007(CUX2),ENSAPLG00020010812,ENSAPLG00020011771(KYNU),ENSAPLG00020012230,ENSAPLG00020014869,ENSAPLG00020015560(PHOX2B),ENSAPLG00020016403(ASL),ENSAPLG00020016637(PRPS2),ENSAPLG00020017499(B3GALT1)
BP	GO:0009719	response to endogenous stimulus	0	1	1	79	0.794203	0.934441	-	ENSAPLG00020006192(NSG2)
BP	GO:0071495	cellular response to endogenous stimulus	0	1	1	79	0.794203	0.934441	-	ENSAPLG00020006192(NSG2)
MF	GO:0003700	DNA-binding transcription factor activity	4	3	7	408	0.79533	0.917856	ENSAPLG00020003056,ENSAPLG00020012504(FOXN4),ENSAPLG00020017262(POU3F4),ENSAPLG00020017281(TBX22)	ENSAPLG00020001357(RXRG),ENSAPLG00020005450(MYT1L),ENSAPLG00020014739
MF	GO:0032559	adenyl ribonucleotide binding	11	7	18	965	0.796102	0.917856	ENSAPLG00020003814(STKLD1),ENSAPLG00020006142,ENSAPLG00020006151,ENSAPLG00020006216(SMC1B),ENSAPLG00020009508(P2RX6),ENSAPLG00020010913,ENSAPLG00020012623,ENSAPLG00020015287,ENSAPLG00020015421,ENSAPLG00020015709(DNAJA4),ENSAPLG00020017198	ENSAPLG00020002411,ENSAPLG00020002467(MSH4),ENSAPLG00020009080(DNAH3),ENSAPLG00020012734(RPS6KL1),ENSAPLG00020014587,ENSAPLG00020015226,ENSAPLG00020017206(KIF1A)
BP	GO:0010941	regulation of cell death	0	1	1	80	0.798301	0.937573	-	ENSAPLG00020003736
MF	GO:0004672	protein kinase activity	4	4	8	462	0.798906	0.917856	ENSAPLG00020003814(STKLD1),ENSAPLG00020010913,ENSAPLG00020014610,ENSAPLG00020015421	ENSAPLG00020002411,ENSAPLG00020007470,ENSAPLG00020012734(RPS6KL1),ENSAPLG00020015226
MF	GO:0030554	adenyl nucleotide binding	11	7	18	968	0.800253	0.917856	ENSAPLG00020003814(STKLD1),ENSAPLG00020006142,ENSAPLG00020006151,ENSAPLG00020006216(SMC1B),ENSAPLG00020009508(P2RX6),ENSAPLG00020010913,ENSAPLG00020012623,ENSAPLG00020015287,ENSAPLG00020015421,ENSAPLG00020015709(DNAJA4),ENSAPLG00020017198	ENSAPLG00020002411,ENSAPLG00020002467(MSH4),ENSAPLG00020009080(DNAH3),ENSAPLG00020012734(RPS6KL1),ENSAPLG00020014587,ENSAPLG00020015226,ENSAPLG00020017206(KIF1A)
CC	GO:0005667	transcription regulator complex	1	0	1	71	0.802224	1	ENSAPLG00020003056	-
MF	GO:0016779	nucleotidyltransferase activity	0	1	1	73	0.80242	0.917856	-	ENSAPLG00020010812
BP	GO:0018130	heterocycle biosynthetic process	7	11	18	1074	0.805136	0.941833	ENSAPLG00020003056,ENSAPLG00020004008,ENSAPLG00020012504(FOXN4),ENSAPLG00020013735(NME1),ENSAPLG00020017262(POU3F4),ENSAPLG00020017281(TBX22),ENSAPLG00020018385(KMO)	ENSAPLG00020001357(RXRG),ENSAPLG00020002179,ENSAPLG00020004574,ENSAPLG00020005450(MYT1L),ENSAPLG00020005955(PHOX2A),ENSAPLG00020009007(CUX2),ENSAPLG00020010812,ENSAPLG00020011771(KYNU),ENSAPLG00020012230,ENSAPLG00020015560(PHOX2B),ENSAPLG00020016637(PRPS2)
BP	GO:0006974	cellular response to DNA damage stimulus	0	2	2	152	0.806166	0.941833	-	ENSAPLG00020001599,ENSAPLG00020002467(MSH4)
BP	GO:0048513	animal organ development	1	0	1	82	0.806255	0.941833	ENSAPLG00020017262(POU3F4)	-
MF	GO:0140097	catalytic activity, acting on DNA	0	1	1	74	0.806775	0.918713	-	ENSAPLG00020010812
MF	GO:0043168	anion binding	17	12	29	1515	0.810568	0.918713	ENSAPLG00020000086,ENSAPLG00020002995,ENSAPLG00020003814(STKLD1),ENSAPLG00020006142,ENSAPLG00020006151,ENSAPLG00020006216(SMC1B),ENSAPLG00020008763,ENSAPLG00020009508(P2RX6),ENSAPLG00020010913,ENSAPLG00020011910,ENSAPLG00020012623,ENSAPLG00020015287,ENSAPLG00020015294,ENSAPLG00020015421,ENSAPLG00020015709(DNAJA4),ENSAPLG00020017198,ENSAPLG00020018385(KMO)	ENSAPLG00020001026,ENSAPLG00020001229(GAD2),ENSAPLG00020002411,ENSAPLG00020002467(MSH4),ENSAPLG00020009080(DNAH3),ENSAPLG00020010026,ENSAPLG00020011771(KYNU),ENSAPLG00020012734(RPS6KL1),ENSAPLG00020014587,ENSAPLG00020015226,ENSAPLG00020017206(KIF1A),ENSAPLG00020017541(ETNPPL)
CC	GO:0031966	mitochondrial membrane	0	1	1	73	0.811112	1	-	ENSAPLG00020004728(IMMP2L)
MF	GO:0003723	RNA binding	3	2	5	309	0.811624	0.918713	ENSAPLG00020001058,ENSAPLG00020001525,ENSAPLG00020002766(IGF2BP1)	ENSAPLG00020007775(ELAVL2),ENSAPLG00020015875(MOV10L1)
BP	GO:0044249	cellular biosynthetic process	11	16	27	1569	0.814384	0.949629	ENSAPLG00020001058,ENSAPLG00020001525,ENSAPLG00020003056,ENSAPLG00020004008,ENSAPLG00020007651,ENSAPLG00020010173(FUT7),ENSAPLG00020012504(FOXN4),ENSAPLG00020013735(NME1),ENSAPLG00020017262(POU3F4),ENSAPLG00020017281(TBX22),ENSAPLG00020018385(KMO)	ENSAPLG00020001357(RXRG),ENSAPLG00020002179,ENSAPLG00020002961(HHATL),ENSAPLG00020003061(RPS4X),ENSAPLG00020004574,ENSAPLG00020005450(MYT1L),ENSAPLG00020005955(PHOX2A),ENSAPLG00020009007(CUX2),ENSAPLG00020010812,ENSAPLG00020011771(KYNU),ENSAPLG00020012230,ENSAPLG00020014869,ENSAPLG00020015560(PHOX2B),ENSAPLG00020016403(ASL),ENSAPLG00020016637(PRPS2),ENSAPLG00020017499(B3GALT1)
MF	GO:0005096	GTPase activator activity	0	1	1	76	0.815202	0.91957	-	ENSAPLG00020011896(ARAP3)
BP	GO:0007169	transmembrane receptor protein tyrosine kinase signaling pathway	1	0	1	86	0.82124	0.955847	ENSAPLG00020010913	-
BP	GO:0034645	cellular macromolecule biosynthetic process	9	13	22	1307	0.822643	0.955847	ENSAPLG00020001058,ENSAPLG00020001525,ENSAPLG00020003056,ENSAPLG00020004008,ENSAPLG00020007651,ENSAPLG00020010173(FUT7),ENSAPLG00020012504(FOXN4),ENSAPLG00020017262(POU3F4),ENSAPLG00020017281(TBX22)	ENSAPLG00020001357(RXRG),ENSAPLG00020002179,ENSAPLG00020002961(HHATL),ENSAPLG00020003061(RPS4X),ENSAPLG00020004574,ENSAPLG00020005450(MYT1L),ENSAPLG00020005955(PHOX2A),ENSAPLG00020009007(CUX2),ENSAPLG00020010812,ENSAPLG00020012230,ENSAPLG00020014869,ENSAPLG00020015560(PHOX2B),ENSAPLG00020017499(B3GALT1)
CC	GO:0043228	non-membrane-bounded organelle	5	9	14	759	0.823723	1	ENSAPLG00020001525,ENSAPLG00020004008,ENSAPLG00020006216(SMC1B),ENSAPLG00020007651,ENSAPLG00020017198	ENSAPLG00020003061(RPS4X),ENSAPLG00020003232,ENSAPLG00020004044,ENSAPLG00020004456,ENSAPLG00020008354,ENSAPLG00020009080(DNAH3),ENSAPLG00020011072(ADD2),ENSAPLG00020012092,ENSAPLG00020014869
CC	GO:0043232	intracellular non-membrane-bounded organelle	5	9	14	759	0.823723	1	ENSAPLG00020001525,ENSAPLG00020004008,ENSAPLG00020006216(SMC1B),ENSAPLG00020007651,ENSAPLG00020017198	ENSAPLG00020003061(RPS4X),ENSAPLG00020003232,ENSAPLG00020004044,ENSAPLG00020004456,ENSAPLG00020008354,ENSAPLG00020009080(DNAH3),ENSAPLG00020011072(ADD2),ENSAPLG00020012092,ENSAPLG00020014869
CC	GO:0032991	protein-containing complex	5	16	21	1097	0.825887	1	ENSAPLG00020003056,ENSAPLG00020004008,ENSAPLG00020009528(C9),ENSAPLG00020014746,ENSAPLG00020017198	ENSAPLG00020001599,ENSAPLG00020001946(CDK5R2),ENSAPLG00020003542,ENSAPLG00020004044,ENSAPLG00020004063(KCNA2),ENSAPLG00020004456,ENSAPLG00020004728(IMMP2L),ENSAPLG00020006894,ENSAPLG00020007775(ELAVL2),ENSAPLG00020008354,ENSAPLG00020009080(DNAH3),ENSAPLG00020009552(KCNC1),ENSAPLG00020010179(KCNG4),ENSAPLG00020013281(PPP2R2B),ENSAPLG00020017507,ENSAPLG00020017963(SCN3A)
BP	GO:0034654	nucleobase-containing compound biosynthetic process	6	11	17	1037	0.826937	0.95913	ENSAPLG00020003056,ENSAPLG00020004008,ENSAPLG00020012504(FOXN4),ENSAPLG00020013735(NME1),ENSAPLG00020017262(POU3F4),ENSAPLG00020017281(TBX22)	ENSAPLG00020001357(RXRG),ENSAPLG00020002179,ENSAPLG00020004574,ENSAPLG00020005450(MYT1L),ENSAPLG00020005955(PHOX2A),ENSAPLG00020009007(CUX2),ENSAPLG00020010812,ENSAPLG00020011771(KYNU),ENSAPLG00020012230,ENSAPLG00020015560(PHOX2B),ENSAPLG00020016637(PRPS2)
MF	GO:0000166	nucleotide binding	16	10	26	1385	0.828199	0.924836	ENSAPLG00020000086,ENSAPLG00020002995,ENSAPLG00020003814(STKLD1),ENSAPLG00020006142,ENSAPLG00020006151,ENSAPLG00020006216(SMC1B),ENSAPLG00020009508(P2RX6),ENSAPLG00020010913,ENSAPLG00020011910,ENSAPLG00020012623,ENSAPLG00020015287,ENSAPLG00020015294,ENSAPLG00020015421,ENSAPLG00020015709(DNAJA4),ENSAPLG00020017198,ENSAPLG00020018385(KMO)	ENSAPLG00020001026,ENSAPLG00020002411,ENSAPLG00020002467(MSH4),ENSAPLG00020005338(ATP13A4),ENSAPLG00020009080(DNAH3),ENSAPLG00020012734(RPS6KL1),ENSAPLG00020014587,ENSAPLG00020014667(HTATIP2),ENSAPLG00020015226,ENSAPLG00020017206(KIF1A)
MF	GO:1901265	nucleoside phosphate binding	16	10	26	1385	0.828199	0.924836	ENSAPLG00020000086,ENSAPLG00020002995,ENSAPLG00020003814(STKLD1),ENSAPLG00020006142,ENSAPLG00020006151,ENSAPLG00020006216(SMC1B),ENSAPLG00020009508(P2RX6),ENSAPLG00020010913,ENSAPLG00020011910,ENSAPLG00020012623,ENSAPLG00020015287,ENSAPLG00020015294,ENSAPLG00020015421,ENSAPLG00020015709(DNAJA4),ENSAPLG00020017198,ENSAPLG00020018385(KMO)	ENSAPLG00020001026,ENSAPLG00020002411,ENSAPLG00020002467(MSH4),ENSAPLG00020005338(ATP13A4),ENSAPLG00020009080(DNAH3),ENSAPLG00020012734(RPS6KL1),ENSAPLG00020014587,ENSAPLG00020014667(HTATIP2),ENSAPLG00020015226,ENSAPLG00020017206(KIF1A)
BP	GO:0009059	macromolecule biosynthetic process	9	13	22	1313	0.829103	0.959937	ENSAPLG00020001058,ENSAPLG00020001525,ENSAPLG00020003056,ENSAPLG00020004008,ENSAPLG00020007651,ENSAPLG00020010173(FUT7),ENSAPLG00020012504(FOXN4),ENSAPLG00020017262(POU3F4),ENSAPLG00020017281(TBX22)	ENSAPLG00020001357(RXRG),ENSAPLG00020002179,ENSAPLG00020002961(HHATL),ENSAPLG00020003061(RPS4X),ENSAPLG00020004574,ENSAPLG00020005450(MYT1L),ENSAPLG00020005955(PHOX2A),ENSAPLG00020009007(CUX2),ENSAPLG00020010812,ENSAPLG00020012230,ENSAPLG00020014869,ENSAPLG00020015560(PHOX2B),ENSAPLG00020017499(B3GALT1)
MF	GO:0035639	purine ribonucleoside triphosphate binding	15	8	23	1240	0.830915	0.924836	ENSAPLG00020000086,ENSAPLG00020002995,ENSAPLG00020003814(STKLD1),ENSAPLG00020006142,ENSAPLG00020006151,ENSAPLG00020006216(SMC1B),ENSAPLG00020009508(P2RX6),ENSAPLG00020010913,ENSAPLG00020011910,ENSAPLG00020012623,ENSAPLG00020015287,ENSAPLG00020015294,ENSAPLG00020015421,ENSAPLG00020015709(DNAJA4),ENSAPLG00020017198	ENSAPLG00020001026,ENSAPLG00020002411,ENSAPLG00020002467(MSH4),ENSAPLG00020009080(DNAH3),ENSAPLG00020012734(RPS6KL1),ENSAPLG00020014587,ENSAPLG00020015226,ENSAPLG00020017206(KIF1A)
BP	GO:1901362	organic cyclic compound biosynthetic process	7	11	18	1098	0.833582	0.963414	ENSAPLG00020003056,ENSAPLG00020004008,ENSAPLG00020012504(FOXN4),ENSAPLG00020013735(NME1),ENSAPLG00020017262(POU3F4),ENSAPLG00020017281(TBX22),ENSAPLG00020018385(KMO)	ENSAPLG00020001357(RXRG),ENSAPLG00020002179,ENSAPLG00020004574,ENSAPLG00020005450(MYT1L),ENSAPLG00020005955(PHOX2A),ENSAPLG00020009007(CUX2),ENSAPLG00020010812,ENSAPLG00020011771(KYNU),ENSAPLG00020012230,ENSAPLG00020015560(PHOX2B),ENSAPLG00020016637(PRPS2)
MF	GO:0016798	hydrolase activity, acting on glycosyl bonds	1	0	1	81	0.834701	0.924836	ENSAPLG00020017382(NEU4)	-
MF	GO:0004930	G protein-coupled receptor activity	1	10	11	641	0.837564	0.924836	ENSAPLG00020007190(MTNR1A)	ENSAPLG00020000750,ENSAPLG00020001170(GPR158),ENSAPLG00020002468,ENSAPLG00020012899(SSTR4),ENSAPLG00020013692(SSTR1),ENSAPLG00020014398(RGR),ENSAPLG00020016113(GRM7),ENSAPLG00020016153(OXTR),ENSAPLG00020016783(NPSR1),ENSAPLG00020017571(TACR3)
BP	GO:0009058	biosynthetic process	11	17	28	1646	0.837628	0.96638	ENSAPLG00020001058,ENSAPLG00020001525,ENSAPLG00020003056,ENSAPLG00020004008,ENSAPLG00020007651,ENSAPLG00020010173(FUT7),ENSAPLG00020012504(FOXN4),ENSAPLG00020013735(NME1),ENSAPLG00020017262(POU3F4),ENSAPLG00020017281(TBX22),ENSAPLG00020018385(KMO)	ENSAPLG00020000599,ENSAPLG00020001357(RXRG),ENSAPLG00020002179,ENSAPLG00020002961(HHATL),ENSAPLG00020003061(RPS4X),ENSAPLG00020004574,ENSAPLG00020005450(MYT1L),ENSAPLG00020005955(PHOX2A),ENSAPLG00020009007(CUX2),ENSAPLG00020010812,ENSAPLG00020011771(KYNU),ENSAPLG00020012230,ENSAPLG00020014869,ENSAPLG00020015560(PHOX2B),ENSAPLG00020016403(ASL),ENSAPLG00020016637(PRPS2),ENSAPLG00020017499(B3GALT1)
MF	GO:0004713	protein tyrosine kinase activity	1	0	1	82	0.838347	0.924836	ENSAPLG00020010913	-
BP	GO:0055114	oxidation-reduction process	1	5	6	418	0.83971	0.967073	ENSAPLG00020003177(BCO2)	ENSAPLG00020000246(NOX4),ENSAPLG00020001137(EHHADH),ENSAPLG00020010255(RFESD),ENSAPLG00020014667(HTATIP2),ENSAPLG00020017209(HPDL)
MF	GO:0003779	actin binding	1	1	2	150	0.844523	0.924836	ENSAPLG00020017198	ENSAPLG00020003232
MF	GO:0008509	anion transmembrane transporter activity	1	0	1	84	0.845402	0.924836	ENSAPLG00020015733(SLC26A8)	-
MF	GO:0030695	GTPase regulator activity	0	1	1	84	0.845402	0.924836	-	ENSAPLG00020011896(ARAP3)
BP	GO:0051276	chromosome organization	1	1	2	167	0.846182	0.969304	ENSAPLG00020006216(SMC1B)	ENSAPLG00020004574
CC	GO:1990904	ribonucleoprotein complex	0	1	1	82	0.846454	1	-	ENSAPLG00020007775(ELAVL2)
BP	GO:0006796	phosphate-containing compound metabolic process	4	10	14	891	0.851719	0.969304	ENSAPLG00020003814(STKLD1),ENSAPLG00020010913,ENSAPLG00020013735(NME1),ENSAPLG00020015421	ENSAPLG00020001242,ENSAPLG00020001571,ENSAPLG00020002411,ENSAPLG00020005019(PLPP4),ENSAPLG00020011771(KYNU),ENSAPLG00020012734(RPS6KL1),ENSAPLG00020013892(PTPRO),ENSAPLG00020015226,ENSAPLG00020016274(PTPRZ1),ENSAPLG00020016637(PRPS2)
MF	GO:0032555	purine ribonucleotide binding	15	8	23	1260	0.852092	0.928152	ENSAPLG00020000086,ENSAPLG00020002995,ENSAPLG00020003814(STKLD1),ENSAPLG00020006142,ENSAPLG00020006151,ENSAPLG00020006216(SMC1B),ENSAPLG00020009508(P2RX6),ENSAPLG00020010913,ENSAPLG00020011910,ENSAPLG00020012623,ENSAPLG00020015287,ENSAPLG00020015294,ENSAPLG00020015421,ENSAPLG00020015709(DNAJA4),ENSAPLG00020017198	ENSAPLG00020001026,ENSAPLG00020002411,ENSAPLG00020002467(MSH4),ENSAPLG00020009080(DNAH3),ENSAPLG00020012734(RPS6KL1),ENSAPLG00020014587,ENSAPLG00020015226,ENSAPLG00020017206(KIF1A)
BP	GO:0010468	regulation of gene expression	5	10	15	948	0.852429	0.969304	ENSAPLG00020001495,ENSAPLG00020003056,ENSAPLG00020012504(FOXN4),ENSAPLG00020017262(POU3F4),ENSAPLG00020017281(TBX22)	ENSAPLG00020001357(RXRG),ENSAPLG00020002179,ENSAPLG00020003586,ENSAPLG00020004574,ENSAPLG00020005450(MYT1L),ENSAPLG00020005955(PHOX2A),ENSAPLG00020009007(CUX2),ENSAPLG00020012230,ENSAPLG00020015560(PHOX2B),ENSAPLG00020015875(MOV10L1)
BP	GO:0006629	lipid metabolic process	0	4	4	302	0.852435	0.969304	-	ENSAPLG00020001137(EHHADH),ENSAPLG00020001242,ENSAPLG00020005019(PLPP4),ENSAPLG00020017711
BP	GO:0019438	aromatic compound biosynthetic process	6	11	17	1061	0.853523	0.969304	ENSAPLG00020003056,ENSAPLG00020004008,ENSAPLG00020012504(FOXN4),ENSAPLG00020013735(NME1),ENSAPLG00020017262(POU3F4),ENSAPLG00020017281(TBX22)	ENSAPLG00020001357(RXRG),ENSAPLG00020002179,ENSAPLG00020004574,ENSAPLG00020005450(MYT1L),ENSAPLG00020005955(PHOX2A),ENSAPLG00020009007(CUX2),ENSAPLG00020010812,ENSAPLG00020011771(KYNU),ENSAPLG00020012230,ENSAPLG00020015560(PHOX2B),ENSAPLG00020016637(PRPS2)
MF	GO:0003924	GTPase activity	2	1	3	215	0.854128	0.928152	ENSAPLG00020002995,ENSAPLG00020015294	ENSAPLG00020001026
BP	GO:0006793	phosphorus metabolic process	4	10	14	894	0.85507	0.969304	ENSAPLG00020003814(STKLD1),ENSAPLG00020010913,ENSAPLG00020013735(NME1),ENSAPLG00020015421	ENSAPLG00020001242,ENSAPLG00020001571,ENSAPLG00020002411,ENSAPLG00020005019(PLPP4),ENSAPLG00020011771(KYNU),ENSAPLG00020012734(RPS6KL1),ENSAPLG00020013892(PTPRO),ENSAPLG00020015226,ENSAPLG00020016274(PTPRZ1),ENSAPLG00020016637(PRPS2)
BP	GO:0006259	DNA metabolic process	0	3	3	239	0.855623	0.969304	-	ENSAPLG00020001599,ENSAPLG00020002467(MSH4),ENSAPLG00020010812
BP	GO:0006397	mRNA processing	0	1	1	97	0.856768	0.969304	-	ENSAPLG00020001599
BP	GO:0097435	supramolecular fiber organization	0	1	1	97	0.856768	0.969304	-	ENSAPLG00020013040(STMN3)
BP	GO:0043412	macromolecule modification	7	10	17	1065	0.857642	0.969304	ENSAPLG00020003814(STKLD1),ENSAPLG00020004922,ENSAPLG00020006086,ENSAPLG00020010173(FUT7),ENSAPLG00020010913,ENSAPLG00020015421,ENSAPLG00020017035	ENSAPLG00020001599,ENSAPLG00020002411,ENSAPLG00020002961(HHATL),ENSAPLG00020003731,ENSAPLG00020005265,ENSAPLG00020012734(RPS6KL1),ENSAPLG00020013892(PTPRO),ENSAPLG00020015226,ENSAPLG00020016274(PTPRZ1),ENSAPLG00020017499(B3GALT1)
CC	GO:0005740	mitochondrial envelope	0	1	1	86	0.859977	1	-	ENSAPLG00020004728(IMMP2L)
MF	GO:0017076	purine nucleotide binding	15	8	23	1269	0.860958	0.930839	ENSAPLG00020000086,ENSAPLG00020002995,ENSAPLG00020003814(STKLD1),ENSAPLG00020006142,ENSAPLG00020006151,ENSAPLG00020006216(SMC1B),ENSAPLG00020009508(P2RX6),ENSAPLG00020010913,ENSAPLG00020011910,ENSAPLG00020012623,ENSAPLG00020015287,ENSAPLG00020015294,ENSAPLG00020015421,ENSAPLG00020015709(DNAJA4),ENSAPLG00020017198	ENSAPLG00020001026,ENSAPLG00020002411,ENSAPLG00020002467(MSH4),ENSAPLG00020009080(DNAH3),ENSAPLG00020012734(RPS6KL1),ENSAPLG00020014587,ENSAPLG00020015226,ENSAPLG00020017206(KIF1A)
BP	GO:0048523	negative regulation of cellular process	0	3	3	242	0.861387	0.969304	-	ENSAPLG00020002179,ENSAPLG00020002961(HHATL),ENSAPLG00020003736
BP	GO:0006325	chromatin organization	0	1	1	99	0.862428	0.969304	-	ENSAPLG00020004574
BP	GO:0032268	regulation of cellular protein metabolic process	0	1	1	99	0.862428	0.969304	-	ENSAPLG00020002961(HHATL)
BP	GO:1902531	regulation of intracellular signal transduction	0	1	1	99	0.862428	0.969304	-	ENSAPLG00020003708(IQSEC3)
MF	GO:0032553	ribonucleotide binding	15	8	23	1271	0.862874	0.930839	ENSAPLG00020000086,ENSAPLG00020002995,ENSAPLG00020003814(STKLD1),ENSAPLG00020006142,ENSAPLG00020006151,ENSAPLG00020006216(SMC1B),ENSAPLG00020009508(P2RX6),ENSAPLG00020010913,ENSAPLG00020011910,ENSAPLG00020012623,ENSAPLG00020015287,ENSAPLG00020015294,ENSAPLG00020015421,ENSAPLG00020015709(DNAJA4),ENSAPLG00020017198	ENSAPLG00020001026,ENSAPLG00020002411,ENSAPLG00020002467(MSH4),ENSAPLG00020009080(DNAH3),ENSAPLG00020012734(RPS6KL1),ENSAPLG00020014587,ENSAPLG00020015226,ENSAPLG00020017206(KIF1A)
BP	GO:0007154	cell communication	5	24	29	1732	0.865878	0.971509	ENSAPLG00020001047,ENSAPLG00020001469,ENSAPLG00020007190(MTNR1A),ENSAPLG00020010913,ENSAPLG00020011864(FZD10)	ENSAPLG00020000750,ENSAPLG00020001170(GPR158),ENSAPLG00020001764(FREM2),ENSAPLG00020001771(SYT12),ENSAPLG00020001797,ENSAPLG00020002179,ENSAPLG00020002468,ENSAPLG00020003708(IQSEC3),ENSAPLG00020006045(RGS7),ENSAPLG00020006192(NSG2),ENSAPLG00020007612,ENSAPLG00020009396(GKAP1),ENSAPLG00020011896(ARAP3),ENSAPLG00020012197(UNC5A),ENSAPLG00020012899(SSTR4),ENSAPLG00020013692(SSTR1),ENSAPLG00020014121…
CC	GO:0098805	whole membrane	1	0	1	89	0.869337	1	ENSAPLG00020014746	-
MF	GO:0060589	nucleoside-triphosphatase regulator activity	0	1	1	93	0.87354	0.930839	-	ENSAPLG00020011896(ARAP3)
BP	GO:0051246	regulation of protein metabolic process	0	1	1	104	0.875625	0.980738	-	ENSAPLG00020002961(HHATL)
CC	GO:0005794	Golgi apparatus	0	1	1	93	0.88086	1	-	ENSAPLG00020009396(GKAP1)
MF	GO:0016772	transferase activity, transferring phosphorus-containing groups	5	6	11	675	0.881062	0.930839	ENSAPLG00020003814(STKLD1),ENSAPLG00020010913,ENSAPLG00020013735(NME1),ENSAPLG00020014610,ENSAPLG00020015421	ENSAPLG00020002411,ENSAPLG00020007470,ENSAPLG00020010812,ENSAPLG00020012734(RPS6KL1),ENSAPLG00020015226,ENSAPLG00020016637(PRPS2)
MF	GO:0004842	ubiquitin-protein transferase activity	0	1	1	96	0.881736	0.930839	-	ENSAPLG00020001599
BP	GO:0060255	regulation of macromolecule metabolic process	5	11	16	1034	0.881878	0.980738	ENSAPLG00020001495,ENSAPLG00020003056,ENSAPLG00020012504(FOXN4),ENSAPLG00020017262(POU3F4),ENSAPLG00020017281(TBX22)	ENSAPLG00020001357(RXRG),ENSAPLG00020002179,ENSAPLG00020002961(HHATL),ENSAPLG00020003586,ENSAPLG00020004574,ENSAPLG00020005450(MYT1L),ENSAPLG00020005955(PHOX2A),ENSAPLG00020009007(CUX2),ENSAPLG00020012230,ENSAPLG00020015560(PHOX2B),ENSAPLG00020015875(MOV10L1)
MF	GO:0016788	hydrolase activity, acting on ester bonds	1	6	7	460	0.882404	0.930839	ENSAPLG00020002809	ENSAPLG00020001242,ENSAPLG00020001571,ENSAPLG00020005019(PLPP4),ENSAPLG00020010812,ENSAPLG00020013892(PTPRO),ENSAPLG00020016274(PTPRZ1)
CC	GO:0012505	endomembrane system	1	3	4	281	0.883268	1	ENSAPLG00020014746	ENSAPLG00020009396(GKAP1),ENSAPLG00020017042,ENSAPLG00020018376(SYN2)
MF	GO:0042578	phosphoric ester hydrolase activity	0	3	3	230	0.883747	0.930839	-	ENSAPLG00020005019(PLPP4),ENSAPLG00020013892(PTPRO),ENSAPLG00020016274(PTPRZ1)
CC	GO:1902494	catalytic complex	0	4	4	282	0.884948	1	-	ENSAPLG00020001946(CDK5R2),ENSAPLG00020006894,ENSAPLG00020009080(DNAH3),ENSAPLG00020013281(PPP2R2B)
BP	GO:0007166	cell surface receptor signaling pathway	2	2	4	323	0.886225	0.980738	ENSAPLG00020010913,ENSAPLG00020011864(FZD10)	ENSAPLG00020002179,ENSAPLG00020012197(UNC5A)
MF	GO:0016301	kinase activity	5	4	9	573	0.886889	0.930839	ENSAPLG00020003814(STKLD1),ENSAPLG00020010913,ENSAPLG00020013735(NME1),ENSAPLG00020014610,ENSAPLG00020015421	ENSAPLG00020002411,ENSAPLG00020007470,ENSAPLG00020012734(RPS6KL1),ENSAPLG00020015226
BP	GO:0046907	intracellular transport	1	2	3	257	0.887294	0.980738	ENSAPLG00020014038	ENSAPLG00020004728(IMMP2L),ENSAPLG00020017838(RAMP1)
MF	GO:0005198	structural molecule activity	3	3	6	408	0.887557	0.930839	ENSAPLG00020001525,ENSAPLG00020007651,ENSAPLG00020008171	ENSAPLG00020003061(RPS4X),ENSAPLG00020012599(SNTG2),ENSAPLG00020014869
BP	GO:0009966	regulation of signal transduction	0	2	2	188	0.889705	0.980738	-	ENSAPLG00020003708(IQSEC3),ENSAPLG00020017838(RAMP1)
MF	GO:0051020	GTPase binding	0	2	2	170	0.890422	0.930839	-	ENSAPLG00020001797,ENSAPLG00020003708(IQSEC3)
BP	GO:2000112	regulation of cellular macromolecule biosynthetic process	4	9	13	872	0.890617	0.980738	ENSAPLG00020003056,ENSAPLG00020012504(FOXN4),ENSAPLG00020017262(POU3F4),ENSAPLG00020017281(TBX22)	ENSAPLG00020001357(RXRG),ENSAPLG00020002179,ENSAPLG00020002961(HHATL),ENSAPLG00020004574,ENSAPLG00020005450(MYT1L),ENSAPLG00020005955(PHOX2A),ENSAPLG00020009007(CUX2),ENSAPLG00020012230,ENSAPLG00020015560(PHOX2B)
BP	GO:0071702	organic substance transport	2	3	5	391	0.890855	0.980738	ENSAPLG00020001047,ENSAPLG00020014038	ENSAPLG00020004728(IMMP2L),ENSAPLG00020010026,ENSAPLG00020017838(RAMP1)
BP	GO:0006511	ubiquitin-dependent protein catabolic process	1	0	1	111	0.892013	0.980738	ENSAPLG00020000178	-
BP	GO:0019941	modification-dependent protein catabolic process	1	0	1	111	0.892013	0.980738	ENSAPLG00020000178	-
BP	GO:0043632	modification-dependent macromolecule catabolic process	1	0	1	111	0.892013	0.980738	ENSAPLG00020000178	-
BP	GO:0010556	regulation of macromolecule biosynthetic process	4	9	13	875	0.893331	0.980738	ENSAPLG00020003056,ENSAPLG00020012504(FOXN4),ENSAPLG00020017262(POU3F4),ENSAPLG00020017281(TBX22)	ENSAPLG00020001357(RXRG),ENSAPLG00020002179,ENSAPLG00020002961(HHATL),ENSAPLG00020004574,ENSAPLG00020005450(MYT1L),ENSAPLG00020005955(PHOX2A),ENSAPLG00020009007(CUX2),ENSAPLG00020012230,ENSAPLG00020015560(PHOX2B)
MF	GO:0016705	oxidoreductase activity, acting on paired donors, with incorporation or reduction of molecular oxygen	1	0	1	101	0.894237	0.930839	ENSAPLG00020018385(KMO)	-
BP	GO:0023052	signaling	5	23	28	1716	0.894623	0.980738	ENSAPLG00020001047,ENSAPLG00020001469,ENSAPLG00020007190(MTNR1A),ENSAPLG00020010913,ENSAPLG00020011864(FZD10)	ENSAPLG00020000750,ENSAPLG00020001170(GPR158),ENSAPLG00020001771(SYT12),ENSAPLG00020001797,ENSAPLG00020002179,ENSAPLG00020002468,ENSAPLG00020003708(IQSEC3),ENSAPLG00020006045(RGS7),ENSAPLG00020006192(NSG2),ENSAPLG00020007612,ENSAPLG00020009396(GKAP1),ENSAPLG00020011896(ARAP3),ENSAPLG00020012197(UNC5A),ENSAPLG00020012899(SSTR4),ENSAPLG00020013692(SSTR1),ENSAPLG00020014121,ENSAPLG00020014398(RGR),E…
MF	GO:0046914	transition metal ion binding	1	8	9	580	0.894819	0.930839	ENSAPLG00020005327(LIN28B)	ENSAPLG00020001357(RXRG),ENSAPLG00020002295,ENSAPLG00020002732(MMP7),ENSAPLG00020005450(MYT1L),ENSAPLG00020006693,ENSAPLG00020010651,ENSAPLG00020010812,ENSAPLG00020013082(ADAMTS15)
MF	GO:0097367	carbohydrate derivative binding	15	8	23	1309	0.895607	0.930839	ENSAPLG00020000086,ENSAPLG00020002995,ENSAPLG00020003814(STKLD1),ENSAPLG00020006142,ENSAPLG00020006151,ENSAPLG00020006216(SMC1B),ENSAPLG00020009508(P2RX6),ENSAPLG00020010913,ENSAPLG00020011910,ENSAPLG00020012623,ENSAPLG00020015287,ENSAPLG00020015294,ENSAPLG00020015421,ENSAPLG00020015709(DNAJA4),ENSAPLG00020017198	ENSAPLG00020001026,ENSAPLG00020002411,ENSAPLG00020002467(MSH4),ENSAPLG00020009080(DNAH3),ENSAPLG00020012734(RPS6KL1),ENSAPLG00020014587,ENSAPLG00020015226,ENSAPLG00020017206(KIF1A)
BP	GO:0071310	cellular response to organic substance	0	1	1	113	0.896288	0.980738	-	ENSAPLG00020006192(NSG2)
MF	GO:0019787	ubiquitin-like protein transferase activity	0	1	1	102	0.896575	0.930839	-	ENSAPLG00020001599
BP	GO:0031326	regulation of cellular biosynthetic process	4	9	13	880	0.897733	0.980738	ENSAPLG00020003056,ENSAPLG00020012504(FOXN4),ENSAPLG00020017262(POU3F4),ENSAPLG00020017281(TBX22)	ENSAPLG00020001357(RXRG),ENSAPLG00020002179,ENSAPLG00020002961(HHATL),ENSAPLG00020004574,ENSAPLG00020005450(MYT1L),ENSAPLG00020005955(PHOX2A),ENSAPLG00020009007(CUX2),ENSAPLG00020012230,ENSAPLG00020015560(PHOX2B)
BP	GO:0009889	regulation of biosynthetic process	4	9	13	881	0.898596	0.980738	ENSAPLG00020003056,ENSAPLG00020012504(FOXN4),ENSAPLG00020017262(POU3F4),ENSAPLG00020017281(TBX22)	ENSAPLG00020001357(RXRG),ENSAPLG00020002179,ENSAPLG00020002961(HHATL),ENSAPLG00020004574,ENSAPLG00020005450(MYT1L),ENSAPLG00020005955(PHOX2A),ENSAPLG00020009007(CUX2),ENSAPLG00020012230,ENSAPLG00020015560(PHOX2B)
MF	GO:0016773	phosphotransferase activity, alcohol group as acceptor	4	4	8	530	0.900146	0.93158	ENSAPLG00020003814(STKLD1),ENSAPLG00020010913,ENSAPLG00020014610,ENSAPLG00020015421	ENSAPLG00020002411,ENSAPLG00020007470,ENSAPLG00020012734(RPS6KL1),ENSAPLG00020015226
BP	GO:0006644	phospholipid metabolic process	0	1	1	116	0.902387	0.980738	-	ENSAPLG00020001242
BP	GO:0009987	cellular process	44	84	128	6767	0.902575	0.980738	ENSAPLG00020000178,ENSAPLG00020001047,ENSAPLG00020001058,ENSAPLG00020001469,ENSAPLG00020001495,ENSAPLG00020001525,ENSAPLG00020002779(DNAJB13),ENSAPLG00020003056,ENSAPLG00020003814(STKLD1),ENSAPLG00020004008,ENSAPLG00020004922,ENSAPLG00020005473,ENSAPLG00020005574,ENSAPLG00020005587,ENSAPLG00020005657,ENSAPLG00020005729,ENSAPLG00020006086,ENSAPLG00020006142,ENSAPLG00020006151,ENSAPLG00020006216(SM…	ENSAPLG00020000382(STMN4),ENSAPLG00020000410(SLC5A7),ENSAPLG00020000750,ENSAPLG00020001137(EHHADH),ENSAPLG00020001170(GPR158),ENSAPLG00020001229(GAD2),ENSAPLG00020001242,ENSAPLG00020001357(RXRG),ENSAPLG00020001571,ENSAPLG00020001599,ENSAPLG00020001672(TMEM74),ENSAPLG00020001764(FREM2),ENSAPLG00020001771(SYT12),ENSAPLG00020001797,ENSAPLG00020001900(SYT10),ENSAPLG00020002179,ENSAPLG00020002411,ENSA…
BP	GO:0019222	regulation of metabolic process	5	11	16	1060	0.903579	0.980738	ENSAPLG00020001495,ENSAPLG00020003056,ENSAPLG00020012504(FOXN4),ENSAPLG00020017262(POU3F4),ENSAPLG00020017281(TBX22)	ENSAPLG00020001357(RXRG),ENSAPLG00020002179,ENSAPLG00020002961(HHATL),ENSAPLG00020003586,ENSAPLG00020004574,ENSAPLG00020005450(MYT1L),ENSAPLG00020005955(PHOX2A),ENSAPLG00020009007(CUX2),ENSAPLG00020012230,ENSAPLG00020015560(PHOX2B),ENSAPLG00020015875(MOV10L1)
BP	GO:0051603	proteolysis involved in cellular protein catabolic process	1	0	1	117	0.90434	0.980738	ENSAPLG00020000178	-
BP	GO:0044257	cellular protein catabolic process	1	0	1	118	0.906254	0.980738	ENSAPLG00020000178	-
CC	GO:0110165	cellular anatomical entity	34	75	109	4959	0.909779	1	ENSAPLG00020001462(bd2),ENSAPLG00020001525,ENSAPLG00020002566,ENSAPLG00020002640,ENSAPLG00020003408,ENSAPLG00020004008,ENSAPLG00020004636,ENSAPLG00020005473,ENSAPLG00020005574,ENSAPLG00020005583(KCNJ6),ENSAPLG00020005587,ENSAPLG00020005657,ENSAPLG00020005729,ENSAPLG00020006216(SMC1B),ENSAPLG00020007190(MTNR1A),ENSAPLG00020007651,ENSAPLG00020008171,ENSAPLG00020008179,ENSAPLG00020008188,ENSAPLG0002…	ENSAPLG00020000246(NOX4),ENSAPLG00020000410(SLC5A7),ENSAPLG00020000528(SMOC2),ENSAPLG00020000599,ENSAPLG00020000639(SLC6A15),ENSAPLG00020000750,ENSAPLG00020001170(GPR158),ENSAPLG00020001357(RXRG),ENSAPLG00020001764(FREM2),ENSAPLG00020001771(SYT12),ENSAPLG00020001797,ENSAPLG00020001900(SYT10),ENSAPLG00020002468,ENSAPLG00020002517,ENSAPLG00020002732(MMP7),ENSAPLG00020003061(RPS4X),ENSAPLG0002000323…
BP	GO:0006355	regulation of transcription, DNA-templated	4	8	12	837	0.910613	0.980738	ENSAPLG00020003056,ENSAPLG00020012504(FOXN4),ENSAPLG00020017262(POU3F4),ENSAPLG00020017281(TBX22)	ENSAPLG00020001357(RXRG),ENSAPLG00020002179,ENSAPLG00020004574,ENSAPLG00020005450(MYT1L),ENSAPLG00020005955(PHOX2A),ENSAPLG00020009007(CUX2),ENSAPLG00020012230,ENSAPLG00020015560(PHOX2B)
BP	GO:1903506	regulation of nucleic acid-templated transcription	4	8	12	837	0.910613	0.980738	ENSAPLG00020003056,ENSAPLG00020012504(FOXN4),ENSAPLG00020017262(POU3F4),ENSAPLG00020017281(TBX22)	ENSAPLG00020001357(RXRG),ENSAPLG00020002179,ENSAPLG00020004574,ENSAPLG00020005450(MYT1L),ENSAPLG00020005955(PHOX2A),ENSAPLG00020009007(CUX2),ENSAPLG00020012230,ENSAPLG00020015560(PHOX2B)
BP	GO:2001141	regulation of RNA biosynthetic process	4	8	12	837	0.910613	0.980738	ENSAPLG00020003056,ENSAPLG00020012504(FOXN4),ENSAPLG00020017262(POU3F4),ENSAPLG00020017281(TBX22)	ENSAPLG00020001357(RXRG),ENSAPLG00020002179,ENSAPLG00020004574,ENSAPLG00020005450(MYT1L),ENSAPLG00020005955(PHOX2A),ENSAPLG00020009007(CUX2),ENSAPLG00020012230,ENSAPLG00020015560(PHOX2B)
MF	GO:0140110	transcription regulator activity	4	3	7	487	0.913886	0.942806	ENSAPLG00020003056,ENSAPLG00020012504(FOXN4),ENSAPLG00020017262(POU3F4),ENSAPLG00020017281(TBX22)	ENSAPLG00020001357(RXRG),ENSAPLG00020005450(MYT1L),ENSAPLG00020014739
BP	GO:0010467	gene expression	9	14	23	1474	0.916461	0.980738	ENSAPLG00020001058,ENSAPLG00020001495,ENSAPLG00020001525,ENSAPLG00020003056,ENSAPLG00020004008,ENSAPLG00020007651,ENSAPLG00020012504(FOXN4),ENSAPLG00020017262(POU3F4),ENSAPLG00020017281(TBX22)	ENSAPLG00020001357(RXRG),ENSAPLG00020001599,ENSAPLG00020002179,ENSAPLG00020003061(RPS4X),ENSAPLG00020003586,ENSAPLG00020004574,ENSAPLG00020004728(IMMP2L),ENSAPLG00020005450(MYT1L),ENSAPLG00020005955(PHOX2A),ENSAPLG00020009007(CUX2),ENSAPLG00020012230,ENSAPLG00020014869,ENSAPLG00020015560(PHOX2B),ENSAPLG00020015875(MOV10L1)
BP	GO:0006468	protein phosphorylation	3	3	6	479	0.917471	0.980738	ENSAPLG00020003814(STKLD1),ENSAPLG00020010913,ENSAPLG00020015421	ENSAPLG00020002411,ENSAPLG00020012734(RPS6KL1),ENSAPLG00020015226
BP	GO:0016310	phosphorylation	4	3	7	543	0.918107	0.980738	ENSAPLG00020003814(STKLD1),ENSAPLG00020010913,ENSAPLG00020013735(NME1),ENSAPLG00020015421	ENSAPLG00020002411,ENSAPLG00020012734(RPS6KL1),ENSAPLG00020015226
BP	GO:0008219	cell death	0	1	1	126	0.920257	0.980738	-	ENSAPLG00020003736
MF	GO:0005085	guanyl-nucleotide exchange factor activity	0	1	1	114	0.920918	0.947064	-	ENSAPLG00020003708(IQSEC3)
CC	GO:0031967	organelle envelope	0	1	1	111	0.921433	1	-	ENSAPLG00020004728(IMMP2L)
CC	GO:0031975	envelope	0	1	1	111	0.921433	1	-	ENSAPLG00020004728(IMMP2L)
BP	GO:0030163	protein catabolic process	1	0	1	127	0.921854	0.980738	ENSAPLG00020000178	-
BP	GO:0007167	enzyme linked receptor protein signaling pathway	1	0	1	128	0.923419	0.980738	ENSAPLG00020010913	-
BP	GO:0007264	small GTPase mediated signal transduction	0	1	1	128	0.923419	0.980738	-	ENSAPLG00020003708(IQSEC3)
BP	GO:0033036	macromolecule localization	2	2	4	354	0.923825	0.980738	ENSAPLG00020001047,ENSAPLG00020014038	ENSAPLG00020004728(IMMP2L),ENSAPLG00020017838(RAMP1)
BP	GO:0006807	nitrogen compound metabolic process	21	37	58	3365	0.925777	0.980738	ENSAPLG00020000178,ENSAPLG00020001058,ENSAPLG00020001495,ENSAPLG00020001525,ENSAPLG00020003056,ENSAPLG00020003814(STKLD1),ENSAPLG00020004008,ENSAPLG00020004636,ENSAPLG00020004922,ENSAPLG00020006086,ENSAPLG00020007651,ENSAPLG00020010173(FUT7),ENSAPLG00020010913,ENSAPLG00020012504(FOXN4),ENSAPLG00020013735(NME1),ENSAPLG00020015421,ENSAPLG00020015684,ENSAPLG00020017035,ENSAPLG00020017262(POU3F4),ENS…	ENSAPLG00020000823(SCRN1),ENSAPLG00020001357(RXRG),ENSAPLG00020001571,ENSAPLG00020001599,ENSAPLG00020002179,ENSAPLG00020002411,ENSAPLG00020002467(MSH4),ENSAPLG00020002732(MMP7),ENSAPLG00020002961(HHATL),ENSAPLG00020003061(RPS4X),ENSAPLG00020003586,ENSAPLG00020003731,ENSAPLG00020004574,ENSAPLG00020004728(IMMP2L),ENSAPLG00020005265,ENSAPLG00020005450(MYT1L),ENSAPLG00020005955(PHOX2A),ENSAPLG0002000…
BP	GO:0051252	regulation of RNA metabolic process	4	8	12	860	0.927475	0.980738	ENSAPLG00020003056,ENSAPLG00020012504(FOXN4),ENSAPLG00020017262(POU3F4),ENSAPLG00020017281(TBX22)	ENSAPLG00020001357(RXRG),ENSAPLG00020002179,ENSAPLG00020004574,ENSAPLG00020005450(MYT1L),ENSAPLG00020005955(PHOX2A),ENSAPLG00020009007(CUX2),ENSAPLG00020012230,ENSAPLG00020015560(PHOX2B)
CC	GO:0015630	microtubule cytoskeleton	0	1	1	115	0.928391	1	-	ENSAPLG00020009080(DNAH3)
BP	GO:0070647	protein modification by small protein conjugation or removal	0	1	1	132	0.929376	0.980738	-	ENSAPLG00020001599
BP	GO:0006351	transcription, DNA-templated	5	8	13	923	0.929839	0.980738	ENSAPLG00020003056,ENSAPLG00020004008,ENSAPLG00020012504(FOXN4),ENSAPLG00020017262(POU3F4),ENSAPLG00020017281(TBX22)	ENSAPLG00020001357(RXRG),ENSAPLG00020002179,ENSAPLG00020004574,ENSAPLG00020005450(MYT1L),ENSAPLG00020005955(PHOX2A),ENSAPLG00020009007(CUX2),ENSAPLG00020012230,ENSAPLG00020015560(PHOX2B)
BP	GO:0097659	nucleic acid-templated transcription	5	8	13	923	0.929839	0.980738	ENSAPLG00020003056,ENSAPLG00020004008,ENSAPLG00020012504(FOXN4),ENSAPLG00020017262(POU3F4),ENSAPLG00020017281(TBX22)	ENSAPLG00020001357(RXRG),ENSAPLG00020002179,ENSAPLG00020004574,ENSAPLG00020005450(MYT1L),ENSAPLG00020005955(PHOX2A),ENSAPLG00020009007(CUX2),ENSAPLG00020012230,ENSAPLG00020015560(PHOX2B)
BP	GO:0042592	homeostatic process	1	0	1	133	0.930792	0.980738	ENSAPLG00020001047	-
BP	GO:0032774	RNA biosynthetic process	5	8	13	926	0.931724	0.980738	ENSAPLG00020003056,ENSAPLG00020004008,ENSAPLG00020012504(FOXN4),ENSAPLG00020017262(POU3F4),ENSAPLG00020017281(TBX22)	ENSAPLG00020001357(RXRG),ENSAPLG00020002179,ENSAPLG00020004574,ENSAPLG00020005450(MYT1L),ENSAPLG00020005955(PHOX2A),ENSAPLG00020009007(CUX2),ENSAPLG00020012230,ENSAPLG00020015560(PHOX2B)
BP	GO:0019219	regulation of nucleobase-containing compound metabolic process	4	8	12	868	0.932678	0.980738	ENSAPLG00020003056,ENSAPLG00020012504(FOXN4),ENSAPLG00020017262(POU3F4),ENSAPLG00020017281(TBX22)	ENSAPLG00020001357(RXRG),ENSAPLG00020002179,ENSAPLG00020004574,ENSAPLG00020005450(MYT1L),ENSAPLG00020005955(PHOX2A),ENSAPLG00020009007(CUX2),ENSAPLG00020012230,ENSAPLG00020015560(PHOX2B)
BP	GO:0044260	cellular macromolecule metabolic process	17	24	41	2497	0.936994	0.982339	ENSAPLG00020000178,ENSAPLG00020001058,ENSAPLG00020001495,ENSAPLG00020001525,ENSAPLG00020003056,ENSAPLG00020003814(STKLD1),ENSAPLG00020004008,ENSAPLG00020004922,ENSAPLG00020006086,ENSAPLG00020007651,ENSAPLG00020010173(FUT7),ENSAPLG00020010913,ENSAPLG00020012504(FOXN4),ENSAPLG00020015421,ENSAPLG00020017035,ENSAPLG00020017262(POU3F4),ENSAPLG00020017281(TBX22)	ENSAPLG00020001357(RXRG),ENSAPLG00020001599,ENSAPLG00020002179,ENSAPLG00020002411,ENSAPLG00020002467(MSH4),ENSAPLG00020002961(HHATL),ENSAPLG00020003061(RPS4X),ENSAPLG00020003586,ENSAPLG00020003731,ENSAPLG00020004574,ENSAPLG00020004728(IMMP2L),ENSAPLG00020005265,ENSAPLG00020005450(MYT1L),ENSAPLG00020005955(PHOX2A),ENSAPLG00020009007(CUX2),ENSAPLG00020010812,ENSAPLG00020012230,ENSAPLG00020012734(RP…
BP	GO:0070887	cellular response to chemical stimulus	0	1	1	138	0.937458	0.982339	-	ENSAPLG00020006192(NSG2)
MF	GO:0005102	signaling receptor binding	1	3	4	334	0.938074	0.958709	ENSAPLG00020016449	ENSAPLG00020012873,ENSAPLG00020016453,ENSAPLG00020017703(GAL)
MF	GO:0003677	DNA binding	3	9	12	795	0.938123	0.958709	ENSAPLG00020004008,ENSAPLG00020012504(FOXN4),ENSAPLG00020017262(POU3F4)	ENSAPLG00020001357(RXRG),ENSAPLG00020002467(MSH4),ENSAPLG00020004044,ENSAPLG00020004456,ENSAPLG00020005955(PHOX2A),ENSAPLG00020009007(CUX2),ENSAPLG00020012230,ENSAPLG00020014739,ENSAPLG00020015560(PHOX2B)
BP	GO:0006357	regulation of transcription by RNA polymerase II	1	0	1	139	0.938713	0.982339	ENSAPLG00020017262(POU3F4)	-
CC	GO:0098588	bounding membrane of organelle	1	0	1	123	0.940526	1	ENSAPLG00020014746	-
BP	GO:0044238	primary metabolic process	21	42	63	3661	0.941279	0.983448	ENSAPLG00020000178,ENSAPLG00020001058,ENSAPLG00020001495,ENSAPLG00020001525,ENSAPLG00020003056,ENSAPLG00020003814(STKLD1),ENSAPLG00020004008,ENSAPLG00020004636,ENSAPLG00020004922,ENSAPLG00020006086,ENSAPLG00020007651,ENSAPLG00020010173(FUT7),ENSAPLG00020010913,ENSAPLG00020012504(FOXN4),ENSAPLG00020013735(NME1),ENSAPLG00020015421,ENSAPLG00020015684,ENSAPLG00020017035,ENSAPLG00020017262(POU3F4),ENS…	ENSAPLG00020000599,ENSAPLG00020000823(SCRN1),ENSAPLG00020001137(EHHADH),ENSAPLG00020001242,ENSAPLG00020001357(RXRG),ENSAPLG00020001571,ENSAPLG00020001599,ENSAPLG00020002179,ENSAPLG00020002411,ENSAPLG00020002467(MSH4),ENSAPLG00020002732(MMP7),ENSAPLG00020002961(HHATL),ENSAPLG00020003061(RPS4X),ENSAPLG00020003586,ENSAPLG00020003731,ENSAPLG00020004574,ENSAPLG00020004728(IMMP2L),ENSAPLG00020005019(PL…
BP	GO:0043170	macromolecule metabolic process	19	33	52	3101	0.945285	0.986056	ENSAPLG00020000178,ENSAPLG00020001058,ENSAPLG00020001495,ENSAPLG00020001525,ENSAPLG00020003056,ENSAPLG00020003814(STKLD1),ENSAPLG00020004008,ENSAPLG00020004636,ENSAPLG00020004922,ENSAPLG00020006086,ENSAPLG00020007651,ENSAPLG00020010173(FUT7),ENSAPLG00020010913,ENSAPLG00020012504(FOXN4),ENSAPLG00020015421,ENSAPLG00020015684,ENSAPLG00020017035,ENSAPLG00020017262(POU3F4),ENSAPLG00020017281(TBX22)	ENSAPLG00020000823(SCRN1),ENSAPLG00020001357(RXRG),ENSAPLG00020001599,ENSAPLG00020002179,ENSAPLG00020002411,ENSAPLG00020002467(MSH4),ENSAPLG00020002732(MMP7),ENSAPLG00020002961(HHATL),ENSAPLG00020003061(RPS4X),ENSAPLG00020003586,ENSAPLG00020003731,ENSAPLG00020004574,ENSAPLG00020004728(IMMP2L),ENSAPLG00020005265,ENSAPLG00020005450(MYT1L),ENSAPLG00020005955(PHOX2A),ENSAPLG00020009007(CUX2),ENSAPLG0…
BP	GO:0016192	vesicle-mediated transport	0	2	2	240	0.953314	0.99026	-	ENSAPLG00020001797,ENSAPLG00020001900(SYT10)
BP	GO:0051171	regulation of nitrogen compound metabolic process	4	9	13	967	0.953495	0.99026	ENSAPLG00020003056,ENSAPLG00020012504(FOXN4),ENSAPLG00020017262(POU3F4),ENSAPLG00020017281(TBX22)	ENSAPLG00020001357(RXRG),ENSAPLG00020002179,ENSAPLG00020002961(HHATL),ENSAPLG00020004574,ENSAPLG00020005450(MYT1L),ENSAPLG00020005955(PHOX2A),ENSAPLG00020009007(CUX2),ENSAPLG00020012230,ENSAPLG00020015560(PHOX2B)
BP	GO:0005975	carbohydrate metabolic process	0	1	1	153	0.953864	0.99026	-	ENSAPLG00020000599
CC	GO:1990234	transferase complex	0	1	1	135	0.955009	1	-	ENSAPLG00020001946(CDK5R2)
MF	GO:0019899	enzyme binding	0	2	2	219	0.955212	0.973122	-	ENSAPLG00020001797,ENSAPLG00020003708(IQSEC3)
BP	GO:0080090	regulation of primary metabolic process	4	9	13	975	0.956961	0.991898	ENSAPLG00020003056,ENSAPLG00020012504(FOXN4),ENSAPLG00020017262(POU3F4),ENSAPLG00020017281(TBX22)	ENSAPLG00020001357(RXRG),ENSAPLG00020002179,ENSAPLG00020002961(HHATL),ENSAPLG00020004574,ENSAPLG00020005450(MYT1L),ENSAPLG00020005955(PHOX2A),ENSAPLG00020009007(CUX2),ENSAPLG00020012230,ENSAPLG00020015560(PHOX2B)
BP	GO:0034622	cellular protein-containing complex assembly	0	1	1	160	0.959979	0.992094	-	ENSAPLG00020006192(NSG2)
CC	GO:0005737	cytoplasm	2	9	11	751	0.960792	1	ENSAPLG00020014038,ENSAPLG00020014746	ENSAPLG00020004728(IMMP2L),ENSAPLG00020006693,ENSAPLG00020009396(GKAP1),ENSAPLG00020011771(KYNU),ENSAPLG00020012092,ENSAPLG00020013040(STMN3),ENSAPLG00020015906,ENSAPLG00020017042,ENSAPLG00020018376(SYN2)
BP	GO:0071704	organic substance metabolic process	21	44	65	3829	0.961833	0.992094	ENSAPLG00020000178,ENSAPLG00020001058,ENSAPLG00020001495,ENSAPLG00020001525,ENSAPLG00020003056,ENSAPLG00020003814(STKLD1),ENSAPLG00020004008,ENSAPLG00020004636,ENSAPLG00020004922,ENSAPLG00020006086,ENSAPLG00020007651,ENSAPLG00020010173(FUT7),ENSAPLG00020010913,ENSAPLG00020012504(FOXN4),ENSAPLG00020013735(NME1),ENSAPLG00020015421,ENSAPLG00020015684,ENSAPLG00020017035,ENSAPLG00020017262(POU3F4),ENS…	ENSAPLG00020000599,ENSAPLG00020000823(SCRN1),ENSAPLG00020001137(EHHADH),ENSAPLG00020001229(GAD2),ENSAPLG00020001242,ENSAPLG00020001357(RXRG),ENSAPLG00020001571,ENSAPLG00020001599,ENSAPLG00020002179,ENSAPLG00020002411,ENSAPLG00020002467(MSH4),ENSAPLG00020002732(MMP7),ENSAPLG00020002961(HHATL),ENSAPLG00020003061(RPS4X),ENSAPLG00020003586,ENSAPLG00020003731,ENSAPLG00020004574,ENSAPLG00020004728(IMMP…
BP	GO:0034641	cellular nitrogen compound metabolic process	11	18	29	1913	0.961987	0.992094	ENSAPLG00020001058,ENSAPLG00020001495,ENSAPLG00020001525,ENSAPLG00020003056,ENSAPLG00020004008,ENSAPLG00020007651,ENSAPLG00020012504(FOXN4),ENSAPLG00020013735(NME1),ENSAPLG00020017262(POU3F4),ENSAPLG00020017281(TBX22),ENSAPLG00020018385(KMO)	ENSAPLG00020001357(RXRG),ENSAPLG00020001571,ENSAPLG00020001599,ENSAPLG00020002179,ENSAPLG00020002467(MSH4),ENSAPLG00020003061(RPS4X),ENSAPLG00020003586,ENSAPLG00020004574,ENSAPLG00020004728(IMMP2L),ENSAPLG00020005450(MYT1L),ENSAPLG00020005955(PHOX2A),ENSAPLG00020009007(CUX2),ENSAPLG00020010812,ENSAPLG00020011771(KYNU),ENSAPLG00020012230,ENSAPLG00020014869,ENSAPLG00020015560(PHOX2B),ENSAPLG0002001…
BP	GO:0031323	regulation of cellular metabolic process	4	9	13	991	0.963228	0.992094	ENSAPLG00020003056,ENSAPLG00020012504(FOXN4),ENSAPLG00020017262(POU3F4),ENSAPLG00020017281(TBX22)	ENSAPLG00020001357(RXRG),ENSAPLG00020002179,ENSAPLG00020002961(HHATL),ENSAPLG00020004574,ENSAPLG00020005450(MYT1L),ENSAPLG00020005955(PHOX2A),ENSAPLG00020009007(CUX2),ENSAPLG00020012230,ENSAPLG00020015560(PHOX2B)
MF	GO:0004674	protein serine/threonine kinase activity	0	1	1	151	0.965495	0.980534	-	ENSAPLG00020002411
BP	GO:0006366	transcription by RNA polymerase II	1	0	1	168	0.965987	0.993369	ENSAPLG00020017262(POU3F4)	-
CC	GO:0005739	mitochondrion	0	1	1	149	0.96754	1	-	ENSAPLG00020004728(IMMP2L)
CC	GO:0031090	organelle membrane	1	1	2	240	0.974241	1	ENSAPLG00020014746	ENSAPLG00020004728(IMMP2L)
CC	GO:0099080	supramolecular complex	0	2	2	240	0.974241	1	-	ENSAPLG00020008354,ENSAPLG00020012092
MF	GO:0008289	lipid binding	0	1	1	166	0.975368	0.987484	-	ENSAPLG00020013768(PCTP)
CC	GO:0005856	cytoskeleton	1	4	5	445	0.976274	1	ENSAPLG00020017198	ENSAPLG00020003232,ENSAPLG00020009080(DNAH3),ENSAPLG00020011072(ADD2),ENSAPLG00020012092
BP	GO:0008152	metabolic process	23	48	71	4213	0.978329	0.998815	ENSAPLG00020000178,ENSAPLG00020001058,ENSAPLG00020001495,ENSAPLG00020001525,ENSAPLG00020003056,ENSAPLG00020003177(BCO2),ENSAPLG00020003814(STKLD1),ENSAPLG00020004008,ENSAPLG00020004636,ENSAPLG00020004922,ENSAPLG00020006086,ENSAPLG00020007651,ENSAPLG00020010173(FUT7),ENSAPLG00020010913,ENSAPLG00020012504(FOXN4),ENSAPLG00020013735(NME1),ENSAPLG00020013823,ENSAPLG00020015421,ENSAPLG00020015684,ENSAP…	ENSAPLG00020000246(NOX4),ENSAPLG00020000599,ENSAPLG00020000823(SCRN1),ENSAPLG00020001137(EHHADH),ENSAPLG00020001229(GAD2),ENSAPLG00020001242,ENSAPLG00020001357(RXRG),ENSAPLG00020001571,ENSAPLG00020001599,ENSAPLG00020001672(TMEM74),ENSAPLG00020002179,ENSAPLG00020002411,ENSAPLG00020002467(MSH4),ENSAPLG00020002732(MMP7),ENSAPLG00020002961(HHATL),ENSAPLG00020003061(RPS4X),ENSAPLG00020003586,ENSAPLG00…
BP	GO:0006725	cellular aromatic compound metabolic process	8	16	24	1699	0.978688	0.998815	ENSAPLG00020001495,ENSAPLG00020003056,ENSAPLG00020004008,ENSAPLG00020012504(FOXN4),ENSAPLG00020013735(NME1),ENSAPLG00020017262(POU3F4),ENSAPLG00020017281(TBX22),ENSAPLG00020018385(KMO)	ENSAPLG00020001357(RXRG),ENSAPLG00020001571,ENSAPLG00020001599,ENSAPLG00020002179,ENSAPLG00020002467(MSH4),ENSAPLG00020003586,ENSAPLG00020004574,ENSAPLG00020005450(MYT1L),ENSAPLG00020005955(PHOX2A),ENSAPLG00020009007(CUX2),ENSAPLG00020010812,ENSAPLG00020011771(KYNU),ENSAPLG00020012230,ENSAPLG00020015560(PHOX2B),ENSAPLG00020016637(PRPS2),ENSAPLG00020017209(HPDL)
BP	GO:0048522	positive regulation of cellular process	0	1	1	193	0.979562	0.998815	-	ENSAPLG00020001771(SYT12)
MF	GO:1901363	heterocyclic compound binding	27	28	55	3134	0.981256	0.988291	ENSAPLG00020000086,ENSAPLG00020001058,ENSAPLG00020001525,ENSAPLG00020002331,ENSAPLG00020002766(IGF2BP1),ENSAPLG00020002809,ENSAPLG00020002995,ENSAPLG00020003814(STKLD1),ENSAPLG00020004008,ENSAPLG00020004890(SP6),ENSAPLG00020005327(LIN28B),ENSAPLG00020006142,ENSAPLG00020006151,ENSAPLG00020006216(SMC1B),ENSAPLG00020008763,ENSAPLG00020009508(P2RX6),ENSAPLG00020010913,ENSAPLG00020011910,ENSAPLG000200…	ENSAPLG00020001026,ENSAPLG00020001229(GAD2),ENSAPLG00020001357(RXRG),ENSAPLG00020002371,ENSAPLG00020002411,ENSAPLG00020002467(MSH4),ENSAPLG00020004044,ENSAPLG00020004456,ENSAPLG00020005338(ATP13A4),ENSAPLG00020005704(ZNF804A),ENSAPLG00020005955(PHOX2A),ENSAPLG00020007775(ELAVL2),ENSAPLG00020009007(CUX2),ENSAPLG00020009080(DNAH3),ENSAPLG00020010026,ENSAPLG00020010812,ENSAPLG00020011771(KYNU),ENSAP…
MF	GO:0097159	organic cyclic compound binding	27	28	55	3141	0.982228	0.988291	ENSAPLG00020000086,ENSAPLG00020001058,ENSAPLG00020001525,ENSAPLG00020002331,ENSAPLG00020002766(IGF2BP1),ENSAPLG00020002809,ENSAPLG00020002995,ENSAPLG00020003814(STKLD1),ENSAPLG00020004008,ENSAPLG00020004890(SP6),ENSAPLG00020005327(LIN28B),ENSAPLG00020006142,ENSAPLG00020006151,ENSAPLG00020006216(SMC1B),ENSAPLG00020008763,ENSAPLG00020009508(P2RX6),ENSAPLG00020010913,ENSAPLG00020011910,ENSAPLG000200…	ENSAPLG00020001026,ENSAPLG00020001229(GAD2),ENSAPLG00020001357(RXRG),ENSAPLG00020002371,ENSAPLG00020002411,ENSAPLG00020002467(MSH4),ENSAPLG00020004044,ENSAPLG00020004456,ENSAPLG00020005338(ATP13A4),ENSAPLG00020005704(ZNF804A),ENSAPLG00020005955(PHOX2A),ENSAPLG00020007775(ELAVL2),ENSAPLG00020009007(CUX2),ENSAPLG00020009080(DNAH3),ENSAPLG00020010026,ENSAPLG00020010812,ENSAPLG00020011771(KYNU),ENSAP…
BP	GO:0050789	regulation of biological process	10	37	47	2994	0.982494	0.998815	ENSAPLG00020001469,ENSAPLG00020001495,ENSAPLG00020003056,ENSAPLG00020007190(MTNR1A),ENSAPLG00020010913,ENSAPLG00020011864(FZD10),ENSAPLG00020012504(FOXN4),ENSAPLG00020013185,ENSAPLG00020017262(POU3F4),ENSAPLG00020017281(TBX22)	ENSAPLG00020000382(STMN4),ENSAPLG00020000750,ENSAPLG00020001170(GPR158),ENSAPLG00020001357(RXRG),ENSAPLG00020001771(SYT12),ENSAPLG00020001797,ENSAPLG00020001900(SYT10),ENSAPLG00020002179,ENSAPLG00020002468,ENSAPLG00020002961(HHATL),ENSAPLG00020003586,ENSAPLG00020003708(IQSEC3),ENSAPLG00020003736,ENSAPLG00020004574,ENSAPLG00020005110,ENSAPLG00020005450(MYT1L),ENSAPLG00020005955(PHOX2A),ENSAPLG0002…
BP	GO:0051716	cellular response to stimulus	5	21	26	1841	0.983278	0.998815	ENSAPLG00020000178,ENSAPLG00020001469,ENSAPLG00020007190(MTNR1A),ENSAPLG00020010913,ENSAPLG00020011864(FZD10)	ENSAPLG00020000750,ENSAPLG00020001170(GPR158),ENSAPLG00020001599,ENSAPLG00020002179,ENSAPLG00020002467(MSH4),ENSAPLG00020002468,ENSAPLG00020003708(IQSEC3),ENSAPLG00020003736,ENSAPLG00020006045(RGS7),ENSAPLG00020006192(NSG2),ENSAPLG00020009396(GKAP1),ENSAPLG00020011896(ARAP3),ENSAPLG00020012197(UNC5A),ENSAPLG00020012899(SSTR4),ENSAPLG00020013692(SSTR1),ENSAPLG00020014398(RGR),ENSAPLG00020016113(GR…
BP	GO:0016070	RNA metabolic process	6	10	16	1253	0.983476	0.998815	ENSAPLG00020001495,ENSAPLG00020003056,ENSAPLG00020004008,ENSAPLG00020012504(FOXN4),ENSAPLG00020017262(POU3F4),ENSAPLG00020017281(TBX22)	ENSAPLG00020001357(RXRG),ENSAPLG00020001599,ENSAPLG00020002179,ENSAPLG00020003586,ENSAPLG00020004574,ENSAPLG00020005450(MYT1L),ENSAPLG00020005955(PHOX2A),ENSAPLG00020009007(CUX2),ENSAPLG00020012230,ENSAPLG00020015560(PHOX2B)
CC	GO:0005882	intermediate filament	0	1	1	181	0.984662	1	-	ENSAPLG00020012092
CC	GO:0045111	intermediate filament cytoskeleton	0	1	1	181	0.984662	1	-	ENSAPLG00020012092
BP	GO:1901360	organic cyclic compound metabolic process	8	16	24	1739	0.9852	0.998815	ENSAPLG00020001495,ENSAPLG00020003056,ENSAPLG00020004008,ENSAPLG00020012504(FOXN4),ENSAPLG00020013735(NME1),ENSAPLG00020017262(POU3F4),ENSAPLG00020017281(TBX22),ENSAPLG00020018385(KMO)	ENSAPLG00020001357(RXRG),ENSAPLG00020001571,ENSAPLG00020001599,ENSAPLG00020002179,ENSAPLG00020002467(MSH4),ENSAPLG00020003586,ENSAPLG00020004574,ENSAPLG00020005450(MYT1L),ENSAPLG00020005955(PHOX2A),ENSAPLG00020009007(CUX2),ENSAPLG00020010812,ENSAPLG00020011771(KYNU),ENSAPLG00020012230,ENSAPLG00020015560(PHOX2B),ENSAPLG00020016637(PRPS2),ENSAPLG00020017209(HPDL)
BP	GO:0044237	cellular metabolic process	20	34	54	3395	0.986252	0.998815	ENSAPLG00020000178,ENSAPLG00020001058,ENSAPLG00020001495,ENSAPLG00020001525,ENSAPLG00020003056,ENSAPLG00020003814(STKLD1),ENSAPLG00020004008,ENSAPLG00020004922,ENSAPLG00020006086,ENSAPLG00020007651,ENSAPLG00020010173(FUT7),ENSAPLG00020010913,ENSAPLG00020012504(FOXN4),ENSAPLG00020013735(NME1),ENSAPLG00020013823,ENSAPLG00020015421,ENSAPLG00020017035,ENSAPLG00020017262(POU3F4),ENSAPLG00020017281(TBX…	ENSAPLG00020001137(EHHADH),ENSAPLG00020001229(GAD2),ENSAPLG00020001242,ENSAPLG00020001357(RXRG),ENSAPLG00020001571,ENSAPLG00020001599,ENSAPLG00020001672(TMEM74),ENSAPLG00020002179,ENSAPLG00020002411,ENSAPLG00020002467(MSH4),ENSAPLG00020002961(HHATL),ENSAPLG00020003061(RPS4X),ENSAPLG00020003586,ENSAPLG00020003731,ENSAPLG00020004574,ENSAPLG00020004728(IMMP2L),ENSAPLG00020005019(PLPP4),ENSAPLG000200…
BP	GO:0046483	heterocycle metabolic process	8	15	23	1697	0.987306	0.998815	ENSAPLG00020001495,ENSAPLG00020003056,ENSAPLG00020004008,ENSAPLG00020012504(FOXN4),ENSAPLG00020013735(NME1),ENSAPLG00020017262(POU3F4),ENSAPLG00020017281(TBX22),ENSAPLG00020018385(KMO)	ENSAPLG00020001357(RXRG),ENSAPLG00020001571,ENSAPLG00020001599,ENSAPLG00020002179,ENSAPLG00020002467(MSH4),ENSAPLG00020003586,ENSAPLG00020004574,ENSAPLG00020005450(MYT1L),ENSAPLG00020005955(PHOX2A),ENSAPLG00020009007(CUX2),ENSAPLG00020010812,ENSAPLG00020011771(KYNU),ENSAPLG00020012230,ENSAPLG00020015560(PHOX2B),ENSAPLG00020016637(PRPS2)
BP	GO:0006139	nucleobase-containing compound metabolic process	7	15	22	1648	0.988445	0.998815	ENSAPLG00020001495,ENSAPLG00020003056,ENSAPLG00020004008,ENSAPLG00020012504(FOXN4),ENSAPLG00020013735(NME1),ENSAPLG00020017262(POU3F4),ENSAPLG00020017281(TBX22)	ENSAPLG00020001357(RXRG),ENSAPLG00020001571,ENSAPLG00020001599,ENSAPLG00020002179,ENSAPLG00020002467(MSH4),ENSAPLG00020003586,ENSAPLG00020004574,ENSAPLG00020005450(MYT1L),ENSAPLG00020005955(PHOX2A),ENSAPLG00020009007(CUX2),ENSAPLG00020010812,ENSAPLG00020011771(KYNU),ENSAPLG00020012230,ENSAPLG00020015560(PHOX2B),ENSAPLG00020016637(PRPS2)
BP	GO:0007165	signal transduction	4	18	22	1654	0.989105	0.998815	ENSAPLG00020001469,ENSAPLG00020007190(MTNR1A),ENSAPLG00020010913,ENSAPLG00020011864(FZD10)	ENSAPLG00020000750,ENSAPLG00020001170(GPR158),ENSAPLG00020002179,ENSAPLG00020002468,ENSAPLG00020003708(IQSEC3),ENSAPLG00020006045(RGS7),ENSAPLG00020006192(NSG2),ENSAPLG00020009396(GKAP1),ENSAPLG00020011896(ARAP3),ENSAPLG00020012197(UNC5A),ENSAPLG00020012899(SSTR4),ENSAPLG00020013692(SSTR1),ENSAPLG00020014398(RGR),ENSAPLG00020016113(GRM7),ENSAPLG00020016153(OXTR),ENSAPLG00020016783(NPSR1),ENSAPLG0…
BP	GO:0065007	biological regulation	11	38	49	3170	0.990105	0.998815	ENSAPLG00020001047,ENSAPLG00020001469,ENSAPLG00020001495,ENSAPLG00020003056,ENSAPLG00020007190(MTNR1A),ENSAPLG00020010913,ENSAPLG00020011864(FZD10),ENSAPLG00020012504(FOXN4),ENSAPLG00020013185,ENSAPLG00020017262(POU3F4),ENSAPLG00020017281(TBX22)	ENSAPLG00020000382(STMN4),ENSAPLG00020000750,ENSAPLG00020001170(GPR158),ENSAPLG00020001357(RXRG),ENSAPLG00020001771(SYT12),ENSAPLG00020001797,ENSAPLG00020001900(SYT10),ENSAPLG00020002179,ENSAPLG00020002468,ENSAPLG00020002961(HHATL),ENSAPLG00020003586,ENSAPLG00020003708(IQSEC3),ENSAPLG00020003736,ENSAPLG00020004574,ENSAPLG00020005110,ENSAPLG00020005450(MYT1L),ENSAPLG00020005955(PHOX2A),ENSAPLG0002…
BP	GO:0048518	positive regulation of biological process	0	1	1	234	0.991167	0.998815	-	ENSAPLG00020001771(SYT12)
BP	GO:0006396	RNA processing	0	1	1	249	0.993509	0.998855	-	ENSAPLG00020001599
CC	GO:0099513	polymeric cytoskeletal fiber	0	1	1	218	0.993593	1	-	ENSAPLG00020012092
CC	GO:0099081	supramolecular polymer	0	1	1	224	0.994442	1	-	ENSAPLG00020012092
CC	GO:0099512	supramolecular fiber	0	1	1	224	0.994442	1	-	ENSAPLG00020012092
BP	GO:0090304	nucleic acid metabolic process	6	12	18	1479	0.994501	0.998855	ENSAPLG00020001495,ENSAPLG00020003056,ENSAPLG00020004008,ENSAPLG00020012504(FOXN4),ENSAPLG00020017262(POU3F4),ENSAPLG00020017281(TBX22)	ENSAPLG00020001357(RXRG),ENSAPLG00020001599,ENSAPLG00020002179,ENSAPLG00020002467(MSH4),ENSAPLG00020003586,ENSAPLG00020004574,ENSAPLG00020005450(MYT1L),ENSAPLG00020005955(PHOX2A),ENSAPLG00020009007(CUX2),ENSAPLG00020010812,ENSAPLG00020012230,ENSAPLG00020015560(PHOX2B)
MF	GO:0003676	nucleic acid binding	10	15	25	1751	0.99518	0.998242	ENSAPLG00020001058,ENSAPLG00020001525,ENSAPLG00020002331,ENSAPLG00020002766(IGF2BP1),ENSAPLG00020002809,ENSAPLG00020004008,ENSAPLG00020004890(SP6),ENSAPLG00020005327(LIN28B),ENSAPLG00020012504(FOXN4),ENSAPLG00020017262(POU3F4)	ENSAPLG00020001357(RXRG),ENSAPLG00020002371,ENSAPLG00020002467(MSH4),ENSAPLG00020004044,ENSAPLG00020004456,ENSAPLG00020005704(ZNF804A),ENSAPLG00020005955(PHOX2A),ENSAPLG00020007775(ELAVL2),ENSAPLG00020009007(CUX2),ENSAPLG00020010812,ENSAPLG00020012230,ENSAPLG00020013512(PNLDC1),ENSAPLG00020014739,ENSAPLG00020015560(PHOX2B),ENSAPLG00020015875(MOV10L1)
BP	GO:0035556	intracellular signal transduction	0	2	2	395	0.997064	0.998855	-	ENSAPLG00020003708(IQSEC3),ENSAPLG00020006045(RGS7)
BP	GO:0050794	regulation of cellular process	8	33	41	2879	0.997325	0.998855	ENSAPLG00020001469,ENSAPLG00020003056,ENSAPLG00020007190(MTNR1A),ENSAPLG00020010913,ENSAPLG00020011864(FZD10),ENSAPLG00020012504(FOXN4),ENSAPLG00020017262(POU3F4),ENSAPLG00020017281(TBX22)	ENSAPLG00020000382(STMN4),ENSAPLG00020000750,ENSAPLG00020001170(GPR158),ENSAPLG00020001357(RXRG),ENSAPLG00020001771(SYT12),ENSAPLG00020001797,ENSAPLG00020001900(SYT10),ENSAPLG00020002179,ENSAPLG00020002468,ENSAPLG00020002961(HHATL),ENSAPLG00020003708(IQSEC3),ENSAPLG00020003736,ENSAPLG00020004574,ENSAPLG00020005450(MYT1L),ENSAPLG00020005955(PHOX2A),ENSAPLG00020006045(RGS7),ENSAPLG00020006192(NSG2)…
CC	GO:0043229	intracellular organelle	8	16	24	1901	0.99995	1	ENSAPLG00020001525,ENSAPLG00020004008,ENSAPLG00020006216(SMC1B),ENSAPLG00020007651,ENSAPLG00020014746,ENSAPLG00020017198,ENSAPLG00020017262(POU3F4),ENSAPLG00020017281(TBX22)	ENSAPLG00020001357(RXRG),ENSAPLG00020003061(RPS4X),ENSAPLG00020003232,ENSAPLG00020004044,ENSAPLG00020004456,ENSAPLG00020004728(IMMP2L),ENSAPLG00020005450(MYT1L),ENSAPLG00020008354,ENSAPLG00020009080(DNAH3),ENSAPLG00020009396(GKAP1),ENSAPLG00020011072(ADD2),ENSAPLG00020012092,ENSAPLG00020014739,ENSAPLG00020014869,ENSAPLG00020017042,ENSAPLG00020018376(SYN2)
CC	GO:0005634	nucleus	3	3	6	850	0.999953	1	ENSAPLG00020004008,ENSAPLG00020017262(POU3F4),ENSAPLG00020017281(TBX22)	ENSAPLG00020001357(RXRG),ENSAPLG00020005450(MYT1L),ENSAPLG00020014739
CC	GO:0005622	intracellular	9	22	31	2286	0.999972	1	ENSAPLG00020001525,ENSAPLG00020004008,ENSAPLG00020006216(SMC1B),ENSAPLG00020007651,ENSAPLG00020014038,ENSAPLG00020014746,ENSAPLG00020017198,ENSAPLG00020017262(POU3F4),ENSAPLG00020017281(TBX22)	ENSAPLG00020001357(RXRG),ENSAPLG00020003061(RPS4X),ENSAPLG00020003232,ENSAPLG00020004044,ENSAPLG00020004456,ENSAPLG00020004728(IMMP2L),ENSAPLG00020005450(MYT1L),ENSAPLG00020006693,ENSAPLG00020006894,ENSAPLG00020008354,ENSAPLG00020009080(DNAH3),ENSAPLG00020009396(GKAP1),ENSAPLG00020011072(ADD2),ENSAPLG00020011771(KYNU),ENSAPLG00020012092,ENSAPLG00020013040(STMN3),ENSAPLG00020013281(PPP2R2B),ENSAPL…
CC	GO:0043226	organelle	8	16	24	1958	0.999982	1	ENSAPLG00020001525,ENSAPLG00020004008,ENSAPLG00020006216(SMC1B),ENSAPLG00020007651,ENSAPLG00020014746,ENSAPLG00020017198,ENSAPLG00020017262(POU3F4),ENSAPLG00020017281(TBX22)	ENSAPLG00020001357(RXRG),ENSAPLG00020003061(RPS4X),ENSAPLG00020003232,ENSAPLG00020004044,ENSAPLG00020004456,ENSAPLG00020004728(IMMP2L),ENSAPLG00020005450(MYT1L),ENSAPLG00020008354,ENSAPLG00020009080(DNAH3),ENSAPLG00020009396(GKAP1),ENSAPLG00020011072(ADD2),ENSAPLG00020012092,ENSAPLG00020014739,ENSAPLG00020014869,ENSAPLG00020017042,ENSAPLG00020018376(SYN2)
CC	GO:0043227	membrane-bounded organelle	4	7	11	1303	0.999996	1	ENSAPLG00020004008,ENSAPLG00020014746,ENSAPLG00020017262(POU3F4),ENSAPLG00020017281(TBX22)	ENSAPLG00020001357(RXRG),ENSAPLG00020004728(IMMP2L),ENSAPLG00020005450(MYT1L),ENSAPLG00020009396(GKAP1),ENSAPLG00020014739,ENSAPLG00020017042,ENSAPLG00020018376(SYN2)
CC	GO:0043231	intracellular membrane-bounded organelle	3	5	8	1199	0.999999	1	ENSAPLG00020004008,ENSAPLG00020017262(POU3F4),ENSAPLG00020017281(TBX22)	ENSAPLG00020001357(RXRG),ENSAPLG00020004728(IMMP2L),ENSAPLG00020005450(MYT1L),ENSAPLG00020009396(GKAP1),ENSAPLG00020014739
MF	GO:0003674	molecular_function	95	142	237	10824	1	1	ENSAPLG00020000086,ENSAPLG00020000178,ENSAPLG00020001058,ENSAPLG00020001469,ENSAPLG00020001525,ENSAPLG00020002331,ENSAPLG00020002640,ENSAPLG00020002766(IGF2BP1),ENSAPLG00020002779(DNAJB13),ENSAPLG00020002809,ENSAPLG00020002938,ENSAPLG00020002995,ENSAPLG00020003051,ENSAPLG00020003056,ENSAPLG00020003177(BCO2),ENSAPLG00020003288(LRRC10B),ENSAPLG00020003547,ENSAPLG00020003749,ENSAPLG00020003814(STKLD…	ENSAPLG00020000246(NOX4),ENSAPLG00020000410(SLC5A7),ENSAPLG00020000528(SMOC2),ENSAPLG00020000599,ENSAPLG00020000639(SLC6A15),ENSAPLG00020000680,ENSAPLG00020000750,ENSAPLG00020000823(SCRN1),ENSAPLG00020001026,ENSAPLG00020001137(EHHADH),ENSAPLG00020001170(GPR158),ENSAPLG00020001229(GAD2),ENSAPLG00020001242,ENSAPLG00020001357(RXRG),ENSAPLG00020001571,ENSAPLG00020001599,ENSAPLG00020001797,ENSAPLG0002…
BP	GO:0008150	biological_process	55	103	158	8014	1	1	ENSAPLG00020000178,ENSAPLG00020001047,ENSAPLG00020001058,ENSAPLG00020001462(bd2),ENSAPLG00020001469,ENSAPLG00020001495,ENSAPLG00020001525,ENSAPLG00020002566,ENSAPLG00020002779(DNAJB13),ENSAPLG00020003056,ENSAPLG00020003177(BCO2),ENSAPLG00020003814(STKLD1),ENSAPLG00020004008,ENSAPLG00020004636,ENSAPLG00020004922,ENSAPLG00020005473,ENSAPLG00020005574,ENSAPLG00020005583(KCNJ6),ENSAPLG00020005587,ENS…	ENSAPLG00020000246(NOX4),ENSAPLG00020000382(STMN4),ENSAPLG00020000410(SLC5A7),ENSAPLG00020000599,ENSAPLG00020000750,ENSAPLG00020000823(SCRN1),ENSAPLG00020001137(EHHADH),ENSAPLG00020001170(GPR158),ENSAPLG00020001229(GAD2),ENSAPLG00020001242,ENSAPLG00020001357(RXRG),ENSAPLG00020001571,ENSAPLG00020001599,ENSAPLG00020001672(TMEM74),ENSAPLG00020001764(FREM2),ENSAPLG00020001771(SYT12),ENSAPLG0002000179…
CC	GO:0005575	cellular_component	35	80	115	5131	1	1	ENSAPLG00020001462(bd2),ENSAPLG00020001525,ENSAPLG00020002566,ENSAPLG00020002640,ENSAPLG00020003056,ENSAPLG00020003408,ENSAPLG00020004008,ENSAPLG00020004636,ENSAPLG00020005473,ENSAPLG00020005574,ENSAPLG00020005583(KCNJ6),ENSAPLG00020005587,ENSAPLG00020005657,ENSAPLG00020005729,ENSAPLG00020006216(SMC1B),ENSAPLG00020007190(MTNR1A),ENSAPLG00020007651,ENSAPLG00020008171,ENSAPLG00020008179,ENSAPLG0002…	ENSAPLG00020000246(NOX4),ENSAPLG00020000410(SLC5A7),ENSAPLG00020000528(SMOC2),ENSAPLG00020000599,ENSAPLG00020000639(SLC6A15),ENSAPLG00020000750,ENSAPLG00020001170(GPR158),ENSAPLG00020001357(RXRG),ENSAPLG00020001599,ENSAPLG00020001764(FREM2),ENSAPLG00020001771(SYT12),ENSAPLG00020001797,ENSAPLG00020001900(SYT10),ENSAPLG00020001946(CDK5R2),ENSAPLG00020002468,ENSAPLG00020002517,ENSAPLG00020002732(MMP…
