# Supplementary material for: Comparative Transcriptome Profiling of Ileal and Cecal Tissues Between Pekin Ducks and Shaoxing Ducks
Source: Genes (Basel). 2025 Apr 25;16(5):488. doi: 10.3390/genes16050488 (PMC12110802; doi:10.3390/genes16050488)
Supplement: Supplementary file 1 [file genes-16-00488-s001.zip › Table S4.GO enrichment analysis of caeca DEGs between Shaoxing ducks and Pekin ducks .xlsx]

## Sheet: SM VS BM GO enrichment
Category	GO.ID	Term	Up	Down	DEG	Total	Pvalue	FDR	Up_Gene	Down_Gene
MF	GO:0005509	calcium ion binding	18	7	25	459	2.09192e-05	0.00736357	ENSAPLG00020001263(VILL),ENSAPLG00020001469,ENSAPLG00020002120,ENSAPLG00020002746(ACAN),ENSAPLG00020004354,ENSAPLG00020005451,ENSAPLG00020005473,ENSAPLG00020005497,ENSAPLG00020005555,ENSAPLG00020005574,ENSAPLG00020005587,ENSAPLG00020005729,ENSAPLG00020007546,ENSAPLG00020010070(AIF1L),ENSAPLG00020012874,ENSAPLG00020013954,ENSAPLG00020016424(PADI2),ENSAPLG00020016483(PPEF1)	ENSAPLG00020000821(ANXA10),ENSAPLG00020006804(HPCAL4),ENSAPLG00020007414(PLA2G2E),ENSAPLG00020010819(GUCA1C),ENSAPLG00020012444(GUCA1B),ENSAPLG00020013798,ENSAPLG00020016845(CALB2)
BP	GO:0044419	interspecies interaction between organisms	4	3	7	46	4.22023e-05	0.0297104	ENSAPLG00020007325,ENSAPLG00020011745(LYZ),ENSAPLG00020012874,ENSAPLG00020012877	ENSAPLG00020005399,ENSAPLG00020010831,ENSAPLG00020012177
CC	GO:0005576	extracellular region	14	6	20	390	5.39632e-05	0.00615181	ENSAPLG00020001462(bd2),ENSAPLG00020001606,ENSAPLG00020001655(CRISP3),ENSAPLG00020002409,ENSAPLG00020005497,ENSAPLG00020007048(TFPI2),ENSAPLG00020007325,ENSAPLG00020010951(IL22),ENSAPLG00020010959(NPPC),ENSAPLG00020011417,ENSAPLG00020016047(FMOD),ENSAPLG00020016449,ENSAPLG00020018129,ENSAPLG00020018415(OMD)	ENSAPLG00020004948(FGF4),ENSAPLG00020005160,ENSAPLG00020007801,ENSAPLG00020010242,ENSAPLG00020016453,ENSAPLG00020017478
MF	GO:0003956	NAD(P)+-protein-arginine ADP-ribosyltransferase activity	0	6	6	35	9.40852e-05	0.016559	-	ENSAPLG00020003681,ENSAPLG00020003731,ENSAPLG00020003738,ENSAPLG00020003741,ENSAPLG00020003743,ENSAPLG00020004943
BP	GO:0006471	protein ADP-ribosylation	0	6	6	38	0.000122837	0.0432385	-	ENSAPLG00020003681,ENSAPLG00020003731,ENSAPLG00020003738,ENSAPLG00020003741,ENSAPLG00020003743,ENSAPLG00020004943
CC	GO:0005886	plasma membrane	14	6	20	428	0.000196788	0.0112169	ENSAPLG00020002120,ENSAPLG00020003861(ATP4B),ENSAPLG00020005451,ENSAPLG00020005473,ENSAPLG00020005555,ENSAPLG00020005574,ENSAPLG00020005587,ENSAPLG00020005729,ENSAPLG00020005846(HTR1B),ENSAPLG00020007546,ENSAPLG00020009508(P2RX6),ENSAPLG00020009567(C6),ENSAPLG00020013954,ENSAPLG00020014799(P2RY11)	ENSAPLG00020003542,ENSAPLG00020004135(SLC26A1),ENSAPLG00020013660(GJB1),ENSAPLG00020013661,ENSAPLG00020013798,ENSAPLG00020017044
CC	GO:0071944	cell periphery	14	6	20	446	0.000341865	0.0129909	ENSAPLG00020002120,ENSAPLG00020003861(ATP4B),ENSAPLG00020005451,ENSAPLG00020005473,ENSAPLG00020005555,ENSAPLG00020005574,ENSAPLG00020005587,ENSAPLG00020005729,ENSAPLG00020005846(HTR1B),ENSAPLG00020007546,ENSAPLG00020009508(P2RX6),ENSAPLG00020009567(C6),ENSAPLG00020013954,ENSAPLG00020014799(P2RY11)	ENSAPLG00020003542,ENSAPLG00020004135(SLC26A1),ENSAPLG00020013660(GJB1),ENSAPLG00020013661,ENSAPLG00020013798,ENSAPLG00020017044
BP	GO:0006955	immune response	8	3	11	154	0.000373464	0.0476192	ENSAPLG00020002409,ENSAPLG00020007325,ENSAPLG00020009567(C6),ENSAPLG00020011417,ENSAPLG00020012874,ENSAPLG00020012877,ENSAPLG00020014618,ENSAPLG00020016449	ENSAPLG00020003542,ENSAPLG00020005160,ENSAPLG00020016453
BP	GO:0002376	immune system process	8	4	12	181	0.000402675	0.0476192	ENSAPLG00020002409,ENSAPLG00020007325,ENSAPLG00020009567(C6),ENSAPLG00020011417,ENSAPLG00020012874,ENSAPLG00020012877,ENSAPLG00020014618,ENSAPLG00020016449	ENSAPLG00020003542,ENSAPLG00020005160,ENSAPLG00020012177,ENSAPLG00020016453
BP	GO:0001867	complement activation, lectin pathway	2	0	2	2	0.000436899	0.0476192	ENSAPLG00020012874,ENSAPLG00020012877	-
BP	GO:0007156	homophilic cell adhesion via plasma membrane adhesion molecules	7	1	8	88	0.000487952	0.0476192	ENSAPLG00020005451,ENSAPLG00020005473,ENSAPLG00020005555,ENSAPLG00020005574,ENSAPLG00020005587,ENSAPLG00020005729,ENSAPLG00020013954	ENSAPLG00020013798
MF	GO:0016763	transferase activity, transferring pentosyl groups	0	7	7	65	0.000495973	0.0581941	-	ENSAPLG00020003681,ENSAPLG00020003731,ENSAPLG00020003738,ENSAPLG00020003741,ENSAPLG00020003743,ENSAPLG00020004943,ENSAPLG00020012482(UPP2)
BP	GO:0098542	defense response to other organism	4	1	5	33	0.000562672	0.0476192	ENSAPLG00020007325,ENSAPLG00020011745(LYZ),ENSAPLG00020012874,ENSAPLG00020012877	ENSAPLG00020012177
BP	GO:0098742	cell-cell adhesion via plasma-membrane adhesion molecules	7	1	8	91	0.000611791	0.0476192	ENSAPLG00020005451,ENSAPLG00020005473,ENSAPLG00020005555,ENSAPLG00020005574,ENSAPLG00020005587,ENSAPLG00020005729,ENSAPLG00020013954	ENSAPLG00020013798
MF	GO:0005125	cytokine activity	4	2	6	50	0.000702189	0.0609769	ENSAPLG00020001606,ENSAPLG00020002409,ENSAPLG00020011417,ENSAPLG00020016449	ENSAPLG00020005160,ENSAPLG00020016453
BP	GO:0009607	response to biotic stimulus	4	1	5	35	0.00074405	0.0476192	ENSAPLG00020007325,ENSAPLG00020011745(LYZ),ENSAPLG00020012874,ENSAPLG00020012877	ENSAPLG00020012177
BP	GO:0043207	response to external biotic stimulus	4	1	5	35	0.00074405	0.0476192	ENSAPLG00020007325,ENSAPLG00020011745(LYZ),ENSAPLG00020012874,ENSAPLG00020012877	ENSAPLG00020012177
BP	GO:0051707	response to other organism	4	1	5	35	0.00074405	0.0476192	ENSAPLG00020007325,ENSAPLG00020011745(LYZ),ENSAPLG00020012874,ENSAPLG00020012877	ENSAPLG00020012177
MF	GO:0043169	cation binding	26	18	44	1258	0.00087536	0.0609769	ENSAPLG00020000231(GPR143),ENSAPLG00020001263(VILL),ENSAPLG00020001416,ENSAPLG00020001469,ENSAPLG00020001843(SH3RF3),ENSAPLG00020002120,ENSAPLG00020002746(ACAN),ENSAPLG00020004354,ENSAPLG00020004614,ENSAPLG00020005451,ENSAPLG00020005473,ENSAPLG00020005497,ENSAPLG00020005555,ENSAPLG00020005574,ENSAPLG00020005587,ENSAPLG00020005729,ENSAPLG00020007546,ENSAPLG00020007985(FBXO40),ENSAPLG00020008630,EN…	ENSAPLG00020000364(TRIM35),ENSAPLG00020000579,ENSAPLG00020000821(ANXA10),ENSAPLG00020001357(RXRG),ENSAPLG00020006804(HPCAL4),ENSAPLG00020006953(NUDT13),ENSAPLG00020007414(PLA2G2E),ENSAPLG00020010365,ENSAPLG00020010651,ENSAPLG00020010693(SORD),ENSAPLG00020010819(GUCA1C),ENSAPLG00020010831,ENSAPLG00020012444(GUCA1B),ENSAPLG00020012510(MYT1),ENSAPLG00020013798,ENSAPLG00020016670(MT1),ENSAPLG00020016…
BP	GO:0006952	defense response	6	2	8	98	0.00100088	0.0587183	ENSAPLG00020001462(bd2),ENSAPLG00020001606,ENSAPLG00020007325,ENSAPLG00020011745(LYZ),ENSAPLG00020012874,ENSAPLG00020012877	ENSAPLG00020005160,ENSAPLG00020012177
MF	GO:0046872	metal ion binding	25	18	43	1237	0.00114465	0.0609769	ENSAPLG00020001263(VILL),ENSAPLG00020001416,ENSAPLG00020001469,ENSAPLG00020001843(SH3RF3),ENSAPLG00020002120,ENSAPLG00020002746(ACAN),ENSAPLG00020004354,ENSAPLG00020004614,ENSAPLG00020005451,ENSAPLG00020005473,ENSAPLG00020005497,ENSAPLG00020005555,ENSAPLG00020005574,ENSAPLG00020005587,ENSAPLG00020005729,ENSAPLG00020007546,ENSAPLG00020007985(FBXO40),ENSAPLG00020008630,ENSAPLG00020010070(AIF1L),ENS…	ENSAPLG00020000364(TRIM35),ENSAPLG00020000579,ENSAPLG00020000821(ANXA10),ENSAPLG00020001357(RXRG),ENSAPLG00020006804(HPCAL4),ENSAPLG00020006953(NUDT13),ENSAPLG00020007414(PLA2G2E),ENSAPLG00020010365,ENSAPLG00020010651,ENSAPLG00020010693(SORD),ENSAPLG00020010819(GUCA1C),ENSAPLG00020010831,ENSAPLG00020012444(GUCA1B),ENSAPLG00020012510(MYT1),ENSAPLG00020013798,ENSAPLG00020016670(MT1),ENSAPLG00020016…
MF	GO:0008009	chemokine activity	2	2	4	23	0.00138584	0.0609769	ENSAPLG00020002409,ENSAPLG00020016449	ENSAPLG00020005160,ENSAPLG00020016453
MF	GO:0042379	chemokine receptor binding	2	2	4	23	0.00138584	0.0609769	ENSAPLG00020002409,ENSAPLG00020016449	ENSAPLG00020005160,ENSAPLG00020016453
BP	GO:0002252	immune effector process	3	1	4	24	0.0014266	0.0772557	ENSAPLG00020009567(C6),ENSAPLG00020012874,ENSAPLG00020012877	ENSAPLG00020012177
MF	GO:0001664	G protein-coupled receptor binding	3	2	5	40	0.00163635	0.0639994	ENSAPLG00020002409,ENSAPLG00020011330,ENSAPLG00020016449	ENSAPLG00020005160,ENSAPLG00020016453
BP	GO:0006956	complement activation	3	0	3	13	0.00221716	0.104059	ENSAPLG00020009567(C6),ENSAPLG00020012874,ENSAPLG00020012877	-
BP	GO:0007033	vacuole organization	3	0	3	13	0.00221716	0.104059	ENSAPLG00020013646,ENSAPLG00020013823,ENSAPLG00020014038	-
BP	GO:0098609	cell-cell adhesion	7	1	8	114	0.00263911	0.11507	ENSAPLG00020005451,ENSAPLG00020005473,ENSAPLG00020005555,ENSAPLG00020005574,ENSAPLG00020005587,ENSAPLG00020005729,ENSAPLG00020013954	ENSAPLG00020013798
BP	GO:0006959	humoral immune response	3	0	3	14	0.00277867	0.11507	ENSAPLG00020009567(C6),ENSAPLG00020012874,ENSAPLG00020012877	-
MF	GO:0003857	3-hydroxyacyl-CoA dehydrogenase activity	0	2	2	5	0.00449516	0.15597	-	ENSAPLG00020000730,ENSAPLG00020001137(EHHADH)
MF	GO:0004857	enzyme inhibitor activity	4	3	7	97	0.00510254	0.15597	ENSAPLG00020003462(WFIKKN1),ENSAPLG00020007048(TFPI2),ENSAPLG00020008053,ENSAPLG00020018433(INKA1)	ENSAPLG00020005104(FETUB),ENSAPLG00020007801,ENSAPLG00020014540
BP	GO:0002253	activation of immune response	3	0	3	18	0.00585749	0.207838	ENSAPLG00020009567(C6),ENSAPLG00020012874,ENSAPLG00020012877	-
MF	GO:0030546	signaling receptor activator activity	6	4	10	180	0.00588667	0.15597	ENSAPLG00020001606,ENSAPLG00020002409,ENSAPLG00020010959(NPPC),ENSAPLG00020011417,ENSAPLG00020016449,ENSAPLG00020017063	ENSAPLG00020004948(FGF4),ENSAPLG00020005160,ENSAPLG00020016453,ENSAPLG00020017478
MF	GO:0048018	receptor ligand activity	6	4	10	180	0.00588667	0.15597	ENSAPLG00020001606,ENSAPLG00020002409,ENSAPLG00020010959(NPPC),ENSAPLG00020011417,ENSAPLG00020016449,ENSAPLG00020017063	ENSAPLG00020004948(FGF4),ENSAPLG00020005160,ENSAPLG00020016453,ENSAPLG00020017478
BP	GO:0000045	autophagosome assembly	2	0	2	6	0.0061997	0.207838	ENSAPLG00020013646,ENSAPLG00020013823	-
BP	GO:0000290	deadenylation-dependent decapping of nuclear-transcribed mRNA	1	1	2	6	0.0061997	0.207838	ENSAPLG00020001495	ENSAPLG00020003586
BP	GO:1905037	autophagosome organization	2	0	2	6	0.0061997	0.207838	ENSAPLG00020013646,ENSAPLG00020013823	-
MF	GO:0030545	receptor regulator activity	6	4	10	183	0.00659428	0.15597	ENSAPLG00020001606,ENSAPLG00020002409,ENSAPLG00020010959(NPPC),ENSAPLG00020011417,ENSAPLG00020016449,ENSAPLG00020017063	ENSAPLG00020004948(FGF4),ENSAPLG00020005160,ENSAPLG00020016453,ENSAPLG00020017478
MF	GO:0005246	calcium channel regulator activity	1	1	2	6	0.00664647	0.15597	ENSAPLG00020001469	ENSAPLG00020006804(HPCAL4)
CC	GO:0016011	dystroglycan complex	2	0	2	7	0.00755408	0.165065	ENSAPLG00020002120,ENSAPLG00020007546	-
CC	GO:0016012	sarcoglycan complex	2	0	2	7	0.00755408	0.165065	ENSAPLG00020002120,ENSAPLG00020007546	-
MF	GO:0043167	ion binding	48	26	74	2646	0.00800518	0.176114	ENSAPLG00020000075(MYLK4),ENSAPLG00020000086,ENSAPLG00020000231(GPR143),ENSAPLG00020000236,ENSAPLG00020001263(VILL),ENSAPLG00020001416,ENSAPLG00020001469,ENSAPLG00020001843(SH3RF3),ENSAPLG00020002120,ENSAPLG00020002746(ACAN),ENSAPLG00020003219,ENSAPLG00020003814(STKLD1),ENSAPLG00020004354,ENSAPLG00020004612,ENSAPLG00020004614,ENSAPLG00020005451,ENSAPLG00020005473,ENSAPLG00020005497,ENSAPLG0002000…	ENSAPLG00020000364(TRIM35),ENSAPLG00020000579,ENSAPLG00020000821(ANXA10),ENSAPLG00020001357(RXRG),ENSAPLG00020002467(MSH4),ENSAPLG00020005278(FABP1),ENSAPLG00020006804(HPCAL4),ENSAPLG00020006953(NUDT13),ENSAPLG00020007328,ENSAPLG00020007414(PLA2G2E),ENSAPLG00020008048(GCAT),ENSAPLG00020008704(TRPM6),ENSAPLG00020010365,ENSAPLG00020010651,ENSAPLG00020010693(SORD),ENSAPLG00020010819(GUCA1C),ENSAPLG0…
BP	GO:0006457	protein folding	4	1	5	60	0.00822585	0.241064	ENSAPLG00020000236,ENSAPLG00020002779(DNAJB13),ENSAPLG00020006151,ENSAPLG00020017035	ENSAPLG00020005265
BP	GO:0048519	negative regulation of biological process	8	5	13	293	0.00847946	0.241064	ENSAPLG00020001263(VILL),ENSAPLG00020001495,ENSAPLG00020007048(TFPI2),ENSAPLG00020008045,ENSAPLG00020008923,ENSAPLG00020009560(GAS1),ENSAPLG00020012392(RPRM),ENSAPLG00020017380(BRINP2)	ENSAPLG00020002179,ENSAPLG00020003586,ENSAPLG00020003736,ENSAPLG00020012087,ENSAPLG00020014540
BP	GO:0110154	RNA decapping	1	1	2	7	0.0085605	0.241064	ENSAPLG00020001495	ENSAPLG00020003586
BP	GO:0110156	methylguanosine-cap decapping	1	1	2	7	0.0085605	0.241064	ENSAPLG00020001495	ENSAPLG00020003586
CC	GO:0033176	proton-transporting V-type ATPase complex	1	2	3	22	0.00868763	0.165065	ENSAPLG00020005916(ATP6V1G3)	ENSAPLG00020011423,ENSAPLG00020018222(ATP6V0A4)
BP	GO:0050778	positive regulation of immune response	3	0	3	21	0.00911821	0.246893	ENSAPLG00020009567(C6),ENSAPLG00020012874,ENSAPLG00020012877	-
MF	GO:0098772	molecular function regulator	11	10	21	556	0.00953143	0.197357	ENSAPLG00020001469,ENSAPLG00020001606,ENSAPLG00020002409,ENSAPLG00020003462(WFIKKN1),ENSAPLG00020007048(TFPI2),ENSAPLG00020008053,ENSAPLG00020010959(NPPC),ENSAPLG00020011417,ENSAPLG00020016449,ENSAPLG00020017063,ENSAPLG00020018433(INKA1)	ENSAPLG00020004948(FGF4),ENSAPLG00020005104(FETUB),ENSAPLG00020005160,ENSAPLG00020006804(HPCAL4),ENSAPLG00020007801,ENSAPLG00020010450(AZIN2),ENSAPLG00020010819(GUCA1C),ENSAPLG00020014540,ENSAPLG00020016453,ENSAPLG00020017478
BP	GO:0045087	innate immune response	3	0	3	22	0.0103977	0.257567	ENSAPLG00020007325,ENSAPLG00020012874,ENSAPLG00020012877	-
BP	GO:0000288	nuclear-transcribed mRNA catabolic process, deadenylation-dependent decay	1	1	2	8	0.0112577	0.257567	ENSAPLG00020001495	ENSAPLG00020003586
BP	GO:0042742	defense response to bacterium	2	0	2	8	0.0112577	0.257567	ENSAPLG00020007325,ENSAPLG00020011745(LYZ)	-
MF	GO:0099106	ion channel regulator activity	1	1	2	8	0.0120559	0.201113	ENSAPLG00020001469	ENSAPLG00020006804(HPCAL4)
CC	GO:0016010	dystrophin-associated glycoprotein complex	2	0	2	9	0.0126214	0.179855	ENSAPLG00020002120,ENSAPLG00020007546	-
CC	GO:0090665	glycoprotein complex	2	0	2	9	0.0126214	0.179855	ENSAPLG00020002120,ENSAPLG00020007546	-
BP	GO:0048523	negative regulation of cellular process	7	4	11	242	0.0127029	0.257567	ENSAPLG00020001263(VILL),ENSAPLG00020007048(TFPI2),ENSAPLG00020008045,ENSAPLG00020008923,ENSAPLG00020009560(GAS1),ENSAPLG00020012392(RPRM),ENSAPLG00020017380(BRINP2)	ENSAPLG00020002179,ENSAPLG00020003736,ENSAPLG00020012087,ENSAPLG00020014540
MF	GO:0031406	carboxylic acid binding	3	1	4	42	0.0127083	0.201113	ENSAPLG00020000231(GPR143),ENSAPLG00020002746(ACAN),ENSAPLG00020008779	ENSAPLG00020005278(FABP1)
MF	GO:0043177	organic acid binding	3	1	4	42	0.0127083	0.201113	ENSAPLG00020000231(GPR143),ENSAPLG00020002746(ACAN),ENSAPLG00020008779	ENSAPLG00020005278(FABP1)
BP	GO:0009605	response to external stimulus	5	2	7	120	0.0128903	0.257567	ENSAPLG00020007325,ENSAPLG00020009508(P2RX6),ENSAPLG00020011745(LYZ),ENSAPLG00020012874,ENSAPLG00020012877	ENSAPLG00020005160,ENSAPLG00020012177
BP	GO:0007155	cell adhesion	8	2	10	213	0.0139653	0.257567	ENSAPLG00020002746(ACAN),ENSAPLG00020005451,ENSAPLG00020005473,ENSAPLG00020005555,ENSAPLG00020005574,ENSAPLG00020005587,ENSAPLG00020005729,ENSAPLG00020013954	ENSAPLG00020013798,ENSAPLG00020017044
BP	GO:0022610	biological adhesion	8	2	10	213	0.0139653	0.257567	ENSAPLG00020002746(ACAN),ENSAPLG00020005451,ENSAPLG00020005473,ENSAPLG00020005555,ENSAPLG00020005574,ENSAPLG00020005587,ENSAPLG00020005729,ENSAPLG00020013954	ENSAPLG00020013798,ENSAPLG00020017044
BP	GO:0016236	macroautophagy	2	0	2	9	0.0142762	0.257567	ENSAPLG00020013646,ENSAPLG00020013823	-
BP	GO:0007018	microtubule-based movement	6	0	6	95	0.0145348	0.257567	ENSAPLG00020003219,ENSAPLG00020012420,ENSAPLG00020012425,ENSAPLG00020012623,ENSAPLG00020015845,ENSAPLG00020017128	-
BP	GO:0003008	system process	4	3	7	123	0.0146138	0.257567	ENSAPLG00020001469,ENSAPLG00020005846(HTR1B),ENSAPLG00020011330,ENSAPLG00020016483(PPEF1)	ENSAPLG00020000750,ENSAPLG00020010819(GUCA1C),ENSAPLG00020015197(EYA4)
MF	GO:0033293	monocarboxylic acid binding	1	1	2	9	0.0152803	0.201113	ENSAPLG00020008779	ENSAPLG00020005278(FABP1)
MF	GO:0030414	peptidase inhibitor activity	3	2	5	69	0.0168532	0.201113	ENSAPLG00020003462(WFIKKN1),ENSAPLG00020007048(TFPI2),ENSAPLG00020008053	ENSAPLG00020005104(FETUB),ENSAPLG00020007801
BP	GO:0016032	viral process	0	2	2	10	0.0176017	0.257567	-	ENSAPLG00020005399,ENSAPLG00020010831
BP	GO:0034762	regulation of transmembrane transport	0	2	2	10	0.0176017	0.257567	-	ENSAPLG00020010450(AZIN2),ENSAPLG00020014324(NETO2)
BP	GO:0007600	sensory perception	2	3	5	73	0.0182238	0.257567	ENSAPLG00020001469,ENSAPLG00020016483(PPEF1)	ENSAPLG00020000750,ENSAPLG00020010819(GUCA1C),ENSAPLG00020015197(EYA4)
BP	GO:0002684	positive regulation of immune system process	3	0	3	27	0.0182997	0.257567	ENSAPLG00020009567(C6),ENSAPLG00020012874,ENSAPLG00020012877	-
MF	GO:0016247	channel regulator activity	1	1	2	10	0.0188297	0.201113	ENSAPLG00020001469	ENSAPLG00020006804(HPCAL4)
MF	GO:1902936	phosphatidylinositol bisphosphate binding	2	0	2	10	0.0188297	0.201113	ENSAPLG00020001263(VILL),ENSAPLG00020013646	-
MF	GO:0061134	peptidase regulator activity	3	2	5	71	0.0188611	0.201113	ENSAPLG00020003462(WFIKKN1),ENSAPLG00020007048(TFPI2),ENSAPLG00020008053	ENSAPLG00020005104(FETUB),ENSAPLG00020007801
BP	GO:0050877	nervous system process	2	3	5	74	0.0192232	0.257567	ENSAPLG00020001469,ENSAPLG00020016483(PPEF1)	ENSAPLG00020000750,ENSAPLG00020010819(GUCA1C),ENSAPLG00020015197(EYA4)
MF	GO:0016616	oxidoreductase activity, acting on the CH-OH group of donors, NAD or NADP as acceptor	1	3	4	48	0.0199824	0.201113	ENSAPLG00020015325(PHGDH)	ENSAPLG00020000730,ENSAPLG00020001137(EHHADH),ENSAPLG00020009878(ME1)
CC	GO:0098796	membrane protein complex	6	6	12	317	0.0209111	0.264874	ENSAPLG00020002120,ENSAPLG00020003861(ATP4B),ENSAPLG00020005916(ATP6V1G3),ENSAPLG00020007546,ENSAPLG00020009567(C6),ENSAPLG00020015420	ENSAPLG00020003542,ENSAPLG00020003936,ENSAPLG00020011423,ENSAPLG00020013660(GJB1),ENSAPLG00020013661,ENSAPLG00020018222(ATP6V0A4)
BP	GO:0006140	regulation of nucleotide metabolic process	0	1	1	1	0.0209633	0.257567	-	ENSAPLG00020010819(GUCA1C)
BP	GO:0006566	threonine metabolic process	0	1	1	1	0.0209633	0.257567	-	ENSAPLG00020008048(GCAT)
BP	GO:0006567	threonine catabolic process	0	1	1	1	0.0209633	0.257567	-	ENSAPLG00020008048(GCAT)
BP	GO:0009068	aspartate family amino acid catabolic process	0	1	1	1	0.0209633	0.257567	-	ENSAPLG00020008048(GCAT)
BP	GO:0015846	polyamine transport	0	1	1	1	0.0209633	0.257567	-	ENSAPLG00020010450(AZIN2)
BP	GO:0019532	oxalate transport	0	1	1	1	0.0209633	0.257567	-	ENSAPLG00020004135(SLC26A1)
BP	GO:0030808	regulation of nucleotide biosynthetic process	0	1	1	1	0.0209633	0.257567	-	ENSAPLG00020010819(GUCA1C)
BP	GO:0031282	regulation of guanylate cyclase activity	0	1	1	1	0.0209633	0.257567	-	ENSAPLG00020010819(GUCA1C)
BP	GO:0035498	carnosine metabolic process	1	0	1	1	0.0209633	0.257567	ENSAPLG00020001416	-
BP	GO:0035499	carnosine biosynthetic process	1	0	1	1	0.0209633	0.257567	ENSAPLG00020001416	-
BP	GO:1900371	regulation of purine nucleotide biosynthetic process	0	1	1	1	0.0209633	0.257567	-	ENSAPLG00020010819(GUCA1C)
BP	GO:1900542	regulation of purine nucleotide metabolic process	0	1	1	1	0.0209633	0.257567	-	ENSAPLG00020010819(GUCA1C)
BP	GO:1902047	polyamine transmembrane transport	0	1	1	1	0.0209633	0.257567	-	ENSAPLG00020010450(AZIN2)
BP	GO:1902267	regulation of polyamine transmembrane transport	0	1	1	1	0.0209633	0.257567	-	ENSAPLG00020010450(AZIN2)
BP	GO:1902269	positive regulation of polyamine transmembrane transport	0	1	1	1	0.0209633	0.257567	-	ENSAPLG00020010450(AZIN2)
MF	GO:0003777	microtubule motor activity	5	0	5	73	0.0210205	0.201113	ENSAPLG00020003219,ENSAPLG00020012420,ENSAPLG00020012425,ENSAPLG00020012623,ENSAPLG00020015845	-
BP	GO:0007050	cell cycle arrest	2	0	2	11	0.02122	0.257567	ENSAPLG00020009560(GAS1),ENSAPLG00020012392(RPRM)	-
BP	GO:0044403	symbiotic process	0	2	2	11	0.02122	0.257567	-	ENSAPLG00020005399,ENSAPLG00020010831
MF	GO:0004055	argininosuccinate synthase activity	1	0	1	1	0.021711	0.201113	ENSAPLG00020010114(ASS1)	-
MF	GO:0004996	thyroid-stimulating hormone receptor activity	1	0	1	1	0.021711	0.201113	ENSAPLG00020006205(TSHR)	-
MF	GO:0008890	glycine C-acetyltransferase activity	0	1	1	1	0.021711	0.201113	-	ENSAPLG00020008048(GCAT)
MF	GO:0016408	C-acyltransferase activity	0	1	1	1	0.021711	0.201113	-	ENSAPLG00020008048(GCAT)
MF	GO:0016453	C-acetyltransferase activity	0	1	1	1	0.021711	0.201113	-	ENSAPLG00020008048(GCAT)
MF	GO:0019531	oxalate transmembrane transporter activity	0	1	1	1	0.021711	0.201113	-	ENSAPLG00020004135(SLC26A1)
MF	GO:0035240	dopamine binding	1	0	1	1	0.021711	0.201113	ENSAPLG00020000231(GPR143)	-
MF	GO:0047730	carnosine synthase activity	1	0	1	1	0.021711	0.201113	ENSAPLG00020001416	-
MF	GO:0072544	L-DOPA binding	1	0	1	1	0.021711	0.201113	ENSAPLG00020000231(GPR143)	-
MF	GO:0072545	tyrosine binding	1	0	1	1	0.021711	0.201113	ENSAPLG00020000231(GPR143)	-
MF	GO:1901338	catecholamine binding	1	0	1	1	0.021711	0.201113	ENSAPLG00020000231(GPR143)	-
MF	GO:0030291	protein serine/threonine kinase inhibitor activity	1	1	2	11	0.0226884	0.204777	ENSAPLG00020018433(INKA1)	ENSAPLG00020014540
BP	GO:0009617	response to bacterium	2	0	2	12	0.0251176	0.299708	ENSAPLG00020007325,ENSAPLG00020011745(LYZ)	-
MF	GO:0016614	oxidoreductase activity, acting on CH-OH group of donors	1	3	4	52	0.0260096	0.228885	ENSAPLG00020015325(PHGDH)	ENSAPLG00020000730,ENSAPLG00020001137(EHHADH),ENSAPLG00020009878(ME1)
BP	GO:0006950	response to stress	8	5	13	342	0.0272659	0.31992	ENSAPLG00020000178,ENSAPLG00020001462(bd2),ENSAPLG00020001606,ENSAPLG00020001843(SH3RF3),ENSAPLG00020007325,ENSAPLG00020011745(LYZ),ENSAPLG00020012874,ENSAPLG00020012877	ENSAPLG00020001599,ENSAPLG00020002467(MSH4),ENSAPLG00020005160,ENSAPLG00020005893,ENSAPLG00020012177
CC	GO:0098797	plasma membrane protein complex	4	3	7	151	0.0285292	0.325233	ENSAPLG00020002120,ENSAPLG00020003861(ATP4B),ENSAPLG00020007546,ENSAPLG00020009567(C6)	ENSAPLG00020003542,ENSAPLG00020013660(GJB1),ENSAPLG00020013661
BP	GO:0003341	cilium movement	2	0	2	13	0.0292813	0.337935	ENSAPLG00020015845,ENSAPLG00020017128	-
MF	GO:0008146	sulfotransferase activity	2	2	4	54	0.0293901	0.252325	ENSAPLG00020004442(NDST3),ENSAPLG00020017381(GAL3ST2)	ENSAPLG00020000599,ENSAPLG00020008982
MF	GO:0004860	protein kinase inhibitor activity	1	1	2	13	0.0312746	0.256015	ENSAPLG00020018433(INKA1)	ENSAPLG00020014540
MF	GO:0019210	kinase inhibitor activity	1	1	2	13	0.0312746	0.256015	ENSAPLG00020018433(INKA1)	ENSAPLG00020014540
BP	GO:0050776	regulation of immune response	3	0	3	35	0.0362778	0.347723	ENSAPLG00020009567(C6),ENSAPLG00020012874,ENSAPLG00020012877	-
CC	GO:0000974	Prp19 complex	0	1	1	2	0.0389848	0.330354	-	ENSAPLG00020001599
CC	GO:0016507	mitochondrial fatty acid beta-oxidation multienzyme complex	0	1	1	2	0.0389848	0.330354	-	ENSAPLG00020000730
CC	GO:0036125	fatty acid beta-oxidation multienzyme complex	0	1	1	2	0.0389848	0.330354	-	ENSAPLG00020000730
MF	GO:0051082	unfolded protein binding	3	0	3	35	0.0397146	0.279987	ENSAPLG00020000236,ENSAPLG00020002779(DNAJB13),ENSAPLG00020006151	-
CC	GO:0016469	proton-transporting two-sector ATPase complex	1	2	3	39	0.0405697	0.330354	ENSAPLG00020005916(ATP6V1G3)	ENSAPLG00020011423,ENSAPLG00020018222(ATP6V0A4)
BP	GO:0000422	autophagy of mitochondrion	1	0	1	2	0.0414897	0.347723	ENSAPLG00020013823	-
BP	GO:0001881	receptor recycling	0	1	1	2	0.0414897	0.347723	-	ENSAPLG00020006830(REP15)
BP	GO:0002028	regulation of sodium ion transport	0	1	1	2	0.0414897	0.347723	-	ENSAPLG00020014324(NETO2)
BP	GO:0002526	acute inflammatory response	1	0	1	2	0.0414897	0.347723	ENSAPLG00020007325	-
BP	GO:0006953	acute-phase response	1	0	1	2	0.0414897	0.347723	ENSAPLG00020007325	-
BP	GO:0007413	axonal fasciculation	0	1	1	2	0.0414897	0.347723	-	ENSAPLG00020017044
BP	GO:0010332	response to gamma radiation	0	1	1	2	0.0414897	0.347723	-	ENSAPLG00020003736
BP	GO:0043112	receptor metabolic process	0	1	1	2	0.0414897	0.347723	-	ENSAPLG00020006830(REP15)
BP	GO:0043266	regulation of potassium ion transport	0	1	1	2	0.0414897	0.347723	-	ENSAPLG00020014324(NETO2)
BP	GO:0046849	bone remodeling	1	0	1	2	0.0414897	0.347723	ENSAPLG00020005846(HTR1B)	-
BP	GO:0048771	tissue remodeling	1	0	1	2	0.0414897	0.347723	ENSAPLG00020005846(HTR1B)	-
BP	GO:0050829	defense response to Gram-negative bacterium	1	0	1	2	0.0414897	0.347723	ENSAPLG00020007325	-
BP	GO:0050906	detection of stimulus involved in sensory perception	1	0	1	2	0.0414897	0.347723	ENSAPLG00020016483(PPEF1)	-
BP	GO:0061726	mitochondrion disassembly	1	0	1	2	0.0414897	0.347723	ENSAPLG00020013823	-
BP	GO:0071480	cellular response to gamma radiation	0	1	1	2	0.0414897	0.347723	-	ENSAPLG00020003736
BP	GO:0099601	regulation of neurotransmitter receptor activity	0	1	1	2	0.0414897	0.347723	-	ENSAPLG00020014324(NETO2)
BP	GO:0106030	neuron projection fasciculation	0	1	1	2	0.0414897	0.347723	-	ENSAPLG00020017044
BP	GO:1901016	regulation of potassium ion transmembrane transporter activity	0	1	1	2	0.0414897	0.347723	-	ENSAPLG00020014324(NETO2)
BP	GO:1901379	regulation of potassium ion transmembrane transport	0	1	1	2	0.0414897	0.347723	-	ENSAPLG00020014324(NETO2)
BP	GO:1902305	regulation of sodium ion transmembrane transport	0	1	1	2	0.0414897	0.347723	-	ENSAPLG00020014324(NETO2)
BP	GO:2000312	regulation of kainate selective glutamate receptor activity	0	1	1	2	0.0414897	0.347723	-	ENSAPLG00020014324(NETO2)
BP	GO:2000649	regulation of sodium ion transmembrane transporter activity	0	1	1	2	0.0414897	0.347723	-	ENSAPLG00020014324(NETO2)
MF	GO:0003868	4-hydroxyphenylpyruvate dioxygenase activity	0	1	1	2	0.0429526	0.279987	-	ENSAPLG00020017209(HPDL)
MF	GO:0004300	enoyl-CoA hydratase activity	0	1	1	2	0.0429526	0.279987	-	ENSAPLG00020000730
MF	GO:0004850	uridine phosphorylase activity	0	1	1	2	0.0429526	0.279987	-	ENSAPLG00020012482(UPP2)
MF	GO:0005310	dicarboxylic acid transmembrane transporter activity	0	1	1	2	0.0429526	0.279987	-	ENSAPLG00020004135(SLC26A1)
MF	GO:0005546	phosphatidylinositol-4,5-bisphosphate binding	1	0	1	2	0.0429526	0.279987	ENSAPLG00020001263(VILL)	-
MF	GO:0008048	calcium sensitive guanylate cyclase activator activity	0	1	1	2	0.0429526	0.279987	-	ENSAPLG00020010819(GUCA1C)
MF	GO:0030159	signaling receptor complex adaptor activity	0	1	1	2	0.0429526	0.279987	-	ENSAPLG00020012489(GRIP2)
MF	GO:0042922	neuromedin U receptor binding	1	0	1	2	0.0429526	0.279987	ENSAPLG00020011330	-
MF	GO:0042978	ornithine decarboxylase activator activity	0	1	1	2	0.0429526	0.279987	-	ENSAPLG00020010450(AZIN2)
MF	GO:0045031	G protein-coupled ATP receptor activity	1	0	1	2	0.0429526	0.279987	ENSAPLG00020014799(P2RY11)	-
BP	GO:0010605	negative regulation of macromolecule metabolic process	2	4	6	123	0.0443001	0.366909	ENSAPLG00020001495,ENSAPLG00020007048(TFPI2)	ENSAPLG00020002179,ENSAPLG00020003586,ENSAPLG00020012087,ENSAPLG00020014540
MF	GO:0004866	endopeptidase inhibitor activity	3	1	4	62	0.0454132	0.284784	ENSAPLG00020003462(WFIKKN1),ENSAPLG00020007048(TFPI2),ENSAPLG00020008053	ENSAPLG00020005104(FETUB)
MF	GO:0061135	endopeptidase regulator activity	3	1	4	62	0.0454132	0.284784	ENSAPLG00020003462(WFIKKN1),ENSAPLG00020007048(TFPI2),ENSAPLG00020008053	ENSAPLG00020005104(FETUB)
MF	GO:0016702	oxidoreductase activity, acting on single donors with incorporation of molecular oxygen, incorporation of two atoms of oxygen	1	1	2	16	0.0461155	0.284784	ENSAPLG00020003177(BCO2)	ENSAPLG00020017209(HPDL)
BP	GO:0007601	visual perception	1	2	3	39	0.0476992	0.390468	ENSAPLG00020001469	ENSAPLG00020000750,ENSAPLG00020010819(GUCA1C)
MF	GO:0016407	acetyltransferase activity	2	1	3	38	0.0488449	0.295193	ENSAPLG00020014054,ENSAPLG00020016623	ENSAPLG00020008048(GCAT)
BP	GO:0045786	negative regulation of cell cycle	3	0	3	40	0.0507994	0.411066	ENSAPLG00020009560(GAS1),ENSAPLG00020012392(RPRM),ENSAPLG00020017380(BRINP2)	-
MF	GO:0016701	oxidoreductase activity, acting on single donors with incorporation of molecular oxygen	1	1	2	17	0.0515329	0.295193	ENSAPLG00020003177(BCO2)	ENSAPLG00020017209(HPDL)
CC	GO:0016020	membrane	33	28	61	2666	0.0528644	0.363206	ENSAPLG00020000231(GPR143),ENSAPLG00020001859(IFITM1),ENSAPLG00020001869(IFITM5),ENSAPLG00020002120,ENSAPLG00020002304(GHRHR),ENSAPLG00020002615(CD6),ENSAPLG00020003404,ENSAPLG00020003408,ENSAPLG00020003418,ENSAPLG00020003861(ATP4B),ENSAPLG00020004275(NPY2R),ENSAPLG00020005347(BVES),ENSAPLG00020005451,ENSAPLG00020005473,ENSAPLG00020005555,ENSAPLG00020005574,ENSAPLG00020005583(KCNJ6),ENSAPLG000200…	ENSAPLG00020000599,ENSAPLG00020000750,ENSAPLG00020001379(AQP11),ENSAPLG00020001900(SYT10),ENSAPLG00020002517,ENSAPLG00020003542,ENSAPLG00020003936,ENSAPLG00020004135(SLC26A1),ENSAPLG00020004526(SLC5A11),ENSAPLG00020005825,ENSAPLG00020007723,ENSAPLG00020008211(PTCHD3),ENSAPLG00020008704(TRPM6),ENSAPLG00020008982,ENSAPLG00020011423,ENSAPLG00020011765,ENSAPLG00020012914,ENSAPLG00020013389(SLC37A2),E…
BP	GO:0050953	sensory perception of light stimulus	1	2	3	41	0.0539951	0.416905	ENSAPLG00020001469	ENSAPLG00020000750,ENSAPLG00020010819(GUCA1C)
BP	GO:1902600	proton transmembrane transport	1	2	3	41	0.0539951	0.416905	ENSAPLG00020005916(ATP6V1G3)	ENSAPLG00020011423,ENSAPLG00020018222(ATP6V0A4)
BP	GO:0009892	negative regulation of metabolic process	2	4	6	130	0.0552932	0.416905	ENSAPLG00020001495,ENSAPLG00020007048(TFPI2)	ENSAPLG00020002179,ENSAPLG00020003586,ENSAPLG00020012087,ENSAPLG00020014540
MF	GO:0001614	purinergic nucleotide receptor activity	2	0	2	18	0.0571647	0.295193	ENSAPLG00020009508(P2RX6),ENSAPLG00020014799(P2RY11)	-
MF	GO:0004869	cysteine-type endopeptidase inhibitor activity	1	1	2	18	0.0571647	0.295193	ENSAPLG00020008053	ENSAPLG00020005104(FETUB)
MF	GO:0016502	nucleotide receptor activity	2	0	2	18	0.0571647	0.295193	ENSAPLG00020009508(P2RX6),ENSAPLG00020014799(P2RY11)	-
MF	GO:0005126	cytokine receptor binding	2	2	4	67	0.0574689	0.295193	ENSAPLG00020002409,ENSAPLG00020016449	ENSAPLG00020005160,ENSAPLG00020016453
MF	GO:0016782	transferase activity, transferring sulfur-containing groups	2	2	4	67	0.0574689	0.295193	ENSAPLG00020004442(NDST3),ENSAPLG00020017381(GAL3ST2)	ENSAPLG00020000599,ENSAPLG00020008982
CC	GO:0000407	phagophore assembly site	1	0	1	3	0.0579091	0.363206	ENSAPLG00020013646	-
CC	GO:0016471	vacuolar proton-transporting V-type ATPase complex	1	0	1	3	0.0579091	0.363206	ENSAPLG00020005916(ATP6V1G3)	-
BP	GO:0006928	movement of cell or subcellular component	6	1	7	166	0.0597387	0.416905	ENSAPLG00020003219,ENSAPLG00020012420,ENSAPLG00020012425,ENSAPLG00020012623,ENSAPLG00020015845,ENSAPLG00020017128	ENSAPLG00020005160
MF	GO:0005102	signaling receptor binding	7	5	12	334	0.0604158	0.295193	ENSAPLG00020001606,ENSAPLG00020002409,ENSAPLG00020010959(NPPC),ENSAPLG00020011330,ENSAPLG00020011417,ENSAPLG00020016449,ENSAPLG00020017063	ENSAPLG00020001490(SEMA3E),ENSAPLG00020004948(FGF4),ENSAPLG00020005160,ENSAPLG00020016453,ENSAPLG00020017478
BP	GO:0006526	arginine biosynthetic process	1	0	1	3	0.0615883	0.416905	ENSAPLG00020010114(ASS1)	-
BP	GO:0006699	bile acid biosynthetic process	0	1	1	3	0.0615883	0.416905	-	ENSAPLG00020007723
BP	GO:0006835	dicarboxylic acid transport	0	1	1	3	0.0615883	0.416905	-	ENSAPLG00020004135(SLC26A1)
BP	GO:0008038	neuron recognition	0	1	1	3	0.0615883	0.416905	-	ENSAPLG00020017044
BP	GO:0008206	bile acid metabolic process	0	1	1	3	0.0615883	0.416905	-	ENSAPLG00020007723
BP	GO:0017158	regulation of calcium ion-dependent exocytosis	0	1	1	3	0.0615883	0.416905	-	ENSAPLG00020001900(SYT10)
BP	GO:0018101	protein citrullination	1	0	1	3	0.0615883	0.416905	ENSAPLG00020016424(PADI2)	-
BP	GO:0023041	neuronal signal transduction	1	0	1	3	0.0615883	0.416905	ENSAPLG00020014799(P2RY11)	-
BP	GO:0034764	positive regulation of transmembrane transport	0	1	1	3	0.0615883	0.416905	-	ENSAPLG00020010450(AZIN2)
BP	GO:0035725	sodium ion transmembrane transport	0	1	1	3	0.0615883	0.416905	-	ENSAPLG00020014324(NETO2)
BP	GO:0071479	cellular response to ionizing radiation	0	1	1	3	0.0615883	0.416905	-	ENSAPLG00020003736
BP	GO:1900449	regulation of glutamate receptor signaling pathway	0	1	1	3	0.0615883	0.416905	-	ENSAPLG00020014324(NETO2)
BP	GO:1903305	regulation of regulated secretory pathway	0	1	1	3	0.0615883	0.416905	-	ENSAPLG00020001900(SYT10)
CC	GO:0005921	gap junction	0	2	2	21	0.0632144	0.363206	-	ENSAPLG00020013660(GJB1),ENSAPLG00020013661
CC	GO:0005922	connexin complex	0	2	2	21	0.0632144	0.363206	-	ENSAPLG00020013660(GJB1),ENSAPLG00020013661
MF	GO:0001530	lipopolysaccharide binding	1	0	1	3	0.0637349	0.295193	ENSAPLG00020007325	-
MF	GO:0001733	galactosylceramide sulfotransferase activity	1	0	1	3	0.0637349	0.295193	ENSAPLG00020017381(GAL3ST2)	-
MF	GO:0004470	malic enzyme activity	0	1	1	3	0.0637349	0.295193	-	ENSAPLG00020009878(ME1)
MF	GO:0004471	malate dehydrogenase (decarboxylating) (NAD+) activity	0	1	1	3	0.0637349	0.295193	-	ENSAPLG00020009878(ME1)
MF	GO:0004668	protein-arginine deiminase activity	1	0	1	3	0.0637349	0.295193	ENSAPLG00020016424(PADI2)	-
MF	GO:0005504	fatty acid binding	0	1	1	3	0.0637349	0.295193	-	ENSAPLG00020005278(FABP1)
MF	GO:0008502	melatonin receptor activity	1	0	1	3	0.0637349	0.295193	ENSAPLG00020007190(MTNR1A)	-
MF	GO:0010853	cyclase activator activity	0	1	1	3	0.0637349	0.295193	-	ENSAPLG00020010819(GUCA1C)
MF	GO:0015245	fatty acid transmembrane transporter activity	0	1	1	3	0.0637349	0.295193	-	ENSAPLG00020007723
MF	GO:0030250	guanylate cyclase activator activity	0	1	1	3	0.0637349	0.295193	-	ENSAPLG00020010819(GUCA1C)
MF	GO:0050694	galactose 3-O-sulfotransferase activity	1	0	1	3	0.0637349	0.295193	ENSAPLG00020017381(GAL3ST2)	-
BP	GO:0043086	negative regulation of catalytic activity	1	1	2	21	0.0707272	0.474209	ENSAPLG00020007048(TFPI2)	ENSAPLG00020014540
MF	GO:0016757	transferase activity, transferring glycosyl groups	0	8	8	202	0.0733637	0.335377	-	ENSAPLG00020003681,ENSAPLG00020003731,ENSAPLG00020003738,ENSAPLG00020003741,ENSAPLG00020003743,ENSAPLG00020004943,ENSAPLG00020012482(UPP2),ENSAPLG00020017868
MF	GO:0005520	insulin-like growth factor binding	1	1	2	21	0.0752314	0.339506	ENSAPLG00020018129	ENSAPLG00020010242
CC	GO:0005858	axonemal dynein complex	1	0	1	4	0.0764643	0.363206	ENSAPLG00020015845	-
CC	GO:0005890	sodium:potassium-exchanging ATPase complex	1	0	1	4	0.0764643	0.363206	ENSAPLG00020003861(ATP4B)	-
CC	GO:0035102	PRC1 complex	0	1	1	4	0.0764643	0.363206	-	ENSAPLG00020012087
CC	GO:0090533	cation-transporting ATPase complex	1	0	1	4	0.0764643	0.363206	ENSAPLG00020003861(ATP4B)	-
CC	GO:0098533	ATPase dependent transmembrane transport complex	1	0	1	4	0.0764643	0.363206	ENSAPLG00020003861(ATP4B)	-
BP	GO:0000413	protein peptidyl-prolyl isomerization	1	1	2	22	0.0767601	0.480778	ENSAPLG00020017035	ENSAPLG00020005265
BP	GO:0006278	RNA-dependent DNA biosynthetic process	1	0	1	4	0.0812679	0.480778	ENSAPLG00020004614	-
BP	GO:0007215	glutamate receptor signaling pathway	0	1	1	4	0.0812679	0.480778	-	ENSAPLG00020014324(NETO2)
BP	GO:0010469	regulation of signaling receptor activity	0	1	1	4	0.0812679	0.480778	-	ENSAPLG00020014324(NETO2)
BP	GO:0018195	peptidyl-arginine modification	1	0	1	4	0.0812679	0.480778	ENSAPLG00020016424(PADI2)	-
BP	GO:0030433	ubiquitin-dependent ERAD pathway	1	0	1	4	0.0812679	0.480778	ENSAPLG00020000178	-
BP	GO:0030500	regulation of bone mineralization	1	0	1	4	0.0812679	0.480778	ENSAPLG00020018415(OMD)	-
BP	GO:0030514	negative regulation of BMP signaling pathway	1	0	1	4	0.0812679	0.480778	ENSAPLG00020008045	-
BP	GO:0036503	ERAD pathway	1	0	1	4	0.0812679	0.480778	ENSAPLG00020000178	-
BP	GO:0050795	regulation of behavior	1	0	1	4	0.0812679	0.480778	ENSAPLG00020005846(HTR1B)	-
BP	GO:0070167	regulation of biomineral tissue development	1	0	1	4	0.0812679	0.480778	ENSAPLG00020018415(OMD)	-
BP	GO:0071478	cellular response to radiation	0	1	1	4	0.0812679	0.480778	-	ENSAPLG00020003736
BP	GO:0110149	regulation of biomineralization	1	0	1	4	0.0812679	0.480778	ENSAPLG00020018415(OMD)	-
BP	GO:1903008	organelle disassembly	1	0	1	4	0.0812679	0.480778	ENSAPLG00020013823	-
MF	GO:0046943	carboxylic acid transmembrane transporter activity	0	2	2	22	0.0816074	0.340136	-	ENSAPLG00020004135(SLC26A1),ENSAPLG00020007723
BP	GO:0018208	peptidyl-proline modification	1	1	2	23	0.0829491	0.486635	ENSAPLG00020017035	ENSAPLG00020005265
MF	GO:0003796	lysozyme activity	1	0	1	4	0.0840678	0.340136	ENSAPLG00020011745(LYZ)	-
MF	GO:0003964	RNA-directed DNA polymerase activity	1	0	1	4	0.0840678	0.340136	ENSAPLG00020004614	-
MF	GO:0004862	cAMP-dependent protein kinase inhibitor activity	0	1	1	4	0.0840678	0.340136	-	ENSAPLG00020014540
MF	GO:0009374	biotin binding	1	0	1	4	0.0840678	0.340136	ENSAPLG00020008779	-
MF	GO:0015016	[heparan sulfate]-glucosamine N-sulfotransferase activity	1	0	1	4	0.0840678	0.340136	ENSAPLG00020004442(NDST3)	-
MF	GO:0034483	heparan sulfate sulfotransferase activity	1	0	1	4	0.0840678	0.340136	ENSAPLG00020004442(NDST3)	-
MF	GO:0042979	ornithine decarboxylase regulator activity	0	1	1	4	0.0840678	0.340136	-	ENSAPLG00020010450(AZIN2)
MF	GO:0072341	modified amino acid binding	1	0	1	4	0.0840678	0.340136	ENSAPLG00020000231(GPR143)	-
CC	GO:0005773	vacuole	1	1	2	25	0.0858877	0.385287	ENSAPLG00020005916(ATP6V1G3)	ENSAPLG00020018222(ATP6V0A4)
BP	GO:0002682	regulation of immune system process	3	0	3	50	0.0868282	0.496968	ENSAPLG00020009567(C6),ENSAPLG00020012874,ENSAPLG00020012877	-
BP	GO:0016053	organic acid biosynthetic process	2	1	3	50	0.0868282	0.496968	ENSAPLG00020001416,ENSAPLG00020010114(ASS1)	ENSAPLG00020007723
BP	GO:0046394	carboxylic acid biosynthetic process	2	1	3	50	0.0868282	0.496968	ENSAPLG00020001416,ENSAPLG00020010114(ASS1)	ENSAPLG00020007723
MF	GO:0005342	organic acid transmembrane transporter activity	0	2	2	23	0.0881429	0.34861	-	ENSAPLG00020004135(SLC26A1),ENSAPLG00020007723
MF	GO:1901981	phosphatidylinositol phosphate binding	2	0	2	23	0.0881429	0.34861	ENSAPLG00020001263(VILL),ENSAPLG00020013646	-
BP	GO:0051049	regulation of transport	0	3	3	51	0.0908996	0.497777	-	ENSAPLG00020001900(SYT10),ENSAPLG00020010450(AZIN2),ENSAPLG00020014324(NETO2)
CC	GO:0000220	vacuolar proton-transporting V-type ATPase, V0 domain	0	1	1	5	0.0946576	0.385287	-	ENSAPLG00020018222(ATP6V0A4)
CC	GO:0005579	membrane attack complex	1	0	1	5	0.0946576	0.385287	ENSAPLG00020009567(C6)	-
CC	GO:0031519	PcG protein complex	0	1	1	5	0.0946576	0.385287	-	ENSAPLG00020012087
MF	GO:0016684	oxidoreductase activity, acting on peroxide as acceptor	0	2	2	24	0.0948281	0.369639	-	ENSAPLG00020005893,ENSAPLG00020007690
BP	GO:0000956	nuclear-transcribed mRNA catabolic process	1	1	2	25	0.0957589	0.497777	ENSAPLG00020001495	ENSAPLG00020003586
BP	GO:0098655	cation transmembrane transport	2	3	5	116	0.0962773	0.497777	ENSAPLG00020005916(ATP6V1G3),ENSAPLG00020009508(P2RX6)	ENSAPLG00020011423,ENSAPLG00020014324(NETO2),ENSAPLG00020018222(ATP6V0A4)
CC	GO:0062023	collagen-containing extracellular matrix	2	0	2	27	0.0980116	0.385287	ENSAPLG00020016047(FMOD),ENSAPLG00020018415(OMD)	-
MF	GO:0003774	motor activity	5	0	5	113	0.0993984	0.369639	ENSAPLG00020003219,ENSAPLG00020012420,ENSAPLG00020012425,ENSAPLG00020012623,ENSAPLG00020015845	-
BP	GO:0006525	arginine metabolic process	1	0	1	5	0.100537	0.497777	ENSAPLG00020010114(ASS1)	-
BP	GO:0006596	polyamine biosynthetic process	0	1	1	5	0.100537	0.497777	-	ENSAPLG00020010450(AZIN2)
BP	GO:0006940	regulation of smooth muscle contraction	1	0	1	5	0.100537	0.497777	ENSAPLG00020011330	-
BP	GO:0009309	amine biosynthetic process	0	1	1	5	0.100537	0.497777	-	ENSAPLG00020010450(AZIN2)
BP	GO:0010212	response to ionizing radiation	0	1	1	5	0.100537	0.497777	-	ENSAPLG00020003736
BP	GO:0010466	negative regulation of peptidase activity	1	0	1	5	0.100537	0.497777	ENSAPLG00020007048(TFPI2)	-
BP	GO:0030278	regulation of ossification	1	0	1	5	0.100537	0.497777	ENSAPLG00020018415(OMD)	-
BP	GO:0042401	cellular biogenic amine biosynthetic process	0	1	1	5	0.100537	0.497777	-	ENSAPLG00020010450(AZIN2)
BP	GO:0045861	negative regulation of proteolysis	1	0	1	5	0.100537	0.497777	ENSAPLG00020007048(TFPI2)	-
BP	GO:0051014	actin filament severing	1	0	1	5	0.100537	0.497777	ENSAPLG00020001263(VILL)	-
BP	GO:0060294	cilium movement involved in cell motility	1	0	1	5	0.100537	0.497777	ENSAPLG00020017128	-
BP	GO:0062012	regulation of small molecule metabolic process	0	1	1	5	0.100537	0.497777	-	ENSAPLG00020010819(GUCA1C)
BP	GO:0071214	cellular response to abiotic stimulus	0	1	1	5	0.100537	0.497777	-	ENSAPLG00020003736
BP	GO:0104004	cellular response to environmental stimulus	0	1	1	5	0.100537	0.497777	-	ENSAPLG00020003736
BP	GO:0007346	regulation of mitotic cell cycle	2	0	2	26	0.102363	0.497777	ENSAPLG00020012392(RPRM),ENSAPLG00020017380(BRINP2)	-
BP	GO:0042493	response to drug	2	0	2	26	0.102363	0.497777	ENSAPLG00020009508(P2RX6),ENSAPLG00020017978(MB)	-
BP	GO:0034655	nucleobase-containing compound catabolic process	1	2	3	54	0.103577	0.497777	ENSAPLG00020001495	ENSAPLG00020003586,ENSAPLG00020012482(UPP2)
MF	GO:0010851	cyclase regulator activity	0	1	1	5	0.103961	0.369639	-	ENSAPLG00020010819(GUCA1C)
MF	GO:0015467	G-protein activated inward rectifier potassium channel activity	1	0	1	5	0.103961	0.369639	ENSAPLG00020005583(KCNJ6)	-
MF	GO:0016597	amino acid binding	1	0	1	5	0.103961	0.369639	ENSAPLG00020000231(GPR143)	-
MF	GO:0016813	hydrolase activity, acting on carbon-nitrogen (but not peptide) bonds, in linear amidines	1	0	1	5	0.103961	0.369639	ENSAPLG00020016424(PADI2)	-
MF	GO:0030249	guanylate cyclase regulator activity	0	1	1	5	0.103961	0.369639	-	ENSAPLG00020010819(GUCA1C)
MF	GO:0051920	peroxiredoxin activity	0	1	1	5	0.103961	0.369639	-	ENSAPLG00020007690
MF	GO:0061783	peptidoglycan muralytic activity	1	0	1	5	0.103961	0.369639	ENSAPLG00020011745(LYZ)	-
MF	GO:0080025	phosphatidylinositol-3,5-bisphosphate binding	1	0	1	5	0.103961	0.369639	ENSAPLG00020013646	-
BP	GO:0051172	negative regulation of nitrogen compound metabolic process	1	3	4	86	0.106054	0.497777	ENSAPLG00020007048(TFPI2)	ENSAPLG00020002179,ENSAPLG00020012087,ENSAPLG00020014540
CC	GO:0005787	signal peptidase complex	1	0	1	6	0.112496	0.413695	ENSAPLG00020015420	-
CC	GO:0046930	pore complex	1	0	1	6	0.112496	0.413695	ENSAPLG00020009567(C6)	-
MF	GO:0030234	enzyme regulator activity	4	5	9	260	0.113389	0.394956	ENSAPLG00020003462(WFIKKN1),ENSAPLG00020007048(TFPI2),ENSAPLG00020008053,ENSAPLG00020018433(INKA1)	ENSAPLG00020005104(FETUB),ENSAPLG00020007801,ENSAPLG00020010450(AZIN2),ENSAPLG00020010819(GUCA1C),ENSAPLG00020014540
MF	GO:0008144	drug binding	21	7	28	1018	0.113481	0.394956	ENSAPLG00020000075(MYLK4),ENSAPLG00020000231(GPR143),ENSAPLG00020000236,ENSAPLG00020001416,ENSAPLG00020003219,ENSAPLG00020003814(STKLD1),ENSAPLG00020006151,ENSAPLG00020006216(SMC1B),ENSAPLG00020006661(WNK4),ENSAPLG00020008779,ENSAPLG00020009508(P2RX6),ENSAPLG00020010114(ASS1),ENSAPLG00020011465(CDK3),ENSAPLG00020012377(SRMS),ENSAPLG00020012425,ENSAPLG00020012519(NEK11),ENSAPLG00020012623,ENSAPLG0…	ENSAPLG00020002467(MSH4),ENSAPLG00020007328,ENSAPLG00020008048(GCAT),ENSAPLG00020008704(TRPM6),ENSAPLG00020011423,ENSAPLG00020014587,ENSAPLG00020015226
MF	GO:0016879	ligase activity, forming carbon-nitrogen bonds	2	0	2	27	0.115688	0.394956	ENSAPLG00020001416,ENSAPLG00020010114(ASS1)	-
BP	GO:0006631	fatty acid metabolic process	0	2	2	28	0.115926	0.497777	-	ENSAPLG00020000730,ENSAPLG00020001137(EHHADH)
CC	GO:0005911	cell-cell junction	1	2	3	61	0.117866	0.419896	ENSAPLG00020012229(CLDN10)	ENSAPLG00020013660(GJB1),ENSAPLG00020013661
BP	GO:0006469	negative regulation of protein kinase activity	0	1	1	6	0.119405	0.497777	-	ENSAPLG00020014540
BP	GO:0007254	JNK cascade	1	0	1	6	0.119405	0.497777	ENSAPLG00020001843(SH3RF3)	-
BP	GO:0010720	positive regulation of cell development	1	0	1	6	0.119405	0.497777	ENSAPLG00020017380(BRINP2)	-
BP	GO:0015669	gas transport	1	0	1	6	0.119405	0.497777	ENSAPLG00020017978(MB)	-
BP	GO:0015671	oxygen transport	1	0	1	6	0.119405	0.497777	ENSAPLG00020017978(MB)	-
BP	GO:0030282	bone mineralization	1	0	1	6	0.119405	0.497777	ENSAPLG00020018415(OMD)	-
BP	GO:0030593	neutrophil chemotaxis	0	1	1	6	0.119405	0.497777	-	ENSAPLG00020005160
BP	GO:0031214	biomineral tissue development	1	0	1	6	0.119405	0.497777	ENSAPLG00020018415(OMD)	-
BP	GO:0033673	negative regulation of kinase activity	0	1	1	6	0.119405	0.497777	-	ENSAPLG00020014540
BP	GO:0036230	granulocyte activation	0	1	1	6	0.119405	0.497777	-	ENSAPLG00020005160
BP	GO:0042119	neutrophil activation	0	1	1	6	0.119405	0.497777	-	ENSAPLG00020005160
BP	GO:0045596	negative regulation of cell differentiation	1	0	1	6	0.119405	0.497777	ENSAPLG00020008045	-
BP	GO:0045666	positive regulation of neuron differentiation	1	0	1	6	0.119405	0.497777	ENSAPLG00020017380(BRINP2)	-
BP	GO:0046328	regulation of JNK cascade	1	0	1	6	0.119405	0.497777	ENSAPLG00020001843(SH3RF3)	-
BP	GO:0050769	positive regulation of neurogenesis	1	0	1	6	0.119405	0.497777	ENSAPLG00020017380(BRINP2)	-
BP	GO:0051348	negative regulation of transferase activity	0	1	1	6	0.119405	0.497777	-	ENSAPLG00020014540
BP	GO:0051962	positive regulation of nervous system development	1	0	1	6	0.119405	0.497777	ENSAPLG00020017380(BRINP2)	-
BP	GO:0052547	regulation of peptidase activity	1	0	1	6	0.119405	0.497777	ENSAPLG00020007048(TFPI2)	-
BP	GO:0110148	biomineralization	1	0	1	6	0.119405	0.497777	ENSAPLG00020018415(OMD)	-
BP	GO:1990266	neutrophil migration	0	1	1	6	0.119405	0.497777	-	ENSAPLG00020005160
BP	GO:0044092	negative regulation of molecular function	1	1	2	29	0.12287	0.497777	ENSAPLG00020007048(TFPI2)	ENSAPLG00020014540
BP	GO:0045595	regulation of cell differentiation	2	0	2	29	0.12287	0.497777	ENSAPLG00020008045,ENSAPLG00020017380(BRINP2)	-
MF	GO:0004867	serine-type endopeptidase inhibitor activity	2	0	2	28	0.12288	0.394956	ENSAPLG00020003462(WFIKKN1),ENSAPLG00020007048(TFPI2)	-
MF	GO:0008514	organic anion transmembrane transporter activity	0	2	2	28	0.12288	0.394956	-	ENSAPLG00020004135(SLC26A1),ENSAPLG00020007723
MF	GO:0005153	interleukin-8 receptor binding	0	1	1	6	0.123424	0.394956	-	ENSAPLG00020005160
MF	GO:0016615	malate dehydrogenase activity	0	1	1	6	0.123424	0.394956	-	ENSAPLG00020009878(ME1)
MF	GO:0016805	dipeptidase activity	0	1	1	6	0.123424	0.394956	-	ENSAPLG00020000823(SCRN1)
MF	GO:0016881	acid-amino acid ligase activity	1	0	1	6	0.123424	0.394956	ENSAPLG00020001416	-
MF	GO:0032266	phosphatidylinositol-3-phosphate binding	1	0	1	6	0.123424	0.394956	ENSAPLG00020013646	-
MF	GO:0045236	CXCR chemokine receptor binding	0	1	1	6	0.123424	0.394956	-	ENSAPLG00020005160
BP	GO:0031324	negative regulation of cellular metabolic process	1	3	4	92	0.127145	0.497777	ENSAPLG00020007048(TFPI2)	ENSAPLG00020002179,ENSAPLG00020012087,ENSAPLG00020014540
BP	GO:0019752	carboxylic acid metabolic process	2	5	7	201	0.129264	0.497777	ENSAPLG00020001416,ENSAPLG00020010114(ASS1)	ENSAPLG00020000730,ENSAPLG00020001137(EHHADH),ENSAPLG00020007723,ENSAPLG00020008048(GCAT),ENSAPLG00020017209(HPDL)
BP	GO:0010243	response to organonitrogen compound	2	0	2	30	0.129913	0.497777	ENSAPLG00020000178,ENSAPLG00020009508(P2RX6)	-
MF	GO:0019838	growth factor binding	1	1	2	29	0.130178	0.412817	ENSAPLG00020018129	ENSAPLG00020010242
MF	GO:0016887	ATPase activity	4	1	5	124	0.132648	0.416893	ENSAPLG00020001416,ENSAPLG00020015845,ENSAPLG00020015905,ENSAPLG00020017828(DHX32)	ENSAPLG00020004574
BP	GO:0006082	organic acid metabolic process	2	5	7	203	0.134128	0.497777	ENSAPLG00020001416,ENSAPLG00020010114(ASS1)	ENSAPLG00020000730,ENSAPLG00020001137(EHHADH),ENSAPLG00020007723,ENSAPLG00020008048(GCAT),ENSAPLG00020017209(HPDL)
BP	GO:0043436	oxoacid metabolic process	2	5	7	203	0.134128	0.497777	ENSAPLG00020001416,ENSAPLG00020010114(ASS1)	ENSAPLG00020000730,ENSAPLG00020001137(EHHADH),ENSAPLG00020007723,ENSAPLG00020008048(GCAT),ENSAPLG00020017209(HPDL)
BP	GO:0019220	regulation of phosphate metabolic process	1	2	3	61	0.135617	0.497777	ENSAPLG00020001843(SH3RF3)	ENSAPLG00020010819(GUCA1C),ENSAPLG00020014540
BP	GO:0050793	regulation of developmental process	3	0	3	61	0.135617	0.497777	ENSAPLG00020008045,ENSAPLG00020017380(BRINP2),ENSAPLG00020018415(OMD)	-
BP	GO:0051174	regulation of phosphorus metabolic process	1	2	3	61	0.135617	0.497777	ENSAPLG00020001843(SH3RF3)	ENSAPLG00020010819(GUCA1C),ENSAPLG00020014540
BP	GO:0016054	organic acid catabolic process	0	2	2	31	0.137048	0.497777	-	ENSAPLG00020000730,ENSAPLG00020008048(GCAT)
BP	GO:0032269	negative regulation of cellular protein metabolic process	1	1	2	31	0.137048	0.497777	ENSAPLG00020007048(TFPI2)	ENSAPLG00020014540
BP	GO:0046395	carboxylic acid catabolic process	0	2	2	31	0.137048	0.497777	-	ENSAPLG00020000730,ENSAPLG00020008048(GCAT)
BP	GO:0051248	negative regulation of protein metabolic process	1	1	2	31	0.137048	0.497777	ENSAPLG00020007048(TFPI2)	ENSAPLG00020014540
MF	GO:0019887	protein kinase regulator activity	1	1	2	30	0.137573	0.4179	ENSAPLG00020018433(INKA1)	ENSAPLG00020014540
MF	GO:0051213	dioxygenase activity	1	1	2	30	0.137573	0.4179	ENSAPLG00020003177(BCO2)	ENSAPLG00020017209(HPDL)
BP	GO:0006635	fatty acid beta-oxidation	0	1	1	7	0.137879	0.497777	-	ENSAPLG00020000730
BP	GO:0007272	ensheathment of neurons	0	1	1	7	0.137879	0.497777	-	ENSAPLG00020017044
BP	GO:0008366	axon ensheathment	0	1	1	7	0.137879	0.497777	-	ENSAPLG00020017044
BP	GO:0009166	nucleotide catabolic process	0	1	1	7	0.137879	0.497777	-	ENSAPLG00020012482(UPP2)
BP	GO:0014074	response to purine-containing compound	1	0	1	7	0.137879	0.497777	ENSAPLG00020009508(P2RX6)	-
BP	GO:0019395	fatty acid oxidation	0	1	1	7	0.137879	0.497777	-	ENSAPLG00020000730
BP	GO:0030510	regulation of BMP signaling pathway	1	0	1	7	0.137879	0.497777	ENSAPLG00020008045	-
BP	GO:0031279	regulation of cyclase activity	0	1	1	7	0.137879	0.497777	-	ENSAPLG00020010819(GUCA1C)
BP	GO:0033198	response to ATP	1	0	1	7	0.137879	0.497777	ENSAPLG00020009508(P2RX6)	-
BP	GO:0034440	lipid oxidation	0	1	1	7	0.137879	0.497777	-	ENSAPLG00020000730
BP	GO:0035082	axoneme assembly	1	0	1	7	0.137879	0.497777	ENSAPLG00020017128	-
BP	GO:0042552	myelination	0	1	1	7	0.137879	0.497777	-	ENSAPLG00020017044
BP	GO:0046683	response to organophosphorus	1	0	1	7	0.137879	0.497777	ENSAPLG00020009508(P2RX6)	-
BP	GO:0051339	regulation of lyase activity	0	1	1	7	0.137879	0.497777	-	ENSAPLG00020010819(GUCA1C)
BP	GO:0071621	granulocyte chemotaxis	0	1	1	7	0.137879	0.497777	-	ENSAPLG00020005160
BP	GO:0097530	granulocyte migration	0	1	1	7	0.137879	0.497777	-	ENSAPLG00020005160
MF	GO:0004467	long-chain fatty acid-CoA ligase activity	0	1	1	7	0.142466	0.4179	-	ENSAPLG00020007723
MF	GO:0004931	extracellularly ATP-gated cation channel activity	1	0	1	7	0.142466	0.4179	ENSAPLG00020009508(P2RX6)	-
MF	GO:0015645	fatty acid ligase activity	0	1	1	7	0.142466	0.4179	-	ENSAPLG00020007723
MF	GO:0031957	very long-chain fatty acid-CoA ligase activity	0	1	1	7	0.142466	0.4179	-	ENSAPLG00020007723
MF	GO:0035381	ATP-gated ion channel activity	1	0	1	7	0.142466	0.4179	ENSAPLG00020009508(P2RX6)	-
MF	GO:0071855	neuropeptide receptor binding	1	0	1	7	0.142466	0.4179	ENSAPLG00020011330	-
BP	GO:0006402	mRNA catabolic process	1	1	2	32	0.144266	0.503675	ENSAPLG00020001495	ENSAPLG00020003586
BP	GO:1901698	response to nitrogen compound	2	0	2	32	0.144266	0.503675	ENSAPLG00020000178,ENSAPLG00020009508(P2RX6)	-
MF	GO:0008080	N-acetyltransferase activity	2	0	2	31	0.145058	0.418528	ENSAPLG00020014054,ENSAPLG00020016623	-
MF	GO:0016209	antioxidant activity	0	2	2	31	0.145058	0.418528	-	ENSAPLG00020005893,ENSAPLG00020007690
CC	GO:0005774	vacuolar membrane	1	0	1	8	0.147135	0.447633	ENSAPLG00020005916(ATP6V1G3)	-
CC	GO:0005930	axoneme	1	0	1	8	0.147135	0.447633	ENSAPLG00020015845	-
CC	GO:0032838	plasma membrane bounded cell projection cytoplasm	1	0	1	8	0.147135	0.447633	ENSAPLG00020015845	-
CC	GO:0097014	ciliary plasm	1	0	1	8	0.147135	0.447633	ENSAPLG00020015845	-
CC	GO:0099568	cytoplasmic region	1	0	1	8	0.147135	0.447633	ENSAPLG00020015845	-
CC	GO:0070161	anchoring junction	1	2	3	68	0.149211	0.447633	ENSAPLG00020012229(CLDN10)	ENSAPLG00020013660(GJB1),ENSAPLG00020013661
BP	GO:0010033	response to organic substance	3	2	5	134	0.150147	0.503675	ENSAPLG00020000178,ENSAPLG00020008045,ENSAPLG00020009508(P2RX6)	ENSAPLG00020004948(FGF4),ENSAPLG00020012177
MF	GO:0008289	lipid binding	3	3	6	166	0.152791	0.437255	ENSAPLG00020001263(VILL),ENSAPLG00020007325,ENSAPLG00020013646	ENSAPLG00020000821(ANXA10),ENSAPLG00020002069,ENSAPLG00020005278(FABP1)
BP	GO:0044283	small molecule biosynthetic process	2	2	4	99	0.153771	0.503675	ENSAPLG00020001416,ENSAPLG00020010114(ASS1)	ENSAPLG00020007723,ENSAPLG00020012482(UPP2)
BP	GO:0032787	monocarboxylic acid metabolic process	0	3	3	65	0.155275	0.503675	-	ENSAPLG00020000730,ENSAPLG00020001137(EHHADH),ENSAPLG00020007723
BP	GO:0001539	cilium or flagellum-dependent cell motility	1	0	1	8	0.155967	0.503675	ENSAPLG00020017128	-
BP	GO:0006465	signal peptide processing	1	0	1	8	0.155967	0.503675	ENSAPLG00020015420	-
BP	GO:0006595	polyamine metabolic process	0	1	1	8	0.155967	0.503675	-	ENSAPLG00020010450(AZIN2)
BP	GO:0009615	response to virus	0	1	1	8	0.155967	0.503675	-	ENSAPLG00020012177
BP	GO:0017156	calcium-ion regulated exocytosis	0	1	1	8	0.155967	0.503675	-	ENSAPLG00020001900(SYT10)
BP	GO:0022898	regulation of transmembrane transporter activity	0	1	1	8	0.155967	0.503675	-	ENSAPLG00020014324(NETO2)
BP	GO:0031098	stress-activated protein kinase signaling cascade	1	0	1	8	0.155967	0.503675	ENSAPLG00020001843(SH3RF3)	-
BP	GO:0032409	regulation of transporter activity	0	1	1	8	0.155967	0.503675	-	ENSAPLG00020014324(NETO2)
BP	GO:0032412	regulation of ion transmembrane transporter activity	0	1	1	8	0.155967	0.503675	-	ENSAPLG00020014324(NETO2)
BP	GO:0032872	regulation of stress-activated MAPK cascade	1	0	1	8	0.155967	0.503675	ENSAPLG00020001843(SH3RF3)	-
BP	GO:0051262	protein tetramerization	0	1	1	8	0.155967	0.503675	-	ENSAPLG00020008704(TRPM6)
BP	GO:0051403	stress-activated MAPK cascade	1	0	1	8	0.155967	0.503675	ENSAPLG00020001843(SH3RF3)	-
BP	GO:0051607	defense response to virus	0	1	1	8	0.155967	0.503675	-	ENSAPLG00020012177
BP	GO:0060285	cilium-dependent cell motility	1	0	1	8	0.155967	0.503675	ENSAPLG00020017128	-
BP	GO:0070302	regulation of stress-activated protein kinase signaling cascade	1	0	1	8	0.155967	0.503675	ENSAPLG00020001843(SH3RF3)	-
BP	GO:1901292	nucleoside phosphate catabolic process	0	1	1	8	0.155967	0.503675	-	ENSAPLG00020012482(UPP2)
BP	GO:1904062	regulation of cation transmembrane transport	0	1	1	8	0.155967	0.503675	-	ENSAPLG00020014324(NETO2)
BP	GO:2001257	regulation of cation channel activity	0	1	1	8	0.155967	0.503675	-	ENSAPLG00020014324(NETO2)
BP	GO:0010629	negative regulation of gene expression	1	3	4	100	0.157737	0.507064	ENSAPLG00020001495	ENSAPLG00020002179,ENSAPLG00020003586,ENSAPLG00020012087
BP	GO:0042221	response to chemical	4	3	7	213	0.159768	0.511256	ENSAPLG00020000178,ENSAPLG00020008045,ENSAPLG00020009508(P2RX6),ENSAPLG00020017978(MB)	ENSAPLG00020004948(FGF4),ENSAPLG00020005160,ENSAPLG00020012177
MF	GO:0016747	transferase activity, transferring acyl groups other than amino-acyl groups	3	1	4	97	0.159823	0.439579	ENSAPLG00020011630(ZDHHC22),ENSAPLG00020014054,ENSAPLG00020016623	ENSAPLG00020008048(GCAT)
MF	GO:0019207	kinase regulator activity	1	1	2	33	0.160268	0.439579	ENSAPLG00020018433(INKA1)	ENSAPLG00020014540
MF	GO:0004602	glutathione peroxidase activity	0	1	1	8	0.161096	0.439579	-	ENSAPLG00020005893
MF	GO:0008603	cAMP-dependent protein kinase regulator activity	0	1	1	8	0.161096	0.439579	-	ENSAPLG00020014540
MF	GO:0019825	oxygen binding	1	0	1	8	0.161096	0.439579	ENSAPLG00020017978(MB)	-
MF	GO:0030983	mismatched DNA binding	0	1	1	8	0.161096	0.439579	-	ENSAPLG00020002467(MSH4)
CC	GO:0033180	proton-transporting V-type ATPase, V1 domain	0	1	1	9	0.16395	0.479237	-	ENSAPLG00020011423
BP	GO:0015672	monovalent inorganic cation transport	3	3	6	177	0.167325	0.516774	ENSAPLG00020003861(ATP4B),ENSAPLG00020005583(KCNJ6),ENSAPLG00020005916(ATP6V1G3)	ENSAPLG00020011423,ENSAPLG00020014324(NETO2),ENSAPLG00020018222(ATP6V0A4)
MF	GO:0051287	NAD binding	1	1	2	34	0.16798	0.454838	ENSAPLG00020015325(PHGDH)	ENSAPLG00020009878(ME1)
BP	GO:0044270	cellular nitrogen compound catabolic process	1	2	3	68	0.170568	0.516774	ENSAPLG00020001495	ENSAPLG00020003586,ENSAPLG00020012482(UPP2)
MF	GO:0003824	catalytic activity	48	41	89	3760	0.170597	0.458399	ENSAPLG00020000075(MYLK4),ENSAPLG00020000433(PP2D1),ENSAPLG00020000566,ENSAPLG00020001398(GDPD4),ENSAPLG00020001416,ENSAPLG00020002938,ENSAPLG00020003177(BCO2),ENSAPLG00020003219,ENSAPLG00020003339,ENSAPLG00020003814(STKLD1),ENSAPLG00020004354,ENSAPLG00020004442(NDST3),ENSAPLG00020004612,ENSAPLG00020004614,ENSAPLG00020005208,ENSAPLG00020005311(SLC3A1),ENSAPLG00020006661(WNK4),ENSAPLG00020006958,E…	ENSAPLG00020000478(EXD1),ENSAPLG00020000579,ENSAPLG00020000599,ENSAPLG00020000730,ENSAPLG00020000823(SCRN1),ENSAPLG00020001137(EHHADH),ENSAPLG00020001571,ENSAPLG00020001599,ENSAPLG00020001892,ENSAPLG00020003600,ENSAPLG00020003681,ENSAPLG00020003731,ENSAPLG00020003738,ENSAPLG00020003741,ENSAPLG00020003743,ENSAPLG00020004161(PDE6B),ENSAPLG00020004574,ENSAPLG00020004943,ENSAPLG00020005265,ENSAPLG000…
BP	GO:0006298	mismatch repair	0	1	1	9	0.173679	0.516774	-	ENSAPLG00020002467(MSH4)
BP	GO:0007584	response to nutrient	1	0	1	9	0.173679	0.516774	ENSAPLG00020009508(P2RX6)	-
BP	GO:0009062	fatty acid catabolic process	0	1	1	9	0.173679	0.516774	-	ENSAPLG00020000730
BP	GO:0009066	aspartate family amino acid metabolic process	0	1	1	9	0.173679	0.516774	-	ENSAPLG00020008048(GCAT)
BP	GO:0009084	glutamine family amino acid biosynthetic process	1	0	1	9	0.173679	0.516774	ENSAPLG00020010114(ASS1)	-
BP	GO:0010959	regulation of metal ion transport	0	1	1	9	0.173679	0.516774	-	ENSAPLG00020014324(NETO2)
BP	GO:0017157	regulation of exocytosis	0	1	1	9	0.173679	0.516774	-	ENSAPLG00020001900(SYT10)
BP	GO:0032007	negative regulation of TOR signaling	1	0	1	9	0.173679	0.516774	ENSAPLG00020008923	-
BP	GO:0034765	regulation of ion transmembrane transport	0	1	1	9	0.173679	0.516774	-	ENSAPLG00020014324(NETO2)
BP	GO:0051346	negative regulation of hydrolase activity	1	0	1	9	0.173679	0.516774	ENSAPLG00020007048(TFPI2)	-
BP	GO:0051606	detection of stimulus	1	0	1	9	0.173679	0.516774	ENSAPLG00020016483(PPEF1)	-
BP	GO:0097529	myeloid leukocyte migration	0	1	1	9	0.173679	0.516774	-	ENSAPLG00020005160
BP	GO:0015849	organic acid transport	0	2	2	36	0.173858	0.516774	-	ENSAPLG00020004135(SLC26A1),ENSAPLG00020007414(PLA2G2E)
BP	GO:0046942	carboxylic acid transport	0	2	2	36	0.173858	0.516774	-	ENSAPLG00020004135(SLC26A1),ENSAPLG00020007414(PLA2G2E)
BP	GO:0098662	inorganic cation transmembrane transport	1	3	4	104	0.173971	0.516774	ENSAPLG00020005916(ATP6V1G3)	ENSAPLG00020011423,ENSAPLG00020014324(NETO2),ENSAPLG00020018222(ATP6V0A4)
CC	GO:0005887	integral component of plasma membrane	4	2	6	192	0.176089	0.501855	ENSAPLG00020003861(ATP4B),ENSAPLG00020005846(HTR1B),ENSAPLG00020009508(P2RX6),ENSAPLG00020009567(C6)	ENSAPLG00020004135(SLC26A1),ENSAPLG00020017044
MF	GO:0019843	rRNA binding	1	0	1	9	0.179323	0.478194	ENSAPLG00020001525	-
BP	GO:0032879	regulation of localization	0	3	3	70	0.180995	0.518768	-	ENSAPLG00020001900(SYT10),ENSAPLG00020010450(AZIN2),ENSAPLG00020014324(NETO2)
BP	GO:0046700	heterocycle catabolic process	1	2	3	70	0.180995	0.518768	ENSAPLG00020001495	ENSAPLG00020003586,ENSAPLG00020012482(UPP2)
BP	GO:0006401	RNA catabolic process	1	1	2	37	0.181405	0.518768	ENSAPLG00020001495	ENSAPLG00020003586
CC	GO:0030054	cell junction	1	3	4	114	0.186087	0.515299	ENSAPLG00020012229(CLDN10)	ENSAPLG00020013660(GJB1),ENSAPLG00020013661,ENSAPLG00020017042
BP	GO:0019439	aromatic compound catabolic process	1	2	3	71	0.186273	0.518768	ENSAPLG00020001495	ENSAPLG00020003586,ENSAPLG00020012482(UPP2)
BP	GO:0006914	autophagy	2	0	2	38	0.188999	0.518768	ENSAPLG00020013646,ENSAPLG00020013823	-
BP	GO:0061919	process utilizing autophagic mechanism	2	0	2	38	0.188999	0.518768	ENSAPLG00020013646,ENSAPLG00020013823	-
BP	GO:0002274	myeloid leukocyte activation	0	1	1	10	0.191021	0.518768	-	ENSAPLG00020005160
BP	GO:0006937	regulation of muscle contraction	1	0	1	10	0.191021	0.518768	ENSAPLG00020011330	-
BP	GO:0006939	smooth muscle contraction	1	0	1	10	0.191021	0.518768	ENSAPLG00020011330	-
BP	GO:0007610	behavior	1	0	1	10	0.191021	0.518768	ENSAPLG00020005846(HTR1B)	-
BP	GO:0008037	cell recognition	0	1	1	10	0.191021	0.518768	-	ENSAPLG00020017044
BP	GO:0030509	BMP signaling pathway	1	0	1	10	0.191021	0.518768	ENSAPLG00020008045	-
BP	GO:0032309	icosanoid secretion	0	1	1	10	0.191021	0.518768	-	ENSAPLG00020007414(PLA2G2E)
BP	GO:0034976	response to endoplasmic reticulum stress	1	0	1	10	0.191021	0.518768	ENSAPLG00020000178	-
BP	GO:0050482	arachidonic acid secretion	0	1	1	10	0.191021	0.518768	-	ENSAPLG00020007414(PLA2G2E)
BP	GO:0071715	icosanoid transport	0	1	1	10	0.191021	0.518768	-	ENSAPLG00020007414(PLA2G2E)
BP	GO:0071772	response to BMP	1	0	1	10	0.191021	0.518768	ENSAPLG00020008045	-
BP	GO:0071773	cellular response to BMP stimulus	1	0	1	10	0.191021	0.518768	ENSAPLG00020008045	-
BP	GO:0090101	negative regulation of transmembrane receptor protein serine/threonine kinase signaling pathway	1	0	1	10	0.191021	0.518768	ENSAPLG00020008045	-
BP	GO:0090257	regulation of muscle system process	1	0	1	10	0.191021	0.518768	ENSAPLG00020011330	-
BP	GO:1901571	fatty acid derivative transport	0	1	1	10	0.191021	0.518768	-	ENSAPLG00020007414(PLA2G2E)
BP	GO:1903963	arachidonate transport	0	1	1	10	0.191021	0.518768	-	ENSAPLG00020007414(PLA2G2E)
MF	GO:0016410	N-acyltransferase activity	2	0	2	37	0.191462	0.494251	ENSAPLG00020014054,ENSAPLG00020016623	-
BP	GO:0048584	positive regulation of response to stimulus	3	0	3	72	0.19159	0.518768	ENSAPLG00020009567(C6),ENSAPLG00020012874,ENSAPLG00020012877	-
CC	GO:0008021	synaptic vesicle	0	1	1	11	0.1966	0.515299	-	ENSAPLG00020017042
CC	GO:0033179	proton-transporting V-type ATPase, V0 domain	0	1	1	11	0.1966	0.515299	-	ENSAPLG00020018222(ATP6V0A4)
BP	GO:0022411	cellular component disassembly	2	0	2	39	0.196637	0.530393	ENSAPLG00020001263(VILL),ENSAPLG00020013823	-
MF	GO:0004129	cytochrome-c oxidase activity	0	1	1	10	0.197155	0.494251	-	ENSAPLG00020001892
MF	GO:0004623	phospholipase A2 activity	0	1	1	10	0.197155	0.494251	-	ENSAPLG00020007414(PLA2G2E)
MF	GO:0015002	heme-copper terminal oxidase activity	0	1	1	10	0.197155	0.494251	-	ENSAPLG00020001892
MF	GO:0016405	CoA-ligase activity	0	1	1	10	0.197155	0.494251	-	ENSAPLG00020007723
MF	GO:0016500	protein-hormone receptor activity	1	0	1	10	0.197155	0.494251	ENSAPLG00020006205(TSHR)	-
MF	GO:0016675	oxidoreductase activity, acting on a heme group of donors	0	1	1	10	0.197155	0.494251	-	ENSAPLG00020001892
MF	GO:0016676	oxidoreductase activity, acting on a heme group of donors, oxygen as acceptor	0	1	1	10	0.197155	0.494251	-	ENSAPLG00020001892
MF	GO:0003755	peptidyl-prolyl cis-trans isomerase activity	1	1	2	38	0.199385	0.494251	ENSAPLG00020017035	ENSAPLG00020005265
MF	GO:0016859	cis-trans isomerase activity	1	1	2	38	0.199385	0.494251	ENSAPLG00020017035	ENSAPLG00020005265
CC	GO:0031226	intrinsic component of plasma membrane	4	2	6	201	0.203149	0.515299	ENSAPLG00020003861(ATP4B),ENSAPLG00020005846(HTR1B),ENSAPLG00020009508(P2RX6),ENSAPLG00020009567(C6)	ENSAPLG00020004135(SLC26A1),ENSAPLG00020017044
BP	GO:0098660	inorganic ion transmembrane transport	1	3	4	111	0.203667	0.540342	ENSAPLG00020005916(ATP6V1G3)	ENSAPLG00020011423,ENSAPLG00020014324(NETO2),ENSAPLG00020018222(ATP6V0A4)
BP	GO:1901361	organic cyclic compound catabolic process	1	2	3	75	0.207766	0.540342	ENSAPLG00020001495	ENSAPLG00020003586,ENSAPLG00020012482(UPP2)
BP	GO:0001578	microtubule bundle formation	1	0	1	11	0.208001	0.540342	ENSAPLG00020017128	-
BP	GO:0015909	long-chain fatty acid transport	0	1	1	11	0.208001	0.540342	-	ENSAPLG00020007414(PLA2G2E)
BP	GO:0030162	regulation of proteolysis	1	0	1	11	0.208001	0.540342	ENSAPLG00020007048(TFPI2)	-
BP	GO:0030595	leukocyte chemotaxis	0	1	1	11	0.208001	0.540342	-	ENSAPLG00020005160
BP	GO:0051050	positive regulation of transport	0	1	1	11	0.208001	0.540342	-	ENSAPLG00020010450(AZIN2)
BP	GO:0071897	DNA biosynthetic process	1	0	1	11	0.208001	0.540342	ENSAPLG00020004614	-
BP	GO:0072329	monocarboxylic acid catabolic process	0	1	1	11	0.208001	0.540342	-	ENSAPLG00020000730
BP	GO:0090288	negative regulation of cellular response to growth factor stimulus	1	0	1	11	0.208001	0.540342	ENSAPLG00020008045	-
CC	GO:0000152	nuclear ubiquitin ligase complex	0	1	1	12	0.212448	0.515299	-	ENSAPLG00020012087
CC	GO:0000813	ESCRT I complex	0	1	1	12	0.212448	0.515299	-	ENSAPLG00020003936
CC	GO:0070382	exocytic vesicle	0	1	1	12	0.212448	0.515299	-	ENSAPLG00020017042
MF	GO:0016878	acid-thiol ligase activity	0	1	1	11	0.214602	0.517397	-	ENSAPLG00020007723
MF	GO:0030145	manganese ion binding	1	0	1	11	0.214602	0.517397	ENSAPLG00020016483(PPEF1)	-
MF	GO:0035591	signaling adaptor activity	0	1	1	11	0.214602	0.517397	-	ENSAPLG00020012489(GRIP2)
MF	GO:0045028	G protein-coupled purinergic nucleotide receptor activity	1	0	1	11	0.214602	0.517397	ENSAPLG00020014799(P2RY11)	-
BP	GO:0006814	sodium ion transport	1	1	2	42	0.219758	0.554867	ENSAPLG00020003861(ATP4B)	ENSAPLG00020014324(NETO2)
CC	GO:0031012	extracellular matrix	2	0	2	45	0.221672	0.526472	ENSAPLG00020016047(FMOD),ENSAPLG00020018415(OMD)	-
MF	GO:0061630	ubiquitin protein ligase activity	1	1	2	41	0.223364	0.531243	ENSAPLG00020007985(FBXO40)	ENSAPLG00020001599
MF	GO:0061659	ubiquitin-like protein ligase activity	1	1	2	41	0.223364	0.531243	ENSAPLG00020007985(FBXO40)	ENSAPLG00020001599
BP	GO:0070925	organelle assembly	3	0	3	78	0.224238	0.554867	ENSAPLG00020013646,ENSAPLG00020013823,ENSAPLG00020017128	-
BP	GO:0001503	ossification	1	0	1	12	0.224627	0.554867	ENSAPLG00020018415(OMD)	-
BP	GO:0001933	negative regulation of protein phosphorylation	0	1	1	12	0.224627	0.554867	-	ENSAPLG00020014540
BP	GO:0006576	cellular biogenic amine metabolic process	0	1	1	12	0.224627	0.554867	-	ENSAPLG00020010450(AZIN2)
BP	GO:0006637	acyl-CoA metabolic process	0	1	1	12	0.224627	0.554867	-	ENSAPLG00020001571
BP	GO:0009314	response to radiation	0	1	1	12	0.224627	0.554867	-	ENSAPLG00020003736
BP	GO:0035383	thioester metabolic process	0	1	1	12	0.224627	0.554867	-	ENSAPLG00020001571
BP	GO:0042326	negative regulation of phosphorylation	0	1	1	12	0.224627	0.554867	-	ENSAPLG00020014540
BP	GO:0044106	cellular amine metabolic process	0	1	1	12	0.224627	0.554867	-	ENSAPLG00020010450(AZIN2)
BP	GO:0045055	regulated exocytosis	0	1	1	12	0.224627	0.554867	-	ENSAPLG00020001900(SYT10)
BP	GO:0045597	positive regulation of cell differentiation	1	0	1	12	0.224627	0.554867	ENSAPLG00020017380(BRINP2)	-
BP	GO:0046717	acid secretion	0	1	1	12	0.224627	0.554867	-	ENSAPLG00020007414(PLA2G2E)
BP	GO:0051093	negative regulation of developmental process	1	0	1	12	0.224627	0.554867	ENSAPLG00020008045	-
MF	GO:0004993	G protein-coupled serotonin receptor activity	1	0	1	12	0.231671	0.543655	ENSAPLG00020005846(HTR1B)	-
MF	GO:0099589	serotonin receptor activity	1	0	1	12	0.231671	0.543655	ENSAPLG00020005846(HTR1B)	-
BP	GO:0001932	regulation of protein phosphorylation	1	1	2	44	0.235299	0.571035	ENSAPLG00020001843(SH3RF3)	ENSAPLG00020014540
BP	GO:0044282	small molecule catabolic process	0	2	2	44	0.235299	0.571035	-	ENSAPLG00020000730,ENSAPLG00020008048(GCAT)
BP	GO:2000026	regulation of multicellular organismal development	2	0	2	44	0.235299	0.571035	ENSAPLG00020017380(BRINP2),ENSAPLG00020018415(OMD)	-
BP	GO:0008272	sulfate transport	0	1	1	13	0.240905	0.571035	-	ENSAPLG00020004135(SLC26A1)
BP	GO:0009991	response to extracellular stimulus	1	0	1	13	0.240905	0.571035	ENSAPLG00020009508(P2RX6)	-
BP	GO:0015893	drug transport	1	0	1	13	0.240905	0.571035	ENSAPLG00020017978(MB)	-
BP	GO:0031667	response to nutrient levels	1	0	1	13	0.240905	0.571035	ENSAPLG00020009508(P2RX6)	-
BP	GO:0043269	regulation of ion transport	0	1	1	13	0.240905	0.571035	-	ENSAPLG00020014324(NETO2)
BP	GO:0050900	leukocyte migration	0	1	1	13	0.240905	0.571035	-	ENSAPLG00020005160
BP	GO:0060326	cell chemotaxis	0	1	1	13	0.240905	0.571035	-	ENSAPLG00020005160
BP	GO:0072348	sulfur compound transport	0	1	1	13	0.240905	0.571035	-	ENSAPLG00020004135(SLC26A1)
BP	GO:0090092	regulation of transmembrane receptor protein serine/threonine kinase signaling pathway	1	0	1	13	0.240905	0.571035	ENSAPLG00020008045	-
BP	GO:0007017	microtubule-based process	6	0	6	200	0.242513	0.572915	ENSAPLG00020003219,ENSAPLG00020012420,ENSAPLG00020012425,ENSAPLG00020012623,ENSAPLG00020015845,ENSAPLG00020017128	-
MF	GO:0005524	ATP binding	18	6	24	949	0.24442	0.561705	ENSAPLG00020000075(MYLK4),ENSAPLG00020000236,ENSAPLG00020001416,ENSAPLG00020003219,ENSAPLG00020003814(STKLD1),ENSAPLG00020006151,ENSAPLG00020006216(SMC1B),ENSAPLG00020006661(WNK4),ENSAPLG00020009508(P2RX6),ENSAPLG00020010114(ASS1),ENSAPLG00020011465(CDK3),ENSAPLG00020012377(SRMS),ENSAPLG00020012425,ENSAPLG00020012519(NEK11),ENSAPLG00020012623,ENSAPLG00020013076(ROS1),ENSAPLG00020015421,ENSAPLG000…	ENSAPLG00020002467(MSH4),ENSAPLG00020007328,ENSAPLG00020008704(TRPM6),ENSAPLG00020011423,ENSAPLG00020014587,ENSAPLG00020015226
MF	GO:0008270	zinc ion binding	5	7	12	439	0.246224	0.561705	ENSAPLG00020004354,ENSAPLG00020004614,ENSAPLG00020007985(FBXO40),ENSAPLG00020010620,ENSAPLG00020017568(CXXC4)	ENSAPLG00020000364(TRIM35),ENSAPLG00020000579,ENSAPLG00020001357(RXRG),ENSAPLG00020010651,ENSAPLG00020010693(SORD),ENSAPLG00020010831,ENSAPLG00020012510(MYT1)
MF	GO:0004983	neuropeptide Y receptor activity	1	0	1	13	0.248371	0.561705	ENSAPLG00020004275(NPY2R)	-
MF	GO:0008271	secondary active sulfate transmembrane transporter activity	0	1	1	13	0.248371	0.561705	-	ENSAPLG00020004135(SLC26A1)
MF	GO:0015116	sulfate transmembrane transporter activity	0	1	1	13	0.248371	0.561705	-	ENSAPLG00020004135(SLC26A1)
MF	GO:0016491	oxidoreductase activity	3	10	13	482	0.248938	0.561705	ENSAPLG00020003177(BCO2),ENSAPLG00020008630,ENSAPLG00020015325(PHGDH)	ENSAPLG00020000579,ENSAPLG00020000730,ENSAPLG00020001137(EHHADH),ENSAPLG00020001892,ENSAPLG00020005893,ENSAPLG00020007690,ENSAPLG00020009878(ME1),ENSAPLG00020010693(SORD),ENSAPLG00020017209(HPDL),ENSAPLG00020017711
BP	GO:0018193	peptidyl-amino acid modification	2	1	3	83	0.252216	0.592847	ENSAPLG00020016424(PADI2),ENSAPLG00020017035	ENSAPLG00020005265
BP	GO:0009308	amine metabolic process	0	1	1	14	0.256844	0.592847	-	ENSAPLG00020010450(AZIN2)
BP	GO:0010563	negative regulation of phosphorus metabolic process	0	1	1	14	0.256844	0.592847	-	ENSAPLG00020014540
BP	GO:0015908	fatty acid transport	0	1	1	14	0.256844	0.592847	-	ENSAPLG00020007414(PLA2G2E)
BP	GO:0031400	negative regulation of protein modification process	0	1	1	14	0.256844	0.592847	-	ENSAPLG00020014540
BP	GO:0045936	negative regulation of phosphate metabolic process	0	1	1	14	0.256844	0.592847	-	ENSAPLG00020014540
BP	GO:0090287	regulation of cellular response to growth factor stimulus	1	0	1	14	0.256844	0.592847	ENSAPLG00020008045	-
CC	GO:0005759	mitochondrial matrix	0	1	1	15	0.258159	0.600615	-	ENSAPLG00020000730
BP	GO:0006954	inflammatory response	2	0	2	47	0.258713	0.59327	ENSAPLG00020001606,ENSAPLG00020007325	-
BP	GO:1901605	alpha-amino acid metabolic process	1	1	2	47	0.258713	0.59327	ENSAPLG00020010114(ASS1)	ENSAPLG00020008048(GCAT)
BP	GO:0055114	oxidation-reduction process	3	8	11	418	0.260766	0.596037	ENSAPLG00020003177(BCO2),ENSAPLG00020008630,ENSAPLG00020015325(PHGDH)	ENSAPLG00020000579,ENSAPLG00020000730,ENSAPLG00020001137(EHHADH),ENSAPLG00020005893,ENSAPLG00020007690,ENSAPLG00020009878(ME1),ENSAPLG00020010693(SORD),ENSAPLG00020017209(HPDL)
MF	GO:0004806	triglyceride lipase activity	1	0	1	14	0.264709	0.58236	ENSAPLG00020005208	-
MF	GO:0005540	hyaluronic acid binding	1	0	1	14	0.264709	0.58236	ENSAPLG00020002746(ACAN)	-
MF	GO:0008028	monocarboxylic acid transmembrane transporter activity	0	1	1	14	0.264709	0.58236	-	ENSAPLG00020007723
MF	GO:0016790	thiolester hydrolase activity	0	1	1	14	0.264709	0.58236	-	ENSAPLG00020001571
BP	GO:0055085	transmembrane transport	3	11	14	553	0.269437	0.613863	ENSAPLG00020003923(SLC46A1),ENSAPLG00020005916(ATP6V1G3),ENSAPLG00020009508(P2RX6)	ENSAPLG00020001379(AQP11),ENSAPLG00020004135(SLC26A1),ENSAPLG00020004526(SLC5A11),ENSAPLG00020005825,ENSAPLG00020008704(TRPM6),ENSAPLG00020010450(AZIN2),ENSAPLG00020011423,ENSAPLG00020013389(SLC37A2),ENSAPLG00020013543(AQP9),ENSAPLG00020014324(NETO2),ENSAPLG00020018222(ATP6V0A4)
MF	GO:0032559	adenyl ribonucleotide binding	18	6	24	965	0.271057	0.592622	ENSAPLG00020000075(MYLK4),ENSAPLG00020000236,ENSAPLG00020001416,ENSAPLG00020003219,ENSAPLG00020003814(STKLD1),ENSAPLG00020006151,ENSAPLG00020006216(SMC1B),ENSAPLG00020006661(WNK4),ENSAPLG00020009508(P2RX6),ENSAPLG00020010114(ASS1),ENSAPLG00020011465(CDK3),ENSAPLG00020012377(SRMS),ENSAPLG00020012425,ENSAPLG00020012519(NEK11),ENSAPLG00020012623,ENSAPLG00020013076(ROS1),ENSAPLG00020015421,ENSAPLG000…	ENSAPLG00020002467(MSH4),ENSAPLG00020007328,ENSAPLG00020008704(TRPM6),ENSAPLG00020011423,ENSAPLG00020014587,ENSAPLG00020015226
BP	GO:0045664	regulation of neuron differentiation	1	0	1	15	0.272451	0.61476	ENSAPLG00020017380(BRINP2)	-
BP	GO:0045930	negative regulation of mitotic cell cycle	1	0	1	15	0.272451	0.61476	ENSAPLG00020017380(BRINP2)	-
BP	GO:1901606	alpha-amino acid catabolic process	0	1	1	15	0.272451	0.61476	-	ENSAPLG00020008048(GCAT)
CC	GO:0033178	proton-transporting two-sector ATPase complex, catalytic domain	0	1	1	16	0.272805	0.609798	-	ENSAPLG00020011423
CC	GO:0036452	ESCRT complex	0	1	1	16	0.272805	0.609798	-	ENSAPLG00020003936
BP	GO:0042325	regulation of phosphorylation	1	1	2	49	0.274346	0.617007	ENSAPLG00020001843(SH3RF3)	ENSAPLG00020014540
BP	GO:0044248	cellular catabolic process	4	4	8	294	0.275199	0.617007	ENSAPLG00020000178,ENSAPLG00020001495,ENSAPLG00020013646,ENSAPLG00020013823	ENSAPLG00020000730,ENSAPLG00020003586,ENSAPLG00020008048(GCAT),ENSAPLG00020012482(UPP2)
MF	GO:0030554	adenyl nucleotide binding	18	6	24	968	0.276177	0.599281	ENSAPLG00020000075(MYLK4),ENSAPLG00020000236,ENSAPLG00020001416,ENSAPLG00020003219,ENSAPLG00020003814(STKLD1),ENSAPLG00020006151,ENSAPLG00020006216(SMC1B),ENSAPLG00020006661(WNK4),ENSAPLG00020009508(P2RX6),ENSAPLG00020010114(ASS1),ENSAPLG00020011465(CDK3),ENSAPLG00020012377(SRMS),ENSAPLG00020012425,ENSAPLG00020012519(NEK11),ENSAPLG00020012623,ENSAPLG00020013076(ROS1),ENSAPLG00020015421,ENSAPLG000…	ENSAPLG00020002467(MSH4),ENSAPLG00020007328,ENSAPLG00020008704(TRPM6),ENSAPLG00020011423,ENSAPLG00020014587,ENSAPLG00020015226
BP	GO:0051726	regulation of cell cycle	3	0	3	88	0.280672	0.624655	ENSAPLG00020009560(GAS1),ENSAPLG00020012392(RPRM),ENSAPLG00020017380(BRINP2)	-
MF	GO:0005242	inward rectifier potassium channel activity	1	0	1	15	0.280694	0.599281	ENSAPLG00020005583(KCNJ6)	-
MF	GO:1901682	sulfur compound transmembrane transporter activity	0	1	1	15	0.280694	0.599281	-	ENSAPLG00020004135(SLC26A1)
MF	GO:0004222	metalloendopeptidase activity	3	0	3	85	0.280913	0.599281	ENSAPLG00020000566,ENSAPLG00020004354,ENSAPLG00020008044(ADAM8)	-
BP	GO:0045892	negative regulation of transcription, DNA-templated	0	2	2	50	0.28216	0.624655	-	ENSAPLG00020002179,ENSAPLG00020012087
BP	GO:1902679	negative regulation of RNA biosynthetic process	0	2	2	50	0.28216	0.624655	-	ENSAPLG00020002179,ENSAPLG00020012087
BP	GO:1903507	negative regulation of nucleic acid-templated transcription	0	2	2	50	0.28216	0.624655	-	ENSAPLG00020002179,ENSAPLG00020012087
BP	GO:1901564	organonitrogen compound metabolic process	25	19	44	1928	0.283482	0.625193	ENSAPLG00020000075(MYLK4),ENSAPLG00020000178,ENSAPLG00020000433(PP2D1),ENSAPLG00020000566,ENSAPLG00020001058,ENSAPLG00020001416,ENSAPLG00020001525,ENSAPLG00020001843(SH3RF3),ENSAPLG00020003814(STKLD1),ENSAPLG00020004354,ENSAPLG00020006661(WNK4),ENSAPLG00020007048(TFPI2),ENSAPLG00020007651,ENSAPLG00020008044(ADAM8),ENSAPLG00020010114(ASS1),ENSAPLG00020011465(CDK3),ENSAPLG00020012377(SRMS),ENSAPLG0…	ENSAPLG00020000823(SCRN1),ENSAPLG00020001571,ENSAPLG00020001599,ENSAPLG00020003681,ENSAPLG00020003731,ENSAPLG00020003738,ENSAPLG00020003741,ENSAPLG00020003743,ENSAPLG00020004943,ENSAPLG00020005265,ENSAPLG00020008048(GCAT),ENSAPLG00020008704(TRPM6),ENSAPLG00020010450(AZIN2),ENSAPLG00020010819(GUCA1C),ENSAPLG00020012482(UPP2),ENSAPLG00020014540,ENSAPLG00020014869,ENSAPLG00020015226,ENSAPLG000200172…
BP	GO:0009064	glutamine family amino acid metabolic process	1	0	1	16	0.287731	0.625193	ENSAPLG00020010114(ASS1)	-
BP	GO:0042398	cellular modified amino acid biosynthetic process	1	0	1	16	0.287731	0.625193	ENSAPLG00020001416	-
BP	GO:0050767	regulation of neurogenesis	1	0	1	16	0.287731	0.625193	ENSAPLG00020017380(BRINP2)	-
BP	GO:0051094	positive regulation of developmental process	1	0	1	16	0.287731	0.625193	ENSAPLG00020017380(BRINP2)	-
BP	GO:0060627	regulation of vesicle-mediated transport	0	1	1	16	0.287731	0.625193	-	ENSAPLG00020001900(SYT10)
BP	GO:0051253	negative regulation of RNA metabolic process	0	2	2	51	0.289966	0.628111	-	ENSAPLG00020002179,ENSAPLG00020012087
BP	GO:0051239	regulation of multicellular organismal process	3	0	3	90	0.292144	0.630887	ENSAPLG00020011330,ENSAPLG00020017380(BRINP2),ENSAPLG00020018415(OMD)	-
MF	GO:0005104	fibroblast growth factor receptor binding	0	1	1	16	0.296332	0.620887	-	ENSAPLG00020004948(FGF4)
MF	GO:0005544	calcium-dependent phospholipid binding	0	1	1	16	0.296332	0.620887	-	ENSAPLG00020000821(ANXA10)
MF	GO:0034061	DNA polymerase activity	1	0	1	16	0.296332	0.620887	ENSAPLG00020004614	-
BP	GO:0065009	regulation of molecular function	1	3	4	132	0.299726	0.638524	ENSAPLG00020007048(TFPI2)	ENSAPLG00020010819(GUCA1C),ENSAPLG00020014324(NETO2),ENSAPLG00020014540
CC	GO:0010008	endosome membrane	0	1	1	18	0.301242	0.635955	-	ENSAPLG00020003936
CC	GO:0042613	MHC class II protein complex	0	1	1	18	0.301242	0.635955	-	ENSAPLG00020003542
CC	GO:0098793	presynapse	0	1	1	18	0.301242	0.635955	-	ENSAPLG00020017042
BP	GO:0042310	vasoconstriction	1	0	1	17	0.302692	0.638524	ENSAPLG00020005846(HTR1B)	-
BP	GO:0051693	actin filament capping	1	0	1	17	0.302692	0.638524	ENSAPLG00020001263(VILL)	-
BP	GO:0097756	negative regulation of blood vessel diameter	1	0	1	17	0.302692	0.638524	ENSAPLG00020005846(HTR1B)	-
MF	GO:0004672	protein kinase activity	9	3	12	462	0.302939	0.630973	ENSAPLG00020000075(MYLK4),ENSAPLG00020003814(STKLD1),ENSAPLG00020006661(WNK4),ENSAPLG00020011465(CDK3),ENSAPLG00020012377(SRMS),ENSAPLG00020012519(NEK11),ENSAPLG00020013076(ROS1),ENSAPLG00020014610,ENSAPLG00020015421	ENSAPLG00020007470,ENSAPLG00020008704(TRPM6),ENSAPLG00020015226
BP	GO:0006468	protein phosphorylation	9	3	12	479	0.30321	0.638524	ENSAPLG00020000075(MYLK4),ENSAPLG00020001843(SH3RF3),ENSAPLG00020003814(STKLD1),ENSAPLG00020006661(WNK4),ENSAPLG00020011465(CDK3),ENSAPLG00020012377(SRMS),ENSAPLG00020012519(NEK11),ENSAPLG00020013076(ROS1),ENSAPLG00020015421	ENSAPLG00020008704(TRPM6),ENSAPLG00020014540,ENSAPLG00020015226
BP	GO:0045934	negative regulation of nucleobase-containing compound metabolic process	0	2	2	53	0.305547	0.638524	-	ENSAPLG00020002179,ENSAPLG00020012087
BP	GO:0048583	regulation of response to stimulus	6	1	7	261	0.307127	0.638524	ENSAPLG00020001843(SH3RF3),ENSAPLG00020008045,ENSAPLG00020008923,ENSAPLG00020009567(C6),ENSAPLG00020012874,ENSAPLG00020012877	ENSAPLG00020014324(NETO2)
BP	GO:0044267	cellular protein metabolic process	18	12	30	1298	0.307876	0.638524	ENSAPLG00020000075(MYLK4),ENSAPLG00020000178,ENSAPLG00020000433(PP2D1),ENSAPLG00020001058,ENSAPLG00020001525,ENSAPLG00020001843(SH3RF3),ENSAPLG00020003814(STKLD1),ENSAPLG00020006661(WNK4),ENSAPLG00020007048(TFPI2),ENSAPLG00020007651,ENSAPLG00020011465(CDK3),ENSAPLG00020012377(SRMS),ENSAPLG00020012519(NEK11),ENSAPLG00020013076(ROS1),ENSAPLG00020015420,ENSAPLG00020015421,ENSAPLG00020016424(PADI2),E…	ENSAPLG00020001599,ENSAPLG00020003681,ENSAPLG00020003731,ENSAPLG00020003738,ENSAPLG00020003741,ENSAPLG00020003743,ENSAPLG00020004943,ENSAPLG00020005265,ENSAPLG00020008704(TRPM6),ENSAPLG00020014540,ENSAPLG00020014869,ENSAPLG00020015226
MF	GO:0099094	ligand-gated cation channel activity	2	0	2	52	0.312166	0.646366	ENSAPLG00020005583(KCNJ6),ENSAPLG00020009508(P2RX6)	-
BP	GO:0009968	negative regulation of signal transduction	2	0	2	54	0.313315	0.638524	ENSAPLG00020008045,ENSAPLG00020008923	-
BP	GO:0070848	response to growth factor	1	1	2	54	0.313315	0.638524	ENSAPLG00020008045	ENSAPLG00020004948(FGF4)
BP	GO:0071363	cellular response to growth factor stimulus	1	1	2	54	0.313315	0.638524	ENSAPLG00020008045	ENSAPLG00020004948(FGF4)
CC	GO:0042611	MHC protein complex	0	1	1	19	0.315045	0.653002	-	ENSAPLG00020003542
BP	GO:0009072	aromatic amino acid family metabolic process	0	1	1	18	0.317341	0.638524	-	ENSAPLG00020017209(HPDL)
BP	GO:0014070	response to organic cyclic compound	1	0	1	18	0.317341	0.638524	ENSAPLG00020009508(P2RX6)	-
BP	GO:0032006	regulation of TOR signaling	1	0	1	18	0.317341	0.638524	ENSAPLG00020008923	-
BP	GO:0051960	regulation of nervous system development	1	0	1	18	0.317341	0.638524	ENSAPLG00020017380(BRINP2)	-
BP	GO:0071805	potassium ion transmembrane transport	0	1	1	18	0.317341	0.638524	-	ENSAPLG00020014324(NETO2)
BP	GO:0009056	catabolic process	4	5	9	352	0.31857	0.638524	ENSAPLG00020000178,ENSAPLG00020001495,ENSAPLG00020013646,ENSAPLG00020013823	ENSAPLG00020000730,ENSAPLG00020003586,ENSAPLG00020007414(PLA2G2E),ENSAPLG00020008048(GCAT),ENSAPLG00020012482(UPP2)
MF	GO:0052689	carboxylic ester hydrolase activity	1	1	2	53	0.320189	0.659102	ENSAPLG00020005208	ENSAPLG00020007414(PLA2G2E)
BP	GO:0006813	potassium ion transport	2	1	3	95	0.320941	0.638524	ENSAPLG00020003861(ATP4B),ENSAPLG00020005583(KCNJ6)	ENSAPLG00020014324(NETO2)
BP	GO:0010648	negative regulation of cell communication	2	0	2	55	0.321064	0.638524	ENSAPLG00020008045,ENSAPLG00020008923	-
BP	GO:0023057	negative regulation of signaling	2	0	2	55	0.321064	0.638524	ENSAPLG00020008045,ENSAPLG00020008923	-
MF	GO:0016740	transferase activity	16	16	32	1350	0.324073	0.66322	ENSAPLG00020000075(MYLK4),ENSAPLG00020003814(STKLD1),ENSAPLG00020004442(NDST3),ENSAPLG00020004614,ENSAPLG00020006661(WNK4),ENSAPLG00020007985(FBXO40),ENSAPLG00020011465(CDK3),ENSAPLG00020011630(ZDHHC22),ENSAPLG00020012377(SRMS),ENSAPLG00020012519(NEK11),ENSAPLG00020013076(ROS1),ENSAPLG00020014054,ENSAPLG00020014610,ENSAPLG00020015421,ENSAPLG00020016623,ENSAPLG00020017381(GAL3ST2)	ENSAPLG00020000599,ENSAPLG00020001599,ENSAPLG00020003681,ENSAPLG00020003731,ENSAPLG00020003738,ENSAPLG00020003741,ENSAPLG00020003743,ENSAPLG00020004943,ENSAPLG00020007470,ENSAPLG00020008048(GCAT),ENSAPLG00020008228,ENSAPLG00020008704(TRPM6),ENSAPLG00020008982,ENSAPLG00020012482(UPP2),ENSAPLG00020015226,ENSAPLG00020017868
BP	GO:0006812	cation transport	4	4	8	311	0.327853	0.638524	ENSAPLG00020003861(ATP4B),ENSAPLG00020005583(KCNJ6),ENSAPLG00020005916(ATP6V1G3),ENSAPLG00020009508(P2RX6)	ENSAPLG00020008704(TRPM6),ENSAPLG00020011423,ENSAPLG00020014324(NETO2),ENSAPLG00020018222(ATP6V0A4)
BP	GO:0070887	cellular response to chemical stimulus	1	3	4	138	0.328276	0.638524	ENSAPLG00020008045	ENSAPLG00020004948(FGF4),ENSAPLG00020005160,ENSAPLG00020012177
CC	GO:0033177	proton-transporting two-sector ATPase complex, proton-transporting domain	0	1	1	20	0.328578	0.658994	-	ENSAPLG00020018222(ATP6V0A4)
CC	GO:0000786	nucleosome	2	0	2	60	0.331506	0.658994	ENSAPLG00020004008,ENSAPLG00020004450	-
BP	GO:0007219	Notch signaling pathway	0	1	1	19	0.331684	0.638524	-	ENSAPLG00020002179
BP	GO:0009063	cellular amino acid catabolic process	0	1	1	19	0.331684	0.638524	-	ENSAPLG00020008048(GCAT)
BP	GO:0016051	carbohydrate biosynthetic process	0	1	1	19	0.331684	0.638524	-	ENSAPLG00020000599
BP	GO:0019221	cytokine-mediated signaling pathway	0	1	1	19	0.331684	0.638524	-	ENSAPLG00020012177
BP	GO:0030835	negative regulation of actin filament depolymerization	1	0	1	19	0.331684	0.638524	ENSAPLG00020001263(VILL)	-
BP	GO:0030837	negative regulation of actin filament polymerization	1	0	1	19	0.331684	0.638524	ENSAPLG00020001263(VILL)	-
BP	GO:0032272	negative regulation of protein polymerization	1	0	1	19	0.331684	0.638524	ENSAPLG00020001263(VILL)	-
BP	GO:0033865	nucleoside bisphosphate metabolic process	0	1	1	19	0.331684	0.638524	-	ENSAPLG00020001571
BP	GO:0033875	ribonucleoside bisphosphate metabolic process	0	1	1	19	0.331684	0.638524	-	ENSAPLG00020001571
BP	GO:0034032	purine nucleoside bisphosphate metabolic process	0	1	1	19	0.331684	0.638524	-	ENSAPLG00020001571
BP	GO:0034097	response to cytokine	0	1	1	19	0.331684	0.638524	-	ENSAPLG00020012177
BP	GO:0034404	nucleobase-containing small molecule biosynthetic process	0	1	1	19	0.331684	0.638524	-	ENSAPLG00020012482(UPP2)
BP	GO:0043408	regulation of MAPK cascade	1	0	1	19	0.331684	0.638524	ENSAPLG00020001843(SH3RF3)	-
BP	GO:0060284	regulation of cell development	1	0	1	19	0.331684	0.638524	ENSAPLG00020017380(BRINP2)	-
BP	GO:0060548	negative regulation of cell death	0	1	1	19	0.331684	0.638524	-	ENSAPLG00020003736
BP	GO:0071345	cellular response to cytokine stimulus	0	1	1	19	0.331684	0.638524	-	ENSAPLG00020012177
BP	GO:0080135	regulation of cellular response to stress	1	0	1	19	0.331684	0.638524	ENSAPLG00020001843(SH3RF3)	-
BP	GO:0044281	small molecule metabolic process	2	8	10	401	0.33196	0.638524	ENSAPLG00020001416,ENSAPLG00020010114(ASS1)	ENSAPLG00020000730,ENSAPLG00020001137(EHHADH),ENSAPLG00020001571,ENSAPLG00020007723,ENSAPLG00020008048(GCAT),ENSAPLG00020010819(GUCA1C),ENSAPLG00020012482(UPP2),ENSAPLG00020017209(HPDL)
BP	GO:0034220	ion transmembrane transport	2	3	5	182	0.33427	0.640506	ENSAPLG00020005916(ATP6V1G3),ENSAPLG00020009508(P2RX6)	ENSAPLG00020011423,ENSAPLG00020014324(NETO2),ENSAPLG00020018222(ATP6V0A4)
CC	GO:0110165	cellular anatomical entity	57	42	99	4959	0.335277	0.658994	ENSAPLG00020000231(GPR143),ENSAPLG00020001034(HOXA4),ENSAPLG00020001462(bd2),ENSAPLG00020001525,ENSAPLG00020001606,ENSAPLG00020001655(CRISP3),ENSAPLG00020001859(IFITM1),ENSAPLG00020001869(IFITM5),ENSAPLG00020002120,ENSAPLG00020002304(GHRHR),ENSAPLG00020002409,ENSAPLG00020002615(CD6),ENSAPLG00020003404,ENSAPLG00020003408,ENSAPLG00020003418,ENSAPLG00020003861(ATP4B),ENSAPLG00020004008,ENSAPLG000200…	ENSAPLG00020000599,ENSAPLG00020000730,ENSAPLG00020000750,ENSAPLG00020001357(RXRG),ENSAPLG00020001379(AQP11),ENSAPLG00020001900(SYT10),ENSAPLG00020002517,ENSAPLG00020003542,ENSAPLG00020003936,ENSAPLG00020004135(SLC26A1),ENSAPLG00020004526(SLC5A11),ENSAPLG00020004948(FGF4),ENSAPLG00020005160,ENSAPLG00020005573,ENSAPLG00020005825,ENSAPLG00020007723,ENSAPLG00020007801,ENSAPLG00020008211(PTCHD3),ENSAP…
MF	GO:0016746	transferase activity, transferring acyl groups	3	1	4	135	0.336999	0.682491	ENSAPLG00020011630(ZDHHC22),ENSAPLG00020014054,ENSAPLG00020016623	ENSAPLG00020008048(GCAT)
MF	GO:0004601	peroxidase activity	0	1	1	19	0.341245	0.682491	-	ENSAPLG00020005893
MF	GO:0008408	3'-5' exonuclease activity	0	1	1	19	0.341245	0.682491	-	ENSAPLG00020000478(EXD1)
MF	GO:0030215	semaphorin receptor binding	0	1	1	19	0.341245	0.682491	-	ENSAPLG00020001490(SEMA3E)
BP	GO:0032268	regulation of cellular protein metabolic process	2	1	3	99	0.344011	0.640506	ENSAPLG00020001843(SH3RF3),ENSAPLG00020007048(TFPI2)	ENSAPLG00020014540
BP	GO:0043603	cellular amide metabolic process	5	2	7	272	0.344533	0.640506	ENSAPLG00020001058,ENSAPLG00020001416,ENSAPLG00020001525,ENSAPLG00020007651,ENSAPLG00020015420	ENSAPLG00020001571,ENSAPLG00020014869
BP	GO:0000165	MAPK cascade	1	0	1	20	0.345728	0.640506	ENSAPLG00020001843(SH3RF3)	-
BP	GO:0006936	muscle contraction	1	0	1	20	0.345728	0.640506	ENSAPLG00020011330	-
BP	GO:0007605	sensory perception of sound	0	1	1	20	0.345728	0.640506	-	ENSAPLG00020015197(EYA4)
BP	GO:0023014	signal transduction by protein phosphorylation	1	0	1	20	0.345728	0.640506	ENSAPLG00020001843(SH3RF3)	-
BP	GO:0030834	regulation of actin filament depolymerization	1	0	1	20	0.345728	0.640506	ENSAPLG00020001263(VILL)	-
BP	GO:0031333	negative regulation of protein-containing complex assembly	1	0	1	20	0.345728	0.640506	ENSAPLG00020001263(VILL)	-
BP	GO:0043242	negative regulation of protein-containing complex disassembly	1	0	1	20	0.345728	0.640506	ENSAPLG00020001263(VILL)	-
BP	GO:0044057	regulation of system process	1	0	1	20	0.345728	0.640506	ENSAPLG00020011330	-
BP	GO:0050954	sensory perception of mechanical stimulus	0	1	1	20	0.345728	0.640506	-	ENSAPLG00020015197(EYA4)
BP	GO:1901880	negative regulation of protein depolymerization	1	0	1	20	0.345728	0.640506	ENSAPLG00020001263(VILL)	-
BP	GO:1902532	negative regulation of intracellular signal transduction	1	0	1	20	0.345728	0.640506	ENSAPLG00020008923	-
CC	GO:0044815	DNA packaging complex	2	0	2	62	0.345967	0.668479	ENSAPLG00020004008,ENSAPLG00020004450	-
MF	GO:0016874	ligase activity	2	1	3	96	0.346432	0.688949	ENSAPLG00020001416,ENSAPLG00020010114(ASS1)	ENSAPLG00020007723
BP	GO:0006464	cellular protein modification process	12	11	23	1001	0.351257	0.6467	ENSAPLG00020000075(MYLK4),ENSAPLG00020000433(PP2D1),ENSAPLG00020001843(SH3RF3),ENSAPLG00020003814(STKLD1),ENSAPLG00020006661(WNK4),ENSAPLG00020011465(CDK3),ENSAPLG00020012377(SRMS),ENSAPLG00020012519(NEK11),ENSAPLG00020013076(ROS1),ENSAPLG00020015421,ENSAPLG00020016424(PADI2),ENSAPLG00020017035	ENSAPLG00020001599,ENSAPLG00020003681,ENSAPLG00020003731,ENSAPLG00020003738,ENSAPLG00020003741,ENSAPLG00020003743,ENSAPLG00020004943,ENSAPLG00020005265,ENSAPLG00020008704(TRPM6),ENSAPLG00020014540,ENSAPLG00020015226
BP	GO:0036211	protein modification process	12	11	23	1001	0.351257	0.6467	ENSAPLG00020000075(MYLK4),ENSAPLG00020000433(PP2D1),ENSAPLG00020001843(SH3RF3),ENSAPLG00020003814(STKLD1),ENSAPLG00020006661(WNK4),ENSAPLG00020011465(CDK3),ENSAPLG00020012377(SRMS),ENSAPLG00020012519(NEK11),ENSAPLG00020013076(ROS1),ENSAPLG00020015421,ENSAPLG00020016424(PADI2),ENSAPLG00020017035	ENSAPLG00020001599,ENSAPLG00020003681,ENSAPLG00020003731,ENSAPLG00020003738,ENSAPLG00020003741,ENSAPLG00020003743,ENSAPLG00020004943,ENSAPLG00020005265,ENSAPLG00020008704(TRPM6),ENSAPLG00020014540,ENSAPLG00020015226
BP	GO:0016042	lipid catabolic process	0	2	2	59	0.351827	0.6467	-	ENSAPLG00020000730,ENSAPLG00020007414(PLA2G2E)
CC	GO:0099503	secretory vesicle	0	1	1	22	0.354855	0.674224	-	ENSAPLG00020017042
MF	GO:0036094	small molecule binding	26	9	35	1504	0.355248	0.699227	ENSAPLG00020000075(MYLK4),ENSAPLG00020000086,ENSAPLG00020000231(GPR143),ENSAPLG00020000236,ENSAPLG00020001416,ENSAPLG00020002746(ACAN),ENSAPLG00020003219,ENSAPLG00020003814(STKLD1),ENSAPLG00020004612,ENSAPLG00020006151,ENSAPLG00020006216(SMC1B),ENSAPLG00020006661(WNK4),ENSAPLG00020008779,ENSAPLG00020009508(P2RX6),ENSAPLG00020010114(ASS1),ENSAPLG00020011465(CDK3),ENSAPLG00020011910,ENSAPLG00020012…	ENSAPLG00020002467(MSH4),ENSAPLG00020005278(FABP1),ENSAPLG00020007328,ENSAPLG00020008048(GCAT),ENSAPLG00020008704(TRPM6),ENSAPLG00020009878(ME1),ENSAPLG00020011423,ENSAPLG00020014587,ENSAPLG00020015226
MF	GO:0016877	ligase activity, forming carbon-sulfur bonds	0	1	1	20	0.355573	0.699227	-	ENSAPLG00020007723
MF	GO:0005543	phospholipid binding	2	1	3	98	0.358337	0.699937	ENSAPLG00020001263(VILL),ENSAPLG00020013646	ENSAPLG00020000821(ANXA10)
BP	GO:0048870	cell motility	1	1	2	60	0.359447	0.647244	ENSAPLG00020017128	ENSAPLG00020005160
BP	GO:0051674	localization of cell	1	1	2	60	0.359447	0.647244	ENSAPLG00020017128	ENSAPLG00020005160
BP	GO:0003012	muscle system process	1	0	1	21	0.359478	0.647244	ENSAPLG00020011330	-
BP	GO:0008543	fibroblast growth factor receptor signaling pathway	0	1	1	21	0.359478	0.647244	-	ENSAPLG00020004948(FGF4)
BP	GO:0009247	glycolipid biosynthetic process	1	0	1	21	0.359478	0.647244	ENSAPLG00020017381(GAL3ST2)	-
BP	GO:0044344	cellular response to fibroblast growth factor stimulus	0	1	1	21	0.359478	0.647244	-	ENSAPLG00020004948(FGF4)
BP	GO:0071774	response to fibroblast growth factor	0	1	1	21	0.359478	0.647244	-	ENSAPLG00020004948(FGF4)
BP	GO:1901879	regulation of protein depolymerization	1	0	1	21	0.359478	0.647244	ENSAPLG00020001263(VILL)	-
MF	GO:0015078	proton transmembrane transporter activity	0	2	2	58	0.359911	0.699937	-	ENSAPLG00020001892,ENSAPLG00020018222(ATP6V0A4)
BP	GO:0006518	peptide metabolic process	5	1	6	233	0.363179	0.652241	ENSAPLG00020001058,ENSAPLG00020001416,ENSAPLG00020001525,ENSAPLG00020007651,ENSAPLG00020015420	ENSAPLG00020014869
BP	GO:0048518	positive regulation of biological process	5	1	6	234	0.366946	0.656375	ENSAPLG00020001263(VILL),ENSAPLG00020009567(C6),ENSAPLG00020012874,ENSAPLG00020012877,ENSAPLG00020017380(BRINP2)	ENSAPLG00020010450(AZIN2)
CC	GO:0032993	protein-DNA complex	2	0	2	65	0.367467	0.676001	ENSAPLG00020004008,ENSAPLG00020004450	-
CC	GO:0016021	integral component of membrane	19	16	35	1675	0.36765	0.676001	ENSAPLG00020001859(IFITM1),ENSAPLG00020001869(IFITM5),ENSAPLG00020002304(GHRHR),ENSAPLG00020003404,ENSAPLG00020003408,ENSAPLG00020003418,ENSAPLG00020003861(ATP4B),ENSAPLG00020004275(NPY2R),ENSAPLG00020005583(KCNJ6),ENSAPLG00020005846(HTR1B),ENSAPLG00020006205(TSHR),ENSAPLG00020007190(MTNR1A),ENSAPLG00020009508(P2RX6),ENSAPLG00020009567(C6),ENSAPLG00020012229(CLDN10),ENSAPLG00020014799(P2RY11),ENS…	ENSAPLG00020000599,ENSAPLG00020000750,ENSAPLG00020001900(SYT10),ENSAPLG00020002517,ENSAPLG00020004135(SLC26A1),ENSAPLG00020005825,ENSAPLG00020007723,ENSAPLG00020008211(PTCHD3),ENSAPLG00020008704(TRPM6),ENSAPLG00020011765,ENSAPLG00020012914,ENSAPLG00020013389(SLC37A2),ENSAPLG00020014925,ENSAPLG00020016526(GRPR),ENSAPLG00020017044,ENSAPLG00020017711
MF	GO:0008017	microtubule binding	3	0	3	100	0.370212	0.716015	ENSAPLG00020003219,ENSAPLG00020012425,ENSAPLG00020012623	-
MF	GO:0043168	anion binding	26	9	35	1515	0.372481	0.716466	ENSAPLG00020000075(MYLK4),ENSAPLG00020000086,ENSAPLG00020000231(GPR143),ENSAPLG00020000236,ENSAPLG00020001263(VILL),ENSAPLG00020001416,ENSAPLG00020002746(ACAN),ENSAPLG00020003219,ENSAPLG00020003814(STKLD1),ENSAPLG00020004612,ENSAPLG00020006151,ENSAPLG00020006216(SMC1B),ENSAPLG00020006661(WNK4),ENSAPLG00020008779,ENSAPLG00020009508(P2RX6),ENSAPLG00020010114(ASS1),ENSAPLG00020011465(CDK3),ENSAPLG00…	ENSAPLG00020000821(ANXA10),ENSAPLG00020002467(MSH4),ENSAPLG00020005278(FABP1),ENSAPLG00020007328,ENSAPLG00020008048(GCAT),ENSAPLG00020008704(TRPM6),ENSAPLG00020011423,ENSAPLG00020014587,ENSAPLG00020015226
BP	GO:0051246	regulation of protein metabolic process	2	1	3	104	0.372754	0.656375	ENSAPLG00020001843(SH3RF3),ENSAPLG00020007048(TFPI2)	ENSAPLG00020014540
BP	GO:0019882	antigen processing and presentation	0	1	1	22	0.372941	0.656375	-	ENSAPLG00020003542
BP	GO:0030042	actin filament depolymerization	1	0	1	22	0.372941	0.656375	ENSAPLG00020001263(VILL)	-
BP	GO:0031929	TOR signaling	1	0	1	22	0.372941	0.656375	ENSAPLG00020008923	-
BP	GO:0043244	regulation of protein-containing complex disassembly	1	0	1	22	0.372941	0.656375	ENSAPLG00020001263(VILL)	-
BP	GO:0061564	axon development	0	1	1	22	0.372941	0.656375	-	ENSAPLG00020017044
BP	GO:0072330	monocarboxylic acid biosynthetic process	0	1	1	22	0.372941	0.656375	-	ENSAPLG00020007723
BP	GO:0031399	regulation of protein modification process	1	1	2	62	0.374587	0.657629	ENSAPLG00020001843(SH3RF3)	ENSAPLG00020014540
MF	GO:0046914	transition metal ion binding	7	7	14	580	0.380393	0.725462	ENSAPLG00020004354,ENSAPLG00020004614,ENSAPLG00020007985(FBXO40),ENSAPLG00020008630,ENSAPLG00020010620,ENSAPLG00020016483(PPEF1),ENSAPLG00020017568(CXXC4)	ENSAPLG00020000364(TRIM35),ENSAPLG00020000579,ENSAPLG00020001357(RXRG),ENSAPLG00020010651,ENSAPLG00020010693(SORD),ENSAPLG00020010831,ENSAPLG00020012510(MYT1)
BP	GO:0030182	neuron differentiation	1	1	2	63	0.382104	0.659781	ENSAPLG00020017380(BRINP2)	ENSAPLG00020017044
BP	GO:0019538	protein metabolic process	23	13	36	1624	0.382404	0.659781	ENSAPLG00020000075(MYLK4),ENSAPLG00020000178,ENSAPLG00020000433(PP2D1),ENSAPLG00020000566,ENSAPLG00020001058,ENSAPLG00020001525,ENSAPLG00020001843(SH3RF3),ENSAPLG00020003814(STKLD1),ENSAPLG00020004354,ENSAPLG00020006661(WNK4),ENSAPLG00020007048(TFPI2),ENSAPLG00020007651,ENSAPLG00020008044(ADAM8),ENSAPLG00020011465(CDK3),ENSAPLG00020012377(SRMS),ENSAPLG00020012519(NEK11),ENSAPLG00020012877,ENSAPLG…	ENSAPLG00020000823(SCRN1),ENSAPLG00020001599,ENSAPLG00020003681,ENSAPLG00020003731,ENSAPLG00020003738,ENSAPLG00020003741,ENSAPLG00020003743,ENSAPLG00020004943,ENSAPLG00020005265,ENSAPLG00020008704(TRPM6),ENSAPLG00020014540,ENSAPLG00020014869,ENSAPLG00020015226
MF	GO:0005539	glycosaminoglycan binding	1	0	1	22	0.383303	0.725462	ENSAPLG00020002746(ACAN)	-
MF	GO:0051015	actin filament binding	2	0	2	61	0.383341	0.725462	ENSAPLG00020001263(VILL),ENSAPLG00020010070(AIF1L)	-
CC	GO:0031224	intrinsic component of membrane	19	16	35	1686	0.385364	0.697326	ENSAPLG00020001859(IFITM1),ENSAPLG00020001869(IFITM5),ENSAPLG00020002304(GHRHR),ENSAPLG00020003404,ENSAPLG00020003408,ENSAPLG00020003418,ENSAPLG00020003861(ATP4B),ENSAPLG00020004275(NPY2R),ENSAPLG00020005583(KCNJ6),ENSAPLG00020005846(HTR1B),ENSAPLG00020006205(TSHR),ENSAPLG00020007190(MTNR1A),ENSAPLG00020009508(P2RX6),ENSAPLG00020009567(C6),ENSAPLG00020012229(CLDN10),ENSAPLG00020014799(P2RY11),ENS…	ENSAPLG00020000599,ENSAPLG00020000750,ENSAPLG00020001900(SYT10),ENSAPLG00020002517,ENSAPLG00020004135(SLC26A1),ENSAPLG00020005825,ENSAPLG00020007723,ENSAPLG00020008211(PTCHD3),ENSAPLG00020008704(TRPM6),ENSAPLG00020011765,ENSAPLG00020012914,ENSAPLG00020013389(SLC37A2),ENSAPLG00020014925,ENSAPLG00020016526(GRPR),ENSAPLG00020017044,ENSAPLG00020017711
BP	GO:0006413	translational initiation	1	0	1	23	0.386122	0.659781	ENSAPLG00020001058	-
BP	GO:0006694	steroid biosynthetic process	0	1	1	23	0.386122	0.659781	-	ENSAPLG00020007723
BP	GO:0008652	cellular amino acid biosynthetic process	1	0	1	23	0.386122	0.659781	ENSAPLG00020010114(ASS1)	-
BP	GO:0010498	proteasomal protein catabolic process	1	0	1	23	0.386122	0.659781	ENSAPLG00020000178	-
BP	GO:0043161	proteasome-mediated ubiquitin-dependent protein catabolic process	1	0	1	23	0.386122	0.659781	ENSAPLG00020000178	-
BP	GO:0045321	leukocyte activation	0	1	1	23	0.386122	0.659781	-	ENSAPLG00020005160
BP	GO:0051261	protein depolymerization	1	0	1	23	0.386122	0.659781	ENSAPLG00020001263(VILL)	-
BP	GO:1901607	alpha-amino acid biosynthetic process	1	0	1	23	0.386122	0.659781	ENSAPLG00020010114(ASS1)	-
BP	GO:1902904	negative regulation of supramolecular fiber organization	1	0	1	23	0.386122	0.659781	ENSAPLG00020001263(VILL)	-
BP	GO:0048585	negative regulation of response to stimulus	2	0	2	64	0.389582	0.660978	ENSAPLG00020008045,ENSAPLG00020008923	-
BP	GO:0006520	cellular amino acid metabolic process	1	2	3	107	0.389895	0.660978	ENSAPLG00020010114(ASS1)	ENSAPLG00020008048(GCAT),ENSAPLG00020017209(HPDL)
MF	GO:0004722	protein serine/threonine phosphatase activity	1	0	1	23	0.39672	0.736873	ENSAPLG00020000433(PP2D1)	-
MF	GO:0016409	palmitoyltransferase activity	1	0	1	23	0.39672	0.736873	ENSAPLG00020011630(ZDHHC22)	-
BP	GO:0010558	negative regulation of macromolecule biosynthetic process	0	2	2	65	0.39702	0.660978	-	ENSAPLG00020002179,ENSAPLG00020012087
BP	GO:0048699	generation of neurons	1	1	2	65	0.39702	0.660978	ENSAPLG00020017380(BRINP2)	ENSAPLG00020017044
BP	GO:2000113	negative regulation of cellular macromolecule biosynthetic process	0	2	2	65	0.39702	0.660978	-	ENSAPLG00020002179,ENSAPLG00020012087
MF	GO:0008081	phosphoric diester hydrolase activity	1	1	2	63	0.398757	0.736873	ENSAPLG00020001398(GDPD4)	ENSAPLG00020004161(PDE6B)
BP	GO:0003018	vascular process in circulatory system	1	0	1	24	0.399028	0.660978	ENSAPLG00020005846(HTR1B)	-
BP	GO:0006664	glycolipid metabolic process	1	0	1	24	0.399028	0.660978	ENSAPLG00020017381(GAL3ST2)	-
BP	GO:0006979	response to oxidative stress	0	1	1	24	0.399028	0.660978	-	ENSAPLG00020005893
BP	GO:0016485	protein processing	1	0	1	24	0.399028	0.660978	ENSAPLG00020015420	-
BP	GO:0035150	regulation of tube size	1	0	1	24	0.399028	0.660978	ENSAPLG00020005846(HTR1B)	-
BP	GO:0035296	regulation of tube diameter	1	0	1	24	0.399028	0.660978	ENSAPLG00020005846(HTR1B)	-
BP	GO:0097746	regulation of blood vessel diameter	1	0	1	24	0.399028	0.660978	ENSAPLG00020005846(HTR1B)	-
BP	GO:1903509	liposaccharide metabolic process	1	0	1	24	0.399028	0.660978	ENSAPLG00020017381(GAL3ST2)	-
BP	GO:0005975	carbohydrate metabolic process	1	3	4	153	0.400008	0.661046	ENSAPLG00020005311(SLC3A1)	ENSAPLG00020000599,ENSAPLG00020008982,ENSAPLG00020015629(KLB)
MF	GO:0004252	serine-type endopeptidase activity	3	0	3	106	0.405564	0.736873	ENSAPLG00020012874,ENSAPLG00020012877,ENSAPLG00020015311	-
MF	GO:0016810	hydrolase activity, acting on carbon-nitrogen (but not peptide) bonds	2	0	2	64	0.406398	0.736873	ENSAPLG00020006958,ENSAPLG00020016424(PADI2)	-
MF	GO:0004527	exonuclease activity	0	1	1	24	0.409845	0.736873	-	ENSAPLG00020000478(EXD1)
BP	GO:0015718	monocarboxylic acid transport	0	1	1	25	0.411664	0.672417	-	ENSAPLG00020007414(PLA2G2E)
BP	GO:0045010	actin nucleation	1	0	1	25	0.411664	0.672417	ENSAPLG00020001263(VILL)	-
BP	GO:0045859	regulation of protein kinase activity	0	1	1	25	0.411664	0.672417	-	ENSAPLG00020014540
BP	GO:0046467	membrane lipid biosynthetic process	1	0	1	25	0.411664	0.672417	ENSAPLG00020017381(GAL3ST2)	-
BP	GO:0051494	negative regulation of cytoskeleton organization	1	0	1	25	0.411664	0.672417	ENSAPLG00020001263(VILL)	-
MF	GO:0004553	hydrolase activity, hydrolyzing O-glycosyl compounds	1	1	2	66	0.421538	0.736873	ENSAPLG00020011745(LYZ)	ENSAPLG00020015629(KLB)
MF	GO:0005179	hormone activity	1	1	2	66	0.421538	0.736873	ENSAPLG00020010959(NPPC)	ENSAPLG00020017478
MF	GO:0003682	chromatin binding	0	1	1	25	0.422687	0.736873	-	ENSAPLG00020002179
MF	GO:0004114	3',5'-cyclic-nucleotide phosphodiesterase activity	0	1	1	25	0.422687	0.736873	-	ENSAPLG00020004161(PDE6B)
MF	GO:0005231	excitatory extracellular ligand-gated ion channel activity	1	0	1	25	0.422687	0.736873	ENSAPLG00020009508(P2RX6)	-
MF	GO:0015108	chloride transmembrane transporter activity	0	1	1	25	0.422687	0.736873	-	ENSAPLG00020004135(SLC26A1)
MF	GO:0033218	amide binding	1	0	1	25	0.422687	0.736873	ENSAPLG00020008779	-
MF	GO:0099528	G protein-coupled neurotransmitter receptor activity	1	0	1	25	0.422687	0.736873	ENSAPLG00020005846(HTR1B)	-
MF	GO:1901681	sulfur compound binding	1	0	1	25	0.422687	0.736873	ENSAPLG00020008779	-
MF	GO:0016787	hydrolase activity	26	10	36	1592	0.422865	0.736873	ENSAPLG00020000433(PP2D1),ENSAPLG00020000566,ENSAPLG00020001398(GDPD4),ENSAPLG00020001416,ENSAPLG00020003219,ENSAPLG00020004354,ENSAPLG00020004442(NDST3),ENSAPLG00020004612,ENSAPLG00020004614,ENSAPLG00020005208,ENSAPLG00020006958,ENSAPLG00020007963(ADAMTSL1),ENSAPLG00020008044(ADAM8),ENSAPLG00020011745(LYZ),ENSAPLG00020012420,ENSAPLG00020012425,ENSAPLG00020012623,ENSAPLG00020012874,ENSAPLG0002001…	ENSAPLG00020000478(EXD1),ENSAPLG00020000823(SCRN1),ENSAPLG00020001571,ENSAPLG00020004161(PDE6B),ENSAPLG00020004574,ENSAPLG00020006953(NUDT13),ENSAPLG00020007414(PLA2G2E),ENSAPLG00020014587,ENSAPLG00020015197(EYA4),ENSAPLG00020015629(KLB)
BP	GO:0050790	regulation of catalytic activity	1	2	3	113	0.42381	0.681556	ENSAPLG00020007048(TFPI2)	ENSAPLG00020010819(GUCA1C),ENSAPLG00020014540
BP	GO:0071310	cellular response to organic substance	1	2	3	113	0.42381	0.681556	ENSAPLG00020008045	ENSAPLG00020004948(FGF4),ENSAPLG00020012177
BP	GO:0009628	response to abiotic stimulus	0	1	1	26	0.424036	0.681556	-	ENSAPLG00020003736
BP	GO:0030838	positive regulation of actin filament polymerization	1	0	1	26	0.424036	0.681556	ENSAPLG00020001263(VILL)	-
BP	GO:0031334	positive regulation of protein-containing complex assembly	1	0	1	26	0.424036	0.681556	ENSAPLG00020001263(VILL)	-
BP	GO:0032273	positive regulation of protein polymerization	1	0	1	26	0.424036	0.681556	ENSAPLG00020001263(VILL)	-
BP	GO:1901617	organic hydroxy compound biosynthetic process	0	1	1	26	0.424036	0.681556	-	ENSAPLG00020007723
BP	GO:0000278	mitotic cell cycle	2	0	2	69	0.426343	0.682149	ENSAPLG00020012392(RPRM),ENSAPLG00020017380(BRINP2)	-
BP	GO:0031327	negative regulation of cellular biosynthetic process	0	2	2	69	0.426343	0.682149	-	ENSAPLG00020002179,ENSAPLG00020012087
CC	GO:0030133	transport vesicle	0	1	1	28	0.427728	0.715032	-	ENSAPLG00020017042
CC	GO:0030286	dynein complex	1	0	1	28	0.427728	0.715032	ENSAPLG00020015845	-
MF	GO:0030594	neurotransmitter receptor activity	2	0	2	67	0.429034	0.74394	ENSAPLG00020005846(HTR1B),ENSAPLG00020014799(P2RY11)	-
BP	GO:0009890	negative regulation of biosynthetic process	0	2	2	70	0.433559	0.692122	-	ENSAPLG00020002179,ENSAPLG00020012087
MF	GO:0004112	cyclic-nucleotide phosphodiesterase activity	0	1	1	26	0.43525	0.747356	-	ENSAPLG00020004161(PDE6B)
MF	GO:0017137	Rab GTPase binding	1	0	1	26	0.43525	0.747356	ENSAPLG00020017845(MLPH)	-
BP	GO:0008202	steroid metabolic process	0	1	1	27	0.43615	0.693114	-	ENSAPLG00020007723
BP	GO:0043549	regulation of kinase activity	0	1	1	27	0.43615	0.693114	-	ENSAPLG00020014540
CC	GO:0005840	ribosome	2	1	3	123	0.438177	0.715032	ENSAPLG00020001525,ENSAPLG00020007651	ENSAPLG00020014869
CC	GO:0098588	bounding membrane of organelle	1	2	3	123	0.438177	0.715032	ENSAPLG00020005916(ATP6V1G3)	ENSAPLG00020003936,ENSAPLG00020008982
CC	GO:0005768	endosome	0	1	1	29	0.439055	0.715032	-	ENSAPLG00020003936
CC	GO:0005923	bicellular tight junction	1	0	1	29	0.439055	0.715032	ENSAPLG00020012229(CLDN10)	-
CC	GO:0043296	apical junction complex	1	0	1	29	0.439055	0.715032	ENSAPLG00020012229(CLDN10)	-
MF	GO:0140096	catalytic activity, acting on a protein	21	7	28	1239	0.44063	0.752921	ENSAPLG00020000075(MYLK4),ENSAPLG00020000433(PP2D1),ENSAPLG00020000566,ENSAPLG00020003814(STKLD1),ENSAPLG00020004354,ENSAPLG00020006661(WNK4),ENSAPLG00020007963(ADAMTSL1),ENSAPLG00020007985(FBXO40),ENSAPLG00020008044(ADAM8),ENSAPLG00020011465(CDK3),ENSAPLG00020012377(SRMS),ENSAPLG00020012519(NEK11),ENSAPLG00020012874,ENSAPLG00020012877,ENSAPLG00020013076(ROS1),ENSAPLG00020014610,ENSAPLG0002001531…	ENSAPLG00020000823(SCRN1),ENSAPLG00020001599,ENSAPLG00020005265,ENSAPLG00020007470,ENSAPLG00020008704(TRPM6),ENSAPLG00020015197(EYA4),ENSAPLG00020015226
BP	GO:0022008	neurogenesis	1	1	2	71	0.440727	0.69881	ENSAPLG00020017380(BRINP2)	ENSAPLG00020017044
MF	GO:0016298	lipase activity	1	1	2	69	0.443871	0.754795	ENSAPLG00020005208	ENSAPLG00020007414(PLA2G2E)
BP	GO:0050896	response to stimulus	29	16	45	2091	0.447674	0.702743	ENSAPLG00020000178,ENSAPLG00020000231(GPR143),ENSAPLG00020001462(bd2),ENSAPLG00020001469,ENSAPLG00020001606,ENSAPLG00020001843(SH3RF3),ENSAPLG00020002304(GHRHR),ENSAPLG00020002409,ENSAPLG00020004275(NPY2R),ENSAPLG00020005846(HTR1B),ENSAPLG00020006205(TSHR),ENSAPLG00020007190(MTNR1A),ENSAPLG00020007325,ENSAPLG00020008045,ENSAPLG00020008923,ENSAPLG00020009508(P2RX6),ENSAPLG00020009567(C6),ENSAPLG00…	ENSAPLG00020000750,ENSAPLG00020001599,ENSAPLG00020002179,ENSAPLG00020002467(MSH4),ENSAPLG00020003542,ENSAPLG00020003736,ENSAPLG00020004161(PDE6B),ENSAPLG00020004948(FGF4),ENSAPLG00020005160,ENSAPLG00020005893,ENSAPLG00020006804(HPCAL4),ENSAPLG00020011765,ENSAPLG00020012177,ENSAPLG00020014324(NETO2),ENSAPLG00020016453,ENSAPLG00020016526(GRPR)
BP	GO:0044089	positive regulation of cellular component biogenesis	1	0	1	28	0.44801	0.702743	ENSAPLG00020001263(VILL)	-
BP	GO:0051240	positive regulation of multicellular organismal process	1	0	1	28	0.44801	0.702743	ENSAPLG00020017380(BRINP2)	-
BP	GO:1902905	positive regulation of supramolecular fiber organization	1	0	1	28	0.44801	0.702743	ENSAPLG00020001263(VILL)	-
BP	GO:0006629	lipid metabolic process	2	5	7	302	0.448198	0.702743	ENSAPLG00020001398(GDPD4),ENSAPLG00020017381(GAL3ST2)	ENSAPLG00020000730,ENSAPLG00020001137(EHHADH),ENSAPLG00020007414(PLA2G2E),ENSAPLG00020007723,ENSAPLG00020017711
CC	GO:1905368	peptidase complex	1	0	1	30	0.450159	0.71999	ENSAPLG00020015420	-
MF	GO:0008083	growth factor activity	1	1	2	70	0.451209	0.756312	ENSAPLG00020017063	ENSAPLG00020004948(FGF4)
MF	GO:0019842	vitamin binding	1	1	2	70	0.451209	0.756312	ENSAPLG00020008779	ENSAPLG00020008048(GCAT)
MF	GO:0035091	phosphatidylinositol binding	2	0	2	70	0.451209	0.756312	ENSAPLG00020001263(VILL),ENSAPLG00020013646	-
MF	GO:0003743	translation initiation factor activity	1	0	1	28	0.459565	0.766668	ENSAPLG00020001058	-
BP	GO:0009116	nucleoside metabolic process	0	1	1	29	0.459622	0.717459	-	ENSAPLG00020012482(UPP2)
BP	GO:0051495	positive regulation of cytoskeleton organization	1	0	1	29	0.459622	0.717459	ENSAPLG00020001263(VILL)	-
CC	GO:0005929	cilium	1	0	1	31	0.461046	0.71999	ENSAPLG00020015845	-
CC	GO:0070160	tight junction	1	0	1	31	0.461046	0.71999	ENSAPLG00020012229(CLDN10)	-
BP	GO:0015711	organic anion transport	0	2	2	74	0.461929	0.717876	-	ENSAPLG00020004135(SLC26A1),ENSAPLG00020007414(PLA2G2E)
BP	GO:0090066	regulation of anatomical structure size	2	0	2	74	0.461929	0.717876	ENSAPLG00020001263(VILL),ENSAPLG00020005846(HTR1B)	-
BP	GO:0016310	phosphorylation	9	3	12	543	0.468348	0.723969	ENSAPLG00020000075(MYLK4),ENSAPLG00020001843(SH3RF3),ENSAPLG00020003814(STKLD1),ENSAPLG00020006661(WNK4),ENSAPLG00020011465(CDK3),ENSAPLG00020012377(SRMS),ENSAPLG00020012519(NEK11),ENSAPLG00020013076(ROS1),ENSAPLG00020015421	ENSAPLG00020008704(TRPM6),ENSAPLG00020014540,ENSAPLG00020015226
MF	GO:0015631	tubulin binding	3	0	3	117	0.468686	0.778195	ENSAPLG00020003219,ENSAPLG00020012425,ENSAPLG00020012623	-
BP	GO:0043624	cellular protein complex disassembly	1	0	1	30	0.470991	0.723969	ENSAPLG00020001263(VILL)	-
BP	GO:0051338	regulation of transferase activity	0	1	1	30	0.470991	0.723969	-	ENSAPLG00020014540
BP	GO:1901657	glycosyl compound metabolic process	0	1	1	30	0.470991	0.723969	-	ENSAPLG00020012482(UPP2)
BP	GO:1903530	regulation of secretion by cell	0	1	1	30	0.470991	0.723969	-	ENSAPLG00020001900(SYT10)
MF	GO:0070851	growth factor receptor binding	0	1	1	29	0.471329	0.77891	-	ENSAPLG00020004948(FGF4)
CC	GO:0000151	ubiquitin ligase complex	0	1	1	32	0.47172	0.726703	-	ENSAPLG00020012087
BP	GO:0043412	macromolecule modification	12	11	23	1065	0.473298	0.72593	ENSAPLG00020000075(MYLK4),ENSAPLG00020000433(PP2D1),ENSAPLG00020001843(SH3RF3),ENSAPLG00020003814(STKLD1),ENSAPLG00020006661(WNK4),ENSAPLG00020011465(CDK3),ENSAPLG00020012377(SRMS),ENSAPLG00020012519(NEK11),ENSAPLG00020013076(ROS1),ENSAPLG00020015421,ENSAPLG00020016424(PADI2),ENSAPLG00020017035	ENSAPLG00020001599,ENSAPLG00020003681,ENSAPLG00020003731,ENSAPLG00020003738,ENSAPLG00020003741,ENSAPLG00020003743,ENSAPLG00020004943,ENSAPLG00020005265,ENSAPLG00020008704(TRPM6),ENSAPLG00020014540,ENSAPLG00020015226
BP	GO:1901575	organic substance catabolic process	2	5	7	310	0.475587	0.727855	ENSAPLG00020000178,ENSAPLG00020001495	ENSAPLG00020000730,ENSAPLG00020003586,ENSAPLG00020007414(PLA2G2E),ENSAPLG00020008048(GCAT),ENSAPLG00020012482(UPP2)
BP	GO:0009117	nucleotide metabolic process	0	3	3	123	0.478802	0.729327	-	ENSAPLG00020001571,ENSAPLG00020010819(GUCA1C),ENSAPLG00020012482(UPP2)
BP	GO:0016071	mRNA metabolic process	1	2	3	123	0.478802	0.729327	ENSAPLG00020001495	ENSAPLG00020001599,ENSAPLG00020003586
BP	GO:0043043	peptide biosynthetic process	4	1	5	217	0.479657	0.729327	ENSAPLG00020001058,ENSAPLG00020001416,ENSAPLG00020001525,ENSAPLG00020007651	ENSAPLG00020014869
BP	GO:0001775	cell activation	0	1	1	31	0.482123	0.729923	-	ENSAPLG00020005160
BP	GO:0051046	regulation of secretion	0	1	1	31	0.482123	0.729923	-	ENSAPLG00020001900(SYT10)
MF	GO:0016773	phosphotransferase activity, alcohol group as acceptor	9	3	12	530	0.483113	0.791976	ENSAPLG00020000075(MYLK4),ENSAPLG00020003814(STKLD1),ENSAPLG00020006661(WNK4),ENSAPLG00020011465(CDK3),ENSAPLG00020012377(SRMS),ENSAPLG00020012519(NEK11),ENSAPLG00020013076(ROS1),ENSAPLG00020014610,ENSAPLG00020015421	ENSAPLG00020007470,ENSAPLG00020008704(TRPM6),ENSAPLG00020015226
MF	GO:0097367	carbohydrate derivative binding	23	6	29	1309	0.483735	0.791976	ENSAPLG00020000075(MYLK4),ENSAPLG00020000086,ENSAPLG00020000236,ENSAPLG00020001416,ENSAPLG00020002746(ACAN),ENSAPLG00020003219,ENSAPLG00020003814(STKLD1),ENSAPLG00020004612,ENSAPLG00020006151,ENSAPLG00020006216(SMC1B),ENSAPLG00020006661(WNK4),ENSAPLG00020007325,ENSAPLG00020009508(P2RX6),ENSAPLG00020010114(ASS1),ENSAPLG00020011465(CDK3),ENSAPLG00020011910,ENSAPLG00020012377(SRMS),ENSAPLG0002001242…	ENSAPLG00020002467(MSH4),ENSAPLG00020007328,ENSAPLG00020008704(TRPM6),ENSAPLG00020011423,ENSAPLG00020014587,ENSAPLG00020015226
MF	GO:0004175	endopeptidase activity	6	0	6	258	0.490703	0.799331	ENSAPLG00020000566,ENSAPLG00020004354,ENSAPLG00020008044(ADAM8),ENSAPLG00020012874,ENSAPLG00020012877,ENSAPLG00020015311	-
BP	GO:0010638	positive regulation of organelle organization	1	0	1	32	0.493021	0.743227	ENSAPLG00020001263(VILL)	-
BP	GO:0032984	protein-containing complex disassembly	1	0	1	32	0.493021	0.743227	ENSAPLG00020001263(VILL)	-
MF	GO:0046982	protein heterodimerization activity	2	0	2	76	0.49405	0.799331	ENSAPLG00020004008,ENSAPLG00020004450	-
BP	GO:0006753	nucleoside phosphate metabolic process	0	3	3	126	0.494833	0.743248	-	ENSAPLG00020001571,ENSAPLG00020010819(GUCA1C),ENSAPLG00020012482(UPP2)
BP	GO:0009719	response to endogenous stimulus	1	1	2	79	0.496203	0.743248	ENSAPLG00020008045	ENSAPLG00020004948(FGF4)
BP	GO:0071495	cellular response to endogenous stimulus	1	1	2	79	0.496203	0.743248	ENSAPLG00020008045	ENSAPLG00020004948(FGF4)
MF	GO:0004721	phosphoprotein phosphatase activity	2	1	3	122	0.496396	0.799331	ENSAPLG00020000433(PP2D1),ENSAPLG00020016483(PPEF1)	ENSAPLG00020015197(EYA4)
MF	GO:0008236	serine-type peptidase activity	3	0	3	123	0.501853	0.799331	ENSAPLG00020012874,ENSAPLG00020012877,ENSAPLG00020015311	-
MF	GO:0016825	hydrolase activity, acting on acid phosphorus-nitrogen bonds	3	0	3	123	0.501853	0.799331	ENSAPLG00020012874,ENSAPLG00020012877,ENSAPLG00020015311	-
MF	GO:0017171	serine hydrolase activity	3	0	3	123	0.501853	0.799331	ENSAPLG00020012874,ENSAPLG00020012877,ENSAPLG00020015311	-
BP	GO:0009888	tissue development	1	0	1	33	0.503692	0.751269	ENSAPLG00020018415(OMD)	-
BP	GO:0010639	negative regulation of organelle organization	1	0	1	33	0.503692	0.751269	ENSAPLG00020001263(VILL)	-
MF	GO:0008227	G protein-coupled amine receptor activity	1	0	1	32	0.505112	0.799728	ENSAPLG00020005846(HTR1B)	-
BP	GO:0007167	enzyme linked receptor protein signaling pathway	2	1	3	128	0.505385	0.752201	ENSAPLG00020008045,ENSAPLG00020013076(ROS1)	ENSAPLG00020004948(FGF4)
MF	GO:0050662	coenzyme binding	2	2	4	170	0.506646	0.799728	ENSAPLG00020008779,ENSAPLG00020015325(PHGDH)	ENSAPLG00020008048(GCAT),ENSAPLG00020009878(ME1)
CC	GO:0031410	cytoplasmic vesicle	0	2	2	86	0.508467	0.761118	-	ENSAPLG00020003936,ENSAPLG00020017042
CC	GO:0097708	intracellular vesicle	0	2	2	86	0.508467	0.761118	-	ENSAPLG00020003936,ENSAPLG00020017042
MF	GO:0003735	structural constituent of ribosome	2	1	3	125	0.512674	0.802949	ENSAPLG00020001525,ENSAPLG00020007651	ENSAPLG00020014869
MF	GO:0017111	nucleoside-triphosphatase activity	9	1	10	449	0.513249	0.802949	ENSAPLG00020001416,ENSAPLG00020003219,ENSAPLG00020004612,ENSAPLG00020012420,ENSAPLG00020012425,ENSAPLG00020012623,ENSAPLG00020015845,ENSAPLG00020015905,ENSAPLG00020017828(DHX32)	ENSAPLG00020004574
BP	GO:0003013	circulatory system process	1	0	1	34	0.514139	0.760407	ENSAPLG00020005846(HTR1B)	-
BP	GO:0008015	blood circulation	1	0	1	34	0.514139	0.760407	ENSAPLG00020005846(HTR1B)	-
BP	GO:0051604	protein maturation	1	0	1	34	0.514139	0.760407	ENSAPLG00020015420	-
MF	GO:0016836	hydro-lyase activity	0	1	1	33	0.515889	0.803508	-	ENSAPLG00020000730
BP	GO:0007166	cell surface receptor signaling pathway	3	4	7	323	0.519315	0.761368	ENSAPLG00020002304(GHRHR),ENSAPLG00020008045,ENSAPLG00020013076(ROS1)	ENSAPLG00020002179,ENSAPLG00020004948(FGF4),ENSAPLG00020012177,ENSAPLG00020014324(NETO2)
BP	GO:0043604	amide biosynthetic process	4	1	5	227	0.519632	0.761368	ENSAPLG00020001058,ENSAPLG00020001416,ENSAPLG00020001525,ENSAPLG00020007651	ENSAPLG00020014869
BP	GO:0030030	cell projection organization	1	1	2	83	0.522611	0.761368	ENSAPLG00020017128	ENSAPLG00020017044
BP	GO:0048468	cell development	1	1	2	83	0.522611	0.761368	ENSAPLG00020017380(BRINP2)	ENSAPLG00020017044
BP	GO:0120036	plasma membrane bounded cell projection organization	1	1	2	83	0.522611	0.761368	ENSAPLG00020017128	ENSAPLG00020017044
BP	GO:0006575	cellular modified amino acid metabolic process	1	0	1	35	0.524368	0.761368	ENSAPLG00020001416	-
BP	GO:0006821	chloride transport	0	1	1	35	0.524368	0.761368	-	ENSAPLG00020004135(SLC26A1)
BP	GO:0051129	negative regulation of cellular component organization	1	0	1	35	0.524368	0.761368	ENSAPLG00020001263(VILL)	-
BP	GO:0033554	cellular response to stress	2	2	4	180	0.524522	0.761368	ENSAPLG00020000178,ENSAPLG00020001843(SH3RF3)	ENSAPLG00020001599,ENSAPLG00020002467(MSH4)
MF	GO:0035639	purine ribonucleoside triphosphate binding	21	6	27	1240	0.524656	0.811754	ENSAPLG00020000075(MYLK4),ENSAPLG00020000086,ENSAPLG00020000236,ENSAPLG00020001416,ENSAPLG00020003219,ENSAPLG00020003814(STKLD1),ENSAPLG00020004612,ENSAPLG00020006151,ENSAPLG00020006216(SMC1B),ENSAPLG00020006661(WNK4),ENSAPLG00020009508(P2RX6),ENSAPLG00020010114(ASS1),ENSAPLG00020011465(CDK3),ENSAPLG00020011910,ENSAPLG00020012377(SRMS),ENSAPLG00020012425,ENSAPLG00020012519(NEK11),ENSAPLG000200126…	ENSAPLG00020002467(MSH4),ENSAPLG00020007328,ENSAPLG00020008704(TRPM6),ENSAPLG00020011423,ENSAPLG00020014587,ENSAPLG00020015226
MF	GO:0016835	carbon-oxygen lyase activity	0	1	1	34	0.526431	0.811754	-	ENSAPLG00020000730
CC	GO:0031982	vesicle	0	2	2	89	0.526939	0.761118	-	ENSAPLG00020003936,ENSAPLG00020017042
CC	GO:0098805	whole membrane	1	1	2	89	0.526939	0.761118	ENSAPLG00020005916(ATP6V1G3)	ENSAPLG00020003936
MF	GO:0016798	hydrolase activity, acting on glycosyl bonds	1	1	2	81	0.528101	0.811754	ENSAPLG00020011745(LYZ)	ENSAPLG00020015629(KLB)
CC	GO:0000139	Golgi membrane	0	1	1	38	0.531504	0.761118	-	ENSAPLG00020008982
BP	GO:0046434	organophosphate catabolic process	0	1	1	36	0.534382	0.772495	-	ENSAPLG00020012482(UPP2)
BP	GO:0051130	positive regulation of cellular component organization	1	0	1	36	0.534382	0.772495	ENSAPLG00020001263(VILL)	-
MF	GO:0004713	protein tyrosine kinase activity	2	0	2	82	0.534724	0.814372	ENSAPLG00020012377(SRMS),ENSAPLG00020013076(ROS1)	-
MF	GO:0008188	neuropeptide receptor activity	1	0	1	35	0.536745	0.814372	ENSAPLG00020004275(NPY2R)	-
MF	GO:0030674	protein-macromolecule adaptor activity	0	1	1	35	0.536745	0.814372	-	ENSAPLG00020012489(GRIP2)
CC	GO:0042995	cell projection	1	0	1	39	0.540795	0.761118	ENSAPLG00020015845	-
CC	GO:0120025	plasma membrane bounded cell projection	1	0	1	39	0.540795	0.761118	ENSAPLG00020015845	-
BP	GO:0006163	purine nucleotide metabolic process	0	2	2	86	0.541805	0.780022	-	ENSAPLG00020001571,ENSAPLG00020010819(GUCA1C)
BP	GO:0007169	transmembrane receptor protein tyrosine kinase signaling pathway	1	1	2	86	0.541805	0.780022	ENSAPLG00020013076(ROS1)	ENSAPLG00020004948(FGF4)
MF	GO:0016788	hydrolase activity, acting on ester bonds	5	5	10	460	0.544473	0.815175	ENSAPLG00020000433(PP2D1),ENSAPLG00020001398(GDPD4),ENSAPLG00020004614,ENSAPLG00020005208,ENSAPLG00020016483(PPEF1)	ENSAPLG00020000478(EXD1),ENSAPLG00020001571,ENSAPLG00020004161(PDE6B),ENSAPLG00020007414(PLA2G2E),ENSAPLG00020015197(EYA4)
MF	GO:0016811	hydrolase activity, acting on carbon-nitrogen (but not peptide) bonds, in linear amides	1	0	1	36	0.546836	0.815175	ENSAPLG00020006958	-
MF	GO:0008509	anion transmembrane transporter activity	0	2	2	84	0.547778	0.815175	-	ENSAPLG00020004135(SLC26A1),ENSAPLG00020007723
MF	GO:0008237	metallopeptidase activity	3	0	3	132	0.549543	0.815175	ENSAPLG00020000566,ENSAPLG00020004354,ENSAPLG00020008044(ADAM8)	-
CC	GO:0005794	Golgi apparatus	1	1	2	93	0.550841	0.765803	ENSAPLG00020017381(GAL3ST2)	ENSAPLG00020008982
BP	GO:0030154	cell differentiation	2	1	3	137	0.551413	0.792234	ENSAPLG00020008045,ENSAPLG00020017380(BRINP2)	ENSAPLG00020017044
MF	GO:0016462	pyrophosphatase activity	9	1	10	463	0.552866	0.815175	ENSAPLG00020001416,ENSAPLG00020003219,ENSAPLG00020004612,ENSAPLG00020012420,ENSAPLG00020012425,ENSAPLG00020012623,ENSAPLG00020015845,ENSAPLG00020015905,ENSAPLG00020017828(DHX32)	ENSAPLG00020004574
BP	GO:0006352	DNA-templated transcription, initiation	1	0	1	38	0.553787	0.79241	ENSAPLG00020004008	-
BP	GO:0060271	cilium assembly	1	0	1	38	0.553787	0.79241	ENSAPLG00020017128	-
BP	GO:0009966	regulation of signal transduction	3	1	4	188	0.559107	0.798401	ENSAPLG00020001843(SH3RF3),ENSAPLG00020008045,ENSAPLG00020008923	ENSAPLG00020014324(NETO2)
MF	GO:0032555	purine ribonucleotide binding	21	6	27	1260	0.560144	0.815175	ENSAPLG00020000075(MYLK4),ENSAPLG00020000086,ENSAPLG00020000236,ENSAPLG00020001416,ENSAPLG00020003219,ENSAPLG00020003814(STKLD1),ENSAPLG00020004612,ENSAPLG00020006151,ENSAPLG00020006216(SMC1B),ENSAPLG00020006661(WNK4),ENSAPLG00020009508(P2RX6),ENSAPLG00020010114(ASS1),ENSAPLG00020011465(CDK3),ENSAPLG00020011910,ENSAPLG00020012377(SRMS),ENSAPLG00020012425,ENSAPLG00020012519(NEK11),ENSAPLG000200126…	ENSAPLG00020002467(MSH4),ENSAPLG00020007328,ENSAPLG00020008704(TRPM6),ENSAPLG00020011423,ENSAPLG00020014587,ENSAPLG00020015226
BP	GO:0048869	cellular developmental process	2	1	3	139	0.561298	0.79936	ENSAPLG00020008045,ENSAPLG00020017380(BRINP2)	ENSAPLG00020017044
MF	GO:0042578	phosphoric ester hydrolase activity	3	2	5	230	0.562145	0.815175	ENSAPLG00020000433(PP2D1),ENSAPLG00020001398(GDPD4),ENSAPLG00020016483(PPEF1)	ENSAPLG00020004161(PDE6B),ENSAPLG00020015197(EYA4)
BP	GO:0031175	neuron projection development	0	1	1	39	0.563186	0.79936	-	ENSAPLG00020017044
BP	GO:0044242	cellular lipid catabolic process	0	1	1	39	0.563186	0.79936	-	ENSAPLG00020000730
MF	GO:0016818	hydrolase activity, acting on acid anhydrides, in phosphorus-containing anhydrides	9	1	10	467	0.563966	0.815175	ENSAPLG00020001416,ENSAPLG00020003219,ENSAPLG00020004612,ENSAPLG00020012420,ENSAPLG00020012425,ENSAPLG00020012623,ENSAPLG00020015845,ENSAPLG00020015905,ENSAPLG00020017828(DHX32)	ENSAPLG00020004574
MF	GO:0004386	helicase activity	1	0	1	38	0.566365	0.815175	ENSAPLG00020017828(DHX32)	-
MF	GO:0030170	pyridoxal phosphate binding	0	1	1	38	0.566365	0.815175	-	ENSAPLG00020008048(GCAT)
MF	GO:0070279	vitamin B6 binding	0	1	1	38	0.566365	0.815175	-	ENSAPLG00020008048(GCAT)
BP	GO:0032501	multicellular organismal process	6	4	10	485	0.568795	0.805698	ENSAPLG00020001469,ENSAPLG00020005846(HTR1B),ENSAPLG00020011330,ENSAPLG00020016483(PPEF1),ENSAPLG00020017380(BRINP2),ENSAPLG00020018415(OMD)	ENSAPLG00020000750,ENSAPLG00020010819(GUCA1C),ENSAPLG00020015197(EYA4),ENSAPLG00020017044
BP	GO:0007178	transmembrane receptor protein serine/threonine kinase signaling pathway	1	0	1	40	0.572387	0.809158	ENSAPLG00020008045	-
MF	GO:0016817	hydrolase activity, acting on acid anhydrides	9	1	10	471	0.574955	0.815175	ENSAPLG00020001416,ENSAPLG00020003219,ENSAPLG00020004612,ENSAPLG00020012420,ENSAPLG00020012425,ENSAPLG00020012623,ENSAPLG00020015845,ENSAPLG00020015905,ENSAPLG00020017828(DHX32)	ENSAPLG00020004574
MF	GO:0017076	purine nucleotide binding	21	6	27	1269	0.575868	0.815175	ENSAPLG00020000075(MYLK4),ENSAPLG00020000086,ENSAPLG00020000236,ENSAPLG00020001416,ENSAPLG00020003219,ENSAPLG00020003814(STKLD1),ENSAPLG00020004612,ENSAPLG00020006151,ENSAPLG00020006216(SMC1B),ENSAPLG00020006661(WNK4),ENSAPLG00020009508(P2RX6),ENSAPLG00020010114(ASS1),ENSAPLG00020011465(CDK3),ENSAPLG00020011910,ENSAPLG00020012377(SRMS),ENSAPLG00020012425,ENSAPLG00020012519(NEK11),ENSAPLG000200126…	ENSAPLG00020002467(MSH4),ENSAPLG00020007328,ENSAPLG00020008704(TRPM6),ENSAPLG00020011423,ENSAPLG00020014587,ENSAPLG00020015226
CC	GO:0005875	microtubule associated complex	1	0	1	43	0.576168	0.791364	ENSAPLG00020015845	-
MF	GO:0001653	peptide receptor activity	1	1	2	89	0.579282	0.815175	ENSAPLG00020004275(NPY2R)	ENSAPLG00020016526(GRPR)
MF	GO:0008528	G protein-coupled peptide receptor activity	1	1	2	89	0.579282	0.815175	ENSAPLG00020004275(NPY2R)	ENSAPLG00020016526(GRPR)
MF	GO:0016853	isomerase activity	1	1	2	89	0.579282	0.815175	ENSAPLG00020017035	ENSAPLG00020005265
MF	GO:0020037	heme binding	2	0	2	89	0.579282	0.815175	ENSAPLG00020008630,ENSAPLG00020017978(MB)	-
MF	GO:0032553	ribonucleotide binding	21	6	27	1271	0.579338	0.815175	ENSAPLG00020000075(MYLK4),ENSAPLG00020000086,ENSAPLG00020000236,ENSAPLG00020001416,ENSAPLG00020003219,ENSAPLG00020003814(STKLD1),ENSAPLG00020004612,ENSAPLG00020006151,ENSAPLG00020006216(SMC1B),ENSAPLG00020006661(WNK4),ENSAPLG00020009508(P2RX6),ENSAPLG00020010114(ASS1),ENSAPLG00020011465(CDK3),ENSAPLG00020011910,ENSAPLG00020012377(SRMS),ENSAPLG00020012425,ENSAPLG00020012519(NEK11),ENSAPLG000200126…	ENSAPLG00020002467(MSH4),ENSAPLG00020007328,ENSAPLG00020008704(TRPM6),ENSAPLG00020011423,ENSAPLG00020014587,ENSAPLG00020015226
BP	GO:0007268	chemical synaptic transmission	1	0	1	41	0.581397	0.810501	ENSAPLG00020005846(HTR1B)	-
BP	GO:0030031	cell projection assembly	1	0	1	41	0.581397	0.810501	ENSAPLG00020017128	-
BP	GO:0030258	lipid modification	0	1	1	41	0.581397	0.810501	-	ENSAPLG00020000730
BP	GO:0098916	anterograde trans-synaptic signaling	1	0	1	41	0.581397	0.810501	ENSAPLG00020005846(HTR1B)	-
BP	GO:0099537	trans-synaptic signaling	1	0	1	41	0.581397	0.810501	ENSAPLG00020005846(HTR1B)	-
BP	GO:0120031	plasma membrane bounded cell projection assembly	1	0	1	41	0.581397	0.810501	ENSAPLG00020017128	-
BP	GO:1901700	response to oxygen-containing compound	1	0	1	41	0.581397	0.810501	ENSAPLG00020009508(P2RX6)	-
MF	GO:0008233	peptidase activity	8	1	9	427	0.584456	0.815175	ENSAPLG00020000566,ENSAPLG00020004354,ENSAPLG00020007963(ADAMTSL1),ENSAPLG00020008044(ADAM8),ENSAPLG00020012874,ENSAPLG00020012877,ENSAPLG00020015311,ENSAPLG00020015420	ENSAPLG00020000823(SCRN1)
MF	GO:0008135	translation factor activity, RNA binding	1	0	1	40	0.585055	0.815175	ENSAPLG00020001058	-
BP	GO:0044782	cilium organization	1	0	1	42	0.590217	0.818114	ENSAPLG00020017128	-
BP	GO:0099536	synaptic signaling	1	0	1	42	0.590217	0.818114	ENSAPLG00020005846(HTR1B)	-
BP	GO:0072521	purine-containing compound metabolic process	0	2	2	94	0.590344	0.818114	-	ENSAPLG00020001571,ENSAPLG00020010819(GUCA1C)
CC	GO:0045202	synapse	0	1	1	45	0.59283	0.796562	-	ENSAPLG00020017042
MF	GO:0016301	kinase activity	9	3	12	573	0.593764	0.815175	ENSAPLG00020000075(MYLK4),ENSAPLG00020003814(STKLD1),ENSAPLG00020006661(WNK4),ENSAPLG00020011465(CDK3),ENSAPLG00020012377(SRMS),ENSAPLG00020012519(NEK11),ENSAPLG00020013076(ROS1),ENSAPLG00020014610,ENSAPLG00020015421	ENSAPLG00020007470,ENSAPLG00020008704(TRPM6),ENSAPLG00020015226
CC	GO:0000785	chromatin	2	0	2	101	0.596089	0.796562	ENSAPLG00020004008,ENSAPLG00020004450	-
BP	GO:0030833	regulation of actin filament polymerization	1	0	1	43	0.598853	0.826651	ENSAPLG00020001263(VILL)	-
BP	GO:0032271	regulation of protein polymerization	1	0	1	43	0.598853	0.826651	ENSAPLG00020001263(VILL)	-
CC	GO:0098798	mitochondrial protein complex	0	1	1	46	0.600915	0.796562	-	ENSAPLG00020000730
BP	GO:0046903	secretion	0	2	2	96	0.60187	0.829191	-	ENSAPLG00020001900(SYT10),ENSAPLG00020007414(PLA2G2E)
MF	GO:0003690	double-stranded DNA binding	0	1	1	42	0.602944	0.815175	-	ENSAPLG00020002467(MSH4)
MF	GO:0009055	electron transfer activity	0	1	1	42	0.602944	0.815175	-	ENSAPLG00020001892
MF	GO:0046906	tetrapyrrole binding	2	0	2	93	0.60331	0.815175	ENSAPLG00020008630,ENSAPLG00020017978(MB)	-
BP	GO:0040011	locomotion	1	1	2	97	0.607541	0.835369	ENSAPLG00020017128	ENSAPLG00020005160
MF	GO:0004714	transmembrane receptor protein tyrosine kinase activity	1	0	1	43	0.611598	0.815175	ENSAPLG00020013076(ROS1)	-
MF	GO:0090079	translation regulator activity, nucleic acid binding	1	0	1	43	0.611598	0.815175	ENSAPLG00020001058	-
MF	GO:0000166	nucleotide binding	22	7	29	1385	0.613482	0.815175	ENSAPLG00020000075(MYLK4),ENSAPLG00020000086,ENSAPLG00020000236,ENSAPLG00020001416,ENSAPLG00020003219,ENSAPLG00020003814(STKLD1),ENSAPLG00020004612,ENSAPLG00020006151,ENSAPLG00020006216(SMC1B),ENSAPLG00020006661(WNK4),ENSAPLG00020009508(P2RX6),ENSAPLG00020010114(ASS1),ENSAPLG00020011465(CDK3),ENSAPLG00020011910,ENSAPLG00020012377(SRMS),ENSAPLG00020012425,ENSAPLG00020012519(NEK11),ENSAPLG000200126…	ENSAPLG00020002467(MSH4),ENSAPLG00020007328,ENSAPLG00020008704(TRPM6),ENSAPLG00020009878(ME1),ENSAPLG00020011423,ENSAPLG00020014587,ENSAPLG00020015226
MF	GO:1901265	nucleoside phosphate binding	22	7	29	1385	0.613482	0.815175	ENSAPLG00020000075(MYLK4),ENSAPLG00020000086,ENSAPLG00020000236,ENSAPLG00020001416,ENSAPLG00020003219,ENSAPLG00020003814(STKLD1),ENSAPLG00020004612,ENSAPLG00020006151,ENSAPLG00020006216(SMC1B),ENSAPLG00020006661(WNK4),ENSAPLG00020009508(P2RX6),ENSAPLG00020010114(ASS1),ENSAPLG00020011465(CDK3),ENSAPLG00020011910,ENSAPLG00020012377(SRMS),ENSAPLG00020012425,ENSAPLG00020012519(NEK11),ENSAPLG000200126…	ENSAPLG00020002467(MSH4),ENSAPLG00020007328,ENSAPLG00020008704(TRPM6),ENSAPLG00020009878(ME1),ENSAPLG00020011423,ENSAPLG00020014587,ENSAPLG00020015226
MF	GO:0005506	iron ion binding	2	0	2	95	0.614932	0.815175	ENSAPLG00020008630,ENSAPLG00020016483(PPEF1)	-
MF	GO:0015276	ligand-gated ion channel activity	2	0	2	95	0.614932	0.815175	ENSAPLG00020005583(KCNJ6),ENSAPLG00020009508(P2RX6)	-
MF	GO:0016829	lyase activity	1	1	2	95	0.614932	0.815175	ENSAPLG00020003339	ENSAPLG00020000730
MF	GO:0022834	ligand-gated channel activity	2	0	2	95	0.614932	0.815175	ENSAPLG00020005583(KCNJ6),ENSAPLG00020009508(P2RX6)	-
MF	GO:0008092	cytoskeletal protein binding	5	1	6	293	0.615514	0.815175	ENSAPLG00020001263(VILL),ENSAPLG00020003219,ENSAPLG00020010070(AIF1L),ENSAPLG00020012425,ENSAPLG00020012623	ENSAPLG00020000829(WIPF3)
BP	GO:0007005	mitochondrion organization	1	0	1	45	0.615585	0.841499	ENSAPLG00020013823	-
BP	GO:0030041	actin filament polymerization	1	0	1	45	0.615585	0.841499	ENSAPLG00020001263(VILL)	-
BP	GO:0043254	regulation of protein-containing complex assembly	1	0	1	45	0.615585	0.841499	ENSAPLG00020001263(VILL)	-
BP	GO:0006325	chromatin organization	1	1	2	99	0.618701	0.842486	ENSAPLG00020015905	ENSAPLG00020004574
BP	GO:1902531	regulation of intracellular signal transduction	2	0	2	99	0.618701	0.842486	ENSAPLG00020001843(SH3RF3),ENSAPLG00020008923	-
MF	GO:0048037	cofactor binding	4	2	6	294	0.618828	0.815175	ENSAPLG00020008630,ENSAPLG00020008779,ENSAPLG00020015325(PHGDH),ENSAPLG00020017978(MB)	ENSAPLG00020008048(GCAT),ENSAPLG00020009878(ME1)
MF	GO:0003707	steroid hormone receptor activity	0	1	1	44	0.620064	0.815175	-	ENSAPLG00020001357(RXRG)
MF	GO:0004842	ubiquitin-protein transferase activity	1	1	2	96	0.620645	0.815175	ENSAPLG00020007985(FBXO40)	ENSAPLG00020001599
BP	GO:0006508	proteolysis	8	1	9	456	0.623039	0.843208	ENSAPLG00020000178,ENSAPLG00020000566,ENSAPLG00020004354,ENSAPLG00020007048(TFPI2),ENSAPLG00020008044(ADAM8),ENSAPLG00020012877,ENSAPLG00020015311,ENSAPLG00020015420	ENSAPLG00020000823(SCRN1)
BP	GO:0008064	regulation of actin polymerization or depolymerization	1	0	1	46	0.623689	0.843208	ENSAPLG00020001263(VILL)	-
BP	GO:0030832	regulation of actin filament length	1	0	1	46	0.623689	0.843208	ENSAPLG00020001263(VILL)	-
BP	GO:0044255	cellular lipid metabolic process	1	3	4	204	0.624022	0.843208	ENSAPLG00020017381(GAL3ST2)	ENSAPLG00020000730,ENSAPLG00020001137(EHHADH),ENSAPLG00020007414(PLA2G2E)
BP	GO:0055086	nucleobase-containing small molecule metabolic process	0	3	3	153	0.626703	0.845209	-	ENSAPLG00020001571,ENSAPLG00020010819(GUCA1C),ENSAPLG00020012482(UPP2)
BP	GO:0015074	DNA integration	1	0	1	47	0.631623	0.850216	ENSAPLG00020004614	-
MF	GO:0003779	actin binding	2	1	3	150	0.63639	0.832748	ENSAPLG00020001263(VILL),ENSAPLG00020010070(AIF1L)	ENSAPLG00020000829(WIPF3)
BP	GO:0016477	cell migration	0	1	1	48	0.639391	0.85637	-	ENSAPLG00020005160
BP	GO:1901615	organic hydroxy compound metabolic process	0	1	1	48	0.639391	0.85637	-	ENSAPLG00020007723
BP	GO:0008610	lipid biosynthetic process	1	1	2	104	0.645536	0.85637	ENSAPLG00020017381(GAL3ST2)	ENSAPLG00020007723
BP	GO:0006887	exocytosis	0	1	1	49	0.646996	0.85637	-	ENSAPLG00020001900(SYT10)
BP	GO:0006935	chemotaxis	0	1	1	49	0.646996	0.85637	-	ENSAPLG00020005160
BP	GO:0042330	taxis	0	1	1	49	0.646996	0.85637	-	ENSAPLG00020005160
BP	GO:0048666	neuron development	0	1	1	49	0.646996	0.85637	-	ENSAPLG00020017044
BP	GO:0110053	regulation of actin filament organization	1	0	1	49	0.646996	0.85637	ENSAPLG00020001263(VILL)	-
MF	GO:0060090	molecular adaptor activity	0	1	1	48	0.65213	0.8489	-	ENSAPLG00020012489(GRIP2)
MF	GO:0019787	ubiquitin-like protein transferase activity	1	1	2	102	0.653557	0.8489	ENSAPLG00020007985(FBXO40)	ENSAPLG00020001599
BP	GO:0006412	translation	3	1	4	212	0.654148	0.85637	ENSAPLG00020001058,ENSAPLG00020001525,ENSAPLG00020007651	ENSAPLG00020014869
BP	GO:0006643	membrane lipid metabolic process	1	0	1	50	0.654442	0.85637	ENSAPLG00020017381(GAL3ST2)	-
BP	GO:0006790	sulfur compound metabolic process	0	1	1	50	0.654442	0.85637	-	ENSAPLG00020001571
BP	GO:0032535	regulation of cellular component size	1	0	1	50	0.654442	0.85637	ENSAPLG00020001263(VILL)	-
BP	GO:0042127	regulation of cell population proliferation	0	1	1	50	0.654442	0.85637	-	ENSAPLG00020005573
BP	GO:0080134	regulation of response to stress	1	0	1	50	0.654442	0.85637	ENSAPLG00020001843(SH3RF3)	-
BP	GO:1902903	regulation of supramolecular fiber organization	1	0	1	50	0.654442	0.85637	ENSAPLG00020001263(VILL)	-
CC	GO:0012505	endomembrane system	2	3	5	281	0.656337	0.850954	ENSAPLG00020015420,ENSAPLG00020017381(GAL3ST2)	ENSAPLG00020003936,ENSAPLG00020008982,ENSAPLG00020017042
CC	GO:0005694	chromosome	3	0	3	170	0.656877	0.850954	ENSAPLG00020004008,ENSAPLG00020004450,ENSAPLG00020006216(SMC1B)	-
BP	GO:0015698	inorganic anion transport	0	1	1	51	0.661732	0.864302	-	ENSAPLG00020004135(SLC26A1)
MF	GO:0005515	protein binding	50	26	76	3621	0.666173	0.862107	ENSAPLG00020000178,ENSAPLG00020000236,ENSAPLG00020001263(VILL),ENSAPLG00020001606,ENSAPLG00020001843(SH3RF3),ENSAPLG00020002409,ENSAPLG00020002779(DNAJB13),ENSAPLG00020003219,ENSAPLG00020003288(LRRC10B),ENSAPLG00020003462(WFIKKN1),ENSAPLG00020004008,ENSAPLG00020004450,ENSAPLG00020004903(LRRC46),ENSAPLG00020005424,ENSAPLG00020005640,ENSAPLG00020006043,ENSAPLG00020006151,ENSAPLG00020006205(TSHR),EN…	ENSAPLG00020000364(TRIM35),ENSAPLG00020000829(WIPF3),ENSAPLG00020001490(SEMA3E),ENSAPLG00020001599,ENSAPLG00020003732,ENSAPLG00020004125,ENSAPLG00020004161(PDE6B),ENSAPLG00020004948(FGF4),ENSAPLG00020004994(SOWAHB),ENSAPLG00020005160,ENSAPLG00020008522,ENSAPLG00020008574,ENSAPLG00020010242,ENSAPLG00020010281,ENSAPLG00020010286,ENSAPLG00020010306,ENSAPLG00020010651,ENSAPLG00020011723,ENSAPLG000200…
BP	GO:0008154	actin polymerization or depolymerization	1	0	1	52	0.668868	0.87162	ENSAPLG00020001263(VILL)	-
BP	GO:0006811	ion transport	4	6	10	525	0.66981	0.87162	ENSAPLG00020003861(ATP4B),ENSAPLG00020005583(KCNJ6),ENSAPLG00020005916(ATP6V1G3),ENSAPLG00020009508(P2RX6)	ENSAPLG00020004135(SLC26A1),ENSAPLG00020007414(PLA2G2E),ENSAPLG00020008704(TRPM6),ENSAPLG00020011423,ENSAPLG00020014324(NETO2),ENSAPLG00020018222(ATP6V0A4)
MF	GO:0005319	lipid transporter activity	0	1	1	51	0.674398	0.868597	-	ENSAPLG00020007723
BP	GO:0006732	coenzyme metabolic process	0	1	1	53	0.675855	0.876247	-	ENSAPLG00020001571
BP	GO:0051259	protein complex oligomerization	0	1	1	53	0.675855	0.876247	-	ENSAPLG00020008704(TRPM6)
MF	GO:0022857	transmembrane transporter activity	3	10	13	657	0.676124	0.868597	ENSAPLG00020005583(KCNJ6),ENSAPLG00020005916(ATP6V1G3),ENSAPLG00020009508(P2RX6)	ENSAPLG00020001379(AQP11),ENSAPLG00020001892,ENSAPLG00020004135(SLC26A1),ENSAPLG00020004526(SLC5A11),ENSAPLG00020005825,ENSAPLG00020007723,ENSAPLG00020008704(TRPM6),ENSAPLG00020013389(SLC37A2),ENSAPLG00020013543(AQP9),ENSAPLG00020018222(ATP6V0A4)
BP	GO:0044265	cellular macromolecule catabolic process	2	1	3	165	0.67724	0.876429	ENSAPLG00020000178,ENSAPLG00020001495	ENSAPLG00020003586
BP	GO:0010646	regulation of cell communication	3	1	4	219	0.679165	0.87704	ENSAPLG00020001843(SH3RF3),ENSAPLG00020008045,ENSAPLG00020008923	ENSAPLG00020014324(NETO2)
MF	GO:0008047	enzyme activator activity	0	2	2	107	0.679219	0.869161	-	ENSAPLG00020010450(AZIN2),ENSAPLG00020010819(GUCA1C)
CC	GO:1902495	transmembrane transporter complex	1	0	1	57	0.680017	0.869422	ENSAPLG00020003861(ATP4B)	-
BP	GO:0007049	cell cycle	3	0	3	166	0.681217	0.87704	ENSAPLG00020009560(GAS1),ENSAPLG00020012392(RPRM),ENSAPLG00020017380(BRINP2)	-
MF	GO:0045182	translation regulator activity	1	0	1	52	0.681501	0.869161	ENSAPLG00020001058	-
BP	GO:0032956	regulation of actin cytoskeleton organization	1	0	1	54	0.682696	0.87704	ENSAPLG00020001263(VILL)	-
BP	GO:0032970	regulation of actin filament-based process	1	0	1	54	0.682696	0.87704	ENSAPLG00020001263(VILL)	-
BP	GO:0051276	chromosome organization	2	1	3	167	0.685158	0.878599	ENSAPLG00020006216(SMC1B),ENSAPLG00020015905	ENSAPLG00020004574
CC	GO:1990351	transporter complex	1	0	1	58	0.686386	0.869422	ENSAPLG00020003861(ATP4B)	-
MF	GO:0015103	inorganic anion transmembrane transporter activity	0	1	1	53	0.688449	0.871706	-	ENSAPLG00020004135(SLC26A1)
MF	GO:0042626	ATPase-coupled transmembrane transporter activity	1	0	1	53	0.688449	0.871706	ENSAPLG00020005916(ATP6V1G3)	-
MF	GO:0016791	phosphatase activity	2	1	3	164	0.695435	0.877395	ENSAPLG00020000433(PP2D1),ENSAPLG00020016483(PPEF1)	ENSAPLG00020015197(EYA4)
BP	GO:0051258	protein polymerization	1	0	1	56	0.695949	0.890625	ENSAPLG00020001263(VILL)	-
BP	GO:0006796	phosphate-containing compound metabolic process	10	7	17	891	0.697734	0.890625	ENSAPLG00020000075(MYLK4),ENSAPLG00020000433(PP2D1),ENSAPLG00020001843(SH3RF3),ENSAPLG00020003814(STKLD1),ENSAPLG00020006661(WNK4),ENSAPLG00020011465(CDK3),ENSAPLG00020012377(SRMS),ENSAPLG00020012519(NEK11),ENSAPLG00020013076(ROS1),ENSAPLG00020015421	ENSAPLG00020001571,ENSAPLG00020007414(PLA2G2E),ENSAPLG00020008704(TRPM6),ENSAPLG00020010819(GUCA1C),ENSAPLG00020012482(UPP2),ENSAPLG00020014540,ENSAPLG00020015226
BP	GO:0007399	nervous system development	1	1	2	115	0.699317	0.890625	ENSAPLG00020017380(BRINP2)	ENSAPLG00020017044
BP	GO:0023051	regulation of signaling	3	1	4	225	0.699596	0.890625	ENSAPLG00020001843(SH3RF3),ENSAPLG00020008045,ENSAPLG00020008923	ENSAPLG00020014324(NETO2)
MF	GO:0004620	phospholipase activity	0	1	1	55	0.701896	0.879244	-	ENSAPLG00020007414(PLA2G2E)
MF	GO:0019199	transmembrane receptor protein kinase activity	1	0	1	55	0.701896	0.879244	ENSAPLG00020013076(ROS1)	-
BP	GO:0006793	phosphorus metabolic process	10	7	17	894	0.703069	0.890876	ENSAPLG00020000075(MYLK4),ENSAPLG00020000433(PP2D1),ENSAPLG00020001843(SH3RF3),ENSAPLG00020003814(STKLD1),ENSAPLG00020006661(WNK4),ENSAPLG00020011465(CDK3),ENSAPLG00020012377(SRMS),ENSAPLG00020012519(NEK11),ENSAPLG00020013076(ROS1),ENSAPLG00020015421	ENSAPLG00020001571,ENSAPLG00020007414(PLA2G2E),ENSAPLG00020008704(TRPM6),ENSAPLG00020010819(GUCA1C),ENSAPLG00020012482(UPP2),ENSAPLG00020014540,ENSAPLG00020015226
CC	GO:0031090	organelle membrane	2	2	4	240	0.703202	0.880566	ENSAPLG00020005916(ATP6V1G3),ENSAPLG00020015420	ENSAPLG00020003936,ENSAPLG00020008982
BP	GO:0022402	cell cycle process	2	0	2	116	0.703857	0.890876	ENSAPLG00020009560(GAS1),ENSAPLG00020012392(RPRM)	-
MF	GO:0008238	exopeptidase activity	0	1	1	56	0.708402	0.881121	-	ENSAPLG00020000823(SCRN1)
MF	GO:0015399	primary active transmembrane transporter activity	1	0	1	56	0.708402	0.881121	ENSAPLG00020005916(ATP6V1G3)	-
BP	GO:0000375	RNA splicing, via transesterification reactions	0	1	1	58	0.708652	0.890876	-	ENSAPLG00020001599
BP	GO:0000377	RNA splicing, via transesterification reactions with bulged adenosine as nucleophile	0	1	1	58	0.708652	0.890876	-	ENSAPLG00020001599
BP	GO:0000398	mRNA splicing, via spliceosome	0	1	1	58	0.708652	0.890876	-	ENSAPLG00020001599
BP	GO:0006164	purine nucleotide biosynthetic process	0	1	1	58	0.708652	0.890876	-	ENSAPLG00020010819(GUCA1C)
BP	GO:0044087	regulation of cellular component biogenesis	1	0	1	58	0.708652	0.890876	ENSAPLG00020001263(VILL)	-
CC	GO:0005789	endoplasmic reticulum membrane	1	0	1	62	0.710632	0.880566	ENSAPLG00020015420	-
MF	GO:0016772	transferase activity, transferring phosphorus-containing groups	10	3	13	675	0.712992	0.882391	ENSAPLG00020000075(MYLK4),ENSAPLG00020003814(STKLD1),ENSAPLG00020004614,ENSAPLG00020006661(WNK4),ENSAPLG00020011465(CDK3),ENSAPLG00020012377(SRMS),ENSAPLG00020012519(NEK11),ENSAPLG00020013076(ROS1),ENSAPLG00020014610,ENSAPLG00020015421	ENSAPLG00020007470,ENSAPLG00020008704(TRPM6),ENSAPLG00020015226
MF	GO:0004523	RNA-DNA hybrid ribonuclease activity	1	0	1	57	0.714765	0.882391	ENSAPLG00020004614	-
MF	GO:0005488	binding	92	60	152	7166	0.716943	0.882391	ENSAPLG00020000075(MYLK4),ENSAPLG00020000086,ENSAPLG00020000178,ENSAPLG00020000231(GPR143),ENSAPLG00020000236,ENSAPLG00020001034(HOXA4),ENSAPLG00020001058,ENSAPLG00020001263(VILL),ENSAPLG00020001416,ENSAPLG00020001469,ENSAPLG00020001525,ENSAPLG00020001606,ENSAPLG00020001843(SH3RF3),ENSAPLG00020002120,ENSAPLG00020002331,ENSAPLG00020002409,ENSAPLG00020002746(ACAN),ENSAPLG00020002766(IGF2BP1),ENSAPL…	ENSAPLG00020000364(TRIM35),ENSAPLG00020000478(EXD1),ENSAPLG00020000579,ENSAPLG00020000821(ANXA10),ENSAPLG00020000829(WIPF3),ENSAPLG00020001357(RXRG),ENSAPLG00020001490(SEMA3E),ENSAPLG00020001599,ENSAPLG00020002069,ENSAPLG00020002179,ENSAPLG00020002467(MSH4),ENSAPLG00020003732,ENSAPLG00020004125,ENSAPLG00020004161(PDE6B),ENSAPLG00020004948(FGF4),ENSAPLG00020004994(SOWAHB),ENSAPLG00020005160,ENSAPL…
BP	GO:0008283	cell population proliferation	0	1	1	60	0.720827	0.904567	-	ENSAPLG00020005573
CC	GO:0042175	nuclear outer membrane-endoplasmic reticulum membrane network	1	0	1	64	0.72205	0.885093	ENSAPLG00020015420	-
BP	GO:0009057	macromolecule catabolic process	2	1	3	177	0.722587	0.905163	ENSAPLG00020000178,ENSAPLG00020001495	ENSAPLG00020003586
BP	GO:0008152	metabolic process	40	45	85	4213	0.724715	0.906215	ENSAPLG00020000075(MYLK4),ENSAPLG00020000178,ENSAPLG00020000433(PP2D1),ENSAPLG00020000566,ENSAPLG00020001034(HOXA4),ENSAPLG00020001058,ENSAPLG00020001398(GDPD4),ENSAPLG00020001416,ENSAPLG00020001495,ENSAPLG00020001525,ENSAPLG00020001843(SH3RF3),ENSAPLG00020003177(BCO2),ENSAPLG00020003814(STKLD1),ENSAPLG00020004008,ENSAPLG00020004354,ENSAPLG00020004614,ENSAPLG00020005311(SLC3A1),ENSAPLG00020006186…	ENSAPLG00020000478(EXD1),ENSAPLG00020000579,ENSAPLG00020000599,ENSAPLG00020000730,ENSAPLG00020000823(SCRN1),ENSAPLG00020001137(EHHADH),ENSAPLG00020001357(RXRG),ENSAPLG00020001571,ENSAPLG00020001599,ENSAPLG00020002179,ENSAPLG00020002467(MSH4),ENSAPLG00020003586,ENSAPLG00020003681,ENSAPLG00020003731,ENSAPLG00020003738,ENSAPLG00020003741,ENSAPLG00020003743,ENSAPLG00020004574,ENSAPLG00020004943,ENSAP…
MF	GO:0015267	channel activity	2	3	5	279	0.729027	0.891033	ENSAPLG00020005583(KCNJ6),ENSAPLG00020009508(P2RX6)	ENSAPLG00020001379(AQP11),ENSAPLG00020008704(TRPM6),ENSAPLG00020013543(AQP9)
MF	GO:0022803	passive transmembrane transporter activity	2	3	5	279	0.729027	0.891033	ENSAPLG00020005583(KCNJ6),ENSAPLG00020009508(P2RX6)	ENSAPLG00020001379(AQP11),ENSAPLG00020008704(TRPM6),ENSAPLG00020013543(AQP9)
BP	GO:0017144	drug metabolic process	1	0	1	63	0.738148	0.919745	ENSAPLG00020001416	-
BP	GO:0072522	purine-containing compound biosynthetic process	0	1	1	63	0.738148	0.919745	-	ENSAPLG00020010819(GUCA1C)
MF	GO:0016891	endoribonuclease activity, producing 5'-phosphomonoesters	1	0	1	61	0.738867	0.899935	ENSAPLG00020004614	-
MF	GO:0004518	nuclease activity	1	1	2	121	0.7429	0.901727	ENSAPLG00020004614	ENSAPLG00020000478(EXD1)
BP	GO:0008219	cell death	1	1	2	126	0.746199	0.928135	ENSAPLG00020001843(SH3RF3)	ENSAPLG00020003736
BP	GO:0051336	regulation of hydrolase activity	1	0	1	66	0.7544	0.93668	ENSAPLG00020007048(TFPI2)	-
MF	GO:0005249	voltage-gated potassium channel activity	1	0	1	64	0.755603	0.910864	ENSAPLG00020005583(KCNJ6)	-
MF	GO:0016893	endonuclease activity, active with either ribo- or deoxyribonucleic acids and producing 5'-phosphomonoesters	1	0	1	64	0.755603	0.910864	ENSAPLG00020004614	-
CC	GO:0005667	transcription regulator complex	0	1	1	71	0.758609	0.920015	-	ENSAPLG00020012579
BP	GO:0016567	protein ubiquitination	0	1	1	67	0.759591	0.941465	-	ENSAPLG00020001599
MF	GO:0004521	endoribonuclease activity	1	0	1	65	0.76094	0.911058	ENSAPLG00020004614	-
MF	GO:0005230	extracellular ligand-gated ion channel activity	1	0	1	65	0.76094	0.911058	ENSAPLG00020009508(P2RX6)	-
CC	GO:0032991	protein-containing complex	9	10	19	1097	0.772924	0.927509	ENSAPLG00020002120,ENSAPLG00020003861(ATP4B),ENSAPLG00020004008,ENSAPLG00020004450,ENSAPLG00020005916(ATP6V1G3),ENSAPLG00020007546,ENSAPLG00020009567(C6),ENSAPLG00020015420,ENSAPLG00020015845	ENSAPLG00020000730,ENSAPLG00020001599,ENSAPLG00020003542,ENSAPLG00020003936,ENSAPLG00020011423,ENSAPLG00020012087,ENSAPLG00020012579,ENSAPLG00020013660(GJB1),ENSAPLG00020013661,ENSAPLG00020018222(ATP6V0A4)
MF	GO:0005261	cation channel activity	2	1	3	186	0.773178	0.916555	ENSAPLG00020005583(KCNJ6),ENSAPLG00020009508(P2RX6)	ENSAPLG00020008704(TRPM6)
BP	GO:0048522	positive regulation of cellular process	2	1	3	193	0.775189	0.959109	ENSAPLG00020001263(VILL),ENSAPLG00020017380(BRINP2)	ENSAPLG00020010450(AZIN2)
MF	GO:0017016	Ras GTPase binding	1	0	1	68	0.776267	0.916555	ENSAPLG00020017845(MLPH)	-
MF	GO:0005215	transporter activity	3	10	13	710	0.776954	0.916555	ENSAPLG00020005583(KCNJ6),ENSAPLG00020005916(ATP6V1G3),ENSAPLG00020009508(P2RX6)	ENSAPLG00020001379(AQP11),ENSAPLG00020001892,ENSAPLG00020004135(SLC26A1),ENSAPLG00020004526(SLC5A11),ENSAPLG00020005825,ENSAPLG00020007723,ENSAPLG00020008704(TRPM6),ENSAPLG00020013389(SLC37A2),ENSAPLG00020013543(AQP9),ENSAPLG00020018222(ATP6V0A4)
MF	GO:0044877	protein-containing complex binding	2	0	2	130	0.777893	0.916555	ENSAPLG00020001263(VILL),ENSAPLG00020010070(AIF1L)	-
MF	GO:0005044	scavenger receptor activity	1	0	1	69	0.781155	0.916555	ENSAPLG00020002615(CD6)	-
MF	GO:0031267	small GTPase binding	1	0	1	69	0.781155	0.916555	ENSAPLG00020017845(MLPH)	-
BP	GO:0006281	DNA repair	0	2	2	136	0.783273	0.963185	-	ENSAPLG00020001599,ENSAPLG00020002467(MSH4)
BP	GO:0006820	anion transport	0	2	2	136	0.783273	0.963185	-	ENSAPLG00020004135(SLC26A1),ENSAPLG00020007414(PLA2G2E)
BP	GO:0032446	protein modification by small protein conjugation	0	1	1	72	0.783956	0.963185	-	ENSAPLG00020001599
BP	GO:0051493	regulation of cytoskeleton organization	1	0	1	72	0.783956	0.963185	ENSAPLG00020001263(VILL)	-
BP	GO:1901566	organonitrogen compound biosynthetic process	5	3	8	476	0.788922	0.967598	ENSAPLG00020001058,ENSAPLG00020001416,ENSAPLG00020001525,ENSAPLG00020007651,ENSAPLG00020010114(ASS1)	ENSAPLG00020010450(AZIN2),ENSAPLG00020010819(GUCA1C),ENSAPLG00020014869
BP	GO:0044260	cellular macromolecule metabolic process	24	24	48	2497	0.79168	0.969291	ENSAPLG00020000075(MYLK4),ENSAPLG00020000178,ENSAPLG00020000433(PP2D1),ENSAPLG00020001034(HOXA4),ENSAPLG00020001058,ENSAPLG00020001495,ENSAPLG00020001525,ENSAPLG00020001843(SH3RF3),ENSAPLG00020003814(STKLD1),ENSAPLG00020004008,ENSAPLG00020004614,ENSAPLG00020006186(MSX2),ENSAPLG00020006661(WNK4),ENSAPLG00020007048(TFPI2),ENSAPLG00020007651,ENSAPLG00020011465(CDK3),ENSAPLG00020012377(SRMS),ENSAPLG0…	ENSAPLG00020001357(RXRG),ENSAPLG00020001599,ENSAPLG00020002179,ENSAPLG00020002467(MSH4),ENSAPLG00020003586,ENSAPLG00020003681,ENSAPLG00020003731,ENSAPLG00020003738,ENSAPLG00020003741,ENSAPLG00020003743,ENSAPLG00020004574,ENSAPLG00020004943,ENSAPLG00020005265,ENSAPLG00020006830(REP15),ENSAPLG00020008704(TRPM6),ENSAPLG00020010646,ENSAPLG00020012087,ENSAPLG00020012177,ENSAPLG00020012510(MYT1),ENSAPL…
MF	GO:0070011	peptidase activity, acting on L-amino acid peptides	6	1	7	410	0.792336	0.926585	ENSAPLG00020000566,ENSAPLG00020004354,ENSAPLG00020008044(ADAM8),ENSAPLG00020012874,ENSAPLG00020012877,ENSAPLG00020015311	ENSAPLG00020000823(SCRN1)
BP	GO:0006869	lipid transport	0	1	1	75	0.79738	0.974576	-	ENSAPLG00020007414(PLA2G2E)
MF	GO:0016779	nucleotidyltransferase activity	1	0	1	73	0.799667	0.932062	ENSAPLG00020004614	-
BP	GO:0048731	system development	2	1	3	203	0.803746	0.980654	ENSAPLG00020017380(BRINP2),ENSAPLG00020018415(OMD)	ENSAPLG00020017044
MF	GO:0140097	catalytic activity, acting on DNA	1	0	1	74	0.804046	0.934073	ENSAPLG00020004614	-
BP	GO:0010876	lipid localization	0	1	1	77	0.805865	0.981538	-	ENSAPLG00020007414(PLA2G2E)
BP	GO:0007015	actin filament organization	1	0	1	78	0.809975	0.983141	ENSAPLG00020001263(VILL)	-
BP	GO:0008380	RNA splicing	0	1	1	78	0.809975	0.983141	-	ENSAPLG00020001599
MF	GO:0022890	inorganic cation transmembrane transporter activity	2	3	5	311	0.810249	0.938183	ENSAPLG00020005583(KCNJ6),ENSAPLG00020009508(P2RX6)	ENSAPLG00020001892,ENSAPLG00020008704(TRPM6),ENSAPLG00020018222(ATP6V0A4)
BP	GO:0010941	regulation of cell death	0	1	1	80	0.817935	0.991095	-	ENSAPLG00020003736
BP	GO:0000226	microtubule cytoskeleton organization	1	0	1	81	0.82179	0.991804	ENSAPLG00020017128	-
CC	GO:0005737	cytoplasm	6	6	12	751	0.823833	0.978302	ENSAPLG00020005916(ATP6V1G3),ENSAPLG00020013646,ENSAPLG00020014038,ENSAPLG00020015845,ENSAPLG00020016424(PADI2),ENSAPLG00020017381(GAL3ST2)	ENSAPLG00020000730,ENSAPLG00020003936,ENSAPLG00020008982,ENSAPLG00020012482(UPP2),ENSAPLG00020017042,ENSAPLG00020018222(ATP6V0A4)
BP	GO:0022607	cellular component assembly	4	1	5	328	0.82403	0.991804	ENSAPLG00020001263(VILL),ENSAPLG00020013646,ENSAPLG00020013823,ENSAPLG00020017128	ENSAPLG00020008704(TRPM6)
BP	GO:0032940	secretion by cell	0	1	1	82	0.825564	0.991804	-	ENSAPLG00020001900(SYT10)
BP	GO:0048513	animal organ development	1	0	1	82	0.825564	0.991804	ENSAPLG00020018415(OMD)	-
BP	GO:0140352	export from cell	0	1	1	82	0.825564	0.991804	-	ENSAPLG00020001900(SYT10)
MF	GO:0015318	inorganic molecular entity transmembrane transporter activity	2	5	7	428	0.826956	0.945861	ENSAPLG00020005583(KCNJ6),ENSAPLG00020009508(P2RX6)	ENSAPLG00020001892,ENSAPLG00020004135(SLC26A1),ENSAPLG00020007723,ENSAPLG00020008704(TRPM6),ENSAPLG00020018222(ATP6V0A4)
BP	GO:0019637	organophosphate metabolic process	0	4	4	272	0.827866	0.992854	-	ENSAPLG00020001571,ENSAPLG00020007414(PLA2G2E),ENSAPLG00020010819(GUCA1C),ENSAPLG00020012482(UPP2)
MF	GO:0004519	endonuclease activity	1	0	1	80	0.828389	0.945861	ENSAPLG00020004614	-
MF	GO:0004725	protein tyrosine phosphatase activity	0	1	1	80	0.828389	0.945861	-	ENSAPLG00020015197(EYA4)
BP	GO:0009150	purine ribonucleotide metabolic process	0	1	1	83	0.829259	0.992854	-	ENSAPLG00020001571
MF	GO:0004930	G protein-coupled receptor activity	8	3	11	641	0.829689	0.945861	ENSAPLG00020000231(GPR143),ENSAPLG00020002304(GHRHR),ENSAPLG00020004275(NPY2R),ENSAPLG00020005846(HTR1B),ENSAPLG00020006205(TSHR),ENSAPLG00020007190(MTNR1A),ENSAPLG00020014799(P2RY11),ENSAPLG00020015815	ENSAPLG00020000750,ENSAPLG00020011765,ENSAPLG00020016526(GRPR)
MF	GO:0022843	voltage-gated cation channel activity	1	0	1	81	0.832143	0.945861	ENSAPLG00020005583(KCNJ6)	-
BP	GO:0006974	cellular response to DNA damage stimulus	0	2	2	152	0.83278	0.993235	-	ENSAPLG00020001599,ENSAPLG00020002467(MSH4)
BP	GO:0009165	nucleotide biosynthetic process	0	1	1	84	0.832876	0.993235	-	ENSAPLG00020010819(GUCA1C)
BP	GO:0044238	primary metabolic process	33	38	71	3661	0.835885	0.993235	ENSAPLG00020000075(MYLK4),ENSAPLG00020000178,ENSAPLG00020000433(PP2D1),ENSAPLG00020000566,ENSAPLG00020001034(HOXA4),ENSAPLG00020001058,ENSAPLG00020001398(GDPD4),ENSAPLG00020001495,ENSAPLG00020001525,ENSAPLG00020001843(SH3RF3),ENSAPLG00020003814(STKLD1),ENSAPLG00020004008,ENSAPLG00020004354,ENSAPLG00020004614,ENSAPLG00020005311(SLC3A1),ENSAPLG00020006186(MSX2),ENSAPLG00020006661(WNK4),ENSAPLG00020…	ENSAPLG00020000478(EXD1),ENSAPLG00020000599,ENSAPLG00020000730,ENSAPLG00020000823(SCRN1),ENSAPLG00020001137(EHHADH),ENSAPLG00020001357(RXRG),ENSAPLG00020001571,ENSAPLG00020001599,ENSAPLG00020002179,ENSAPLG00020002467(MSH4),ENSAPLG00020003586,ENSAPLG00020003681,ENSAPLG00020003731,ENSAPLG00020003738,ENSAPLG00020003741,ENSAPLG00020003743,ENSAPLG00020004574,ENSAPLG00020004943,ENSAPLG00020005265,ENSAP…
MF	GO:0015077	monovalent inorganic cation transmembrane transporter activity	1	2	3	209	0.836359	0.945861	ENSAPLG00020005583(KCNJ6)	ENSAPLG00020001892,ENSAPLG00020018222(ATP6V0A4)
BP	GO:1901293	nucleoside phosphate biosynthetic process	0	1	1	85	0.836416	0.993235	-	ENSAPLG00020010819(GUCA1C)
MF	GO:0022804	active transmembrane transporter activity	1	1	2	149	0.838361	0.945861	ENSAPLG00020005916(ATP6V1G3)	ENSAPLG00020004135(SLC26A1)
MF	GO:0004540	ribonuclease activity	1	0	1	83	0.839406	0.945861	ENSAPLG00020004614	-
BP	GO:0009259	ribonucleotide metabolic process	0	1	1	86	0.839882	0.993235	-	ENSAPLG00020001571
BP	GO:0019693	ribose phosphate metabolic process	0	1	1	86	0.839882	0.993235	-	ENSAPLG00020001571
BP	GO:0051186	cofactor metabolic process	0	1	1	86	0.839882	0.993235	-	ENSAPLG00020001571
BP	GO:0030001	metal ion transport	2	1	3	218	0.840863	0.993235	ENSAPLG00020003861(ATP4B),ENSAPLG00020005583(KCNJ6)	ENSAPLG00020014324(NETO2)
MF	GO:0008324	cation transmembrane transporter activity	2	3	5	326	0.841064	0.945861	ENSAPLG00020005583(KCNJ6),ENSAPLG00020009508(P2RX6)	ENSAPLG00020001892,ENSAPLG00020008704(TRPM6),ENSAPLG00020018222(ATP6V0A4)
MF	GO:0004674	protein serine/threonine kinase activity	1	1	2	151	0.843778	0.945891	ENSAPLG00020006661(WNK4)	ENSAPLG00020008704(TRPM6)
MF	GO:0038024	cargo receptor activity	1	0	1	87	0.853008	0.952008	ENSAPLG00020002615(CD6)	-
CC	GO:0005615	extracellular space	1	0	1	96	0.854359	1	ENSAPLG00020007325	-
BP	GO:0071704	organic substance metabolic process	34	40	74	3829	0.854689	1	ENSAPLG00020000075(MYLK4),ENSAPLG00020000178,ENSAPLG00020000433(PP2D1),ENSAPLG00020000566,ENSAPLG00020001034(HOXA4),ENSAPLG00020001058,ENSAPLG00020001398(GDPD4),ENSAPLG00020001416,ENSAPLG00020001495,ENSAPLG00020001525,ENSAPLG00020001843(SH3RF3),ENSAPLG00020003814(STKLD1),ENSAPLG00020004008,ENSAPLG00020004354,ENSAPLG00020004614,ENSAPLG00020005311(SLC3A1),ENSAPLG00020006186(MSX2),ENSAPLG00020006661…	ENSAPLG00020000478(EXD1),ENSAPLG00020000599,ENSAPLG00020000730,ENSAPLG00020000823(SCRN1),ENSAPLG00020001137(EHHADH),ENSAPLG00020001357(RXRG),ENSAPLG00020001571,ENSAPLG00020001599,ENSAPLG00020002179,ENSAPLG00020002467(MSH4),ENSAPLG00020003586,ENSAPLG00020003681,ENSAPLG00020003731,ENSAPLG00020003738,ENSAPLG00020003741,ENSAPLG00020003743,ENSAPLG00020004574,ENSAPLG00020004943,ENSAPLG00020005265,ENSAP…
MF	GO:0005267	potassium channel activity	1	0	1	88	0.856225	0.952008	ENSAPLG00020005583(KCNJ6)	-
MF	GO:0015075	ion transmembrane transporter activity	2	5	7	447	0.858443	0.952008	ENSAPLG00020005583(KCNJ6),ENSAPLG00020009508(P2RX6)	ENSAPLG00020001892,ENSAPLG00020004135(SLC26A1),ENSAPLG00020007723,ENSAPLG00020008704(TRPM6),ENSAPLG00020018222(ATP6V0A4)
MF	GO:0022853	active ion transmembrane transporter activity	0	1	1	90	0.862451	0.952008	-	ENSAPLG00020004135(SLC26A1)
BP	GO:0019222	regulation of metabolic process	6	12	18	1060	0.862844	1	ENSAPLG00020001034(HOXA4),ENSAPLG00020001495,ENSAPLG00020001843(SH3RF3),ENSAPLG00020006186(MSX2),ENSAPLG00020007048(TFPI2),ENSAPLG00020015905	ENSAPLG00020001357(RXRG),ENSAPLG00020002179,ENSAPLG00020003586,ENSAPLG00020004574,ENSAPLG00020010646,ENSAPLG00020010819(GUCA1C),ENSAPLG00020012087,ENSAPLG00020012177,ENSAPLG00020012510(MYT1),ENSAPLG00020012579,ENSAPLG00020012914,ENSAPLG00020014540
BP	GO:0033043	regulation of organelle organization	1	0	1	94	0.865107	1	ENSAPLG00020001263(VILL)	-
MF	GO:0015291	secondary active transmembrane transporter activity	0	1	1	91	0.865462	0.952008	-	ENSAPLG00020004135(SLC26A1)
MF	GO:0016758	transferase activity, transferring hexosyl groups	0	1	1	91	0.865462	0.952008	-	ENSAPLG00020017868
BP	GO:0051179	localization	9	14	23	1328	0.870077	1	ENSAPLG00020003861(ATP4B),ENSAPLG00020003923(SLC46A1),ENSAPLG00020005583(KCNJ6),ENSAPLG00020005916(ATP6V1G3),ENSAPLG00020009508(P2RX6),ENSAPLG00020014038,ENSAPLG00020017128,ENSAPLG00020017845(MLPH),ENSAPLG00020017978(MB)	ENSAPLG00020001379(AQP11),ENSAPLG00020001900(SYT10),ENSAPLG00020004135(SLC26A1),ENSAPLG00020004526(SLC5A11),ENSAPLG00020005160,ENSAPLG00020005825,ENSAPLG00020007414(PLA2G2E),ENSAPLG00020008704(TRPM6),ENSAPLG00020010450(AZIN2),ENSAPLG00020011423,ENSAPLG00020013389(SLC37A2),ENSAPLG00020013543(AQP9),ENSAPLG00020014324(NETO2),ENSAPLG00020018222(ATP6V0A4)
BP	GO:0006397	mRNA processing	0	1	1	97	0.873511	1	-	ENSAPLG00020001599
BP	GO:0097435	supramolecular fiber organization	1	0	1	97	0.873511	1	ENSAPLG00020001263(VILL)	-
BP	GO:0051171	regulation of nitrogen compound metabolic process	5	11	16	967	0.875654	1	ENSAPLG00020001034(HOXA4),ENSAPLG00020001843(SH3RF3),ENSAPLG00020006186(MSX2),ENSAPLG00020007048(TFPI2),ENSAPLG00020015905	ENSAPLG00020001357(RXRG),ENSAPLG00020002179,ENSAPLG00020004574,ENSAPLG00020010646,ENSAPLG00020010819(GUCA1C),ENSAPLG00020012087,ENSAPLG00020012177,ENSAPLG00020012510(MYT1),ENSAPLG00020012579,ENSAPLG00020012914,ENSAPLG00020014540
MF	GO:0005244	voltage-gated ion channel activity	1	0	1	96	0.879562	0.958286	ENSAPLG00020005583(KCNJ6)	-
MF	GO:0046983	protein dimerization activity	2	1	3	230	0.88024	0.958286	ENSAPLG00020004008,ENSAPLG00020004450	ENSAPLG00020012579
MF	GO:0022832	voltage-gated channel activity	1	0	1	97	0.8822	0.958286	ENSAPLG00020005583(KCNJ6)	-
BP	GO:0006259	DNA metabolic process	1	2	3	239	0.882608	1	ENSAPLG00020004614	ENSAPLG00020001599,ENSAPLG00020002467(MSH4)
MF	GO:0003700	DNA-binding transcription factor activity	1	5	6	408	0.882847	0.958286	ENSAPLG00020001034(HOXA4)	ENSAPLG00020001357(RXRG),ENSAPLG00020012177,ENSAPLG00020012510(MYT1),ENSAPLG00020012579,ENSAPLG00020014739
BP	GO:0080090	regulation of primary metabolic process	5	11	16	975	0.883409	1	ENSAPLG00020001034(HOXA4),ENSAPLG00020001843(SH3RF3),ENSAPLG00020006186(MSX2),ENSAPLG00020007048(TFPI2),ENSAPLG00020015905	ENSAPLG00020001357(RXRG),ENSAPLG00020002179,ENSAPLG00020004574,ENSAPLG00020010646,ENSAPLG00020010819(GUCA1C),ENSAPLG00020012087,ENSAPLG00020012177,ENSAPLG00020012510(MYT1),ENSAPLG00020012579,ENSAPLG00020012914,ENSAPLG00020014540
MF	GO:0015079	potassium ion transmembrane transporter activity	1	0	1	98	0.884781	0.958286	ENSAPLG00020005583(KCNJ6)	-
BP	GO:0006996	organelle organization	7	1	8	539	0.886168	1	ENSAPLG00020001263(VILL),ENSAPLG00020006216(SMC1B),ENSAPLG00020013646,ENSAPLG00020013823,ENSAPLG00020014038,ENSAPLG00020015905,ENSAPLG00020017128	ENSAPLG00020004574
BP	GO:1901565	organonitrogen compound catabolic process	1	1	2	175	0.88623	1	ENSAPLG00020000178	ENSAPLG00020008048(GCAT)
BP	GO:0006470	protein dephosphorylation	1	0	1	102	0.886377	1	ENSAPLG00020000433(PP2D1)	-
BP	GO:0044237	cellular metabolic process	29	35	64	3395	0.887337	1	ENSAPLG00020000075(MYLK4),ENSAPLG00020000178,ENSAPLG00020000433(PP2D1),ENSAPLG00020001034(HOXA4),ENSAPLG00020001058,ENSAPLG00020001416,ENSAPLG00020001495,ENSAPLG00020001525,ENSAPLG00020001843(SH3RF3),ENSAPLG00020003814(STKLD1),ENSAPLG00020004008,ENSAPLG00020004614,ENSAPLG00020006186(MSX2),ENSAPLG00020006661(WNK4),ENSAPLG00020007048(TFPI2),ENSAPLG00020007651,ENSAPLG00020010114(ASS1),ENSAPLG0002001…	ENSAPLG00020000478(EXD1),ENSAPLG00020000730,ENSAPLG00020001137(EHHADH),ENSAPLG00020001357(RXRG),ENSAPLG00020001571,ENSAPLG00020001599,ENSAPLG00020002179,ENSAPLG00020002467(MSH4),ENSAPLG00020003586,ENSAPLG00020003681,ENSAPLG00020003731,ENSAPLG00020003738,ENSAPLG00020003741,ENSAPLG00020003743,ENSAPLG00020004574,ENSAPLG00020004943,ENSAPLG00020005265,ENSAPLG00020006830(REP15),ENSAPLG00020007414(PLA2G…
BP	GO:0044271	cellular nitrogen compound biosynthetic process	9	13	22	1297	0.888175	1	ENSAPLG00020001034(HOXA4),ENSAPLG00020001058,ENSAPLG00020001416,ENSAPLG00020001525,ENSAPLG00020004008,ENSAPLG00020004614,ENSAPLG00020006186(MSX2),ENSAPLG00020007651,ENSAPLG00020015905	ENSAPLG00020001357(RXRG),ENSAPLG00020002179,ENSAPLG00020004574,ENSAPLG00020010450(AZIN2),ENSAPLG00020010646,ENSAPLG00020010819(GUCA1C),ENSAPLG00020012087,ENSAPLG00020012177,ENSAPLG00020012482(UPP2),ENSAPLG00020012510(MYT1),ENSAPLG00020012579,ENSAPLG00020012914,ENSAPLG00020014869
BP	GO:0060255	regulation of macromolecule metabolic process	6	11	17	1034	0.888627	1	ENSAPLG00020001034(HOXA4),ENSAPLG00020001495,ENSAPLG00020001843(SH3RF3),ENSAPLG00020006186(MSX2),ENSAPLG00020007048(TFPI2),ENSAPLG00020015905	ENSAPLG00020001357(RXRG),ENSAPLG00020002179,ENSAPLG00020003586,ENSAPLG00020004574,ENSAPLG00020010646,ENSAPLG00020012087,ENSAPLG00020012177,ENSAPLG00020012510(MYT1),ENSAPLG00020012579,ENSAPLG00020012914,ENSAPLG00020014540
BP	GO:0006810	transport	8	13	21	1249	0.891717	1	ENSAPLG00020003861(ATP4B),ENSAPLG00020003923(SLC46A1),ENSAPLG00020005583(KCNJ6),ENSAPLG00020005916(ATP6V1G3),ENSAPLG00020009508(P2RX6),ENSAPLG00020014038,ENSAPLG00020017845(MLPH),ENSAPLG00020017978(MB)	ENSAPLG00020001379(AQP11),ENSAPLG00020001900(SYT10),ENSAPLG00020004135(SLC26A1),ENSAPLG00020004526(SLC5A11),ENSAPLG00020005825,ENSAPLG00020007414(PLA2G2E),ENSAPLG00020008704(TRPM6),ENSAPLG00020010450(AZIN2),ENSAPLG00020011423,ENSAPLG00020013389(SLC37A2),ENSAPLG00020013543(AQP9),ENSAPLG00020014324(NETO2),ENSAPLG00020018222(ATP6V0A4)
MF	GO:0016705	oxidoreductase activity, acting on paired donors, with incorporation or reduction of molecular oxygen	1	0	1	101	0.89219	0.963346	ENSAPLG00020008630	-
BP	GO:0031323	regulation of cellular metabolic process	5	11	16	991	0.897781	1	ENSAPLG00020001034(HOXA4),ENSAPLG00020001843(SH3RF3),ENSAPLG00020006186(MSX2),ENSAPLG00020007048(TFPI2),ENSAPLG00020015905	ENSAPLG00020001357(RXRG),ENSAPLG00020002179,ENSAPLG00020004574,ENSAPLG00020010646,ENSAPLG00020010819(GUCA1C),ENSAPLG00020012087,ENSAPLG00020012177,ENSAPLG00020012510(MYT1),ENSAPLG00020012579,ENSAPLG00020012914,ENSAPLG00020014540
BP	GO:0006807	nitrogen compound metabolic process	32	31	63	3365	0.89856	1	ENSAPLG00020000075(MYLK4),ENSAPLG00020000178,ENSAPLG00020000433(PP2D1),ENSAPLG00020000566,ENSAPLG00020001034(HOXA4),ENSAPLG00020001058,ENSAPLG00020001416,ENSAPLG00020001495,ENSAPLG00020001525,ENSAPLG00020001843(SH3RF3),ENSAPLG00020003814(STKLD1),ENSAPLG00020004008,ENSAPLG00020004354,ENSAPLG00020004614,ENSAPLG00020006186(MSX2),ENSAPLG00020006661(WNK4),ENSAPLG00020006958,ENSAPLG00020007048(TFPI2),E…	ENSAPLG00020000478(EXD1),ENSAPLG00020000823(SCRN1),ENSAPLG00020001357(RXRG),ENSAPLG00020001571,ENSAPLG00020001599,ENSAPLG00020002179,ENSAPLG00020002467(MSH4),ENSAPLG00020003586,ENSAPLG00020003681,ENSAPLG00020003731,ENSAPLG00020003738,ENSAPLG00020003741,ENSAPLG00020003743,ENSAPLG00020004574,ENSAPLG00020004943,ENSAPLG00020005265,ENSAPLG00020008048(GCAT),ENSAPLG00020008704(TRPM6),ENSAPLG00020010450(…
BP	GO:0051234	establishment of localization	8	13	21	1258	0.898839	1	ENSAPLG00020003861(ATP4B),ENSAPLG00020003923(SLC46A1),ENSAPLG00020005583(KCNJ6),ENSAPLG00020005916(ATP6V1G3),ENSAPLG00020009508(P2RX6),ENSAPLG00020014038,ENSAPLG00020017845(MLPH),ENSAPLG00020017978(MB)	ENSAPLG00020001379(AQP11),ENSAPLG00020001900(SYT10),ENSAPLG00020004135(SLC26A1),ENSAPLG00020004526(SLC5A11),ENSAPLG00020005825,ENSAPLG00020007414(PLA2G2E),ENSAPLG00020008704(TRPM6),ENSAPLG00020010450(AZIN2),ENSAPLG00020011423,ENSAPLG00020013389(SLC37A2),ENSAPLG00020013543(AQP9),ENSAPLG00020014324(NETO2),ENSAPLG00020018222(ATP6V0A4)
BP	GO:0007186	G protein-coupled receptor signaling pathway	8	3	11	720	0.899491	1	ENSAPLG00020000231(GPR143),ENSAPLG00020002304(GHRHR),ENSAPLG00020004275(NPY2R),ENSAPLG00020005846(HTR1B),ENSAPLG00020006205(TSHR),ENSAPLG00020007190(MTNR1A),ENSAPLG00020014799(P2RY11),ENSAPLG00020015815	ENSAPLG00020000750,ENSAPLG00020011765,ENSAPLG00020016526(GRPR)
CC	GO:0015630	microtubule cytoskeleton	1	0	1	115	0.900968	1	ENSAPLG00020015845	-
BP	GO:0044085	cellular component biogenesis	4	1	5	379	0.905106	1	ENSAPLG00020001263(VILL),ENSAPLG00020013646,ENSAPLG00020013823,ENSAPLG00020017128	ENSAPLG00020008704(TRPM6)
BP	GO:0006511	ubiquitin-dependent protein catabolic process	1	0	1	111	0.906344	1	ENSAPLG00020000178	-
BP	GO:0019941	modification-dependent protein catabolic process	1	0	1	111	0.906344	1	ENSAPLG00020000178	-
BP	GO:0043632	modification-dependent macromolecule catabolic process	1	0	1	111	0.906344	1	ENSAPLG00020000178	-
BP	GO:0006886	intracellular protein transport	2	0	2	192	0.915097	1	ENSAPLG00020014038,ENSAPLG00020017845(MLPH)	-
BP	GO:1901135	carbohydrate derivative metabolic process	1	2	3	261	0.915667	1	ENSAPLG00020017381(GAL3ST2)	ENSAPLG00020001571,ENSAPLG00020012482(UPP2)
BP	GO:0006644	phospholipid metabolic process	0	1	1	116	0.915887	1	-	ENSAPLG00020007414(PLA2G2E)
BP	GO:0051128	regulation of cellular component organization	1	0	1	117	0.917676	1	ENSAPLG00020001263(VILL)	-
BP	GO:0051603	proteolysis involved in cellular protein catabolic process	1	0	1	117	0.917676	1	ENSAPLG00020000178	-
BP	GO:0071702	organic substance transport	2	3	5	391	0.918653	1	ENSAPLG00020014038,ENSAPLG00020017845(MLPH)	ENSAPLG00020004135(SLC26A1),ENSAPLG00020007414(PLA2G2E),ENSAPLG00020010450(AZIN2)
BP	GO:0044257	cellular protein catabolic process	1	0	1	118	0.919427	1	ENSAPLG00020000178	-
MF	GO:0022836	gated channel activity	2	0	2	189	0.91981	0.990132	ENSAPLG00020005583(KCNJ6),ENSAPLG00020009508(P2RX6)	-
CC	GO:1902494	catalytic complex	2	1	3	282	0.922621	1	ENSAPLG00020015420,ENSAPLG00020015845	ENSAPLG00020012087
BP	GO:0006915	apoptotic process	1	0	1	120	0.92282	1	ENSAPLG00020001843(SH3RF3)	-
BP	GO:0012501	programmed cell death	1	0	1	120	0.92282	1	ENSAPLG00020001843(SH3RF3)	-
MF	GO:0005216	ion channel activity	2	1	3	261	0.926031	0.991965	ENSAPLG00020005583(KCNJ6),ENSAPLG00020009508(P2RX6)	ENSAPLG00020008704(TRPM6)
MF	GO:0004888	transmembrane signaling receptor activity	10	3	13	841	0.92794	0.991965	ENSAPLG00020000231(GPR143),ENSAPLG00020002304(GHRHR),ENSAPLG00020004275(NPY2R),ENSAPLG00020005846(HTR1B),ENSAPLG00020006205(TSHR),ENSAPLG00020007190(MTNR1A),ENSAPLG00020009508(P2RX6),ENSAPLG00020013076(ROS1),ENSAPLG00020014799(P2RY11),ENSAPLG00020015815	ENSAPLG00020000750,ENSAPLG00020011765,ENSAPLG00020016526(GRPR)
BP	GO:0019219	regulation of nucleobase-containing compound metabolic process	3	10	13	868	0.929176	1	ENSAPLG00020001034(HOXA4),ENSAPLG00020006186(MSX2),ENSAPLG00020015905	ENSAPLG00020001357(RXRG),ENSAPLG00020002179,ENSAPLG00020004574,ENSAPLG00020010646,ENSAPLG00020010819(GUCA1C),ENSAPLG00020012087,ENSAPLG00020012177,ENSAPLG00020012510(MYT1),ENSAPLG00020012579,ENSAPLG00020012914
BP	GO:0034654	nucleobase-containing compound biosynthetic process	5	11	16	1037	0.931368	1	ENSAPLG00020001034(HOXA4),ENSAPLG00020004008,ENSAPLG00020004614,ENSAPLG00020006186(MSX2),ENSAPLG00020015905	ENSAPLG00020001357(RXRG),ENSAPLG00020002179,ENSAPLG00020004574,ENSAPLG00020010646,ENSAPLG00020010819(GUCA1C),ENSAPLG00020012087,ENSAPLG00020012177,ENSAPLG00020012482(UPP2),ENSAPLG00020012510(MYT1),ENSAPLG00020012579,ENSAPLG00020012914
BP	GO:0007275	multicellular organism development	2	1	3	276	0.933117	1	ENSAPLG00020017380(BRINP2),ENSAPLG00020018415(OMD)	ENSAPLG00020017044
BP	GO:0030163	protein catabolic process	1	0	1	127	0.933613	1	ENSAPLG00020000178	-
CC	GO:1990234	transferase complex	0	1	1	135	0.93412	1	-	ENSAPLG00020012087
BP	GO:1901362	organic cyclic compound biosynthetic process	5	12	17	1098	0.935173	1	ENSAPLG00020001034(HOXA4),ENSAPLG00020004008,ENSAPLG00020004614,ENSAPLG00020006186(MSX2),ENSAPLG00020015905	ENSAPLG00020001357(RXRG),ENSAPLG00020002179,ENSAPLG00020004574,ENSAPLG00020007723,ENSAPLG00020010646,ENSAPLG00020010819(GUCA1C),ENSAPLG00020012087,ENSAPLG00020012177,ENSAPLG00020012482(UPP2),ENSAPLG00020012510(MYT1),ENSAPLG00020012579,ENSAPLG00020012914
BP	GO:0034613	cellular protein localization	2	0	2	208	0.935885	1	ENSAPLG00020014038,ENSAPLG00020017845(MLPH)	-
BP	GO:0070727	cellular macromolecule localization	2	0	2	208	0.935885	1	ENSAPLG00020014038,ENSAPLG00020017845(MLPH)	-
BP	GO:0031326	regulation of cellular biosynthetic process	3	10	13	880	0.936928	1	ENSAPLG00020001034(HOXA4),ENSAPLG00020006186(MSX2),ENSAPLG00020015905	ENSAPLG00020001357(RXRG),ENSAPLG00020002179,ENSAPLG00020004574,ENSAPLG00020010646,ENSAPLG00020010819(GUCA1C),ENSAPLG00020012087,ENSAPLG00020012177,ENSAPLG00020012510(MYT1),ENSAPLG00020012579,ENSAPLG00020012914
BP	GO:0009889	regulation of biosynthetic process	3	10	13	881	0.93754	1	ENSAPLG00020001034(HOXA4),ENSAPLG00020006186(MSX2),ENSAPLG00020015905	ENSAPLG00020001357(RXRG),ENSAPLG00020002179,ENSAPLG00020004574,ENSAPLG00020010646,ENSAPLG00020010819(GUCA1C),ENSAPLG00020012087,ENSAPLG00020012177,ENSAPLG00020012510(MYT1),ENSAPLG00020012579,ENSAPLG00020012914
BP	GO:0030036	actin cytoskeleton organization	1	0	1	130	0.937766	1	ENSAPLG00020001263(VILL)	-
BP	GO:0030029	actin filament-based process	1	0	1	132	0.94039	1	ENSAPLG00020001263(VILL)	-
BP	GO:0070647	protein modification by small protein conjugation or removal	0	1	1	132	0.94039	1	-	ENSAPLG00020001599
BP	GO:0032502	developmental process	3	1	4	352	0.94186	1	ENSAPLG00020008045,ENSAPLG00020017380(BRINP2),ENSAPLG00020018415(OMD)	ENSAPLG00020017044
BP	GO:0009058	biosynthetic process	11	16	27	1646	0.942307	1	ENSAPLG00020001034(HOXA4),ENSAPLG00020001058,ENSAPLG00020001416,ENSAPLG00020001525,ENSAPLG00020004008,ENSAPLG00020004614,ENSAPLG00020006186(MSX2),ENSAPLG00020007651,ENSAPLG00020010114(ASS1),ENSAPLG00020015905,ENSAPLG00020017381(GAL3ST2)	ENSAPLG00020000599,ENSAPLG00020001357(RXRG),ENSAPLG00020002179,ENSAPLG00020004574,ENSAPLG00020007723,ENSAPLG00020008048(GCAT),ENSAPLG00020010450(AZIN2),ENSAPLG00020010646,ENSAPLG00020010819(GUCA1C),ENSAPLG00020012087,ENSAPLG00020012177,ENSAPLG00020012482(UPP2),ENSAPLG00020012510(MYT1),ENSAPLG00020012579,ENSAPLG00020012914,ENSAPLG00020014869
BP	GO:0010468	regulation of gene expression	4	10	14	948	0.943879	1	ENSAPLG00020001034(HOXA4),ENSAPLG00020001495,ENSAPLG00020006186(MSX2),ENSAPLG00020015905	ENSAPLG00020001357(RXRG),ENSAPLG00020002179,ENSAPLG00020003586,ENSAPLG00020004574,ENSAPLG00020010646,ENSAPLG00020012087,ENSAPLG00020012177,ENSAPLG00020012510(MYT1),ENSAPLG00020012579,ENSAPLG00020012914
BP	GO:0006355	regulation of transcription, DNA-templated	3	9	12	837	0.944855	1	ENSAPLG00020001034(HOXA4),ENSAPLG00020006186(MSX2),ENSAPLG00020015905	ENSAPLG00020001357(RXRG),ENSAPLG00020002179,ENSAPLG00020004574,ENSAPLG00020010646,ENSAPLG00020012087,ENSAPLG00020012177,ENSAPLG00020012510(MYT1),ENSAPLG00020012579,ENSAPLG00020012914
BP	GO:1903506	regulation of nucleic acid-templated transcription	3	9	12	837	0.944855	1	ENSAPLG00020001034(HOXA4),ENSAPLG00020006186(MSX2),ENSAPLG00020015905	ENSAPLG00020001357(RXRG),ENSAPLG00020002179,ENSAPLG00020004574,ENSAPLG00020010646,ENSAPLG00020012087,ENSAPLG00020012177,ENSAPLG00020012510(MYT1),ENSAPLG00020012579,ENSAPLG00020012914
BP	GO:2001141	regulation of RNA biosynthetic process	3	9	12	837	0.944855	1	ENSAPLG00020001034(HOXA4),ENSAPLG00020006186(MSX2),ENSAPLG00020015905	ENSAPLG00020001357(RXRG),ENSAPLG00020002179,ENSAPLG00020004574,ENSAPLG00020010646,ENSAPLG00020012087,ENSAPLG00020012177,ENSAPLG00020012510(MYT1),ENSAPLG00020012579,ENSAPLG00020012914
BP	GO:0019438	aromatic compound biosynthetic process	5	11	16	1061	0.944888	1	ENSAPLG00020001034(HOXA4),ENSAPLG00020004008,ENSAPLG00020004614,ENSAPLG00020006186(MSX2),ENSAPLG00020015905	ENSAPLG00020001357(RXRG),ENSAPLG00020002179,ENSAPLG00020004574,ENSAPLG00020010646,ENSAPLG00020010819(GUCA1C),ENSAPLG00020012087,ENSAPLG00020012177,ENSAPLG00020012482(UPP2),ENSAPLG00020012510(MYT1),ENSAPLG00020012579,ENSAPLG00020012914
MF	GO:0005198	structural molecule activity	4	1	5	408	0.945267	0.991965	ENSAPLG00020001525,ENSAPLG00020007651,ENSAPLG00020012229(CLDN10),ENSAPLG00020018164	ENSAPLG00020014869
MF	GO:0038023	signaling receptor activity	10	4	14	925	0.945996	0.991965	ENSAPLG00020000231(GPR143),ENSAPLG00020002304(GHRHR),ENSAPLG00020004275(NPY2R),ENSAPLG00020005846(HTR1B),ENSAPLG00020006205(TSHR),ENSAPLG00020007190(MTNR1A),ENSAPLG00020009508(P2RX6),ENSAPLG00020013076(ROS1),ENSAPLG00020014799(P2RY11),ENSAPLG00020015815	ENSAPLG00020000750,ENSAPLG00020001357(RXRG),ENSAPLG00020011765,ENSAPLG00020016526(GRPR)
MF	GO:0060089	molecular transducer activity	10	4	14	925	0.945996	0.991965	ENSAPLG00020000231(GPR143),ENSAPLG00020002304(GHRHR),ENSAPLG00020004275(NPY2R),ENSAPLG00020005846(HTR1B),ENSAPLG00020006205(TSHR),ENSAPLG00020007190(MTNR1A),ENSAPLG00020009508(P2RX6),ENSAPLG00020013076(ROS1),ENSAPLG00020014799(P2RY11),ENSAPLG00020015815	ENSAPLG00020000750,ENSAPLG00020001357(RXRG),ENSAPLG00020011765,ENSAPLG00020016526(GRPR)
BP	GO:1901576	organic substance biosynthetic process	11	15	26	1603	0.946548	1	ENSAPLG00020001034(HOXA4),ENSAPLG00020001058,ENSAPLG00020001416,ENSAPLG00020001525,ENSAPLG00020004008,ENSAPLG00020004614,ENSAPLG00020006186(MSX2),ENSAPLG00020007651,ENSAPLG00020010114(ASS1),ENSAPLG00020015905,ENSAPLG00020017381(GAL3ST2)	ENSAPLG00020000599,ENSAPLG00020001357(RXRG),ENSAPLG00020002179,ENSAPLG00020004574,ENSAPLG00020007723,ENSAPLG00020010450(AZIN2),ENSAPLG00020010646,ENSAPLG00020010819(GUCA1C),ENSAPLG00020012087,ENSAPLG00020012177,ENSAPLG00020012482(UPP2),ENSAPLG00020012510(MYT1),ENSAPLG00020012579,ENSAPLG00020012914,ENSAPLG00020014869
MF	GO:0043565	sequence-specific DNA binding	2	2	4	348	0.94754	0.991965	ENSAPLG00020001034(HOXA4),ENSAPLG00020006186(MSX2)	ENSAPLG00020001357(RXRG),ENSAPLG00020012914
BP	GO:0016311	dephosphorylation	1	0	1	138	0.947621	1	ENSAPLG00020000433(PP2D1)	-
BP	GO:0065003	protein-containing complex assembly	1	1	2	220	0.948222	1	ENSAPLG00020001263(VILL)	ENSAPLG00020008704(TRPM6)
BP	GO:0006357	regulation of transcription by RNA polymerase II	0	1	1	139	0.948738	1	-	ENSAPLG00020012177
BP	GO:0090407	organophosphate biosynthetic process	0	1	1	139	0.948738	1	-	ENSAPLG00020010819(GUCA1C)
BP	GO:0007267	cell-cell signaling	1	0	1	140	0.949832	1	ENSAPLG00020005846(HTR1B)	-
CC	GO:0005739	mitochondrion	0	1	1	149	0.950521	1	-	ENSAPLG00020000730
BP	GO:0018130	heterocycle biosynthetic process	5	11	16	1074	0.951221	1	ENSAPLG00020001034(HOXA4),ENSAPLG00020004008,ENSAPLG00020004614,ENSAPLG00020006186(MSX2),ENSAPLG00020015905	ENSAPLG00020001357(RXRG),ENSAPLG00020002179,ENSAPLG00020004574,ENSAPLG00020010646,ENSAPLG00020010819(GUCA1C),ENSAPLG00020012087,ENSAPLG00020012177,ENSAPLG00020012482(UPP2),ENSAPLG00020012510(MYT1),ENSAPLG00020012579,ENSAPLG00020012914
BP	GO:0071705	nitrogen compound transport	2	1	3	298	0.952794	1	ENSAPLG00020014038,ENSAPLG00020017845(MLPH)	ENSAPLG00020010450(AZIN2)
BP	GO:0044249	cellular biosynthetic process	11	14	25	1569	0.95424	1	ENSAPLG00020001034(HOXA4),ENSAPLG00020001058,ENSAPLG00020001416,ENSAPLG00020001525,ENSAPLG00020004008,ENSAPLG00020004614,ENSAPLG00020006186(MSX2),ENSAPLG00020007651,ENSAPLG00020010114(ASS1),ENSAPLG00020015905,ENSAPLG00020017381(GAL3ST2)	ENSAPLG00020001357(RXRG),ENSAPLG00020002179,ENSAPLG00020004574,ENSAPLG00020007723,ENSAPLG00020010450(AZIN2),ENSAPLG00020010646,ENSAPLG00020010819(GUCA1C),ENSAPLG00020012087,ENSAPLG00020012177,ENSAPLG00020012482(UPP2),ENSAPLG00020012510(MYT1),ENSAPLG00020012579,ENSAPLG00020012914,ENSAPLG00020014869
MF	GO:0001883	purine nucleoside binding	3	0	3	291	0.954533	0.991965	ENSAPLG00020000086,ENSAPLG00020004612,ENSAPLG00020011910	-
MF	GO:0005525	GTP binding	3	0	3	291	0.954533	0.991965	ENSAPLG00020000086,ENSAPLG00020004612,ENSAPLG00020011910	-
MF	GO:0032550	purine ribonucleoside binding	3	0	3	291	0.954533	0.991965	ENSAPLG00020000086,ENSAPLG00020004612,ENSAPLG00020011910	-
BP	GO:0051252	regulation of RNA metabolic process	3	9	12	860	0.956569	1	ENSAPLG00020001034(HOXA4),ENSAPLG00020006186(MSX2),ENSAPLG00020015905	ENSAPLG00020001357(RXRG),ENSAPLG00020002179,ENSAPLG00020004574,ENSAPLG00020010646,ENSAPLG00020012087,ENSAPLG00020012177,ENSAPLG00020012510(MYT1),ENSAPLG00020012579,ENSAPLG00020012914
MF	GO:0140110	transcription regulator activity	1	5	6	487	0.956883	0.991965	ENSAPLG00020001034(HOXA4)	ENSAPLG00020001357(RXRG),ENSAPLG00020012177,ENSAPLG00020012510(MYT1),ENSAPLG00020012579,ENSAPLG00020014739
MF	GO:0032549	ribonucleoside binding	3	0	3	295	0.957447	0.991965	ENSAPLG00020000086,ENSAPLG00020004612,ENSAPLG00020011910	-
MF	GO:0032561	guanyl ribonucleotide binding	3	0	3	295	0.957447	0.991965	ENSAPLG00020000086,ENSAPLG00020004612,ENSAPLG00020011910	-
MF	GO:0001882	nucleoside binding	3	0	3	296	0.958148	0.991965	ENSAPLG00020000086,ENSAPLG00020004612,ENSAPLG00020011910	-
BP	GO:0007010	cytoskeleton organization	2	0	2	233	0.959035	1	ENSAPLG00020001263(VILL),ENSAPLG00020017128	-
BP	GO:0006351	transcription, DNA-templated	4	9	13	923	0.959079	1	ENSAPLG00020001034(HOXA4),ENSAPLG00020004008,ENSAPLG00020006186(MSX2),ENSAPLG00020015905	ENSAPLG00020001357(RXRG),ENSAPLG00020002179,ENSAPLG00020004574,ENSAPLG00020010646,ENSAPLG00020012087,ENSAPLG00020012177,ENSAPLG00020012510(MYT1),ENSAPLG00020012579,ENSAPLG00020012914
BP	GO:0097659	nucleic acid-templated transcription	4	9	13	923	0.959079	1	ENSAPLG00020001034(HOXA4),ENSAPLG00020004008,ENSAPLG00020006186(MSX2),ENSAPLG00020015905	ENSAPLG00020001357(RXRG),ENSAPLG00020002179,ENSAPLG00020004574,ENSAPLG00020010646,ENSAPLG00020012087,ENSAPLG00020012177,ENSAPLG00020012510(MYT1),ENSAPLG00020012579,ENSAPLG00020012914
BP	GO:0032774	RNA biosynthetic process	4	9	13	926	0.960335	1	ENSAPLG00020001034(HOXA4),ENSAPLG00020004008,ENSAPLG00020006186(MSX2),ENSAPLG00020015905	ENSAPLG00020001357(RXRG),ENSAPLG00020002179,ENSAPLG00020004574,ENSAPLG00020010646,ENSAPLG00020012087,ENSAPLG00020012177,ENSAPLG00020012510(MYT1),ENSAPLG00020012579,ENSAPLG00020012914
BP	GO:0043933	protein-containing complex subunit organization	1	1	2	236	0.961206	1	ENSAPLG00020001263(VILL)	ENSAPLG00020008704(TRPM6)
MF	GO:0019001	guanyl nucleotide binding	3	0	3	301	0.961493	0.992509	ENSAPLG00020000086,ENSAPLG00020004612,ENSAPLG00020011910	-
BP	GO:2000112	regulation of cellular macromolecule biosynthetic process	3	9	12	872	0.961774	1	ENSAPLG00020001034(HOXA4),ENSAPLG00020006186(MSX2),ENSAPLG00020015905	ENSAPLG00020001357(RXRG),ENSAPLG00020002179,ENSAPLG00020004574,ENSAPLG00020010646,ENSAPLG00020012087,ENSAPLG00020012177,ENSAPLG00020012510(MYT1),ENSAPLG00020012579,ENSAPLG00020012914
BP	GO:0010556	regulation of macromolecule biosynthetic process	3	9	12	875	0.962986	1	ENSAPLG00020001034(HOXA4),ENSAPLG00020006186(MSX2),ENSAPLG00020015905	ENSAPLG00020001357(RXRG),ENSAPLG00020002179,ENSAPLG00020004574,ENSAPLG00020010646,ENSAPLG00020012087,ENSAPLG00020012177,ENSAPLG00020012510(MYT1),ENSAPLG00020012579,ENSAPLG00020012914
BP	GO:0048856	anatomical structure development	2	1	3	315	0.964162	1	ENSAPLG00020017380(BRINP2),ENSAPLG00020018415(OMD)	ENSAPLG00020017044
BP	GO:0016043	cellular component organization	7	3	10	765	0.965856	1	ENSAPLG00020001263(VILL),ENSAPLG00020006216(SMC1B),ENSAPLG00020013646,ENSAPLG00020013823,ENSAPLG00020014038,ENSAPLG00020015905,ENSAPLG00020017128	ENSAPLG00020004574,ENSAPLG00020008704(TRPM6),ENSAPLG00020017044
MF	GO:0003723	RNA binding	3	0	3	309	0.966329	0.994585	ENSAPLG00020001058,ENSAPLG00020001525,ENSAPLG00020002766(IGF2BP1)	-
BP	GO:0034622	cellular protein-containing complex assembly	1	0	1	160	0.967426	1	ENSAPLG00020001263(VILL)	-
BP	GO:0043170	macromolecule metabolic process	29	25	54	3101	0.968473	1	ENSAPLG00020000075(MYLK4),ENSAPLG00020000178,ENSAPLG00020000433(PP2D1),ENSAPLG00020000566,ENSAPLG00020001034(HOXA4),ENSAPLG00020001058,ENSAPLG00020001495,ENSAPLG00020001525,ENSAPLG00020001843(SH3RF3),ENSAPLG00020003814(STKLD1),ENSAPLG00020004008,ENSAPLG00020004354,ENSAPLG00020004614,ENSAPLG00020006186(MSX2),ENSAPLG00020006661(WNK4),ENSAPLG00020007048(TFPI2),ENSAPLG00020007651,ENSAPLG00020008044(A…	ENSAPLG00020000823(SCRN1),ENSAPLG00020001357(RXRG),ENSAPLG00020001599,ENSAPLG00020002179,ENSAPLG00020002467(MSH4),ENSAPLG00020003586,ENSAPLG00020003681,ENSAPLG00020003731,ENSAPLG00020003738,ENSAPLG00020003741,ENSAPLG00020003743,ENSAPLG00020004574,ENSAPLG00020004943,ENSAPLG00020005265,ENSAPLG00020006830(REP15),ENSAPLG00020008704(TRPM6),ENSAPLG00020010646,ENSAPLG00020012087,ENSAPLG00020012177,ENSAP…
BP	GO:0015031	protein transport	2	0	2	254	0.972094	1	ENSAPLG00020014038,ENSAPLG00020017845(MLPH)	-
BP	GO:0006366	transcription by RNA polymerase II	0	1	1	168	0.972602	1	-	ENSAPLG00020012177
BP	GO:0045184	establishment of protein localization	2	0	2	256	0.973105	1	ENSAPLG00020014038,ENSAPLG00020017845(MLPH)	-
BP	GO:0046907	intracellular transport	2	0	2	257	0.973597	1	ENSAPLG00020014038,ENSAPLG00020017845(MLPH)	-
BP	GO:0015833	peptide transport	2	0	2	259	0.974556	1	ENSAPLG00020014038,ENSAPLG00020017845(MLPH)	-
BP	GO:0042886	amide transport	2	0	2	263	0.976373	1	ENSAPLG00020014038,ENSAPLG00020017845(MLPH)	-
MF	GO:0051020	GTPase binding	1	0	1	170	0.976746	0.997894	ENSAPLG00020017845(MLPH)	-
BP	GO:1901137	carbohydrate derivative biosynthetic process	1	0	1	176	0.97696	1	ENSAPLG00020017381(GAL3ST2)	-
BP	GO:0050789	regulation of biological process	28	23	51	2994	0.977222	1	ENSAPLG00020000231(GPR143),ENSAPLG00020001034(HOXA4),ENSAPLG00020001263(VILL),ENSAPLG00020001469,ENSAPLG00020001495,ENSAPLG00020001843(SH3RF3),ENSAPLG00020002304(GHRHR),ENSAPLG00020004275(NPY2R),ENSAPLG00020005846(HTR1B),ENSAPLG00020006186(MSX2),ENSAPLG00020006205(TSHR),ENSAPLG00020007048(TFPI2),ENSAPLG00020007190(MTNR1A),ENSAPLG00020008045,ENSAPLG00020008923,ENSAPLG00020009560(GAS1),ENSAPLG00020…	ENSAPLG00020000750,ENSAPLG00020001357(RXRG),ENSAPLG00020001900(SYT10),ENSAPLG00020002179,ENSAPLG00020003586,ENSAPLG00020003736,ENSAPLG00020004161(PDE6B),ENSAPLG00020004574,ENSAPLG00020004948(FGF4),ENSAPLG00020005573,ENSAPLG00020006804(HPCAL4),ENSAPLG00020010450(AZIN2),ENSAPLG00020010646,ENSAPLG00020010819(GUCA1C),ENSAPLG00020011765,ENSAPLG00020012087,ENSAPLG00020012177,ENSAPLG00020012510(MYT1),EN…
BP	GO:0008104	protein localization	2	0	2	271	0.979641	1	ENSAPLG00020014038,ENSAPLG00020017845(MLPH)	-
BP	GO:0071840	cellular component organization or biogenesis	7	3	10	814	0.980905	1	ENSAPLG00020001263(VILL),ENSAPLG00020006216(SMC1B),ENSAPLG00020013646,ENSAPLG00020013823,ENSAPLG00020014038,ENSAPLG00020015905,ENSAPLG00020017128	ENSAPLG00020004574,ENSAPLG00020008704(TRPM6),ENSAPLG00020017044
BP	GO:0033036	macromolecule localization	2	1	3	354	0.9813	1	ENSAPLG00020014038,ENSAPLG00020017845(MLPH)	ENSAPLG00020007414(PLA2G2E)
MF	GO:0003677	DNA binding	5	5	10	795	0.981689	0.997894	ENSAPLG00020001034(HOXA4),ENSAPLG00020004008,ENSAPLG00020004450,ENSAPLG00020006186(MSX2),ENSAPLG00020017568(CXXC4)	ENSAPLG00020001357(RXRG),ENSAPLG00020002467(MSH4),ENSAPLG00020005573,ENSAPLG00020012914,ENSAPLG00020014739
BP	GO:0051716	cellular response to stimulus	15	13	28	1841	0.982905	1	ENSAPLG00020000178,ENSAPLG00020000231(GPR143),ENSAPLG00020001469,ENSAPLG00020001843(SH3RF3),ENSAPLG00020002304(GHRHR),ENSAPLG00020004275(NPY2R),ENSAPLG00020005846(HTR1B),ENSAPLG00020006205(TSHR),ENSAPLG00020007190(MTNR1A),ENSAPLG00020008045,ENSAPLG00020008923,ENSAPLG00020011416(ANK1),ENSAPLG00020013076(ROS1),ENSAPLG00020014799(P2RY11),ENSAPLG00020015815	ENSAPLG00020000750,ENSAPLG00020001599,ENSAPLG00020002179,ENSAPLG00020002467(MSH4),ENSAPLG00020003736,ENSAPLG00020004161(PDE6B),ENSAPLG00020004948(FGF4),ENSAPLG00020005160,ENSAPLG00020006804(HPCAL4),ENSAPLG00020011765,ENSAPLG00020012177,ENSAPLG00020014324(NETO2),ENSAPLG00020016526(GRPR)
MF	GO:0140098	catalytic activity, acting on RNA	1	0	1	188	0.984441	0.997894	ENSAPLG00020004614	-
BP	GO:0051649	establishment of localization in cell	2	0	2	286	0.984632	1	ENSAPLG00020014038,ENSAPLG00020017845(MLPH)	-
MF	GO:0097159	organic cyclic compound binding	37	17	54	3141	0.985196	0.997894	ENSAPLG00020000075(MYLK4),ENSAPLG00020000086,ENSAPLG00020000231(GPR143),ENSAPLG00020000236,ENSAPLG00020001034(HOXA4),ENSAPLG00020001058,ENSAPLG00020001416,ENSAPLG00020001525,ENSAPLG00020002331,ENSAPLG00020002766(IGF2BP1),ENSAPLG00020003219,ENSAPLG00020003814(STKLD1),ENSAPLG00020004008,ENSAPLG00020004450,ENSAPLG00020004612,ENSAPLG00020004614,ENSAPLG00020006151,ENSAPLG00020006186(MSX2),ENSAPLG00020…	ENSAPLG00020000478(EXD1),ENSAPLG00020001357(RXRG),ENSAPLG00020002467(MSH4),ENSAPLG00020005573,ENSAPLG00020007328,ENSAPLG00020008048(GCAT),ENSAPLG00020008704(TRPM6),ENSAPLG00020009878(ME1),ENSAPLG00020010646,ENSAPLG00020010831,ENSAPLG00020011423,ENSAPLG00020011463(ZNF804B),ENSAPLG00020012914,ENSAPLG00020013512(PNLDC1),ENSAPLG00020014587,ENSAPLG00020014739,ENSAPLG00020015226
BP	GO:0010467	gene expression	9	12	21	1474	0.985251	1	ENSAPLG00020001034(HOXA4),ENSAPLG00020001058,ENSAPLG00020001495,ENSAPLG00020001525,ENSAPLG00020004008,ENSAPLG00020006186(MSX2),ENSAPLG00020007651,ENSAPLG00020015420,ENSAPLG00020015905	ENSAPLG00020001357(RXRG),ENSAPLG00020001599,ENSAPLG00020002179,ENSAPLG00020003586,ENSAPLG00020004574,ENSAPLG00020010646,ENSAPLG00020012087,ENSAPLG00020012177,ENSAPLG00020012510(MYT1),ENSAPLG00020012579,ENSAPLG00020012914,ENSAPLG00020014869
BP	GO:0034645	cellular macromolecule biosynthetic process	8	10	18	1307	0.985503	1	ENSAPLG00020001034(HOXA4),ENSAPLG00020001058,ENSAPLG00020001525,ENSAPLG00020004008,ENSAPLG00020004614,ENSAPLG00020006186(MSX2),ENSAPLG00020007651,ENSAPLG00020015905	ENSAPLG00020001357(RXRG),ENSAPLG00020002179,ENSAPLG00020004574,ENSAPLG00020010646,ENSAPLG00020012087,ENSAPLG00020012177,ENSAPLG00020012510(MYT1),ENSAPLG00020012579,ENSAPLG00020012914,ENSAPLG00020014869
BP	GO:0034641	cellular nitrogen compound metabolic process	11	18	29	1913	0.985597	1	ENSAPLG00020001034(HOXA4),ENSAPLG00020001058,ENSAPLG00020001416,ENSAPLG00020001495,ENSAPLG00020001525,ENSAPLG00020004008,ENSAPLG00020004614,ENSAPLG00020006186(MSX2),ENSAPLG00020007651,ENSAPLG00020015420,ENSAPLG00020015905	ENSAPLG00020000478(EXD1),ENSAPLG00020001357(RXRG),ENSAPLG00020001571,ENSAPLG00020001599,ENSAPLG00020002179,ENSAPLG00020002467(MSH4),ENSAPLG00020003586,ENSAPLG00020004574,ENSAPLG00020010450(AZIN2),ENSAPLG00020010646,ENSAPLG00020010819(GUCA1C),ENSAPLG00020012087,ENSAPLG00020012177,ENSAPLG00020012482(UPP2),ENSAPLG00020012510(MYT1),ENSAPLG00020012579,ENSAPLG00020012914,ENSAPLG00020014869
BP	GO:0009059	macromolecule biosynthetic process	8	10	18	1313	0.9864	1	ENSAPLG00020001034(HOXA4),ENSAPLG00020001058,ENSAPLG00020001525,ENSAPLG00020004008,ENSAPLG00020004614,ENSAPLG00020006186(MSX2),ENSAPLG00020007651,ENSAPLG00020015905	ENSAPLG00020001357(RXRG),ENSAPLG00020002179,ENSAPLG00020004574,ENSAPLG00020010646,ENSAPLG00020012087,ENSAPLG00020012177,ENSAPLG00020012510(MYT1),ENSAPLG00020012579,ENSAPLG00020012914,ENSAPLG00020014869
CC	GO:0031974	membrane-enclosed lumen	0	1	1	216	0.987571	1	-	ENSAPLG00020000730
CC	GO:0043233	organelle lumen	0	1	1	216	0.987571	1	-	ENSAPLG00020000730
CC	GO:0070013	intracellular organelle lumen	0	1	1	216	0.987571	1	-	ENSAPLG00020000730
MF	GO:1901363	heterocyclic compound binding	36	17	53	3134	0.989464	0.997894	ENSAPLG00020000075(MYLK4),ENSAPLG00020000086,ENSAPLG00020000236,ENSAPLG00020001034(HOXA4),ENSAPLG00020001058,ENSAPLG00020001416,ENSAPLG00020001525,ENSAPLG00020002331,ENSAPLG00020002766(IGF2BP1),ENSAPLG00020003219,ENSAPLG00020003814(STKLD1),ENSAPLG00020004008,ENSAPLG00020004450,ENSAPLG00020004612,ENSAPLG00020004614,ENSAPLG00020006151,ENSAPLG00020006186(MSX2),ENSAPLG00020006216(SMC1B),ENSAPLG000200…	ENSAPLG00020000478(EXD1),ENSAPLG00020001357(RXRG),ENSAPLG00020002467(MSH4),ENSAPLG00020005573,ENSAPLG00020007328,ENSAPLG00020008048(GCAT),ENSAPLG00020008704(TRPM6),ENSAPLG00020009878(ME1),ENSAPLG00020010646,ENSAPLG00020010831,ENSAPLG00020011423,ENSAPLG00020011463(ZNF804B),ENSAPLG00020012914,ENSAPLG00020013512(PNLDC1),ENSAPLG00020014587,ENSAPLG00020014739,ENSAPLG00020015226
BP	GO:0007154	cell communication	14	11	25	1732	0.989842	1	ENSAPLG00020000231(GPR143),ENSAPLG00020001469,ENSAPLG00020001843(SH3RF3),ENSAPLG00020002304(GHRHR),ENSAPLG00020004275(NPY2R),ENSAPLG00020005846(HTR1B),ENSAPLG00020006205(TSHR),ENSAPLG00020007190(MTNR1A),ENSAPLG00020008045,ENSAPLG00020008923,ENSAPLG00020011416(ANK1),ENSAPLG00020013076(ROS1),ENSAPLG00020014799(P2RY11),ENSAPLG00020015815	ENSAPLG00020000750,ENSAPLG00020002179,ENSAPLG00020004161(PDE6B),ENSAPLG00020004948(FGF4),ENSAPLG00020006804(HPCAL4),ENSAPLG00020011765,ENSAPLG00020012177,ENSAPLG00020013660(GJB1),ENSAPLG00020013661,ENSAPLG00020014324(NETO2),ENSAPLG00020016526(GRPR)
BP	GO:0051641	cellular localization	2	0	2	317	0.991477	1	ENSAPLG00020014038,ENSAPLG00020017845(MLPH)	-
MF	GO:0003924	GTPase activity	1	0	1	215	0.991495	0.997894	ENSAPLG00020004612	-
MF	GO:0046873	metal ion transmembrane transporter activity	1	0	1	217	0.991868	0.997894	ENSAPLG00020005583(KCNJ6)	-
MF	GO:0019899	enzyme binding	1	0	1	219	0.992224	0.997894	ENSAPLG00020017845(MLPH)	-
BP	GO:0016070	RNA metabolic process	5	11	16	1253	0.992685	1	ENSAPLG00020001034(HOXA4),ENSAPLG00020001495,ENSAPLG00020004008,ENSAPLG00020006186(MSX2),ENSAPLG00020015905	ENSAPLG00020001357(RXRG),ENSAPLG00020001599,ENSAPLG00020002179,ENSAPLG00020003586,ENSAPLG00020004574,ENSAPLG00020010646,ENSAPLG00020012087,ENSAPLG00020012177,ENSAPLG00020012510(MYT1),ENSAPLG00020012579,ENSAPLG00020012914
BP	GO:0007165	signal transduction	14	9	23	1654	0.992765	1	ENSAPLG00020000231(GPR143),ENSAPLG00020001469,ENSAPLG00020001843(SH3RF3),ENSAPLG00020002304(GHRHR),ENSAPLG00020004275(NPY2R),ENSAPLG00020005846(HTR1B),ENSAPLG00020006205(TSHR),ENSAPLG00020007190(MTNR1A),ENSAPLG00020008045,ENSAPLG00020008923,ENSAPLG00020011416(ANK1),ENSAPLG00020013076(ROS1),ENSAPLG00020014799(P2RY11),ENSAPLG00020015815	ENSAPLG00020000750,ENSAPLG00020002179,ENSAPLG00020004161(PDE6B),ENSAPLG00020004948(FGF4),ENSAPLG00020006804(HPCAL4),ENSAPLG00020011765,ENSAPLG00020012177,ENSAPLG00020014324(NETO2),ENSAPLG00020016526(GRPR)
BP	GO:0065008	regulation of biological quality	2	0	2	333	0.993739	1	ENSAPLG00020001263(VILL),ENSAPLG00020005846(HTR1B)	-
BP	GO:0016192	vesicle-mediated transport	0	1	1	240	0.994275	1	-	ENSAPLG00020001900(SYT10)
BP	GO:1901360	organic cyclic compound metabolic process	6	18	24	1739	0.994712	1	ENSAPLG00020001034(HOXA4),ENSAPLG00020001495,ENSAPLG00020004008,ENSAPLG00020004614,ENSAPLG00020006186(MSX2),ENSAPLG00020015905	ENSAPLG00020000478(EXD1),ENSAPLG00020001357(RXRG),ENSAPLG00020001571,ENSAPLG00020001599,ENSAPLG00020002179,ENSAPLG00020002467(MSH4),ENSAPLG00020003586,ENSAPLG00020004574,ENSAPLG00020007723,ENSAPLG00020010646,ENSAPLG00020010819(GUCA1C),ENSAPLG00020012087,ENSAPLG00020012177,ENSAPLG00020012482(UPP2),ENSAPLG00020012510(MYT1),ENSAPLG00020012579,ENSAPLG00020012914,ENSAPLG00020017209(HPDL)
BP	GO:0065007	biological regulation	28	23	51	3170	0.995084	1	ENSAPLG00020000231(GPR143),ENSAPLG00020001034(HOXA4),ENSAPLG00020001263(VILL),ENSAPLG00020001469,ENSAPLG00020001495,ENSAPLG00020001843(SH3RF3),ENSAPLG00020002304(GHRHR),ENSAPLG00020004275(NPY2R),ENSAPLG00020005846(HTR1B),ENSAPLG00020006186(MSX2),ENSAPLG00020006205(TSHR),ENSAPLG00020007048(TFPI2),ENSAPLG00020007190(MTNR1A),ENSAPLG00020008045,ENSAPLG00020008923,ENSAPLG00020009560(GAS1),ENSAPLG00020…	ENSAPLG00020000750,ENSAPLG00020001357(RXRG),ENSAPLG00020001900(SYT10),ENSAPLG00020002179,ENSAPLG00020003586,ENSAPLG00020003736,ENSAPLG00020004161(PDE6B),ENSAPLG00020004574,ENSAPLG00020004948(FGF4),ENSAPLG00020005573,ENSAPLG00020006804(HPCAL4),ENSAPLG00020010450(AZIN2),ENSAPLG00020010646,ENSAPLG00020010819(GUCA1C),ENSAPLG00020011765,ENSAPLG00020012087,ENSAPLG00020012177,ENSAPLG00020012510(MYT1),EN…
BP	GO:0006396	RNA processing	0	1	1	249	0.995297	1	-	ENSAPLG00020001599
CC	GO:0043228	non-membrane-bounded organelle	6	1	7	759	0.99537	1	ENSAPLG00020001525,ENSAPLG00020004008,ENSAPLG00020004450,ENSAPLG00020006216(SMC1B),ENSAPLG00020007651,ENSAPLG00020015845	ENSAPLG00020014869
CC	GO:0043232	intracellular non-membrane-bounded organelle	6	1	7	759	0.99537	1	ENSAPLG00020001525,ENSAPLG00020004008,ENSAPLG00020004450,ENSAPLG00020006216(SMC1B),ENSAPLG00020007651,ENSAPLG00020015845	ENSAPLG00020014869
BP	GO:0006725	cellular aromatic compound metabolic process	6	17	23	1699	0.995566	1	ENSAPLG00020001034(HOXA4),ENSAPLG00020001495,ENSAPLG00020004008,ENSAPLG00020004614,ENSAPLG00020006186(MSX2),ENSAPLG00020015905	ENSAPLG00020000478(EXD1),ENSAPLG00020001357(RXRG),ENSAPLG00020001571,ENSAPLG00020001599,ENSAPLG00020002179,ENSAPLG00020002467(MSH4),ENSAPLG00020003586,ENSAPLG00020004574,ENSAPLG00020010646,ENSAPLG00020010819(GUCA1C),ENSAPLG00020012087,ENSAPLG00020012177,ENSAPLG00020012482(UPP2),ENSAPLG00020012510(MYT1),ENSAPLG00020012579,ENSAPLG00020012914,ENSAPLG00020017209(HPDL)
BP	GO:0006139	nucleobase-containing compound metabolic process	6	16	22	1648	0.995831	1	ENSAPLG00020001034(HOXA4),ENSAPLG00020001495,ENSAPLG00020004008,ENSAPLG00020004614,ENSAPLG00020006186(MSX2),ENSAPLG00020015905	ENSAPLG00020000478(EXD1),ENSAPLG00020001357(RXRG),ENSAPLG00020001571,ENSAPLG00020001599,ENSAPLG00020002179,ENSAPLG00020002467(MSH4),ENSAPLG00020003586,ENSAPLG00020004574,ENSAPLG00020010646,ENSAPLG00020010819(GUCA1C),ENSAPLG00020012087,ENSAPLG00020012177,ENSAPLG00020012482(UPP2),ENSAPLG00020012510(MYT1),ENSAPLG00020012579,ENSAPLG00020012914
BP	GO:0023052	signaling	14	9	23	1716	0.996335	1	ENSAPLG00020000231(GPR143),ENSAPLG00020001469,ENSAPLG00020001843(SH3RF3),ENSAPLG00020002304(GHRHR),ENSAPLG00020004275(NPY2R),ENSAPLG00020005846(HTR1B),ENSAPLG00020006205(TSHR),ENSAPLG00020007190(MTNR1A),ENSAPLG00020008045,ENSAPLG00020008923,ENSAPLG00020011416(ANK1),ENSAPLG00020013076(ROS1),ENSAPLG00020014799(P2RY11),ENSAPLG00020015815	ENSAPLG00020000750,ENSAPLG00020002179,ENSAPLG00020004161(PDE6B),ENSAPLG00020004948(FGF4),ENSAPLG00020006804(HPCAL4),ENSAPLG00020011765,ENSAPLG00020012177,ENSAPLG00020014324(NETO2),ENSAPLG00020016526(GRPR)
CC	GO:0043227	membrane-bounded organelle	5	10	15	1303	0.996631	1	ENSAPLG00020001034(HOXA4),ENSAPLG00020004008,ENSAPLG00020005916(ATP6V1G3),ENSAPLG00020015420,ENSAPLG00020017381(GAL3ST2)	ENSAPLG00020000730,ENSAPLG00020001357(RXRG),ENSAPLG00020003936,ENSAPLG00020005573,ENSAPLG00020008982,ENSAPLG00020012087,ENSAPLG00020012510(MYT1),ENSAPLG00020014739,ENSAPLG00020017042,ENSAPLG00020018222(ATP6V0A4)
BP	GO:0050794	regulation of cellular process	22	22	44	2879	0.997439	1	ENSAPLG00020000231(GPR143),ENSAPLG00020001034(HOXA4),ENSAPLG00020001263(VILL),ENSAPLG00020001469,ENSAPLG00020001843(SH3RF3),ENSAPLG00020002304(GHRHR),ENSAPLG00020004275(NPY2R),ENSAPLG00020005846(HTR1B),ENSAPLG00020006186(MSX2),ENSAPLG00020006205(TSHR),ENSAPLG00020007048(TFPI2),ENSAPLG00020007190(MTNR1A),ENSAPLG00020008045,ENSAPLG00020008923,ENSAPLG00020009560(GAS1),ENSAPLG00020011416(ANK1),ENSAPL…	ENSAPLG00020000750,ENSAPLG00020001357(RXRG),ENSAPLG00020001900(SYT10),ENSAPLG00020002179,ENSAPLG00020003736,ENSAPLG00020004161(PDE6B),ENSAPLG00020004574,ENSAPLG00020004948(FGF4),ENSAPLG00020005573,ENSAPLG00020006804(HPCAL4),ENSAPLG00020010450(AZIN2),ENSAPLG00020010646,ENSAPLG00020010819(GUCA1C),ENSAPLG00020011765,ENSAPLG00020012087,ENSAPLG00020012177,ENSAPLG00020012510(MYT1),ENSAPLG00020012579,EN…
BP	GO:0046483	heterocycle metabolic process	6	16	22	1697	0.997631	1	ENSAPLG00020001034(HOXA4),ENSAPLG00020001495,ENSAPLG00020004008,ENSAPLG00020004614,ENSAPLG00020006186(MSX2),ENSAPLG00020015905	ENSAPLG00020000478(EXD1),ENSAPLG00020001357(RXRG),ENSAPLG00020001571,ENSAPLG00020001599,ENSAPLG00020002179,ENSAPLG00020002467(MSH4),ENSAPLG00020003586,ENSAPLG00020004574,ENSAPLG00020010646,ENSAPLG00020010819(GUCA1C),ENSAPLG00020012087,ENSAPLG00020012177,ENSAPLG00020012482(UPP2),ENSAPLG00020012510(MYT1),ENSAPLG00020012579,ENSAPLG00020012914
BP	GO:0090304	nucleic acid metabolic process	6	12	18	1479	0.998017	1	ENSAPLG00020001034(HOXA4),ENSAPLG00020001495,ENSAPLG00020004008,ENSAPLG00020004614,ENSAPLG00020006186(MSX2),ENSAPLG00020015905	ENSAPLG00020001357(RXRG),ENSAPLG00020001599,ENSAPLG00020002179,ENSAPLG00020002467(MSH4),ENSAPLG00020003586,ENSAPLG00020004574,ENSAPLG00020010646,ENSAPLG00020012087,ENSAPLG00020012177,ENSAPLG00020012510(MYT1),ENSAPLG00020012579,ENSAPLG00020012914
BP	GO:0035556	intracellular signal transduction	2	0	2	395	0.998146	1	ENSAPLG00020001843(SH3RF3),ENSAPLG00020008923	-
CC	GO:0005634	nucleus	2	5	7	850	0.998851	1	ENSAPLG00020001034(HOXA4),ENSAPLG00020004008	ENSAPLG00020001357(RXRG),ENSAPLG00020005573,ENSAPLG00020012087,ENSAPLG00020012510(MYT1),ENSAPLG00020014739
CC	GO:0043231	intracellular membrane-bounded organelle	4	8	12	1199	0.998958	1	ENSAPLG00020001034(HOXA4),ENSAPLG00020004008,ENSAPLG00020005916(ATP6V1G3),ENSAPLG00020017381(GAL3ST2)	ENSAPLG00020000730,ENSAPLG00020001357(RXRG),ENSAPLG00020005573,ENSAPLG00020008982,ENSAPLG00020012087,ENSAPLG00020012510(MYT1),ENSAPLG00020014739,ENSAPLG00020018222(ATP6V0A4)
MF	GO:0003676	nucleic acid binding	11	11	22	1751	0.999183	1	ENSAPLG00020001034(HOXA4),ENSAPLG00020001058,ENSAPLG00020001525,ENSAPLG00020002331,ENSAPLG00020002766(IGF2BP1),ENSAPLG00020004008,ENSAPLG00020004450,ENSAPLG00020004614,ENSAPLG00020006186(MSX2),ENSAPLG00020015838(ZBTB16),ENSAPLG00020017568(CXXC4)	ENSAPLG00020000478(EXD1),ENSAPLG00020001357(RXRG),ENSAPLG00020002467(MSH4),ENSAPLG00020005573,ENSAPLG00020007328,ENSAPLG00020010646,ENSAPLG00020010831,ENSAPLG00020011463(ZNF804B),ENSAPLG00020012914,ENSAPLG00020013512(PNLDC1),ENSAPLG00020014739
BP	GO:0009987	cellular process	68	58	126	6767	0.999532	1	ENSAPLG00020000075(MYLK4),ENSAPLG00020000178,ENSAPLG00020000231(GPR143),ENSAPLG00020000236,ENSAPLG00020000433(PP2D1),ENSAPLG00020001034(HOXA4),ENSAPLG00020001058,ENSAPLG00020001263(VILL),ENSAPLG00020001416,ENSAPLG00020001469,ENSAPLG00020001495,ENSAPLG00020001525,ENSAPLG00020001843(SH3RF3),ENSAPLG00020002304(GHRHR),ENSAPLG00020002746(ACAN),ENSAPLG00020002779(DNAJB13),ENSAPLG00020003219,ENSAPLG0002…	ENSAPLG00020000478(EXD1),ENSAPLG00020000730,ENSAPLG00020000750,ENSAPLG00020001137(EHHADH),ENSAPLG00020001357(RXRG),ENSAPLG00020001379(AQP11),ENSAPLG00020001571,ENSAPLG00020001599,ENSAPLG00020001900(SYT10),ENSAPLG00020002179,ENSAPLG00020002467(MSH4),ENSAPLG00020003586,ENSAPLG00020003681,ENSAPLG00020003731,ENSAPLG00020003736,ENSAPLG00020003738,ENSAPLG00020003741,ENSAPLG00020003743,ENSAPLG0002000413…
CC	GO:0005856	cytoskeleton	1	0	1	445	0.999905	1	ENSAPLG00020015845	-
CC	GO:0043226	organelle	10	11	21	1958	0.99995	1	ENSAPLG00020001034(HOXA4),ENSAPLG00020001525,ENSAPLG00020004008,ENSAPLG00020004450,ENSAPLG00020005916(ATP6V1G3),ENSAPLG00020006216(SMC1B),ENSAPLG00020007651,ENSAPLG00020015420,ENSAPLG00020015845,ENSAPLG00020017381(GAL3ST2)	ENSAPLG00020000730,ENSAPLG00020001357(RXRG),ENSAPLG00020003936,ENSAPLG00020005573,ENSAPLG00020008982,ENSAPLG00020012087,ENSAPLG00020012510(MYT1),ENSAPLG00020014739,ENSAPLG00020014869,ENSAPLG00020017042,ENSAPLG00020018222(ATP6V0A4)
CC	GO:0043229	intracellular organelle	9	11	20	1901	0.999952	1	ENSAPLG00020001034(HOXA4),ENSAPLG00020001525,ENSAPLG00020004008,ENSAPLG00020004450,ENSAPLG00020005916(ATP6V1G3),ENSAPLG00020006216(SMC1B),ENSAPLG00020007651,ENSAPLG00020015845,ENSAPLG00020017381(GAL3ST2)	ENSAPLG00020000730,ENSAPLG00020001357(RXRG),ENSAPLG00020003936,ENSAPLG00020005573,ENSAPLG00020008982,ENSAPLG00020012087,ENSAPLG00020012510(MYT1),ENSAPLG00020014739,ENSAPLG00020014869,ENSAPLG00020017042,ENSAPLG00020018222(ATP6V0A4)
CC	GO:0005622	intracellular	12	12	24	2286	0.999996	1	ENSAPLG00020001034(HOXA4),ENSAPLG00020001525,ENSAPLG00020004008,ENSAPLG00020004450,ENSAPLG00020005916(ATP6V1G3),ENSAPLG00020006216(SMC1B),ENSAPLG00020007651,ENSAPLG00020013646,ENSAPLG00020014038,ENSAPLG00020015845,ENSAPLG00020016424(PADI2),ENSAPLG00020017381(GAL3ST2)	ENSAPLG00020000730,ENSAPLG00020001357(RXRG),ENSAPLG00020003936,ENSAPLG00020005573,ENSAPLG00020008982,ENSAPLG00020012087,ENSAPLG00020012482(UPP2),ENSAPLG00020012510(MYT1),ENSAPLG00020014739,ENSAPLG00020014869,ENSAPLG00020017042,ENSAPLG00020018222(ATP6V0A4)
MF	GO:0003674	molecular_function	132	103	235	10824	1	1	ENSAPLG00020000075(MYLK4),ENSAPLG00020000086,ENSAPLG00020000178,ENSAPLG00020000231(GPR143),ENSAPLG00020000236,ENSAPLG00020000433(PP2D1),ENSAPLG00020000566,ENSAPLG00020001034(HOXA4),ENSAPLG00020001058,ENSAPLG00020001263(VILL),ENSAPLG00020001398(GDPD4),ENSAPLG00020001416,ENSAPLG00020001469,ENSAPLG00020001525,ENSAPLG00020001606,ENSAPLG00020001843(SH3RF3),ENSAPLG00020002120,ENSAPLG00020002304(GHRHR),…	ENSAPLG00020000364(TRIM35),ENSAPLG00020000478(EXD1),ENSAPLG00020000579,ENSAPLG00020000599,ENSAPLG00020000730,ENSAPLG00020000750,ENSAPLG00020000821(ANXA10),ENSAPLG00020000823(SCRN1),ENSAPLG00020000829(WIPF3),ENSAPLG00020001137(EHHADH),ENSAPLG00020001357(RXRG),ENSAPLG00020001379(AQP11),ENSAPLG00020001490(SEMA3E),ENSAPLG00020001571,ENSAPLG00020001599,ENSAPLG00020001892,ENSAPLG00020002069,ENSAPLG0002…
BP	GO:0008150	biological_process	95	73	168	8014	1	1	ENSAPLG00020000075(MYLK4),ENSAPLG00020000178,ENSAPLG00020000231(GPR143),ENSAPLG00020000236,ENSAPLG00020000433(PP2D1),ENSAPLG00020000566,ENSAPLG00020001034(HOXA4),ENSAPLG00020001058,ENSAPLG00020001263(VILL),ENSAPLG00020001398(GDPD4),ENSAPLG00020001416,ENSAPLG00020001462(bd2),ENSAPLG00020001469,ENSAPLG00020001495,ENSAPLG00020001525,ENSAPLG00020001606,ENSAPLG00020001843(SH3RF3),ENSAPLG00020002304(GH…	ENSAPLG00020000478(EXD1),ENSAPLG00020000579,ENSAPLG00020000599,ENSAPLG00020000730,ENSAPLG00020000750,ENSAPLG00020000823(SCRN1),ENSAPLG00020001137(EHHADH),ENSAPLG00020001357(RXRG),ENSAPLG00020001379(AQP11),ENSAPLG00020001571,ENSAPLG00020001599,ENSAPLG00020001900(SYT10),ENSAPLG00020002179,ENSAPLG00020002467(MSH4),ENSAPLG00020003542,ENSAPLG00020003586,ENSAPLG00020003681,ENSAPLG00020003731,ENSAPLG000…
CC	GO:0005575	cellular_component	57	44	101	5131	1	1	ENSAPLG00020000231(GPR143),ENSAPLG00020001034(HOXA4),ENSAPLG00020001462(bd2),ENSAPLG00020001525,ENSAPLG00020001606,ENSAPLG00020001655(CRISP3),ENSAPLG00020001859(IFITM1),ENSAPLG00020001869(IFITM5),ENSAPLG00020002120,ENSAPLG00020002304(GHRHR),ENSAPLG00020002409,ENSAPLG00020002615(CD6),ENSAPLG00020003404,ENSAPLG00020003408,ENSAPLG00020003418,ENSAPLG00020003861(ATP4B),ENSAPLG00020004008,ENSAPLG000200…	ENSAPLG00020000599,ENSAPLG00020000730,ENSAPLG00020000750,ENSAPLG00020001357(RXRG),ENSAPLG00020001379(AQP11),ENSAPLG00020001599,ENSAPLG00020001900(SYT10),ENSAPLG00020002517,ENSAPLG00020003542,ENSAPLG00020003936,ENSAPLG00020004135(SLC26A1),ENSAPLG00020004526(SLC5A11),ENSAPLG00020004948(FGF4),ENSAPLG00020005160,ENSAPLG00020005573,ENSAPLG00020005825,ENSAPLG00020007723,ENSAPLG00020007801,ENSAPLG000200…
