# Supplementary material for: Comparative Transcriptome Profiling of Ileal and Cecal Tissues Between Pekin Ducks and Shaoxing Ducks
Source: Genes (Basel). 2025 Apr 25;16(5):488. doi: 10.3390/genes16050488 (PMC12110802; doi:10.3390/genes16050488)
Supplement: Supplementary file 1 [file genes-16-00488-s001.zip › Table S5.KEGG enrichment analysis of ileum DEGs between Shaoxing ducks and Pekin ducks .xlsx]

## Sheet: SH VS BH KEGG enrichment 
PathwayID	Pathway	Level1	Level2	Up_number	Down_number	DEG_number	total_number	Pvalue	FDR	Up_gene	Down_gene	URL
apla04672	Intestinal immune network for IgA production	Organismal Systems	Immune system	4	5	9	129	0.000372336	0.0282976	ENSAPLG00020002330,ENSAPLG00020003067,ENSAPLG00020006099,ENSAPLG00020006143	ENSAPLG00020014442,ENSAPLG00020003542,ENSAPLG00020014441,ENSAPLG00020014444,ENSAPLG00020014438	http://www.kegg.jp/kegg-bin/show_pathway?map=map04672&multi_query=K06856+%23FFFFFF,purple%0d%0aK06752+%23FFFFFF,green%0d%0a
apla04020	Calcium signaling pathway	Environmental Information Processing	Signal transduction	6	7	13	283	0.00113368	0.0430797	ENSAPLG00020006099,ENSAPLG00020006143,ENSAPLG00020003067,ENSAPLG00020009508(P2RX6),ENSAPLG00020002330,ENSAPLG00020010283(TNNC1)	ENSAPLG00020016153(OXTR),ENSAPLG00020014444,ENSAPLG00020014438,ENSAPLG00020014441,ENSAPLG00020002411,ENSAPLG00020014442,ENSAPLG00020017571(TACR3)	http://www.kegg.jp/kegg-bin/show_pathway?map=map04020&multi_query=K04515+%23FFFFFF,green%0d%0aK05865+%23FFFFFF,red%0d%0aK04229+%23FFFFFF,green%0d%0aK04224+%23FFFFFF,green%0d%0aK06856+%23FFFFFF,purple%0d%0aK05221+%23FFFFFF,red%0d%0a
apla01040	Biosynthesis of unsaturated fatty acids	Metabolism	Lipid metabolism	0	4	4	33	0.0024195	0.0612941	-	ENSAPLG00020017711,ENSAPLG00020009654(ELOVL4),ENSAPLG00020012631,ENSAPLG00020001571	http://www.kegg.jp/kegg-bin/show_pathway?map=map01040&multi_query=K00659+%23FFFFFF,green%0d%0aK10224+%23FFFFFF,green%0d%0aK10249+%23FFFFFF,green%0d%0a
apla04145	Phagosome	Cellular Processes	Transport and catabolism	4	6	10	211	0.00348664	0.0662461	ENSAPLG00020002330,ENSAPLG00020003067,ENSAPLG00020006143,ENSAPLG00020006099	ENSAPLG00020014442,ENSAPLG00020014441,ENSAPLG00020003542,ENSAPLG00020014438,ENSAPLG00020014444,ENSAPLG00020005474	http://www.kegg.jp/kegg-bin/show_pathway?map=map04145&multi_query=K06856+%23FFFFFF,purple%0d%0aK06752+%23FFFFFF,green%0d%0aK04659+%23FFFFFF,green%0d%0a
apla00430	Taurine and hypotaurine metabolism	Metabolism	Metabolism of other amino acids	0	2	2	10	0.0123981	0.188451	-	ENSAPLG00020001571,ENSAPLG00020001229(GAD2)	http://www.kegg.jp/kegg-bin/show_pathway?map=map00430&multi_query=K00659+%23FFFFFF,green%0d%0aK01580+%23FFFFFF,green%0d%0a
apla04080	Neuroactive ligand-receptor interaction	Environmental Information Processing	Signaling molecules and interaction	3	9	12	343	0.0153792	0.194803	ENSAPLG00020009508(P2RX6),ENSAPLG00020007190(MTNR1A),ENSAPLG00020008710(GRIN3A)	ENSAPLG00020002468,ENSAPLG00020013692(SSTR1),ENSAPLG00020017571(TACR3),ENSAPLG00020012899(SSTR4),ENSAPLG00020015721(CHRNA3),ENSAPLG00020017703(GAL),ENSAPLG00020003879(GRIA2),ENSAPLG00020016153(OXTR),ENSAPLG00020016113(GRM7)	http://www.kegg.jp/kegg-bin/show_pathway?map=map04080&multi_query=K04220+%23FFFFFF,green%0d%0aK05198+%23FFFFFF,green%0d%0aK04217+%23FFFFFF,green%0d%0aK05244+%23FFFFFF,green%0d%0aK04285+%23FFFFFF,red%0d%0aK05221+%23FFFFFF,red%0d%0aK04306+%23FFFFFF,green%0d%0aK04229+%23FFFFFF,green%0d%0aK04805+%23FFFFFF,green%0d%0aK04224+%23FFFFFF,green%0d%0aK05213+%23FFFFFF,red%0d%0aK04608+%23FFFFFF,green%0d%0a
apla03320	PPAR signaling pathway	Organismal Systems	Endocrine system	0	4	4	67	0.0289562	0.303895	-	ENSAPLG00020001357(RXRG),ENSAPLG00020001137(EHHADH),ENSAPLG00020012103(CPT1B),ENSAPLG00020015559(ACSBG1)	http://www.kegg.jp/kegg-bin/show_pathway?map=map03320&multi_query=K07514+%23FFFFFF,green%0d%0aK15013+%23FFFFFF,green%0d%0aK19523+%23FFFFFF,green%0d%0aK08526+%23FFFFFF,green%0d%0a
apla00071	Fatty acid degradation	Metabolism	Lipid metabolism	0	3	3	40	0.031989	0.303895	-	ENSAPLG00020001137(EHHADH),ENSAPLG00020015559(ACSBG1),ENSAPLG00020012103(CPT1B)	http://www.kegg.jp/kegg-bin/show_pathway?map=map00071&multi_query=K19523+%23FFFFFF,green%0d%0aK15013+%23FFFFFF,green%0d%0aK07514+%23FFFFFF,green%0d%0a
apla00380	Tryptophan metabolism	Metabolism	Amino acid metabolism	1	2	3	44	0.0408093	0.344612	ENSAPLG00020018385(KMO)	ENSAPLG00020011771(KYNU),ENSAPLG00020001137(EHHADH)	http://www.kegg.jp/kegg-bin/show_pathway?map=map00380&multi_query=K01556+%23FFFFFF,green%0d%0aK00486+%23FFFFFF,red%0d%0aK07514+%23FFFFFF,green%0d%0a
apla04217	Necroptosis	Cellular Processes	Cell growth and death	2	3	5	125	0.0666469	0.497645	ENSAPLG00020006142,ENSAPLG00020006151	ENSAPLG00020002411,ENSAPLG00020001242,ENSAPLG00020004456	http://www.kegg.jp/kegg-bin/show_pathway?map=map04217&multi_query=K16342+%23FFFFFF,green%0d%0aK11251+%23FFFFFF,green%0d%0aK04515+%23FFFFFF,green%0d%0aK04079+%23FFFFFF,red%0d%0a
apla00601	Glycosphingolipid biosynthesis - lacto and neolacto series	Metabolism	Glycan biosynthesis and metabolism	1	1	2	26	0.0748278	0.497645	ENSAPLG00020010173(FUT7)	ENSAPLG00020017499(B3GALT1)	http://www.kegg.jp/kegg-bin/show_pathway?map=map00601&multi_query=K07635+%23FFFFFF,red%0d%0aK07819+%23FFFFFF,green%0d%0a
apla00062	Fatty acid elongation	Metabolism	Lipid metabolism	0	2	2	28	0.0851236	0.497645	-	ENSAPLG00020009654(ELOVL4),ENSAPLG00020012631	http://www.kegg.jp/kegg-bin/show_pathway?map=map00062&multi_query=K10249+%23FFFFFF,green%0d%0a
apla00650	Butanoate metabolism	Metabolism	Carbohydrate metabolism	0	2	2	28	0.0851236	0.497645	-	ENSAPLG00020001137(EHHADH),ENSAPLG00020001229(GAD2)	http://www.kegg.jp/kegg-bin/show_pathway?map=map00650&multi_query=K01580+%23FFFFFF,green%0d%0aK07514+%23FFFFFF,green%0d%0a
apla04920	Adipocytokine signaling pathway	Organismal Systems	Endocrine system	0	3	3	62	0.093459	0.507349	-	ENSAPLG00020001357(RXRG),ENSAPLG00020015559(ACSBG1),ENSAPLG00020012103(CPT1B)	http://www.kegg.jp/kegg-bin/show_pathway?map=map04920&multi_query=K19523+%23FFFFFF,green%0d%0aK08526+%23FFFFFF,green%0d%0aK15013+%23FFFFFF,green%0d%0a
apla00410	beta-Alanine metabolism	Metabolism	Metabolism of other amino acids	0	2	2	32	0.106876	0.541505	-	ENSAPLG00020001137(EHHADH),ENSAPLG00020001229(GAD2)	http://www.kegg.jp/kegg-bin/show_pathway?map=map00410&multi_query=K07514+%23FFFFFF,green%0d%0aK01580+%23FFFFFF,green%0d%0a
apla00250	Alanine, aspartate and glutamate metabolism	Metabolism	Amino acid metabolism	0	2	2	37	0.135857	0.643803	-	ENSAPLG00020016403(ASL),ENSAPLG00020001229(GAD2)	http://www.kegg.jp/kegg-bin/show_pathway?map=map00250&multi_query=K01755+%23FFFFFF,green%0d%0aK01580+%23FFFFFF,green%0d%0a
apla04261	Adrenergic signaling in cardiomyocytes	Organismal Systems	Circulatory system	1	3	4	116	0.144009	0.643803	ENSAPLG00020010283(TNNC1)	ENSAPLG00020006894,ENSAPLG00020002411,ENSAPLG00020013281(PPP2R2B)	http://www.kegg.jp/kegg-bin/show_pathway?map=map04261&multi_query=K04354+%23FFFFFF,green%0d%0aK04515+%23FFFFFF,green%0d%0aK05865+%23FFFFFF,red%0d%0a
apla04530	Tight junction	Cellular Processes	Cellular community - eukaryotes	2	3	5	165	0.160763	0.668572	ENSAPLG00020017198,ENSAPLG00020008171	ENSAPLG00020006894,ENSAPLG00020014886,ENSAPLG00020013281(PPP2R2B)	http://www.kegg.jp/kegg-bin/show_pathway?map=map04530&multi_query=K06087+%23FFFFFF,red%0d%0aK17291+%23FFFFFF,green%0d%0aK10352+%23FFFFFF,red%0d%0aK04354+%23FFFFFF,green%0d%0a
apla04621	NOD-like receptor signaling pathway	Organismal Systems	Immune system	4	0	4	123	0.167143	0.668572	ENSAPLG00020002566,ENSAPLG00020016449,ENSAPLG00020006142,ENSAPLG00020006151	-	http://www.kegg.jp/kegg-bin/show_pathway?map=map04621&multi_query=K04079+%23FFFFFF,red%0d%0aK13916+%23FFFFFF,red%0d%0aK12499+%23FFFFFF,red%0d%0a
apla03010	Ribosome	Genetic Information Processing	Translation	2	2	4	126	0.177447	0.66986	ENSAPLG00020007651,ENSAPLG00020001525	ENSAPLG00020014869,ENSAPLG00020003061(RPS4X)	http://www.kegg.jp/kegg-bin/show_pathway?map=map03010&multi_query=K02987+%23FFFFFF,green%0d%0aK02914+%23FFFFFF,purple%0d%0aK02878+%23FFFFFF,red%0d%0a
apla04146	Peroxisome	Cellular Processes	Transport and catabolism	0	3	3	85	0.185093	0.66986	-	ENSAPLG00020014925,ENSAPLG00020001137(EHHADH),ENSAPLG00020001571	http://www.kegg.jp/kegg-bin/show_pathway?map=map04146&multi_query=K07514+%23FFFFFF,green%0d%0aK13348+%23FFFFFF,green%0d%0aK00659+%23FFFFFF,green%0d%0a
apla04310	Wnt signaling pathway	Environmental Information Processing	Signal transduction	1	3	4	137	0.216949	0.74946	ENSAPLG00020011864(FZD10)	ENSAPLG00020010817(WIF1),ENSAPLG00020002732(MMP7),ENSAPLG00020002411	http://www.kegg.jp/kegg-bin/show_pathway?map=map04310&multi_query=K02842+%23FFFFFF,red%0d%0aK01691+%23FFFFFF,green%0d%0aK01397+%23FFFFFF,green%0d%0aK04515+%23FFFFFF,green%0d%0a
apla00120	Primary bile acid biosynthesis	Metabolism	Lipid metabolism	0	1	1	16	0.246019	0.812933	-	ENSAPLG00020001571	http://www.kegg.jp/kegg-bin/show_pathway?map=map00120&multi_query=K00659+%23FFFFFF,green%0d%0a
apla00061	Fatty acid biosynthesis	Metabolism	Lipid metabolism	0	1	1	17	0.259231	0.820899	-	ENSAPLG00020015559(ACSBG1)	http://www.kegg.jp/kegg-bin/show_pathway?map=map00061&multi_query=K15013+%23FFFFFF,green%0d%0a
apla00220	Arginine biosynthesis	Metabolism	Amino acid metabolism	0	1	1	19	0.284973	0.822103	-	ENSAPLG00020016403(ASL)	http://www.kegg.jp/kegg-bin/show_pathway?map=map00220&multi_query=K01755+%23FFFFFF,green%0d%0a
apla00910	Nitrogen metabolism	Metabolism	Energy metabolism	0	1	1	19	0.284973	0.822103	-	ENSAPLG00020006693	http://www.kegg.jp/kegg-bin/show_pathway?map=map00910&multi_query=K01672+%23FFFFFF,green%0d%0a
apla00511	Other glycan degradation	Metabolism	Glycan biosynthesis and metabolism	1	0	1	20	0.29751	0.822103	ENSAPLG00020017382(NEU4)	-	http://www.kegg.jp/kegg-bin/show_pathway?map=map00511&multi_query=K12357+%23FFFFFF,red%0d%0a
apla03040	Spliceosome	Genetic Information Processing	Transcription	1	2	3	112	0.311251	0.822103	ENSAPLG00020017035	ENSAPLG00020001599,ENSAPLG00020005265	http://www.kegg.jp/kegg-bin/show_pathway?map=map03040&multi_query=K12733+%23FFFFFF,purple%0d%0aK10599+%23FFFFFF,green%0d%0a
apla05164	Influenza A	Human Diseases	Infectious disease: viral	2	2	4	162	0.313697	0.822103	ENSAPLG00020004636,ENSAPLG00020016449	ENSAPLG00020003542,ENSAPLG00020001026	http://www.kegg.jp/kegg-bin/show_pathway?map=map05164&multi_query=K14754+%23FFFFFF,green%0d%0aK09633+%23FFFFFF,red%0d%0aK06752+%23FFFFFF,green%0d%0aK12499+%23FFFFFF,red%0d%0a
apla03060	Protein export	Genetic Information Processing	Folding, sorting and degradation	0	1	1	24	0.345521	0.828606	-	ENSAPLG00020004728(IMMP2L)	http://www.kegg.jp/kegg-bin/show_pathway?map=map03060&multi_query=K09648+%23FFFFFF,green%0d%0a
apla03018	RNA degradation	Genetic Information Processing	Folding, sorting and degradation	1	1	2	70	0.346817	0.828606	ENSAPLG00020001495	ENSAPLG00020003586	http://www.kegg.jp/kegg-bin/show_pathway?map=map03018&multi_query=K12617+%23FFFFFF,purple%0d%0a
apla00030	Pentose phosphate pathway	Metabolism	Carbohydrate metabolism	0	1	1	26	0.368294	0.828606	-	ENSAPLG00020016637(PRPS2)	http://www.kegg.jp/kegg-bin/show_pathway?map=map00030&multi_query=K00948+%23FFFFFF,green%0d%0a
apla04914	Progesterone-mediated oocyte maturation	Organismal Systems	Endocrine system	2	0	2	75	0.378503	0.828606	ENSAPLG00020006151,ENSAPLG00020006142	-	http://www.kegg.jp/kegg-bin/show_pathway?map=map04914&multi_query=K04079+%23FFFFFF,red%0d%0a
apla00640	Propanoate metabolism	Metabolism	Carbohydrate metabolism	0	1	1	29	0.400993	0.828606	-	ENSAPLG00020001137(EHHADH)	http://www.kegg.jp/kegg-bin/show_pathway?map=map00640&multi_query=K07514+%23FFFFFF,green%0d%0a
apla00592	alpha-Linolenic acid metabolism	Metabolism	Lipid metabolism	0	1	1	29	0.400993	0.828606	-	ENSAPLG00020001242	http://www.kegg.jp/kegg-bin/show_pathway?map=map00592&multi_query=K16342+%23FFFFFF,green%0d%0a
apla04270	Vascular smooth muscle contraction	Organismal Systems	Circulatory system	1	2	3	131	0.402492	0.828606	ENSAPLG00020017198	ENSAPLG00020017838(RAMP1),ENSAPLG00020001242	http://www.kegg.jp/kegg-bin/show_pathway?map=map04270&multi_query=K10352+%23FFFFFF,red%0d%0aK08447+%23FFFFFF,green%0d%0aK16342+%23FFFFFF,green%0d%0a
apla03015	mRNA surveillance pathway	Genetic Information Processing	Translation	0	2	2	79	0.4034	0.828606	-	ENSAPLG00020006894,ENSAPLG00020013281(PPP2R2B)	http://www.kegg.jp/kegg-bin/show_pathway?map=map03015&multi_query=K04354+%23FFFFFF,green%0d%0a
apla04912	GnRH signaling pathway	Organismal Systems	Endocrine system	0	2	2	85	0.439851	0.830855	-	ENSAPLG00020002411,ENSAPLG00020001242	http://www.kegg.jp/kegg-bin/show_pathway?map=map04912&multi_query=K16342+%23FFFFFF,green%0d%0aK04515+%23FFFFFF,green%0d%0a
apla00512	Mucin type O-glycan biosynthesis	Metabolism	Glycan biosynthesis and metabolism	0	1	1	33	0.442002	0.830855	-	ENSAPLG00020017949(GALNT14)	http://www.kegg.jp/kegg-bin/show_pathway?map=map00512&multi_query=K00710+%23FFFFFF,green%0d%0a
apla00591	Linoleic acid metabolism	Metabolism	Lipid metabolism	0	1	1	34	0.451812	0.830855	-	ENSAPLG00020001242	http://www.kegg.jp/kegg-bin/show_pathway?map=map00591&multi_query=K16342+%23FFFFFF,green%0d%0a
apla04916	Melanogenesis	Organismal Systems	Endocrine system	1	1	2	91	0.475081	0.830855	ENSAPLG00020011864(FZD10)	ENSAPLG00020002411	http://www.kegg.jp/kegg-bin/show_pathway?map=map04916&multi_query=K04515+%23FFFFFF,green%0d%0aK02842+%23FFFFFF,red%0d%0a
apla04141	Protein processing in endoplasmic reticulum	Genetic Information Processing	Folding, sorting and degradation	2	1	3	149	0.485799	0.830855	ENSAPLG00020006142,ENSAPLG00020006151	ENSAPLG00020014587	http://www.kegg.jp/kegg-bin/show_pathway?map=map04141&multi_query=K13525+%23FFFFFF,green%0d%0aK04079+%23FFFFFF,red%0d%0a
apla00140	Steroid hormone biosynthesis	Metabolism	Lipid metabolism	0	1	1	41	0.51587	0.830855	-	ENSAPLG00020012434	http://www.kegg.jp/kegg-bin/show_pathway?map=map00140&multi_query=K01015+%23FFFFFF,green%0d%0a
apla00514	Other types of O-glycan biosynthesis	Metabolism	Glycan biosynthesis and metabolism	0	1	1	42	0.524395	0.830855	-	ENSAPLG00020017949(GALNT14)	http://www.kegg.jp/kegg-bin/show_pathway?map=map00514&multi_query=K00710+%23FFFFFF,green%0d%0a
apla04625	C-type lectin receptor signaling pathway	Organismal Systems	Immune system	2	0	2	100	0.525379	0.830855	ENSAPLG00020004393,ENSAPLG00020016183	-	http://www.kegg.jp/kegg-bin/show_pathway?map=map04625&multi_query=K10058+%23FFFFFF,red%0d%0a
apla00564	Glycerophospholipid metabolism	Metabolism	Lipid metabolism	0	2	2	100	0.525379	0.830855	-	ENSAPLG00020017541(ETNPPL),ENSAPLG00020001242	http://www.kegg.jp/kegg-bin/show_pathway?map=map00564&multi_query=K16342+%23FFFFFF,green%0d%0aK14286+%23FFFFFF,green%0d%0a
apla04114	Oocyte meiosis	Cellular Processes	Cell growth and death	1	1	2	102	0.536117	0.830855	ENSAPLG00020006216(SMC1B)	ENSAPLG00020002411	http://www.kegg.jp/kegg-bin/show_pathway?map=map04114&multi_query=K04515+%23FFFFFF,green%0d%0aK06636+%23FFFFFF,red%0d%0a
apla04340	Hedgehog signaling pathway	Environmental Information Processing	Signal transduction	0	1	1	46	0.557036	0.830855	-	ENSAPLG00020014121	http://www.kegg.jp/kegg-bin/show_pathway?map=map04340&multi_query=K11990+%23FFFFFF,green%0d%0a
apla04144	Endocytosis	Cellular Processes	Transport and catabolism	1	3	4	225	0.558563	0.830855	ENSAPLG00020014746	ENSAPLG00020011896(ARAP3),ENSAPLG00020010026,ENSAPLG00020003708(IQSEC3)	http://www.kegg.jp/kegg-bin/show_pathway?map=map04144&multi_query=K13649+%23FFFFFF,green%0d%0aK12490+%23FFFFFF,green%0d%0aK12495+%23FFFFFF,green%0d%0aK12186+%23FFFFFF,red%0d%0a
apla04623	Cytosolic DNA-sensing pathway	Organismal Systems	Immune system	1	0	1	47	0.564844	0.830855	ENSAPLG00020016449	-	http://www.kegg.jp/kegg-bin/show_pathway?map=map04623&multi_query=K12499+%23FFFFFF,red%0d%0a
apla00565	Ether lipid metabolism	Metabolism	Lipid metabolism	0	1	1	48	0.572515	0.830855	-	ENSAPLG00020001242	http://www.kegg.jp/kegg-bin/show_pathway?map=map00565&multi_query=K16342+%23FFFFFF,green%0d%0a
apla04110	Cell cycle	Cellular Processes	Cell growth and death	2	0	2	110	0.577407	0.830855	ENSAPLG00020003056,ENSAPLG00020006216(SMC1B)	-	http://www.kegg.jp/kegg-bin/show_pathway?map=map04110&multi_query=K09389+%23FFFFFF,red%0d%0aK06636+%23FFFFFF,red%0d%0a
apla00280	Valine, leucine and isoleucine degradation	Metabolism	Amino acid metabolism	0	1	1	50	0.58746	0.830855	-	ENSAPLG00020001137(EHHADH)	http://www.kegg.jp/kegg-bin/show_pathway?map=map00280&multi_query=K07514+%23FFFFFF,green%0d%0a
apla00310	Lysine degradation	Metabolism	Amino acid metabolism	0	1	1	53	0.608913	0.830855	-	ENSAPLG00020001137(EHHADH)	http://www.kegg.jp/kegg-bin/show_pathway?map=map00310&multi_query=K07514+%23FFFFFF,green%0d%0a
apla00983	Drug metabolism - other enzymes	Metabolism	Xenobiotics biodegradation and metabolism	1	0	1	54	0.615816	0.830855	ENSAPLG00020013735(NME1)	-	http://www.kegg.jp/kegg-bin/show_pathway?map=map00983&multi_query=K00940+%23FFFFFF,red%0d%0a
apla05168	Herpes simplex virus 1 infection	Human Diseases	Infectious disease: viral	2	1	3	182	0.62239	0.830855	ENSAPLG00020002331,ENSAPLG00020016449	ENSAPLG00020003542	http://www.kegg.jp/kegg-bin/show_pathway?map=map05168&multi_query=K06752+%23FFFFFF,green%0d%0aK12499+%23FFFFFF,red%0d%0aK09228+%23FFFFFF,red%0d%0a
apla00590	Arachidonic acid metabolism	Metabolism	Lipid metabolism	0	1	1	56	0.629262	0.830855	-	ENSAPLG00020001242	http://www.kegg.jp/kegg-bin/show_pathway?map=map00590&multi_query=K16342+%23FFFFFF,green%0d%0a
apla00230	Purine metabolism	Metabolism	Nucleotide metabolism	1	1	2	125	0.647532	0.830855	ENSAPLG00020013735(NME1)	ENSAPLG00020016637(PRPS2)	http://www.kegg.jp/kegg-bin/show_pathway?map=map00230&multi_query=K00940+%23FFFFFF,red%0d%0aK00948+%23FFFFFF,green%0d%0a
apla00600	Sphingolipid metabolism	Metabolism	Lipid metabolism	1	0	1	61	0.660876	0.830855	ENSAPLG00020017382(NEU4)	-	http://www.kegg.jp/kegg-bin/show_pathway?map=map00600&multi_query=K12357+%23FFFFFF,red%0d%0a
apla00240	Pyrimidine metabolism	Metabolism	Nucleotide metabolism	1	0	1	61	0.660876	0.830855	ENSAPLG00020013735(NME1)	-	http://www.kegg.jp/kegg-bin/show_pathway?map=map00240&multi_query=K00940+%23FFFFFF,red%0d%0a
apla04260	Cardiac muscle contraction	Organismal Systems	Circulatory system	1	0	1	62	0.666871	0.830855	ENSAPLG00020010283(TNNC1)	-	http://www.kegg.jp/kegg-bin/show_pathway?map=map04260&multi_query=K05865+%23FFFFFF,red%0d%0a
apla04370	VEGF signaling pathway	Environmental Information Processing	Signal transduction	0	1	1	65	0.684234	0.835947	-	ENSAPLG00020001242	http://www.kegg.jp/kegg-bin/show_pathway?map=map04370&multi_query=K16342+%23FFFFFF,green%0d%0a
apla04120	Ubiquitin mediated proteolysis	Genetic Information Processing	Folding, sorting and degradation	0	2	2	136	0.692956	0.835947	-	ENSAPLG00020001599,ENSAPLG00020008774(BIRC7)	http://www.kegg.jp/kegg-bin/show_pathway?map=map04120&multi_query=K10599+%23FFFFFF,green%0d%0aK16061+%23FFFFFF,green%0d%0a
apla04060	Cytokine-cytokine receptor interaction	Environmental Information Processing	Signaling molecules and interaction	2	1	3	210	0.717643	0.852201	ENSAPLG00020012412,ENSAPLG00020016449	ENSAPLG00020014965	http://www.kegg.jp/kegg-bin/show_pathway?map=map04060&multi_query=K05063+%23FFFFFF,purple%0d%0aK12499+%23FFFFFF,red%0d%0a
apla04514	Cell adhesion molecules	Environmental Information Processing	Signaling molecules and interaction	1	1	2	146	0.73002	0.853562	ENSAPLG00020008171	ENSAPLG00020003542	http://www.kegg.jp/kegg-bin/show_pathway?map=map04514&multi_query=K06752+%23FFFFFF,green%0d%0aK06087+%23FFFFFF,red%0d%0a
apla04512	ECM-receptor interaction	Environmental Information Processing	Signaling molecules and interaction	0	1	1	78	0.749698	0.863289	-	ENSAPLG00020005474	http://www.kegg.jp/kegg-bin/show_pathway?map=map04512&multi_query=K04659+%23FFFFFF,green%0d%0a
apla05132	Salmonella infection	Human Diseases	Infectious disease: bacterial	3	0	3	227	0.765917	0.866395	ENSAPLG00020006142,ENSAPLG00020006151,ENSAPLG00020014038	-	http://www.kegg.jp/kegg-bin/show_pathway?map=map05132&multi_query=K04079+%23FFFFFF,red%0d%0aK20180+%23FFFFFF,red%0d%0a
apla04012	ErbB signaling pathway	Environmental Information Processing	Signal transduction	0	1	1	84	0.775195	0.866395	-	ENSAPLG00020002411	http://www.kegg.jp/kegg-bin/show_pathway?map=map04012&multi_query=K04515+%23FFFFFF,green%0d%0a
apla04620	Toll-like receptor signaling pathway	Organismal Systems	Immune system	1	0	1	90	0.79812	0.874256	ENSAPLG00020016449	-	http://www.kegg.jp/kegg-bin/show_pathway?map=map04620&multi_query=K12499+%23FFFFFF,red%0d%0a
apla04350	TGF-beta signaling pathway	Environmental Information Processing	Signal transduction	0	1	1	92	0.805236	0.874256	-	ENSAPLG00020014255	http://www.kegg.jp/kegg-bin/show_pathway?map=map04350&multi_query=K06847+%23FFFFFF,green%0d%0a
apla04140	Autophagy - animal	Cellular Processes	Transport and catabolism	1	0	1	134	0.908629	0.964206	ENSAPLG00020013823	-	http://www.kegg.jp/kegg-bin/show_pathway?map=map04140&multi_query=K17589+%23FFFFFF,red%0d%0a
apla04218	Cellular senescence	Cellular Processes	Cell growth and death	1	0	1	137	0.913458	0.964206	ENSAPLG00020003056	-	http://www.kegg.jp/kegg-bin/show_pathway?map=map04218&multi_query=K09389+%23FFFFFF,red%0d%0a
apla04150	mTOR signaling pathway	Environmental Information Processing	Signal transduction	1	0	1	150	0.931631	0.969917	ENSAPLG00020011864(FZD10)	-	http://www.kegg.jp/kegg-bin/show_pathway?map=map04150&multi_query=K02842+%23FFFFFF,red%0d%0a
apla04510	Focal adhesion	Cellular Processes	Cellular community - eukaryotes	0	1	1	194	0.969353	0.991014	-	ENSAPLG00020005474	http://www.kegg.jp/kegg-bin/show_pathway?map=map04510&multi_query=K04659+%23FFFFFF,green%0d%0a
apla04810	Regulation of actin cytoskeleton	Cellular Processes	Cell motility	1	0	1	212	0.977974	0.991014	ENSAPLG00020017198	-	http://www.kegg.jp/kegg-bin/show_pathway?map=map04810&multi_query=K10352+%23FFFFFF,red%0d%0a
apla04010	MAPK signaling pathway	Environmental Information Processing	Signal transduction	0	1	1	269	0.992324	0.992324	-	ENSAPLG00020001242	http://www.kegg.jp/kegg-bin/show_pathway?map=map04010&multi_query=K16342+%23FFFFFF,green%0d%0a
