# Supplementary material for: Comparative Transcriptome Profiling of Ileal and Cecal Tissues Between Pekin Ducks and Shaoxing Ducks
Source: Genes (Basel). 2025 Apr 25;16(5):488. doi: 10.3390/genes16050488 (PMC12110802; doi:10.3390/genes16050488)
Supplement: Supplementary file 1 [file genes-16-00488-s001.zip › Table S6.KEGG enrichment analysis of caeca DEGs between Shaoxing ducks and Pekin ducks .xlsx]

## Sheet: SM VS BM KEGG enrichment
PathwayID	Pathway	Level1	Level2	Up_number	Down_number	DEG_number	total_number	Pvalue	FDR	Up_gene	Down_gene	URL
apla03320	PPAR signaling pathway	Organismal Systems	Endocrine system	0	5	5	67	0.00688152	0.345477	-	ENSAPLG00020001137(EHHADH),ENSAPLG00020001357(RXRG),ENSAPLG00020007723,ENSAPLG00020009878(ME1),ENSAPLG00020005278(FABP1)	http://www.kegg.jp/kegg-bin/show_pathway?map=map03320&multi_query=K08746+%23FFFFFF,green%0d%0aK00029+%23FFFFFF,green%0d%0aK08750+%23FFFFFF,green%0d%0aK07514+%23FFFFFF,green%0d%0aK08526+%23FFFFFF,green%0d%0a
apla04744	Phototransduction	Organismal Systems	Sensory system	0	3	3	23	0.00776353	0.345477	-	ENSAPLG00020010819(GUCA1C),ENSAPLG00020012444(GUCA1B),ENSAPLG00020004161(PDE6B)	http://www.kegg.jp/kegg-bin/show_pathway?map=map04744&multi_query=K08328+%23FFFFFF,green%0d%0aK13756+%23FFFFFF,green%0d%0a
apla04146	Peroxisome	Cellular Processes	Transport and catabolism	1	4	5	85	0.0181527	0.409062	ENSAPLG00020005208	ENSAPLG00020014925,ENSAPLG00020007723,ENSAPLG00020001137(EHHADH),ENSAPLG00020001571	http://www.kegg.jp/kegg-bin/show_pathway?map=map04146&multi_query=K00308+%23FFFFFF,red%0d%0aK08746+%23FFFFFF,green%0d%0aK00659+%23FFFFFF,green%0d%0aK07514+%23FFFFFF,green%0d%0aK13348+%23FFFFFF,green%0d%0a
apla00410	beta-Alanine metabolism	Metabolism	Metabolism of other amino acids	1	2	3	32	0.0193509	0.409062	ENSAPLG00020001416	ENSAPLG00020001137(EHHADH),ENSAPLG00020000730	http://www.kegg.jp/kegg-bin/show_pathway?map=map00410&multi_query=K07514+%23FFFFFF,green%0d%0aK14755+%23FFFFFF,red%0d%0aK07515+%23FFFFFF,green%0d%0a
apla04672	Intestinal immune network for IgA production	Organismal Systems	Immune system	3	3	6	129	0.0283705	0.409062	ENSAPLG00020002316,ENSAPLG00020011417,ENSAPLG00020002409	ENSAPLG00020003542,ENSAPLG00020014444,ENSAPLG00020014442	http://www.kegg.jp/kegg-bin/show_pathway?map=map04672&multi_query=K06856+%23FFFFFF,purple%0d%0aK05513+%23FFFFFF,red%0d%0aK05443+%23FFFFFF,red%0d%0aK06752+%23FFFFFF,green%0d%0a
apla00071	Fatty acid degradation	Metabolism	Lipid metabolism	0	3	3	40	0.0347779	0.409062	-	ENSAPLG00020000579,ENSAPLG00020000730,ENSAPLG00020001137(EHHADH)	http://www.kegg.jp/kegg-bin/show_pathway?map=map00071&multi_query=K07514+%23FFFFFF,green%0d%0aK13951+%23FFFFFF,green%0d%0aK07515+%23FFFFFF,green%0d%0a
apla04060	Cytokine-cytokine receptor interaction	Environmental Information Processing	Signaling molecules and interaction	6	2	8	210	0.0349117	0.409062	ENSAPLG00020012412,ENSAPLG00020016449,ENSAPLG00020002409,ENSAPLG00020011417,ENSAPLG00020001606,ENSAPLG00020010951(IL22)	ENSAPLG00020014965,ENSAPLG00020005160	http://www.kegg.jp/kegg-bin/show_pathway?map=map04060&multi_query=K12499+%23FFFFFF,red%0d%0aK05063+%23FFFFFF,purple%0d%0aK05443+%23FFFFFF,red%0d%0aK05513+%23FFFFFF,red%0d%0aK05445+%23FFFFFF,red%0d%0aK05494+%23FFFFFF,red%0d%0aK10032+%23FFFFFF,green%0d%0a
apla00040	Pentose and glucuronate interconversions	Metabolism	Carbohydrate metabolism	0	2	2	17	0.0367696	0.409062	-	ENSAPLG00020017868,ENSAPLG00020010693(SORD)	http://www.kegg.jp/kegg-bin/show_pathway?map=map00040&multi_query=K00008+%23FFFFFF,green%0d%0aK00699+%23FFFFFF,green%0d%0a
apla00830	Retinol metabolism	Metabolism	Metabolism of cofactors and vitamins	1	2	3	48	0.0549707	0.543599	ENSAPLG00020010267	ENSAPLG00020000579,ENSAPLG00020017868	http://www.kegg.jp/kegg-bin/show_pathway?map=map00830&multi_query=K13951+%23FFFFFF,green%0d%0aK11154+%23FFFFFF,red%0d%0aK00699+%23FFFFFF,green%0d%0a
apla04145	Phagosome	Cellular Processes	Transport and catabolism	2	5	7	211	0.0855155	0.693344	ENSAPLG00020002316,ENSAPLG00020005916(ATP6V1G3)	ENSAPLG00020018222(ATP6V0A4),ENSAPLG00020014442,ENSAPLG00020003542,ENSAPLG00020011423,ENSAPLG00020014444	http://www.kegg.jp/kegg-bin/show_pathway?map=map04145&multi_query=K02154+%23FFFFFF,green%0d%0aK06752+%23FFFFFF,green%0d%0aK02147+%23FFFFFF,green%0d%0aK06856+%23FFFFFF,purple%0d%0aK02152+%23FFFFFF,red%0d%0a
apla00650	Butanoate metabolism	Metabolism	Carbohydrate metabolism	0	2	2	28	0.0900354	0.693344	-	ENSAPLG00020001137(EHHADH),ENSAPLG00020000730	http://www.kegg.jp/kegg-bin/show_pathway?map=map00650&multi_query=K07514+%23FFFFFF,green%0d%0aK07515+%23FFFFFF,green%0d%0a
apla00640	Propanoate metabolism	Metabolism	Carbohydrate metabolism	0	2	2	29	0.0956069	0.693344	-	ENSAPLG00020001137(EHHADH),ENSAPLG00020000730	http://www.kegg.jp/kegg-bin/show_pathway?map=map00640&multi_query=K07514+%23FFFFFF,green%0d%0aK07515+%23FFFFFF,green%0d%0a
apla00982	Drug metabolism - cytochrome P450	Metabolism	Xenobiotics biodegradation and metabolism	0	2	2	30	0.101275	0.693344	-	ENSAPLG00020000579,ENSAPLG00020017868	http://www.kegg.jp/kegg-bin/show_pathway?map=map00982&multi_query=K00699+%23FFFFFF,green%0d%0aK13951+%23FFFFFF,green%0d%0a
apla00980	Metabolism of xenobiotics by cytochrome P450	Metabolism	Xenobiotics biodegradation and metabolism	0	2	2	33	0.118807	0.70492	-	ENSAPLG00020017868,ENSAPLG00020000579	http://www.kegg.jp/kegg-bin/show_pathway?map=map00980&multi_query=K13951+%23FFFFFF,green%0d%0aK00699+%23FFFFFF,green%0d%0a
apla01040	Biosynthesis of unsaturated fatty acids	Metabolism	Lipid metabolism	0	2	2	33	0.118807	0.70492	-	ENSAPLG00020001571,ENSAPLG00020017711	http://www.kegg.jp/kegg-bin/show_pathway?map=map01040&multi_query=K10224+%23FFFFFF,green%0d%0aK00659+%23FFFFFF,green%0d%0a
apla00260	Glycine, serine and threonine metabolism	Metabolism	Amino acid metabolism	1	1	2	38	0.149499	0.727887	ENSAPLG00020015325(PHGDH)	ENSAPLG00020008048(GCAT)	http://www.kegg.jp/kegg-bin/show_pathway?map=map00260&multi_query=K00639+%23FFFFFF,green%0d%0aK00058+%23FFFFFF,red%0d%0a
apla04080	Neuroactive ligand-receptor interaction	Environmental Information Processing	Signaling molecules and interaction	8	1	9	343	0.164322	0.727887	ENSAPLG00020002304(GHRHR),ENSAPLG00020005846(HTR1B),ENSAPLG00020014799(P2RY11),ENSAPLG00020011330,ENSAPLG00020006205(TSHR),ENSAPLG00020004275(NPY2R),ENSAPLG00020009508(P2RX6),ENSAPLG00020007190(MTNR1A)	ENSAPLG00020016526(GRPR)	http://www.kegg.jp/kegg-bin/show_pathway?map=map04080&multi_query=K04249+%23FFFFFF,red%0d%0aK04169+%23FFFFFF,green%0d%0aK04285+%23FFFFFF,red%0d%0aK04153+%23FFFFFF,red%0d%0aK08387+%23FFFFFF,red%0d%0aK05249+%23FFFFFF,red%0d%0aK04205+%23FFFFFF,red%0d%0aK04584+%23FFFFFF,red%0d%0aK05221+%23FFFFFF,red%0d%0a
apla00430	Taurine and hypotaurine metabolism	Metabolism	Metabolism of other amino acids	0	1	1	10	0.166667	0.727887	-	ENSAPLG00020001571	http://www.kegg.jp/kegg-bin/show_pathway?map=map00430&multi_query=K00659+%23FFFFFF,green%0d%0a
apla00190	Oxidative phosphorylation	Metabolism	Energy metabolism	2	2	4	119	0.167046	0.727887	ENSAPLG00020003861(ATP4B),ENSAPLG00020005916(ATP6V1G3)	ENSAPLG00020018222(ATP6V0A4),ENSAPLG00020011423	http://www.kegg.jp/kegg-bin/show_pathway?map=map00190&multi_query=K02152+%23FFFFFF,red%0d%0aK01543+%23FFFFFF,red%0d%0aK02147+%23FFFFFF,green%0d%0aK02154+%23FFFFFF,green%0d%0a
apla00140	Steroid hormone biosynthesis	Metabolism	Lipid metabolism	1	1	2	41	0.168607	0.727887	ENSAPLG00020008630	ENSAPLG00020017868	http://www.kegg.jp/kegg-bin/show_pathway?map=map00140&multi_query=K00513+%23FFFFFF,red%0d%0aK00699+%23FFFFFF,green%0d%0a
apla00620	Pyruvate metabolism	Metabolism	Carbohydrate metabolism	0	2	2	42	0.175068	0.727887	-	ENSAPLG00020009878(ME1),ENSAPLG00020000579	http://www.kegg.jp/kegg-bin/show_pathway?map=map00620&multi_query=K13951+%23FFFFFF,green%0d%0aK00029+%23FFFFFF,green%0d%0a
apla00380	Tryptophan metabolism	Metabolism	Amino acid metabolism	0	2	2	44	0.188106	0.727887	-	ENSAPLG00020000730,ENSAPLG00020001137(EHHADH)	http://www.kegg.jp/kegg-bin/show_pathway?map=map00380&multi_query=K07515+%23FFFFFF,green%0d%0aK07514+%23FFFFFF,green%0d%0a
apla00330	Arginine and proline metabolism	Metabolism	Amino acid metabolism	1	1	2	44	0.188106	0.727887	ENSAPLG00020001416	ENSAPLG00020010450(AZIN2)	http://www.kegg.jp/kegg-bin/show_pathway?map=map00330&multi_query=K14755+%23FFFFFF,red%0d%0aK01583+%23FFFFFF,green%0d%0a
apla00280	Valine, leucine and isoleucine degradation	Metabolism	Amino acid metabolism	0	2	2	50	0.227906	0.774488	-	ENSAPLG00020000730,ENSAPLG00020001137(EHHADH)	http://www.kegg.jp/kegg-bin/show_pathway?map=map00280&multi_query=K07515+%23FFFFFF,green%0d%0aK07514+%23FFFFFF,green%0d%0a
apla00310	Lysine degradation	Metabolism	Amino acid metabolism	0	2	2	53	0.248045	0.774488	-	ENSAPLG00020001137(EHHADH),ENSAPLG00020000730	http://www.kegg.jp/kegg-bin/show_pathway?map=map00310&multi_query=K07515+%23FFFFFF,green%0d%0aK07514+%23FFFFFF,green%0d%0a
apla04020	Calcium signaling pathway	Environmental Information Processing	Signal transduction	3	4	7	283	0.248675	0.774488	ENSAPLG00020009508(P2RX6),ENSAPLG00020000075(MYLK4),ENSAPLG00020002316	ENSAPLG00020014442,ENSAPLG00020014444,ENSAPLG00020016526(GRPR),ENSAPLG00020004948(FGF4)	http://www.kegg.jp/kegg-bin/show_pathway?map=map04020&multi_query=K04358+%23FFFFFF,green%0d%0aK04169+%23FFFFFF,green%0d%0aK06856+%23FFFFFF,purple%0d%0aK05221+%23FFFFFF,red%0d%0aK00907+%23FFFFFF,red%0d%0a
apla00533	Glycosaminoglycan biosynthesis - keratan sulfate	Metabolism	Glycan biosynthesis and metabolism	0	1	1	16	0.253147	0.774488	-	ENSAPLG00020008982	http://www.kegg.jp/kegg-bin/show_pathway?map=map00533&multi_query=K04746+%23FFFFFF,green%0d%0a
apla00120	Primary bile acid biosynthesis	Metabolism	Lipid metabolism	0	1	1	16	0.253147	0.774488	-	ENSAPLG00020001571	http://www.kegg.jp/kegg-bin/show_pathway?map=map00120&multi_query=K00659+%23FFFFFF,green%0d%0a
apla00983	Drug metabolism - other enzymes	Metabolism	Xenobiotics biodegradation and metabolism	0	2	2	54	0.254776	0.774488	-	ENSAPLG00020012482(UPP2),ENSAPLG00020017868	http://www.kegg.jp/kegg-bin/show_pathway?map=map00983&multi_query=K00757+%23FFFFFF,green%0d%0aK00699+%23FFFFFF,green%0d%0a
apla00590	Arachidonic acid metabolism	Metabolism	Lipid metabolism	0	2	2	56	0.268248	0.774488	-	ENSAPLG00020005893,ENSAPLG00020007414(PLA2G2E)	http://www.kegg.jp/kegg-bin/show_pathway?map=map00590&multi_query=K00432+%23FFFFFF,green%0d%0aK01047+%23FFFFFF,green%0d%0a
apla04514	Cell adhesion molecules	Environmental Information Processing	Signaling molecules and interaction	3	1	4	146	0.269765	0.774488	ENSAPLG00020002615(CD6),ENSAPLG00020012229(CLDN10),ENSAPLG00020004185(NTNG2)	ENSAPLG00020003542	http://www.kegg.jp/kegg-bin/show_pathway?map=map04514&multi_query=K16359+%23FFFFFF,red%0d%0aK06456+%23FFFFFF,red%0d%0aK06087+%23FFFFFF,red%0d%0aK06752+%23FFFFFF,green%0d%0a
apla00053	Ascorbate and aldarate metabolism	Metabolism	Carbohydrate metabolism	0	1	1	19	0.292996	0.790201	-	ENSAPLG00020017868	http://www.kegg.jp/kegg-bin/show_pathway?map=map00053&multi_query=K00699+%23FFFFFF,green%0d%0a
apla00220	Arginine biosynthesis	Metabolism	Amino acid metabolism	1	0	1	19	0.292996	0.790201	ENSAPLG00020010114(ASS1)	-	http://www.kegg.jp/kegg-bin/show_pathway?map=map00220&multi_query=K01940+%23FFFFFF,red%0d%0a
apla00770	Pantothenate and CoA biosynthesis	Metabolism	Metabolism of cofactors and vitamins	1	0	1	21	0.318385	0.806515	ENSAPLG00020006958	-	http://www.kegg.jp/kegg-bin/show_pathway?map=map00770&multi_query=K08069+%23FFFFFF,red%0d%0a
apla03040	Spliceosome	Genetic Information Processing	Transcription	1	2	3	112	0.329255	0.806515	ENSAPLG00020017035	ENSAPLG00020001599,ENSAPLG00020005265	http://www.kegg.jp/kegg-bin/show_pathway?map=map03040&multi_query=K12733+%23FFFFFF,purple%0d%0aK10599+%23FFFFFF,green%0d%0a
apla00340	Histidine metabolism	Metabolism	Amino acid metabolism	1	0	1	22	0.33074	0.806515	ENSAPLG00020001416	-	http://www.kegg.jp/kegg-bin/show_pathway?map=map00340&multi_query=K14755+%23FFFFFF,red%0d%0a
apla05164	Influenza A	Human Diseases	Infectious disease: viral	3	1	4	162	0.335293	0.806515	ENSAPLG00020015311,ENSAPLG00020004612,ENSAPLG00020016449	ENSAPLG00020003542	http://www.kegg.jp/kegg-bin/show_pathway?map=map05164&multi_query=K09635+%23FFFFFF,red%0d%0aK14754+%23FFFFFF,red%0d%0aK12499+%23FFFFFF,red%0d%0aK06752+%23FFFFFF,green%0d%0a
apla03060	Protein export	Genetic Information Processing	Folding, sorting and degradation	1	0	1	24	0.354787	0.815438	ENSAPLG00020015420	-	http://www.kegg.jp/kegg-bin/show_pathway?map=map03060&multi_query=K12946+%23FFFFFF,red%0d%0a
apla03018	RNA degradation	Genetic Information Processing	Folding, sorting and degradation	1	1	2	70	0.36168	0.815438	ENSAPLG00020001495	ENSAPLG00020003586	http://www.kegg.jp/kegg-bin/show_pathway?map=map03018&multi_query=K12617+%23FFFFFF,purple%0d%0a
apla00534	Glycosaminoglycan biosynthesis - heparan sulfate / heparin	Metabolism	Glycan biosynthesis and metabolism	1	0	1	25	0.366489	0.815438	ENSAPLG00020004442(NDST3)	-	http://www.kegg.jp/kegg-bin/show_pathway?map=map00534&multi_query=K02578+%23FFFFFF,red%0d%0a
apla03010	Ribosome	Genetic Information Processing	Translation	2	1	3	126	0.398684	0.828627	ENSAPLG00020007651,ENSAPLG00020001525	ENSAPLG00020014869	http://www.kegg.jp/kegg-bin/show_pathway?map=map03010&multi_query=K02914+%23FFFFFF,purple%0d%0aK02878+%23FFFFFF,red%0d%0a
apla00062	Fatty acid elongation	Metabolism	Lipid metabolism	0	1	1	28	0.400348	0.828627	-	ENSAPLG00020000730	http://www.kegg.jp/kegg-bin/show_pathway?map=map00062&multi_query=K07515+%23FFFFFF,green%0d%0a
apla00592	alpha-Linolenic acid metabolism	Metabolism	Lipid metabolism	0	1	1	29	0.411232	0.828627	-	ENSAPLG00020007414(PLA2G2E)	http://www.kegg.jp/kegg-bin/show_pathway?map=map00592&multi_query=K01047+%23FFFFFF,green%0d%0a
apla00860	Porphyrin metabolism	Metabolism	Metabolism of cofactors and vitamins	0	1	1	30	0.42192	0.828627	-	ENSAPLG00020017868	http://www.kegg.jp/kegg-bin/show_pathway?map=map00860&multi_query=K00699+%23FFFFFF,green%0d%0a
apla04270	Vascular smooth muscle contraction	Organismal Systems	Circulatory system	2	1	3	131	0.423095	0.828627	ENSAPLG00020000075(MYLK4),ENSAPLG00020010959(NPPC)	ENSAPLG00020007414(PLA2G2E)	http://www.kegg.jp/kegg-bin/show_pathway?map=map04270&multi_query=K01047+%23FFFFFF,green%0d%0aK00907+%23FFFFFF,red%0d%0aK12336+%23FFFFFF,red%0d%0a
apla00051	Fructose and mannose metabolism	Metabolism	Carbohydrate metabolism	0	1	1	31	0.432416	0.828627	-	ENSAPLG00020010693(SORD)	http://www.kegg.jp/kegg-bin/show_pathway?map=map00051&multi_query=K00008+%23FFFFFF,green%0d%0a
apla04140	Autophagy - animal	Cellular Processes	Transport and catabolism	3	0	3	134	0.437589	0.828627	ENSAPLG00020008923,ENSAPLG00020013823,ENSAPLG00020013646	-	http://www.kegg.jp/kegg-bin/show_pathway?map=map04140&multi_query=K17908+%23FFFFFF,red%0d%0aK20402+%23FFFFFF,red%0d%0aK17589+%23FFFFFF,red%0d%0a
apla00591	Linoleic acid metabolism	Metabolism	Lipid metabolism	0	1	1	34	0.462787	0.841304	-	ENSAPLG00020007414(PLA2G2E)	http://www.kegg.jp/kegg-bin/show_pathway?map=map00591&multi_query=K01047+%23FFFFFF,green%0d%0a
apla04136	Autophagy - other	Cellular Processes	Transport and catabolism	1	0	1	35	0.472548	0.841304	ENSAPLG00020013646	-	http://www.kegg.jp/kegg-bin/show_pathway?map=map04136&multi_query=K17908+%23FFFFFF,red%0d%0a
apla00350	Tyrosine metabolism	Metabolism	Amino acid metabolism	0	1	1	36	0.482135	0.841304	-	ENSAPLG00020000579	http://www.kegg.jp/kegg-bin/show_pathway?map=map00350&multi_query=K13951+%23FFFFFF,green%0d%0a
apla04620	Toll-like receptor signaling pathway	Organismal Systems	Immune system	1	1	2	90	0.486531	0.841304	ENSAPLG00020016449	ENSAPLG00020012177	http://www.kegg.jp/kegg-bin/show_pathway?map=map04620&multi_query=K09446+%23FFFFFF,green%0d%0aK12499+%23FFFFFF,red%0d%0a
apla00250	Alanine, aspartate and glutamate metabolism	Metabolism	Amino acid metabolism	1	0	1	37	0.491549	0.841304	ENSAPLG00020010114(ASS1)	-	http://www.kegg.jp/kegg-bin/show_pathway?map=map00250&multi_query=K01940+%23FFFFFF,red%0d%0a
apla04141	Protein processing in endoplasmic reticulum	Genetic Information Processing	Folding, sorting and degradation	2	1	3	149	0.507821	0.844427	ENSAPLG00020006151,ENSAPLG00020004418(HSPH1)	ENSAPLG00020014587	http://www.kegg.jp/kegg-bin/show_pathway?map=map04141&multi_query=K13525+%23FFFFFF,green%0d%0aK04079+%23FFFFFF,red%0d%0aK09485+%23FFFFFF,red%0d%0a
apla04150	mTOR signaling pathway	Environmental Information Processing	Signal transduction	2	1	3	150	0.512349	0.844427	ENSAPLG00020008923,ENSAPLG00020005916(ATP6V1G3)	ENSAPLG00020011423	http://www.kegg.jp/kegg-bin/show_pathway?map=map04150&multi_query=K20402+%23FFFFFF,red%0d%0aK02152+%23FFFFFF,red%0d%0aK02147+%23FFFFFF,green%0d%0a
apla00480	Glutathione metabolism	Metabolism	Metabolism of other amino acids	0	1	1	41	0.527541	0.853657	-	ENSAPLG00020005893	http://www.kegg.jp/kegg-bin/show_pathway?map=map00480&multi_query=K00432+%23FFFFFF,green%0d%0a
apla04625	C-type lectin receptor signaling pathway	Organismal Systems	Immune system	2	0	2	100	0.543176	0.863262	ENSAPLG00020004459,ENSAPLG00020011417	-	http://www.kegg.jp/kegg-bin/show_pathway?map=map04625&multi_query=K10059+%23FFFFFF,red%0d%0aK05443+%23FFFFFF,red%0d%0a
apla04340	Hedgehog signaling pathway	Environmental Information Processing	Signal transduction	1	0	1	46	0.569005	0.868717	ENSAPLG00020009560(GAS1)	-	http://www.kegg.jp/kegg-bin/show_pathway?map=map04340&multi_query=K06232+%23FFFFFF,red%0d%0a
apla04623	Cytosolic DNA-sensing pathway	Organismal Systems	Immune system	1	0	1	47	0.576855	0.868717	ENSAPLG00020016449	-	http://www.kegg.jp/kegg-bin/show_pathway?map=map04623&multi_query=K12499+%23FFFFFF,red%0d%0a
apla00565	Ether lipid metabolism	Metabolism	Lipid metabolism	0	1	1	48	0.584563	0.868717	-	ENSAPLG00020007414(PLA2G2E)	http://www.kegg.jp/kegg-bin/show_pathway?map=map00565&multi_query=K01047+%23FFFFFF,green%0d%0a
apla00270	Cysteine and methionine metabolism	Metabolism	Amino acid metabolism	1	0	1	49	0.592133	0.868717	ENSAPLG00020015325(PHGDH)	-	http://www.kegg.jp/kegg-bin/show_pathway?map=map00270&multi_query=K00058+%23FFFFFF,red%0d%0a
apla04110	Cell cycle	Cellular Processes	Cell growth and death	1	1	2	110	0.595413	0.868717	ENSAPLG00020006216(SMC1B)	ENSAPLG00020012579	http://www.kegg.jp/kegg-bin/show_pathway?map=map04110&multi_query=K09389+%23FFFFFF,green%0d%0aK06636+%23FFFFFF,red%0d%0a
apla00010	Glycolysis / Gluconeogenesis	Metabolism	Carbohydrate metabolism	0	1	1	54	0.627982	0.888645	-	ENSAPLG00020000579	http://www.kegg.jp/kegg-bin/show_pathway?map=map00010&multi_query=K13951+%23FFFFFF,green%0d%0a
apla05168	Herpes simplex virus 1 infection	Human Diseases	Infectious disease: viral	2	1	3	182	0.644626	0.888645	ENSAPLG00020016449,ENSAPLG00020002331	ENSAPLG00020003542	http://www.kegg.jp/kegg-bin/show_pathway?map=map05168&multi_query=K09228+%23FFFFFF,red%0d%0aK06752+%23FFFFFF,green%0d%0aK12499+%23FFFFFF,red%0d%0a
apla04621	NOD-like receptor signaling pathway	Organismal Systems	Immune system	2	0	2	123	0.656558	0.888645	ENSAPLG00020006151,ENSAPLG00020016449	-	http://www.kegg.jp/kegg-bin/show_pathway?map=map04621&multi_query=K04079+%23FFFFFF,red%0d%0aK12499+%23FFFFFF,red%0d%0a
apla00240	Pyrimidine metabolism	Metabolism	Nucleotide metabolism	0	1	1	61	0.672991	0.888645	-	ENSAPLG00020012482(UPP2)	http://www.kegg.jp/kegg-bin/show_pathway?map=map00240&multi_query=K00757+%23FFFFFF,green%0d%0a
apla00600	Sphingolipid metabolism	Metabolism	Lipid metabolism	0	1	1	61	0.672991	0.888645	-	ENSAPLG00020012914	http://www.kegg.jp/kegg-bin/show_pathway?map=map00600&multi_query=K04710+%23FFFFFF,green%0d%0a
apla04260	Cardiac muscle contraction	Organismal Systems	Circulatory system	1	0	1	62	0.678964	0.888645	ENSAPLG00020017612(ACTC1)	-	http://www.kegg.jp/kegg-bin/show_pathway?map=map04260&multi_query=K12314+%23FFFFFF,red%0d%0a
apla04920	Adipocytokine signaling pathway	Organismal Systems	Endocrine system	0	1	1	62	0.678964	0.888645	-	ENSAPLG00020001357(RXRG)	http://www.kegg.jp/kegg-bin/show_pathway?map=map04920&multi_query=K08526+%23FFFFFF,green%0d%0a
apla04115	p53 signaling pathway	Cellular Processes	Cell growth and death	1	0	1	66	0.701799	0.905218	ENSAPLG00020012392(RPRM)	-	http://www.kegg.jp/kegg-bin/show_pathway?map=map04115&multi_query=K10128+%23FFFFFF,red%0d%0a
apla04310	Wnt signaling pathway	Environmental Information Processing	Signal transduction	1	1	2	137	0.714024	0.907831	ENSAPLG00020017568(CXXC4)	ENSAPLG00020010817(WIF1)	http://www.kegg.jp/kegg-bin/show_pathway?map=map04310&multi_query=K01691+%23FFFFFF,green%0d%0aK03344+%23FFFFFF,red%0d%0a
apla04914	Progesterone-mediated oocyte maturation	Organismal Systems	Endocrine system	1	0	1	75	0.747466	0.936965	ENSAPLG00020006151	-	http://www.kegg.jp/kegg-bin/show_pathway?map=map04914&multi_query=K04079+%23FFFFFF,red%0d%0a
apla03013	Nucleocytoplasmic transport	Genetic Information Processing	Translation	1	0	1	92	0.815666	0.953991	ENSAPLG00020010366	-	http://www.kegg.jp/kegg-bin/show_pathway?map=map03013&multi_query=K14314+%23FFFFFF,red%0d%0a
apla04350	TGF-beta signaling pathway	Environmental Information Processing	Signal transduction	1	0	1	92	0.815666	0.953991	ENSAPLG00020016047(FMOD)	-	http://www.kegg.jp/kegg-bin/show_pathway?map=map04350&multi_query=K08121+%23FFFFFF,red%0d%0a
apla00564	Glycerophospholipid metabolism	Metabolism	Lipid metabolism	0	1	1	100	0.841105	0.953991	-	ENSAPLG00020007414(PLA2G2E)	http://www.kegg.jp/kegg-bin/show_pathway?map=map00564&multi_query=K01047+%23FFFFFF,green%0d%0a
apla04114	Oocyte meiosis	Cellular Processes	Cell growth and death	1	0	1	102	0.846902	0.953991	ENSAPLG00020006216(SMC1B)	-	http://www.kegg.jp/kegg-bin/show_pathway?map=map04114&multi_query=K06636+%23FFFFFF,red%0d%0a
apla04371	Apelin signaling pathway	Environmental Information Processing	Signal transduction	1	0	1	115	0.879801	0.953991	ENSAPLG00020000075(MYLK4)	-	http://www.kegg.jp/kegg-bin/show_pathway?map=map04371&multi_query=K00907+%23FFFFFF,red%0d%0a
apla04261	Adrenergic signaling in cardiomyocytes	Organismal Systems	Circulatory system	1	0	1	116	0.88202	0.953991	ENSAPLG00020017612(ACTC1)	-	http://www.kegg.jp/kegg-bin/show_pathway?map=map04261&multi_query=K12314+%23FFFFFF,red%0d%0a
apla04217	Necroptosis	Cellular Processes	Cell growth and death	1	0	1	125	0.900254	0.953991	ENSAPLG00020006151	-	http://www.kegg.jp/kegg-bin/show_pathway?map=map04217&multi_query=K04079+%23FFFFFF,red%0d%0a
apla00230	Purine metabolism	Metabolism	Nucleotide metabolism	0	1	1	125	0.900254	0.953991	-	ENSAPLG00020004161(PDE6B)	http://www.kegg.jp/kegg-bin/show_pathway?map=map00230&multi_query=K13756+%23FFFFFF,green%0d%0a
apla04810	Regulation of actin cytoskeleton	Cellular Processes	Cell motility	1	1	2	212	0.901843	0.953991	ENSAPLG00020000075(MYLK4)	ENSAPLG00020004948(FGF4)	http://www.kegg.jp/kegg-bin/show_pathway?map=map04810&multi_query=K04358+%23FFFFFF,green%0d%0aK00907+%23FFFFFF,red%0d%0a
apla04068	FoxO signaling pathway	Environmental Information Processing	Signal transduction	1	0	1	126	0.9021	0.953991	ENSAPLG00020011417	-	http://www.kegg.jp/kegg-bin/show_pathway?map=map04068&multi_query=K05443+%23FFFFFF,red%0d%0a
apla04142	Lysosome	Cellular Processes	Transport and catabolism	0	1	1	129	0.907435	0.953991	-	ENSAPLG00020018222(ATP6V0A4)	http://www.kegg.jp/kegg-bin/show_pathway?map=map04142&multi_query=K02154+%23FFFFFF,green%0d%0a
apla04120	Ubiquitin mediated proteolysis	Genetic Information Processing	Folding, sorting and degradation	0	1	1	136	0.918792	0.953991	-	ENSAPLG00020001599	http://www.kegg.jp/kegg-bin/show_pathway?map=map04120&multi_query=K10599+%23FFFFFF,green%0d%0a
apla04144	Endocytosis	Cellular Processes	Transport and catabolism	0	2	2	225	0.919406	0.953991	-	ENSAPLG00020003936,ENSAPLG00020000829(WIPF3)	http://www.kegg.jp/kegg-bin/show_pathway?map=map04144&multi_query=K12186+%23FFFFFF,green%0d%0aK19475+%23FFFFFF,green%0d%0a
apla04218	Cellular senescence	Cellular Processes	Cell growth and death	0	1	1	137	0.920298	0.953991	-	ENSAPLG00020012579	http://www.kegg.jp/kegg-bin/show_pathway?map=map04218&multi_query=K09389+%23FFFFFF,green%0d%0a
apla05132	Salmonella infection	Human Diseases	Infectious disease: bacterial	2	0	2	227	0.921834	0.953991	ENSAPLG00020014038,ENSAPLG00020006151	-	http://www.kegg.jp/kegg-bin/show_pathway?map=map05132&multi_query=K04079+%23FFFFFF,red%0d%0aK20180+%23FFFFFF,red%0d%0a
apla04530	Tight junction	Cellular Processes	Cellular community - eukaryotes	1	0	1	165	0.952878	0.974783	ENSAPLG00020012229(CLDN10)	-	http://www.kegg.jp/kegg-bin/show_pathway?map=map04530&multi_query=K06087+%23FFFFFF,red%0d%0a
apla04510	Focal adhesion	Cellular Processes	Cellular community - eukaryotes	1	0	1	194	0.972744	0.983798	ENSAPLG00020000075(MYLK4)	-	http://www.kegg.jp/kegg-bin/show_pathway?map=map04510&multi_query=K00907+%23FFFFFF,red%0d%0a
apla04010	MAPK signaling pathway	Environmental Information Processing	Signal transduction	0	1	1	269	0.993484	0.993484	-	ENSAPLG00020004948(FGF4)	http://www.kegg.jp/kegg-bin/show_pathway?map=map04010&multi_query=K04358+%23FFFFFF,green%0d%0a
